# Supplementary material for: Investigating the research trajectory and future trends in type 2 diabetes mellitus and aging: a bibliometric analysis from 2009 to 2025 based on big data
Source: Front Aging. 2026 Apr 22;7:1779773. doi: 10.3389/fragi.2026.1779773 (PMC13143900; doi:10.3389/fragi.2026.1779773)
Supplement: Supplementary file 1 [file DataSheet1.zip]

Archive with 7 entries (7 files):
- input/download_01.txt
- input/download_02.txt
- input/download_03.txt
- input/download_04.txt
- input/download_05.txt
- input/download_06.txt
- input/download_07.txt
