# Supplementary material for: Investigating the research trajectory and future trends in type 2 diabetes mellitus and aging: a bibliometric analysis from 2009 to 2025 based on big data
Source: Front Aging. 2026 Apr 22;7:1779773. doi: 10.3389/fragi.2026.1779773 (PMC13143900; doi:10.3389/fragi.2026.1779773)
Supplement: Supplementary file 1 [file DataSheet1.zip › input/download_01.txt]

FN Clarivate Analytics Web of Science
VR 1.0
PT J
AU Li, YL
   Wu, JJ
   Li, WK
   Gao, X
   Wei, D
   Xue, X
   Hua, XY
   Zheng, MX
   Xu, JG
AF Li, Yu-Lin
   Wu, Jia-Jia
   Li, Wei-Kai
   Gao, Xin
   Wei, Dong
   Xue, Xin
   Hua, Xu-Yun
   Zheng, Mou-Xiong
   Xu, Jian-Guang
TI Effects of individual metabolic brain network changes co-affected by
   T2DM and aging on the probabilities of T2DM: protective and risk factors
SO CEREBRAL CORTEX
LA English
DT Article
DE diabetes; aging; individual metabolic brain network; multinomial
   logistic regression; causality; the Jensen-Shannon divergence
ID STRUCTURAL COVARIANCE; INSULIN-RESISTANCE; COGNITIVE DECLINE; PREFRONTAL
   CORTEX; BASAL GANGLIA; CONNECTIVITY; ORGANIZATION; ENHANCEMENT;
   CONNECTOME; STROKE
AB Neuroimaging markers for risk and protective factors related to type 2 diabetes mellitus are critical for clinical prevention and intervention. In this work, the individual metabolic brain networks were constructed with Jensen-Shannon divergence for 4 groups (elderly type 2 diabetes mellitus and healthy controls, and middle-aged type 2 diabetes mellitus and healthy controls). Regional network properties were used to identify hub regions. Rich-club, feeder, and local connections were subsequently obtained, intergroup differences in connections and correlations between them and age (or fasting plasma glucose) were analyzed. Multinomial logistic regression was performed to explore effects of network changes on the probability of type 2 diabetes mellitus. The elderly had increased rich-club and feeder connections, and decreased local connection than the middle-aged among type 2 diabetes mellitus; type 2 diabetes mellitus had decreased rich-club and feeder connections than healthy controls. Protective factors including glucose metabolism in triangle part of inferior frontal gyrus, metabolic connectivity between triangle of the inferior frontal gyrus and anterior cingulate cortex, degree centrality of putamen, and risk factors including metabolic connectivities between triangle of the inferior frontal gyrus and Heschl's gyri were identified for the probability of type 2 diabetes mellitus. Metabolic interactions among critical brain regions increased in type 2 diabetes mellitus with aging. Individual metabolic network changes co-affected by type 2 diabetes mellitus and aging were identified as protective and risk factors for the likelihood of type 2 diabetes mellitus, providing guiding evidence for clinical interventions.
C1 [Li, Yu-Lin; Wu, Jia-Jia; Wei, Dong; Xue, Xin; Xu, Jian-Guang] Shanghai Univ Tradit Chinese Med, Yueyang Hosp Integrated Tradit Chinese & Western M, Dept Rehabil Med, Shanghai 200437, Peoples R China.
   [Li, Yu-Lin; Wei, Dong; Xue, Xin; Xu, Jian-Guang] Shanghai Univ Tradit Chinese Med, Sch Rehabil Sci, Shanghai 201203, Peoples R China.
   [Li, Wei-Kai] Chongqing Jiaotong Univ, Sch Math & Stat, Chongqing 400074, Peoples R China.
   [Gao, Xin] Shanghai Universal Med Imaging Diagnost Ctr, Shanghai 200233, Peoples R China.
   [Hua, Xu-Yun; Zheng, Mou-Xiong] Shanghai Univ Tradit Chinese Med, Yueyang Hosp Integrated Tradit Chinese & Western M, Dept Traumatol & Orthoped, Shanghai 200437, Peoples R China.
   [Xu, Jian-Guang] Shanghai Univ Tradit Chinese Med, Yueyang Hosp Integrated Tradit Chinese & Western M, Dept Rehabil Med, 110 Ganhe Rd, Shanghai 200437, Peoples R China.
   [Hua, Xu-Yun; Zheng, Mou-Xiong] Shanghai Univ Tradit Chinese Med, Yueyang Hosp Integrated Tradit Chinese & Western M, Dept Traumatol & Orthoped, 110 Ganhe Rd, Shanghai 200437, Peoples R China.
C3 Shanghai University of Traditional Chinese Medicine; Shanghai University
   of Traditional Chinese Medicine; Chongqing Jiaotong University; Shanghai
   University of Traditional Chinese Medicine; Shanghai University of
   Traditional Chinese Medicine; Shanghai University of Traditional Chinese
   Medicine
RP Xu, JG (corresponding author), Shanghai Univ Tradit Chinese Med, Yueyang Hosp Integrated Tradit Chinese & Western M, Dept Rehabil Med, 110 Ganhe Rd, Shanghai 200437, Peoples R China.; Hua, XY; Zheng, MX (corresponding author), Shanghai Univ Tradit Chinese Med, Yueyang Hosp Integrated Tradit Chinese & Western M, Dept Traumatol & Orthoped, 110 Ganhe Rd, Shanghai 200437, Peoples R China.
EM liyulin@shutcm.edu.cn; wujiajia@shutcm.edu.cn; leeweikai@outlook.com;
   gaoxin@uvclinic.cn; 0012020153@shutcm.edu.cn; xuexin@shutcm.edu.cn;
   huaxuyun@shutcm.edu.cn; zhengmouxiong@shutcm.edu.cn; xjg@shutcm.edu.cn
RI Li, Weikai/AAI-6335-2020; Gao, Xin/GPX-0396-2022
OI Hua, Xu-Yun/0000-0002-2935-7551; Yulin, Li/0000-0002-0192-1819
FU The authors thank the participants and researchers who contributed or
   collect data.
FX The authors thank the participants and researchers who contributed or
   collect data.
CR Aklan B, 2016, J NUCL MED, V57, P78, DOI 10.2967/jnumed.115.154757
   ALEXANDER GE, 1986, ANNU REV NEUROSCI, V9, P357, DOI 10.1146/annurev.ne.09.030186.002041
   Alexander-Bloch A, 2013, J NEUROSCI, V33, P2889, DOI 10.1523/JNEUROSCI.3554-12.2013
   Allart E, 2017, CLIN NEUROPHYSIOL, V128, P707, DOI 10.1016/j.clinph.2017.02.016
   Badre D, 2007, NEUROPSYCHOLOGIA, V45, P2883, DOI 10.1016/j.neuropsychologia.2007.06.015
   Baker Laura D, 2011, Arch Neurol, V68, P51, DOI 10.1001/archneurol.2010.225
   Boddington LJ, 2017, BRAIN STIMUL, V10, P214, DOI 10.1016/j.brs.2017.01.006
   Boddington LJ, 2020, EXP NEUROL, V323, DOI 10.1016/j.expneurol.2019.113071
   Bruneau EG, 2015, NEUROIMAGE, V114, P105, DOI 10.1016/j.neuroimage.2015.04.034
   Bullmore ET, 2011, ANNU REV CLIN PSYCHO, V7, P113, DOI 10.1146/annurev-clinpsy-040510-143934
   Chen HF, 2018, FRONT AGING NEUROSCI, V10, DOI 10.3389/fnagi.2018.00131
   Choi YH, 2020, BIOMED RES INT-UK, V2020, DOI 10.1155/2020/3560259
   Colizza V, 2006, NAT PHYS, V2, P110, DOI 10.1038/nphys209
   Dirkx MF, 2017, BRAIN, V140, P721, DOI 10.1093/brain/aww331
   Escrichs A, 2021, CEREB CORTEX, V31, P2466, DOI 10.1093/cercor/bhaa367
   Falvey CM, 2013, DIABETES CARE, V36, P677, DOI 10.2337/dc12-0814
   Feinkohl I, 2013, DIABETES CARE, V36, P2779, DOI 10.2337/dc12-2241
   Feng YF, 2021, FRONT IMMUNOL, V12, DOI 10.3389/fimmu.2021.663102
   Finn ES, 2015, NAT NEUROSCI, V18, P1664, DOI 10.1038/nn.4135
   Formisano E, 2008, MAGN RESON IMAGING, V26, P921, DOI 10.1016/j.mri.2008.01.052
   Goyal MS, 2017, CELL METAB, V26, P353, DOI 10.1016/j.cmet.2017.07.010
   Griffa A, 2018, DIALOGUES CLIN NEURO, V20, P121
   Hippmann B, 2021, HUM BRAIN MAPP, V42, P4555, DOI 10.1002/hbm.25564
   Hoge RD, 2001, J CHEM NEUROANAT, V22, P43, DOI 10.1016/S0891-0618(01)00114-4
   Hou AL, 2020, FRONT NEURAL CIRCUIT, V14, DOI 10.3389/fncir.2020.00035
   Huo BB, 2020, J NEUROSURG, V132, P1295, DOI 10.3171/2018.11.JNS181815
   Jiang JH, 2017, HELIYON, V3, DOI 10.1016/j.heliyon.2017.e00475
   Kong XZ, 2015, PLOS ONE, V10, DOI 10.1371/journal.pone.0141840
   Kong XZ, 2014, J NEUROSCI METH, V237, P103, DOI 10.1016/j.jneumeth.2014.09.003
   Li W., MEDCOMM, V4
   Li Y., 2022, DIABETES, V71, pdb210600
   Li YL, 2021, NEUROSURGERY, V89, P978, DOI 10.1093/neuros/nyab335
   Liu F, 2018, RADIOLOGY, V286, P676, DOI 10.1148/radiol.2017170700
   Logothetis NK, 2008, NATURE, V453, P869, DOI 10.1038/nature06976
   Malagurski B, 2020, HUM BRAIN MAPP, V41, P4829, DOI 10.1002/hbm.25161
   Momi D, 2020, CEREB CORTEX, V30, P1516, DOI 10.1093/cercor/bhz182
   MOON YI, 1995, PHYS REV E, V52, P2318, DOI 10.1103/PhysRevE.52.2318
   Moran C, 2019, NEUROLOGY, V92, pE823, DOI 10.1212/WNL.0000000000006955
   Murphy KP, 2012, MACHINE LEARNING: A PROBABILISTIC PERSPECTIVE, P1
   Neubert FX, 2010, P NATL ACAD SCI USA, V107, P13240, DOI 10.1073/pnas.1000674107
   Opsahl T, 2008, PHYS REV LETT, V101, DOI 10.1103/PhysRevLett.101.168702
   PARENT A, 1995, BRAIN RES REV, V20, P91, DOI 10.1016/0165-0173(94)00007-C
   Pi-Sunyer FX, 2000, P NUTR SOC, V59, P505, DOI 10.1017/S0029665100000732
   Qin C., 2019, FRONT NEUROL, V10, P1
   Sedgwick P, 2010, BMJ-BRIT MED J, V341, DOI 10.1136/bmj.c4414
   Seicol BJ, 2019, J BIOL ENG, V13, DOI 10.1186/s13036-019-0194-z
   Sinclair A, 2020, DIABETES RES CLIN PR, V162, DOI 10.1016/j.diabres.2020.108078
   Stevens FL, 2011, J NEUROPSYCH CLIN N, V23, P120, DOI 10.1176/appi.neuropsych.23.2.121
   Strain WD, 2018, DIABETIC MED, V35, P838, DOI 10.1111/dme.13644
   Tzourio-Mazoyer N, 2002, NEUROIMAGE, V15, P273, DOI 10.1006/nimg.2001.0978
   van Aalst J, 2022, EUR J NUCL MED MOL I, V49, P664, DOI 10.1007/s00259-021-05518-6
   van den Heuvel MP, 2012, P NATL ACAD SCI USA, V109, P11372, DOI 10.1073/pnas.1203593109
   Wagner AD, 2001, NEURON, V31, P329, DOI 10.1016/S0896-6273(01)00359-2
   Wang H, 2016, BRAIN BEHAV, V6, DOI 10.1002/brb3.448
   Wang JX, 2014, SCIENCE, V345, P1054, DOI 10.1126/science.1252900
   Wang JH, 2015, FRONT HUM NEUROSCI, V9, DOI [10.3389/fnhum.2015.00386, 10.3389/fnhum.2015.00458]
   Wang M, 2020, EUR J NUCL MED MOL I, V47, P2753, DOI 10.1007/s00259-020-04814-x
   Watts DJ, 1998, NATURE, V393, P440, DOI 10.1038/30918
   Weistuch C, 2021, P NATL ACAD SCI USA, V118, DOI 10.1073/pnas.2025727118
   WHO, 2003, WHO TECH REP SER, V916, P1
   Willette AA, 2015, JAMA NEUROL, V72, P1013, DOI 10.1001/jamaneurol.2015.0613
   Wu JJ, 2020, J INTEGR NEUROSCI, V19, P65, DOI 10.31083/j.jin.2020.01.1188
   Xu J, 2019, FRONT CELL NEUROSCI, V13, DOI 10.3389/fncel.2019.00518
   Xu PF, 2014, NEUROIMAGE, V90, P246, DOI 10.1016/j.neuroimage.2013.12.060
   Xu XK., 2010, PHYS REV E, V82, P2
   Yakushev I, 2017, CURR OPIN NEUROL, V30, P677, DOI 10.1097/WCO.0000000000000494
   Yan TY, 2018, THERANOSTICS, V8, P3237, DOI 10.7150/thno.23772
   Zhang D., 2021, FRONT AGING NEUROSCI, V13, P1
NR 68
TC 0
Z9 0
U1 1
U2 20
PU OXFORD UNIV PRESS INC
PI CARY
PA JOURNALS DEPT, 2001 EVANS RD, CARY, NC 27513 USA
SN 1047-3211
EI 1460-2199
J9 CEREB CORTEX
JI Cereb. Cortex
PD JAN 14
PY 2024
VL 34
IS 1
DI 10.1093/cercor/bhad439
EA NOV 2023
PG 12
WC Neurosciences
WE Science Citation Index Expanded (SCI-EXPANDED)
SC Neurosciences & Neurology
GA HG6A8
UT WOS:001105753500001
PM 37991271
OA Bronze
DA 2026-02-13
ER

PT J
AU Kasperova, BJ
   Cinkajzlova, A
   Horvath, L
   Svoboda, P
   Haluzik, M
   Hubackova, SS
AF Kasperova, Barbora Judita
   Cinkajzlova, Anna
   Horvath, Ludek
   Svoboda, Petr
   Haluzik, Martin
   Hubackova, Sona Stemberkova
TI Coming of age: could obesity-related metabolic complications be treated
   by targeting senescent cells?
SO FRONTIERS IN CELL AND DEVELOPMENTAL BIOLOGY
LA English
DT Review
DE cellular senescence; senolytics; type 2 diabetes mellitus; obesity;
   metabolic complications
ID PREMATURE SENESCENCE; CELLULAR SENESCENCE; ADIPOSE-TISSUE; LIFE-SPAN;
   NICOTINAMIDE MONONUCLEOTIDE; ACCELERATED SENESCENCE;
   DIABETIC-RETINOPATHY; PULMONARY-FIBROSIS; INSULIN-RESISTANCE; AGING
   MARKERS
AB Aging is characterized by gradual deterioration of organ or tissue function and its ability to maintain homeostasis of the different physiological processes. This leads to the development of structural and functional alterations accompanied by an increased risk for diverse pathologies. Cellular senescence is a controlled biological process that could contribute to the development of many age-related diseases and related metabolic dysfunctions. Two major chronic diseases associated with premature accumulation of senescent cells that impose an enormous burden on global health systems are obesity and type 2 diabetes mellitus with its related complications. The purpose of this review is to highlight the links between aging, obesity, and type 2 diabetes mellitus, focusing on the role of cellular senescence in disease development and progression. Additionally, this review will discuss the potential of targeting cellular senescence as a promising therapeutic strategy for managing these interrelated diseases, therefore offering a novel approach to prevention and treatment.
C1 [Kasperova, Barbora Judita; Horvath, Ludek; Haluzik, Martin] Inst Clin & Expt Med, Diabet Ctr, Prague, Czech Republic.
   [Kasperova, Barbora Judita] Charles Univ Prague, Fac Med 1, Prague, Czech Republic.
   [Cinkajzlova, Anna; Svoboda, Petr; Hubackova, Sona Stemberkova] Inst Clin & Expt Med, Ctr Expt Med, Prague, Czech Republic.
   [Svoboda, Petr] Univ Chem & Technol, Dept Biochem & Microbiol, Prague, Czech Republic.
   [Haluzik, Martin] Charles Univ Prague, Fac Med 1, Inst Med Biochem, Prague, Czech Republic.
   [Haluzik, Martin] Charles Univ Prague, Fac Med 1, Lab Diagnost, Prague, Czech Republic.
   [Haluzik, Martin] Gen Univ Hosp, Prague, Czech Republic.
   [Hubackova, Sona Stemberkova] Czech Acad Sci, Inst Biotechnol, Prague, Czech Republic.
C3 Institute for Clinical & Experimental Medicine (IKEM); Charles
   University Prague; Institute for Clinical & Experimental Medicine
   (IKEM); University of Chemistry & Technology, Prague; Charles University
   Prague; Charles University Prague; General University Hospital Prague;
   Czech Academy of Sciences; Institute of Biotechnology of the Czech
   Academy of Sciences
RP Haluzik, M (corresponding author), Inst Clin & Expt Med, Diabet Ctr, Prague, Czech Republic.; Hubackova, SS (corresponding author), Inst Clin & Expt Med, Ctr Expt Med, Prague, Czech Republic.; Haluzik, M (corresponding author), Charles Univ Prague, Fac Med 1, Inst Med Biochem, Prague, Czech Republic.; Haluzik, M (corresponding author), Charles Univ Prague, Fac Med 1, Lab Diagnost, Prague, Czech Republic.; Haluzik, M (corresponding author), Gen Univ Hosp, Prague, Czech Republic.; Hubackova, SS (corresponding author), Czech Acad Sci, Inst Biotechnol, Prague, Czech Republic.
EM halm@ikem.cz; hubs@ikem.cz
RI Svoboda, Petr/B-7865-2014; Cinkajzlová, Anna/I-3419-2017
OI Svoboda, Petr/0000-0001-7297-4208; 
FU National Institute for Research of Metabolic and Cardiovascular Diseases
   [LX22NPO5104]; European Union-Next-Generation EU [RVO VFN 64165, IN
   00023001]; Czech Health Science Foundation [NU22-01-00096]; Czech
   Science Foundation [25-15252S]; Grant Agency of Charles University [GA
   UK 407822]
FX The author(s) declare that financial support was received for the
   research and/or publication of this article. This review was supported
   by the project National Institute for Research of Metabolic and
   Cardiovascular Diseases (Programme EXCELES, ID Project No. LX22NPO5104)
   - Funded by the European Union-Next-Generation EU, RVO VFN 64165 and CZ
   - DRO ("Institute for Clinical and Experimental Medicine-IKEM, IN
   00023001") to MH and by grants from the Czech Health Science Foundation
   (NU22-01-00096) and the Czech Science Foundation (25-15252S) to SSH, BJK
   was supported by the Grant Agency of Charles University (GA UK 407822).
CR Abdellatif M, 2022, CIRCULATION, V145, P1853, DOI 10.1161/CIRCULATIONAHA.122.059863
   Aguayo-Mazzucato C, 2019, CELL METAB, V30, P129, DOI 10.1016/j.cmet.2019.05.006
   Aguayo-Mazzucato C, 2017, CELL METAB, V25, P898, DOI 10.1016/j.cmet.2017.03.015
   Aguiar-Oliveira MH, 2019, ENDOCR REV, V40, P575, DOI 10.1210/er.2018-00216
   Alessio N, 2020, AGING-US, V12, P12609, DOI 10.18632/aging.103606
   AlQudah M, 2020, MATRIX BIOL, V91-92, P92, DOI 10.1016/j.matbio.2020.04.005
   Alsalem M, 2024, SUPPORT CARE CANCER, V32, DOI 10.1007/s00520-023-08287-0
   Althunibat OY, 2019, LIFE SCI, V221, P83, DOI 10.1016/j.lfs.2019.02.017
   [Anonymous], 2000, Obesity: Preventing and Managing the Global Epidemic, DOI DOI 10.1596/0-1952-1129-4
   Armstrong GT, 2014, J CLIN ONCOL, V32, P1218, DOI 10.1200/JCO.2013.51.1055
   Baker DJ, 2018, J CLIN INVEST, V128, P1208, DOI 10.1172/JCI95145
   Barnes PJ, 2017, ANNU REV PHYSIOL, V79, P517, DOI 10.1146/annurev-physiol-022516-034314
   Barzilai N, 2016, CELL METAB, V23, P1060, DOI 10.1016/j.cmet.2016.05.011
   Baur JA, 2006, NATURE, V444, P337, DOI 10.1038/nature05354
   Besancenot R, 2010, PLOS BIOL, V8, DOI 10.1371/journal.pbio.1000476
   Birch J, 2020, GENE DEV, V34, P1565, DOI 10.1101/gad.343129.120
   Bodnar AG, 1998, SCIENCE, V279, P349, DOI 10.1126/science.279.5349.349
   Bonnet L, 2022, FRONT ENDOCRINOL, V13, DOI 10.3389/fendo.2022.957616
   Bringardner BD, 2008, ANTIOXID REDOX SIGN, V10, P287, DOI 10.1089/ars.2007.1897
   Cao YK, 2018, CARDIOVASC DIABETOL, V17, DOI 10.1186/s12933-017-0651-2
   Chen HY, 2020, EXP MOL MED, V52, P130, DOI 10.1038/s12276-019-0371-7
   Chen PY, 2019, NAT METAB, V1, P912, DOI 10.1038/s42255-019-0102-3
   Chen YY, 2019, FREE RADICAL BIO MED, V141, P141, DOI 10.1016/j.freeradbiomed.2019.06.012
   Coelho M, 2013, ARCH MED SCI, V9, P191, DOI 10.5114/aoms.2013.33181
   Covarrubias AJ, 2020, NAT METAB, V2, DOI 10.1038/s42255-020-00305-3
   Cree LM, 2008, DIABETOLOGIA, V51, P1440, DOI 10.1007/s00125-008-1054-4
   Cristofalo VJ, 2004, MECH AGEING DEV, V125, P827, DOI 10.1016/j.mad.2004.07.010
   Dai Dao-Fu, 2014, Longev Healthspan, V3, P6, DOI 10.1186/2046-2395-3-6
   Demaria M, 2014, DEV CELL, V31, P722, DOI 10.1016/j.devcel.2014.11.012
   Di Micco R, 2021, NAT REV MOL CELL BIO, V22, P75, DOI 10.1038/s41580-020-00314-w
   Dong WM, 2022, FRONT PHARMACOL, V13, DOI 10.3389/fphar.2022.783706
   Du K, 2025, NAT COMMUN, V16, DOI 10.1038/s41467-025-57616-w
   El Assar M, 2022, INT J MOL SCI, V23, DOI 10.3390/ijms23158713
   Feng X, 2023, NAT COMMUN, V14, DOI 10.1038/s41467-023-38842-6
   Fijany A, 2019, MOL BIOL REP, V46, P1459, DOI 10.1007/s11033-018-4516-x
   Foretz M, 2015, NAT REV ENDOCRINOL, V11, P390, DOI 10.1038/nrendo.2015.85
   Foretz M, 2014, CELL METAB, V20, P953, DOI 10.1016/j.cmet.2014.09.018
   Fox CS, 2007, CIRCULATION, V116, P39, DOI 10.1161/CIRCULATIONAHA.106.675355
   Gabbin B, 2022, FRONT CARDIOVASC MED, V9, DOI 10.3389/fcvm.2022.889553
   Gerdes EOW, 2021, MECH AGEING DEV, V200, DOI 10.1016/j.mad.2021.111591
   Gevaert AB, 2017, CIRC-HEART FAIL, V10, DOI 10.1161/CIRCHEARTFAILURE.116.003806
   Gomes P, 2009, OXID MED CELL LONGEV, V2, P138, DOI 10.4161/oxim.2.3.8819
   Guo W, 2007, AM J PHYSIOL-ENDOC M, V292, pE1041, DOI 10.1152/ajpendo.00557.2006
   Harrison DE, 2009, NATURE, V460, P392, DOI 10.1038/nature08221
   HAYFLICK L, 1965, EXP CELL RES, V37, P614, DOI 10.1016/0014-4827(65)90211-9
   Hemann MT, 2001, CELL, V107, P67, DOI 10.1016/S0092-8674(01)00504-9
   Hohensinner PJ, 2018, OBES SURG, V28, P2804, DOI 10.1007/s11695-018-3247-3
   Hubackova S, 2019, CELL DEATH DIFFER, V26, P276, DOI 10.1038/s41418-018-0118-3
   Ibrahim MM, 2010, OBES REV, V11, P11, DOI 10.1111/j.1467-789X.2009.00623.x
   Ihm SH, 2007, DIABETES RES CLIN PR, V77, pS150, DOI 10.1016/j.diabres.2007.01.049
   Joussen AM, 2004, FASEB J, V18, P1450, DOI 10.1096/fj.03-1476fje
   Kahn SE, 2006, NATURE, V444, P840, DOI 10.1038/nature05482
   Kang TW, 2011, NATURE, V479, P547, DOI 10.1038/nature10599
   Kim HW, 2020, ARTERIOSCL THROM VAS, V40, P2569, DOI 10.1161/ATVBAHA.120.312470
   Kim MN, 2021, DIABETES OBES METAB, V23, P2561, DOI 10.1111/dom.14503
   Kimura R, 2009, NEUROSCIENCE, V162, P1212, DOI 10.1016/j.neuroscience.2009.05.025
   Kirkland JL, 1997, J AM GERIATR SOC, V45, P959, DOI 10.1111/j.1532-5415.1997.tb02967.x
   Kiss K, 2020, PATHOL ONCOL RES, V26, P291, DOI 10.1007/s12253-018-0458-9
   Kruglikov IL, 2020, OBESITY, V28, P1187, DOI 10.1002/oby.22856
   Krupczak-Hollis K, 2003, HEPATOLOGY, V38, P1552, DOI 10.1016/j.hep.2003.08.052
   Kuki S, 2006, CIRC J, V70, P1076, DOI 10.1253/circj.70.1076
   Kulkarni AS, 2018, AGING CELL, V17, DOI 10.1111/acel.12723
   Kurz DJ, 2000, J CELL SCI, V113, P3613
   Le P, 2025, JAMA NETW OPEN, V8, DOI 10.1001/jamanetworkopen.2024.54707
   Leasher JL, 2016, DIABETES CARE, V39, P1643, DOI 10.2337/dc15-2171
   Lefevre C, 2021, FASEB J, V35, DOI 10.1096/fj.202002046RR
   Lewis-McDougall FC, 2019, AGING CELL, V18, DOI 10.1111/acel.12931
   Liao YL, 2024, ANGIOGENESIS, V27, P663, DOI 10.1007/s10456-024-09943-7
   Liu J, 2015, AM J PHYSIOL-CELL PH, V308, pC621, DOI 10.1152/ajpcell.00096.2014
   Madonna R, 2020, J CELL MOL MED, V24, P12331, DOI 10.1111/jcmm.15699
   Maechler P, 2006, INT J BIOCHEM CELL B, V38, P696, DOI 10.1016/j.biocel.2005.12.006
   Maejima Y, 2020, FRONT CARDIOVASC MED, V6, DOI 10.3389/fcvm.2019.00186
   Martin-Montalvo A, 2013, NAT COMMUN, V4, DOI 10.1038/ncomms3192
   Matloch Z, 2018, CURR PHARM DESIGN, V24, P297, DOI 10.2174/1381612824666180110102125
   Mehmel M, 2020, NUTRIENTS, V12, DOI 10.3390/nu12061616
   Meng AM, 2003, CANCER RES, V63, P5414
   Miao XY, 2013, PEPTIDES, V39, P71, DOI 10.1016/j.peptides.2012.10.006
   Mills KF, 2016, CELL METAB, V24, P795, DOI 10.1016/j.cmet.2016.09.013
   Mittal N, 2024, ALIMENT PHARM THER, V59, P1571, DOI 10.1111/apt.17997
   Miyamoto K, 1999, P NATL ACAD SCI USA, V96, P10836, DOI 10.1073/pnas.96.19.10836
   Mosteiro L, 2016, SCIENCE, V354, DOI 10.1126/science.aaf4445
   Muñoz-Espín D, 2013, CELL, V155, P1104, DOI 10.1016/j.cell.2013.10.019
   Nambiar A, 2023, EBIOMEDICINE, V90, DOI 10.1016/j.ebiom.2023.104481
   Nawaz Shaik Sarfaraz, 2022, Cytokine X, V4, P100064, DOI [10.1016/j.cytox.2022.100064, 10.1016/j.cytox.2022.100064]
   Nehme J, 2023, FEBS J, V290, P1340, DOI 10.1111/febs.16292
   Ning YC, 2013, MECH AGEING DEV, V134, P570, DOI 10.1016/j.mad.2013.11.006
   Nordheim E, 2021, ENDOCR CONNECT, V10, pR151, DOI 10.1530/EC-21-0097
   Ogrodnik M, 2019, CELL METAB, V29, P1061, DOI [10.1016/j.cmet.2019.01.013, 10.1016/j.cmet.2018.12.008]
   Ogrodnik M, 2017, NAT COMMUN, V8, DOI 10.1038/ncomms15691
   Ogurtsova K, 2017, DIABETES RES CLIN PR, V128, P40, DOI 10.1016/j.diabres.2017.03.024
   Okabe K, 2022, FRONT NUTR, V9, DOI 10.3389/fnut.2022.868640
   Ortiz LA, 1998, EXP LUNG RES, V24, P721, DOI 10.3109/01902149809099592
   Ortiz LA, 1999, AM J RESP CELL MOL, V20, P825, DOI 10.1165/ajrcmb.20.4.3193
   Oubaha M, 2016, SCI TRANSL MED, V8, DOI 10.1126/scitranslmed.aaf9440
   Owen MR, 2000, BIOCHEM J, V348, P607, DOI 10.1042/0264-6021:3480607
   Palmer AK, 2019, AGING CELL, V18, DOI 10.1111/acel.12950
   Palmer AK, 2015, DIABETES, V64, P2289, DOI 10.2337/db14-1820
   Pan XX, 2021, FRONT CELL DEV BIOL, V9, DOI 10.3389/fcell.2021.637424
   Park SJ, 2012, CELL, V148, P421, DOI 10.1016/j.cell.2012.01.017
   Patro BS, 2011, J CELL SCI, V124, P3967, DOI 10.1242/jcs.081372
   Peng Wei, 2022, Aging Dis, V13, P468, DOI 10.14336/AD.2021.0928
   Perry RJ, 2014, NATURE, V510, P84, DOI 10.1038/nature13478
   Polonis K, 2020, SCI REP-UK, V10, DOI 10.1038/s41598-020-63761-7
   Pradhan AD, 2001, JAMA-J AM MED ASSOC, V286, P327, DOI 10.1001/jama.286.3.327
   Raicevic B, 2023, OPEN MED-WARSAW, V18, DOI 10.1515/med-2023-0871
   Reers C, 2009, EUR J ENDOCRINOL, V160, P185, DOI 10.1530/EJE-08-0596
   Rex N, 2023, CLIN SCI, V137, P1805, DOI 10.1042/CS20230140
   Rohlenova K, 2017, ANTIOXID REDOX SIGN, V26, P84, DOI 10.1089/ars.2016.6677
   Sabin Rebecca J, 2011, Genome Integr, V2, P7, DOI 10.1186/2041-9414-2-7
   Salam R, 2023, NAT COMMUN, V14, DOI 10.1038/s41467-023-36124-9
   Sasaki N, 2020, CELL COMMUN SIGNAL, V18, DOI 10.1186/s12964-020-00533-w
   Schafer MJ, 2017, NAT COMMUN, V8, DOI 10.1038/ncomms14532
   Serrano M, 1997, CELL, V88, P593, DOI 10.1016/S0092-8674(00)81902-9
   Sgalla G, 2018, RESP RES, V19, DOI 10.1186/s12931-018-0730-2
   Shimokawa I, 2003, FASEB J, V17, P1108, DOI 10.1096/fj.02-0819fje
   Shioya S, 2018, EXP THER MED, V16, P3070, DOI 10.3892/etm.2018.6550
   Shivshankar P, 2012, AM J RESP CELL MOL, V47, P28, DOI 10.1165/rcmb.2011-0349OC
   Silva TD, 2025, MOL METAB, V91, DOI 10.1016/j.molmet.2024.102065
   Sis B, 2007, KIDNEY INT, V71, P218, DOI 10.1038/sj.ki.5002039
   Sofue T, 2018, AM J NEPHROL, V47, P8, DOI 10.1159/000485845
   Sone H, 2005, DIABETOLOGIA, V48, P58, DOI 10.1007/s00125-004-1605-2
   Song KH, 2019, J DIABETES INVEST, V10, P745, DOI 10.1111/jdi.12953
   Sookoian S, 2011, CURR HYPERTENS REP, V13, P149, DOI 10.1007/s11906-010-0164-9
   Soriani A, 2009, BLOOD, V113, P3503, DOI 10.1182/blood-2008-08-173914
   Supale S, 2013, DIABETES, V62, P3488, DOI 10.2337/db13-0152
   Tchkonia T, 2010, AGING CELL, V9, P667, DOI 10.1111/j.1474-9726.2010.00608.x
   Tencerova M, 2019, CELL REP, V27, P2050, DOI 10.1016/j.celrep.2019.04.066
   Trnovska J, 2021, INT J MOL SCI, V22, DOI 10.3390/ijms221910606
   Tsuji S, 2022, NATURE AGING, V2, P115, DOI 10.1038/s43587-022-00170-7
   Vacurova E, 2025, AGING DIS, DOI 10.14336/AD.2024.1100
   Vacurova E, 2022, NAT COMMUN, V13, DOI 10.1038/s41467-022-29486-z
   van Deursen JM, 2014, NATURE, V509, P439, DOI 10.1038/nature13193
   Verzola D, 2008, AM J PHYSIOL-RENAL, V295, pF1563, DOI 10.1152/ajprenal.90302.2008
   Villaret A, 2010, DIABETES, V59, P2755, DOI 10.2337/db10-0398
   Wadden TA, 2023, NAT MED, V29, DOI 10.1038/s41591-023-02597-w
   Wang CF, 2010, AGING-US, V2, P555, DOI 10.18632/aging.100196
   Wang Q, 2019, BMC CARDIOVASC DISOR, V19, DOI 10.1186/s12872-019-1249-2
   Wang R, 2017, AGING CELL, V16, P564, DOI 10.1111/acel.12587
   Wiley CD, 2021, NAT METAB, V3, P1290, DOI 10.1038/s42255-021-00483-8
   Wilkinson E, 2016, J DIABETES RES, V2016, DOI 10.1155/2016/8030627
   Xia Y, 2024, INT IMMUNOPHARMACOL, V143, DOI 10.1016/j.intimp.2024.113499
   Xu M, 2018, NAT MED, V24, P1246, DOI 10.1038/s41591-018-0092-9
   Xu M, 2015, ELIFE, V4, DOI 10.7554/eLife.12997
   Yoshino J, 2011, CELL METAB, V14, P528, DOI 10.1016/j.cmet.2011.08.014
   Younossi ZM, 2024, CLIN GASTROENTEROL H, V22, P1999, DOI 10.1016/j.cgh.2024.03.006
   Yousefzadeh MJ, 2018, EBIOMEDICINE, V36, P18, DOI 10.1016/j.ebiom.2018.09.015
   Zhang DY, 2017, MOL MED REP, V16, P1685, DOI 10.3892/mmr.2017.6832
   Zheng ZD, 2020, CELL CYCLE, V19, P1089, DOI 10.1080/15384101.2020.1743911
   Zhong WL, 2010, DIABETES RES CLIN PR, V89, P38, DOI 10.1016/j.diabres.2010.03.013
   Zhou LL, 2019, KIDNEY INT, V95, P830, DOI 10.1016/j.kint.2018.10.032
   Zhu FL, 2013, PLOS ONE, V8, DOI 10.1371/journal.pone.0074535
   Zhu XW, 2024, INT J MOL MED, V53, DOI 10.3892/ijmm.2024.5350
   Zhu Y, 2015, AGING CELL, V14, P644, DOI 10.1111/acel.12344
   Zizka O, 2024, DRUG AGING, V41, P881, DOI 10.1007/s40266-024-01150-9
NR 154
TC 1
Z9 1
U1 2
U2 5
PU FRONTIERS MEDIA SA
PI LAUSANNE
PA AVENUE DU TRIBUNAL FEDERAL 34, LAUSANNE, CH-1015, SWITZERLAND
SN 2296-634X
J9 FRONT CELL DEV BIOL
JI Front. Cell. Dev. Biol.
PD JUN 4
PY 2025
VL 13
AR 1622107
DI 10.3389/fcell.2025.1622107
PG 16
WC Cell Biology; Developmental Biology
WE Science Citation Index Expanded (SCI-EXPANDED)
SC Cell Biology; Developmental Biology
GA 3WH1U
UT WOS:001510530900001
PM 40535573
OA Green Submitted, gold
DA 2026-02-13
ER

PT J
AU Thongsroy, J
   Mutirangura, A
AF Thongsroy, Jirapan
   Mutirangura, Apiwat
TI The inverse association between DNA gaps and HbA1c levels in type 2
   diabetes mellitus
SO SCIENTIFIC REPORTS
LA English
DT Article
ID OLDER-ADULTS; DAMAGE; GLUCOSE; RISK; REPAIR; COMPLICATIONS;
   HYPERGLYCEMIA; EPIDEMIOLOGY; INDIVIDUALS; EXPRESSION
AB Naturally occurring DNA gaps have been observed in eukaryotic DNA, including DNA in nondividing cells. These DNA gaps are found less frequently in chronologically aging yeast, chemically induced senescence cells, naturally aged rats, d-galactose-induced aging model rats, and older people. These gaps function to protect DNA from damage, so we named them youth-associated genomic stabilization DNA gaps (youth-DNA-gaps). Type 2 diabetes mellitus (type 2 DM) is characterized by an early aging phenotype. Here, we explored the correlation between youth-DNA-gaps and the severity of type 2 DM. Here, we investigated youth-DNA-gaps in white blood cells from normal controls, pre-DM, and type 2 DM patients. We found significantly decreased youth-DNA-gap numbers in the type 2 DM patients compared to normal controls (P=0.0377, P=0.0018 adjusted age). In the type 2 DM group, youth-DNA-gaps correlate directly with HbA1c levels. (r=- 0.3027, P=0.0023). Decreased youth-DNA-gap numbers were observed in patients with type 2 DM and associated with increased HbA1c levels. Therefore, the decrease in youth-DNA-gaps is associated with the molecular pathogenesis of high blood glucose levels. Furthermore, youth-DNA-gap number is another marker that could be used to determine the severity of type 2 DM.
C1 [Thongsroy, Jirapan] Walailak Univ, Sch Med, Nakhon Si Thammarat 80160, Thailand.
   [Thongsroy, Jirapan] Walailak Univ, Res Ctr Trop Pathobiol, Nakhon Si Thammarat 80160, Thailand.
   [Mutirangura, Apiwat] Chulalongkorn Univ, Ctr Excellence Mol Genet Canc & Human Dis, Bangkok, Thailand.
   [Mutirangura, Apiwat] Chulalongkorn Univ, Dept Anat, Fac Med, Bangkok, Thailand.
C3 Walailak University; Walailak University; Chulalongkorn University;
   Chulalongkorn University
RP Thongsroy, J (corresponding author), Walailak Univ, Sch Med, Nakhon Si Thammarat 80160, Thailand.; Thongsroy, J (corresponding author), Walailak Univ, Res Ctr Trop Pathobiol, Nakhon Si Thammarat 80160, Thailand.
EM ju_jirapan@hotmail.com
FU Office of the Permanent Secretary, Ministry of Higher Education,
   Science, Research and Innovation [RGNS 63-213]; National Science and
   Technology Development Agency, Thailand [P-19-50189]
FX This s was financially supported by Office of the Permanent Secretary,
   Ministry of Higher Education, Science, Research and Innovation Grant No.
   RGNS 63-213, and the National Science and Technology Development Agency,
   Thailand [Research Chair Grant, P-19-50189 to A.M.].
CR Ahmed SAH, 2020, CLIN EPIGENETICS, V12, DOI 10.1186/s13148-020-00896-4
   Al-Aubaidy H A., 2011, Br J Diabetes Vasc Dis, V11, P87
   Ali O, 2013, WORLD J DIABETES, V4, P114, DOI 10.4239/wjd.v4.i4.114
   American Diabetes Association, 2019, Clin Diabetes, V37, P11, DOI 10.2337/cd18-0105
   [Anonymous], 2011, DIABETES RES CLIN PR, V93, P299, DOI 10.1016/j.diabres.2011.03.012
   Arvind K, 2002, INDIAN J MED RES, V116, P163
   Association AD., 2013, Diabetes Care, V36, pS67, DOI [10.2337/dc13-S067, DOI 10.2337/DC13-S067]
   Bartoli-Leonard F, 2021, CARDIOVASC RES, V117, P836, DOI 10.1093/cvr/cvaa134
   Bayani MA, 2022, CASP J INTERN MED, V13, P335, DOI [10.22088/cjim.13.2.3, 10.22088/cjim.13.2.335]
   Beck Roy W, 2019, J Diabetes Sci Technol, V13, P614, DOI [10.1177/1932296818822496, 10.1177/1932296818822496]
   Binici DN, 2013, GENET COUNSEL, V24, P149
   Blasiak J, 2004, MUTAT RES-FUND MOL M, V554, P297, DOI 10.1016/j.mrfmmm.2004.05.011
   Cadet J, 2014, ARCH BIOCHEM BIOPHYS, V557, P47, DOI 10.1016/j.abb.2014.05.001
   Caliskan Z, 2018, GENE, V642, P542, DOI 10.1016/j.gene.2017.11.071
   Celeste A, 2003, NAT CELL BIOL, V5, P675, DOI 10.1038/ncb1004
   Chai KC, 2022, J NUTR HEALTH AGING, V26, P936, DOI 10.1007/s12603-022-1846-0
   Chalertpet K, 2019, FRONT GENET, V10, DOI 10.3389/fgene.2019.00645
   Chao CT, 2021, BMC GERIATR, V21, DOI 10.1186/s12877-021-02299-3
   Chaudhury A, 2017, FRONT ENDOCRINOL, V8, DOI 10.3389/fendo.2017.00006
   Chen L, 2012, NAT REV ENDOCRINOL, V8, P228, DOI 10.1038/nrendo.2011.183
   Chen Y, 2015, INT J CLIN EXP PATHO, V8, P6683
   Chukwuma C., 2020, Arch. Health Sci, V10, P31829
   Cojocaru KA, 2023, ANTIOXIDANTS-BASEL, V12, DOI 10.3390/antiox12030658
   Cui DR, 2021, FRONT CELL DEV BIOL, V9, DOI 10.3389/fcell.2021.775507
   Curtis D, 2022, DIABETES-METAB RES, V38, DOI 10.1002/dmrr.3482
   Davies MJ, 2018, DIABETOLOGIA, V61, P2461, DOI [10.1007/s00125-018-4729-5, 10.2337/dci18-0033]
   De Bont R, 2004, MUTAGENESIS, V19, P169, DOI 10.1093/mutage/geh025
   DeForest N, 2022, CURR DIABETES REP, V22, P227, DOI 10.1007/s11892-022-01462-3
   Eid M, 2022, DIABET METAB SYND OB, V15, P1485, DOI 10.2147/DMSO.S363406
   Chehadeh SE, 2022, FRONT ENDOCRINOL, V12, DOI 10.3389/fendo.2021.751885
   Elhefnawy ME, 2022, J VASCULAR DIS, V1, P13, DOI [10.3390/jvd1010003, 10.3390/jvd1010003]
   Florkowski Chris, 2013, Clin Biochem Rev, V34, P75
   Fraszczyk E, 2022, GEROSCIENCE, V44, P2671, DOI 10.1007/s11357-022-00626-z
   Gheitasi I, 2022, INT J ENDOCRINOL, V2022, DOI 10.1155/2022/2002768
   Giri B, 2018, BIOMED PHARMACOTHER, V107, P306, DOI 10.1016/j.biopha.2018.07.157
   Giugliano D, 2008, AM J CLIN NUTR, V87, p217S, DOI 10.1093/ajcn/87.1.217S
   Godinjak Amina, 2015, Med Arch, V69, P157, DOI [10.5455/medarh.2015.69.157-160, 10.5455/medarh.2015.69.157-160]
   Guariguata L, 2014, DIABETES RES CLIN PR, V103, P137, DOI 10.1016/j.diabres.2013.11.002
   Hansen T., Annales Universitatis Mariae Curie-Sklodowska, P544
   Hinokio Y, 1999, DIABETOLOGIA, V42, P995, DOI 10.1007/s001250051258
   Horikawa Y, 2000, NAT GENET, V26, P163, DOI 10.1038/79876
   Ibarra-Costilla E, 2010, ACTA DIABETOL, V47, pS111, DOI 10.1007/s00592-009-0149-9
   Inzucchi SE, 2012, DIABETES CARE, V35, P1364, DOI 10.2337/dc12-0413
   Jeon JY, 2013, DIABETES METAB J, V37, P349, DOI 10.4093/dmj.2013.37.5.349
   Chung JKO, 2017, Frontiers in Laboratory Medicine, V1, P76, DOI [10.1016/j.flm.2017.06.002, DOI 10.1016/J.FLM.2017.06.002, 10.1016/j.flm.2017.06.002]
   Kaneyama A, 2023, HYPERTENS RES, V46, P311, DOI 10.1038/s41440-022-01041-9
   Katsuta E, 2022, AM J CANCER RES, V12, P793
   Khosla S, 2020, NAT REV ENDOCRINOL, V16, P263, DOI 10.1038/s41574-020-0335-y
   Kong LN, 2021, INT J NURS STUD, V119, DOI 10.1016/j.ijnurstu.2021.103952
   Kongruttanachok N, 2010, MOL CANCER, V9, DOI 10.1186/1476-4598-9-70
   Kovatchev BP, 2006, DIABETES CARE, V29, P2433, DOI 10.2337/dc06-1085
   Kovesdy C, 2022, BMC MED, V20, DOI 10.1186/s12916-021-02191-2
   Kuo LJ, 2008, IN VIVO, V22, P305
   Laakso M, 2022, NUTRIENTS, V14, DOI 10.3390/nu14153201
   Lee J, 2022, NUTRIENTS, V14, DOI 10.3390/nu14153086
   Lee SC, 2015, CHINESE MED J-PEKING, V128, P1543, DOI 10.4103/0366-6999.157693
   Liang B, 2023, J CARDIOVASC TRANSL, V16, P327, DOI 10.1007/s12265-022-10302-4
   Lipska KJ, 2013, DIABETES CARE, V36, P3923, DOI 10.2337/dc12-2631
   Lodovici M, 2008, MUTAT RES-FUND MOL M, V638, P98, DOI 10.1016/j.mrfmmm.2007.09.002
   Lyssenko V, 2013, DIABETES CARE, V36, pS120, DOI 10.2337/dcS13-2009
   Ma ZY, 2022, CLIN INTERV AGING, V17, P653, DOI 10.2147/CIA.S355242
   Machado-Neto JA, 2018, CLINICS, V73, DOI 10.6061/clinics/2018/e566s
   Mathew T., 2021, StatPearls
   Milic M, 2015, MUTAT RES-FUND MOL M, V776, P118, DOI 10.1016/j.mrfmmm.2014.11.009
   Moghadam A. R. S., 2016, Med.-Surg. Nurs. J., V5, P58
   Murillo-Ortiz B, 2012, AGING MALE, V15, P54, DOI 10.3109/13685538.2011.593658
   Mutirangura A, 2019, EPIGENOMICS-UK, V11, P577, DOI 10.2217/epi-2019-0064
   Nan WQ, 2015, EXPERT OPIN THER TAR, V19, P849, DOI 10.1517/14728222.2015.1016500
   Newsholme P, 2016, BIOCHEM J, V473, P4527, DOI 10.1042/BCJ20160503C
   Nikpour S, 2022, INTERACT J MED RES, V11, DOI 10.2196/41933
   Oberdoerffer P., SEMINARS CELL DEV BI, P59
   Oguntibeju Oluwafemi Omoniyi, 2019, Int J Physiol Pathophysiol Pharmacol, V11, P45
   Palmer AK, 2015, DIABETES, V64, P2289, DOI 10.2337/db14-1820
   Peng P, 2018, J NANOSCI NANOTECHNO, V18, P3925, DOI 10.1166/jnn.2018.15036
   Pitozzi V, 2003, MUTAT RES-FUND MOL M, V529, P129, DOI 10.1016/S0027-5107(03)00114-3
   Pongpanich M, 2018, FRONT GENET, V9, DOI 10.3389/fgene.2018.00501
   Pongpanich M, 2014, BMC GENOMICS, V15, DOI 10.1186/1471-2164-15-750
   Pornthanakasem W, 2008, NUCLEIC ACIDS RES, V36, P3667, DOI 10.1093/nar/gkn261
   Prasad RB, 2015, GENES-BASEL, V6, P87, DOI 10.3390/genes6010087
   Raja Sajid Adhi, 2022, Korean J Ophthalmol, V36, P26, DOI [10.3341/kjo.2021.0040, 10.3341/kjo.2021.0040]
   Rasoulinejad SA, 2022, J DIABETES METAB DIS, V21, P399, DOI 10.1007/s40200-022-00986-5
   Sacks DB, 2011, DIABETES CARE, V34, P518, DOI 10.2337/dc10-1546
   Schmidt MI, 2005, DIABETES CARE, V28, P2013, DOI 10.2337/diacare.28.8.2013
   Seyoum T., 2022, medRxiv
   Sherwani SI, 2016, BIOMARK INSIGHTS, V11, P95, DOI [10.4137/BMIMI.S38440, 10.4137/BMI.S38440]
   Suh S, 2017, ENDOCRINOL METAB, V32, P180, DOI 10.3803/EnM.2017.32.2.180
   Sun H, 2022, DIABETES RES CLIN PR, V183, DOI 10.1016/j.diabres.2021.109119
   Swetha N., 2014, International J of Healthcare and Biomedical Research, V2, P134, DOI DOI 10.1186/S13690-015-0088-6
   Tamura Y, 2014, J CLIN ENDOCR METAB, V99, P2771, DOI 10.1210/jc.2014-1222
   Thomas MC, 2016, NAT REV NEPHROL, V12, P73, DOI 10.1038/nrneph.2015.173
   Thongsroy J, 2018, FASEB J, V32, P6252, DOI 10.1096/fj.201800218RR
   Thongsroy J, 2017, CLIN EPIGENETICS, V9, DOI 10.1186/s13148-017-0395-6
   Thongsroy J, 2013, PLOS ONE, V8, DOI 10.1371/journal.pone.0072706
   Vetter VM, 2023, COMMUN MED-LONDON, V3, DOI 10.1038/s43856-023-00250-8
   Vilenchik MM, 2003, P NATL ACAD SCI USA, V100, P12871, DOI 10.1073/pnas.2135498100
   Wang YH, 2023, BIOESSAYS, V45, DOI 10.1002/bies.202200122
   Watcharanurak P, 2022, EPIGENOMICS-UK, V14, P741, DOI 10.2217/epi-2022-0022
   Williams AB, 2016, CSH PERSPECT MED, V6, DOI 10.1101/cshperspect.a026070
   Willmer T, 2018, FRONT ENDOCRINOL, V9, DOI 10.3389/fendo.2018.00744
   Xi G, 2019, J BIOL CHEM, V294, P2407, DOI 10.1074/jbc.RA118.005398
   Xiong Y., 2019, Oxid. Med. Cell. Longevity, V2019, P1, DOI DOI 10.1155/2019/7495629.25
   Xu WL, 2007, DIABETES, V56, P211, DOI 10.2337/db06-0879
   Yanase T, 2018, ENDOCR J, V65, P1, DOI 10.1507/endocrj.EJ17-0390
   Yang XM, 2022, DIGEST DIS SCI, V67, P1879, DOI 10.1007/s10620-021-06982-8
   Yang YC, 2019, GERIATR GERONTOL INT, V19, P518, DOI 10.1111/ggi.13654
   Yao X, 2022, SCI REP-UK, V12, DOI 10.1038/s41598-022-13164-7
   Yasom S, 2022, FASEB BIOADV, V4, P408, DOI 10.1096/fba.2021-00131
   Yen HY, 2023, COLLEGIAN, V30, P230, DOI 10.1016/j.colegn.2022.08.010
   Zhang JL, 2023, ACTA DIABETOL, V60, P235, DOI 10.1007/s00592-022-01985-x
   Zhang ZW, 2023, FRONT ENDOCRINOL, V14, DOI 10.3389/fendo.2023.1112363
   Zheng Y, 2018, NAT REV ENDOCRINOL, V14, P88, DOI 10.1038/nrendo.2017.151
   Zhou JD, 2022, ACTA DIABETOL, V59, P697, DOI 10.1007/s00592-021-01841-4
   Zhou YL, 2016, CLIN TRANSL MED, V5, DOI 10.1186/s40169-016-0089-2
NR 113
TC 6
Z9 6
U1 0
U2 0
PU NATURE PORTFOLIO
PI BERLIN
PA HEIDELBERGER PLATZ 3, BERLIN, 14197, GERMANY
SN 2045-2322
J9 SCI REP-UK
JI Sci Rep
PD NOV 3
PY 2023
VL 13
IS 1
AR 18987
DI 10.1038/s41598-023-46431-2
PG 12
WC Multidisciplinary Sciences
WE Science Citation Index Expanded (SCI-EXPANDED)
SC Science & Technology - Other Topics
GA Y1EH5
UT WOS:001102763800085
PM 37923892
OA Green Submitted, gold
DA 2026-02-13
ER

PT J
AU Manaithiya, A
   Alam, O
   Sharma, V
   Naim, MJ
   Mittal, S
   Khan, IA
AF Manaithiya, Ajay
   Alam, Ozair
   Sharma, Vrinda
   Naim, Mohd. Javed
   Mittal, Shruti
   Khan, Imran A.
TI GPR119 agonists: Novel therapeutic agents for type 2 diabetes mellitus
SO BIOORGANIC CHEMISTRY
LA English
DT Review
DE Diabetes mellitus type 2; GPR119 agonist; Design of novel compounds; SAR
ID GLUCAGON-LIKE PEPTIDE-1; PROTEIN-COUPLED RECEPTORS; BETA-CELL
   REPLICATION; ISLET GRAFT FUNCTION; BIOLOGICAL EVALUATION;
   INSULIN-SECRETION; PYRIMIDINE-DERIVATIVES; POTENTIAL TREATMENT; GLYCEMIC
   CONTROL; GLUCOSE CONTROL
AB Diabetes mellitus type 2 (T2D) is a group of genetically heterogeneous metabolic disorders whose frequency has gradually risen worldwide. Diabetes mellitus Type 2 (T2D) has started to achieve a pandemic level, and it is estimated that within the next decade, cases of diabetes might get double due to increase in aging population. Diabetes is rightly called the 'silent killer' because it has emerged to be one of the major causes, leading to renal failure, loss of vision; besides cardiac arrest in India. Thus, a clinical requirement for the oral drug molecules monitoring glucose homeostasis appears to be unmet. GPR119 agonist, a family of G-protein coupled receptors, usually noticed in beta-cells of pancreatic as well as intestinal L cells, drew considerable interest for type 2 diabetes mellitus (T2D). GPR119 monitors physiological mechanisms that enhance homeostasis of glucose, such as glucose-like peptide-1, gastrointestinal incretin hormone levels, pancreatic beta cell-dependent insulin secretion and glucose-dependent insulinotropic peptide (GIP). In this manuscript, we have reviewed the work done in the last five years (2015-2020) which gives an approach to design, synthesize, evaluate and study the structural activity relationship of novel GPR119 agonist-based lead compounds. Our article would help the researchers and guide their endeavours in the direction of strategy and development of innovative, effective GPR119 agonistbased compounds for the management of diabetes mellitus type 2.
C1 [Manaithiya, Ajay; Alam, Ozair; Sharma, Vrinda; Naim, Mohd. Javed; Mittal, Shruti] Jamia Hamdard, Sch Pharmaceut Educ & Res, Dept Pharmaceut Chem, Med Chem & Mol Modelling Lab, New Delhi 110062, India.
   [Khan, Imran A.] Jamia Hamdard, Dept Chem, Sch Chem & Life Sci, New Delhi 110062, India.
C3 Jamia Hamdard University; Jamia Hamdard University
RP Alam, O (corresponding author), Jamia Hamdard Recommended Inst Eminence, Med Chem & Mol Modelling Lab, Dept Pharmaceut Chem, Sch Pharmaceut Educ & Res NIRF Rank 1 Pharm Yr 20, New Delhi 110062, India.
EM dr.ozairalam@gmail.com
RI ; Manaithiya, Ajay/IQR-9927-2023; Khan, imran/JAC-8418-2023
OI Mittal, Shruti/0000-0001-5738-0954; Alam, Ozair/0000-0003-0322-2509;
   Manaithiya, Ajay/0000-0001-5220-2606; 
CR Ahlkvist L, 2013, ENDOCR CONNECT, V2, P69, DOI 10.1530/EC-12-0079
   Al-Barazanji K, 2015, J PHARMACOL EXP THER, V353, P496, DOI 10.1124/jpet.115.222828
   Ali S, 2011, J CLIN INVEST, V121, P1917, DOI 10.1172/JCI43615
   AlSaraj F, 2015, INTECH OPEN SCI
   Amer Diabet Assoc, 2009, DIABETES CARE, V32, pS13, DOI 10.2337/dc09-S013
   [Anonymous], 2015, IDF Diabetes Atlas, V7
   [Anonymous], 2002, TXB CLIN MED
   [Anonymous], 2020, Injury Prevention Control
   [Anonymous], 2018, TOP 10 CAUS DEATH
   Arifin SA, 2018, BBA-MOL CELL BIOL L, V1863, P1132, DOI 10.1016/j.bbalip.2018.06.007
   Ashcroft FM, 2012, CELL, V148, P1160, DOI 10.1016/j.cell.2012.02.010
   Bailey CJ, 2016, LANCET DIABETES ENDO, V4, P350, DOI 10.1016/S2213-8587(15)00462-3
   Bashetti N, 2019, BIOORG MED CHEM LETT, V29, DOI 10.1016/j.bmcl.2019.126707
   Baynest HW, 2015, J DIABETES METAB, V6, DOI 10.4172/2155-6156.1000541
   Blad C. Catelijne, 2012, THESIS LEIDEN U
   Boden G, 2008, ENDOCRIN METAB CLIN, V37, P635, DOI 10.1016/j.ecl.2008.06.007
   Boden Guenther, 1998, Frontiers in Bioscience, V3, pD169
   Bonini J.A., 2001, U.A. Patent, Patent No. [6221660B1, 6221660]
   Bonini J.A., 2001, U.S. Patent, Patent No. [6468756B1, 6468756]
   Brancati FL, 1999, ARCH INTERN MED, V159, P957, DOI 10.1001/archinte.159.9.957
   Brunetti Luigi, 2012, P T, V37, P687
   Butler AE, 2003, DIABETES, V52, P102, DOI 10.2337/diabetes.52.1.102
   Campbell-Thompson M, 2016, DIABETES, V65, P719, DOI 10.2337/db15-0779
   Chang-Chen KJ, 2008, REV ENDOCR METAB DIS, V9, P329, DOI 10.1007/s11154-008-9101-5
   Chen JY, 2017, MOL DIVERS, V21, P637, DOI 10.1007/s11030-017-9755-6
   Chepurny OG, 2016, MOL ENDOCRINOL, V30, P614, DOI 10.1210/me.2015-1306
   Chiefari E, 2011, JAMA-J AM MED ASSOC, V305, P903, DOI 10.1001/jama.2011.207
   Chu ZL, 2008, ENDOCRINOLOGY, V149, P2038, DOI 10.1210/en.2007-0966
   Chu ZL, 2007, ENDOCRINOLOGY, V148, P2601, DOI 10.1210/en.2006-1608
   Chu ZL, 2010, MOL ENDOCRINOL, V24, P161, DOI 10.1210/me.2009-0239
   Dai X, 2015, BIOORG MED CHEM LETT, V25, P5291, DOI 10.1016/j.bmcl.2015.09.047
   Davey J, 2004, EXPERT OPIN THER TAR, V8, P165, DOI 10.1517/eott.8.2.165.30250
   DAVIS MD, 1992, DIABETES CARE, V15, P1844, DOI 10.2337/diacare.15.12.1844
   de Fonseca FR, 2001, NATURE, V414, P209, DOI 10.1038/35102582
   DEFRONZO RA, 1992, DIABETES CARE, V15, P318, DOI 10.2337/diacare.15.3.318
   Dhayal S, 2010, DRUG NEWS PERSPECT, V23, P418, DOI 10.1358/dnp.2010.23.7.1468395
   DRUCKER DJ, 1994, MOL ENDOCRINOL, V8, P1646, DOI 10.1210/me.8.12.1646
   Drzazga A, 2018, BBA-MOL CELL BIOL L, V1863, P91, DOI 10.1016/j.bbalip.2017.10.004
   Fang YY, 2020, BIOORG CHEM, V94, DOI 10.1016/j.bioorg.2019.103390
   Fang YY, 2018, BIOORGAN MED CHEM, V26, P4080, DOI 10.1016/j.bmc.2018.06.035
   Fang YY, 2017, BIOORGAN MED CHEM, V25, P254, DOI 10.1016/j.bmc.2016.10.030
   Feng XJ, 2014, PLOS ONE, V9, DOI 10.1371/journal.pone.0100783
   Ferrannini E, 2005, J CLIN ENDOCR METAB, V90, P493, DOI 10.1210/jc.2004-1133
   Flock G, 2011, ENDOCRINOLOGY, V152, P374, DOI 10.1210/en.2010-1047
   Fredriksson R, 2003, FEBS LETT, V554, P381, DOI 10.1016/S0014-5793(03)01196-7
   Fu J, 2003, NATURE, V425, P90, DOI 10.1038/nature01921
   Fujioka Ken, 2007, JAAPA, VSuppl, P3
   Fyfe MCT, 2008, EXPERT OPIN DRUG DIS, V3, P403, DOI 10.1517/17460441.3.4.403
   Gao J, 2011, TRANSPL P, V43, P3217, DOI 10.1016/j.transproceed.2011.10.021
   Gao J, 2011, TRANSPL INT, V24, P1124, DOI 10.1111/j.1432-2277.2011.01332.x
   Garvey WT, 2020, DIABETES CARE, V43, P1085, DOI 10.2337/dc19-1745
   Gomes MB, 2019, DIABETES RES CLIN PR, V151, P20, DOI 10.1016/j.diabres.2019.03.024
   Griffin G., 2006, U.S. Patent, Patent No. [7083933B1, 7083933]
   Gunjal A.P., 2019, U.S. Patent, Patent No. [10208030B2, 10208030]
   Ha TY, 2014, ARCH PHARM RES, V37, P671, DOI 10.1007/s12272-013-0209-0
   Hackett E., 2009, Clinical Pharmacist, V475, P475
   Haffner SM, 1998, NEW ENGL J MED, V339, P229, DOI 10.1056/NEJM199807233390404
   Han SD, 2015, BIOORG MED CHEM LETT, V25, P3034, DOI 10.1016/j.bmcl.2015.04.102
   Han T, 2018, BIOMOL THER, V26, P201, DOI 10.4062/biomolther.2018.011
   Hansen HS, 2012, TRENDS PHARMACOL SCI, V33, P374, DOI 10.1016/j.tips.2012.03.014
   Hansen KB, 2011, J CLIN ENDOCR METAB, V96, pE1409, DOI 10.1210/jc.2011-0647
   Hara T, 2014, BBA-MOL CELL BIOL L, V1841, P1292, DOI 10.1016/j.bbalip.2014.06.002
   Harada K, 2019, BIOORG MED CHEM LETT, V29, P2100, DOI 10.1016/j.bmcl.2019.07.004
   Harada K, 2018, BIOORG MED CHEM LETT, V28, P1228, DOI 10.1016/j.bmcl.2018.02.044
   Hassing HA, 2016, BIOCHEM PHARMACOL, V119, P66, DOI 10.1016/j.bcp.2016.08.018
   Hodge D, 2016, PEPTIDES, V77, P16, DOI 10.1016/j.peptides.2015.06.012
   Holman RR, 2008, NEW ENGL J MED, V359, P1577, DOI 10.1056/NEJMoa0806470
   Holst JJ, 2009, MOL CELL ENDOCRINOL, V297, P127, DOI 10.1016/j.mce.2008.08.012
   HOSKER JP, 1989, METABOLISM, V38, P767, DOI 10.1016/0026-0495(89)90064-4
   Hothersall JD, 2015, EUR J PHARMACOL, V762, P430, DOI 10.1016/j.ejphar.2015.06.031
   Huan Y, 2017, SCI REP-UK, V7, DOI 10.1038/s41598-017-04633-5
   Im JH, 2018, J EXP CLIN CANC RES, V37, DOI 10.1186/s13046-018-0949-2
   Inagaki N, 2017, BMJ OPEN DIAB RES CA, V5, DOI 10.1136/bmjdrc-2017-000424
   International Diabetes , 2013, DIABETES ATLAS, Vsixth
   Irwin S, 2001, CARDIOPULMONARY PHYS, P253
   Jang YK, 2017, BIOORG MED CHEM LETT, V27, P3909, DOI 10.1016/j.bmcl.2017.06.032
   Jeon MK, 2014, BIOORG MED CHEM LETT, V24, P4281, DOI 10.1016/j.bmcl.2014.07.020
   Jones R.M., 2018, Eur. Pat. Appl., Patent No. [3323818A1, 3323818]
   Jones RM, 2009, EXPERT OPIN THER PAT, V19, P1339, DOI 10.1517/13543770903153878
   Marín-Peñalver JJ, 2016, WORLD J DIABETES, V7, P354, DOI 10.4239/wjd.v7.i17.354
   KAHN CR, 1994, DIABETES, V43, P1066, DOI 10.2337/diab.43.8.1066
   Kahn SE, 2006, NATURE, V444, P840, DOI 10.1038/nature05482
   Katamreddy SR, 2012, J MED CHEM, V55, P10972, DOI 10.1021/jm301404a
   Kaushik AC, 2018, ACS OMEGA, V3, P18214, DOI 10.1021/acsomega.8b01941
   Khardori R., 2020, ENDOCRINOLOGY
   Khoo CM, 2017, International encyclopedia of public health, V2nd, P288, DOI [DOI 10.1016/B978-0-12-803678-5, 10.1016/B978-0-12-803678-5.00108-9, DOI 10.1016/B978-0-12-803678-5.00108-9]
   Kim H, 2017, BIOORG MED CHEM LETT, V27, P5213, DOI 10.1016/j.bmcl.2017.10.046
   KIM Sungkuk, 2013, [Journal of Maritime Business, 해양비즈니스], V24, P1
   Kogure R, 2011, BIOCHEM BIOPH RES CO, V416, P58, DOI 10.1016/j.bbrc.2011.10.141
   Koro CE, 2004, DIABETES CARE, V27, P17, DOI 10.2337/diacare.27.1.17
   Koshizawa T, 2018, BIOORG MED CHEM LETT, V28, P3236, DOI 10.1016/j.bmcl.2018.08.010
   Koshizawa T, 2017, BIOORG MED CHEM LETT, V27, P3249, DOI 10.1016/j.bmcl.2017.06.034
   Kumar A, 2013, AUSTRALAS MED J, V6, P524, DOI 10.4066/AMJ.2013.1791
   Lan H, 2009, J ENDOCRINOL, V201, P219, DOI 10.1677/JOE-08-0453
   Lauffer LM, 2009, DIABETES, V58, P1058, DOI 10.2337/db08-1237
   Li G, 2020, EUR J MED CHEM, V188, DOI 10.1016/j.ejmech.2019.112017
   Li G, 2016, EUR J MED CHEM, V124, P103, DOI 10.1016/j.ejmech.2016.08.023
   Li N.X., 2018, GPR119 AGONISM INCRE
   Liu P, 2015, ACS MED CHEM LETT, V6, P936, DOI 10.1021/acsmedchemlett.5b00207
   Lyssenko V, 2009, NAT GENET, V41, P82, DOI 10.1038/ng.288
   Madiraju SRM, 2007, ENDOCRINOLOGY, V148, P2598, DOI 10.1210/en.2007-0336
   Maekawa Y, 2019, CLIN DRUG INVEST, V39, P967, DOI 10.1007/s40261-019-00825-1
   Mahler RJ, 1999, J CLIN ENDOCR METAB, V84, P1165, DOI 10.1210/jc.84.4.1165
   Markovics A., 2020, J INVESTIGATIVE DERM
   Matsuda D, 2018, BIOORGAN MED CHEM, V26, P1832, DOI 10.1016/j.bmc.2018.02.032
   Matsuda D, 2017, BIOORGAN MED CHEM, V25, P4339, DOI 10.1016/j.bmc.2017.06.014
   Matsuda D, 2016, BIOORG MED CHEM LETT, V26, P3441, DOI 10.1016/j.bmcl.2016.06.050
   Matsumoto K, 2018, J PHARMACOL EXP THER, V367, P509, DOI 10.1124/jpet.118.250019
   Matveyenko AV, 2008, DIABETES OBES METAB, V10, P23, DOI 10.1111/j.1463-1326.2008.00939.x
   McClure KF, 2011, J MED CHEM, V54, P1948, DOI 10.1021/jm200003p
   McIntyre EA, 2002, CLIN ENDOCRINOL, V57, P303, DOI 10.1046/j.1365-2265.2002.01610.x
   McKillop AM, 2016, DIABETOLOGIA, V59, P2674, DOI 10.1007/s00125-016-4108-z
   Mo XL, 2014, PROG MOL BIOL TRANSL, V121, P95, DOI 10.1016/B978-0-12-800101-1.00004-1
   Moini J., 2019, Epidemiology of Diabetes ed, P25, DOI [10.1016/B978-0-12-816864-6.00003-1, DOI 10.1016/B978-0-12-816864-6.00003-1]
   Morris AP, 2012, NAT GENET, V44, P981, DOI 10.1038/ng.2383
   Nagarathnam D., 2016, Eur. Pat. Appl., Patent No. [2718279B1, 2718279]
   Nair Muralitharan, 2007, Br J Nurs, V16, P184
   Nakatsuma A., 2015, INTEGRATIVE MOL MED, V3, P467
   Nathan DM, 2002, J CLIN ENDOCR METAB, V87, P1929, DOI 10.1210/jc.87.5.1929
   Neelamkavil SF, 2018, ACS MED CHEM LETT, V9, P457, DOI 10.1021/acsmedchemlett.8b00073
   Nieto A, 2018, ASSAY DRUG DEV TECHN, V16, P278, DOI 10.1089/adt.2018.849
   Ning Y, 2008, BRIT J PHARMACOL, V155, P1056, DOI 10.1038/bjp.2008.337
   Nouwen A, 2010, DIABETOLOGIA, V53, P2480, DOI 10.1007/s00125-010-1874-x
   Odori S, 2013, METABOLISM, V62, P70, DOI 10.1016/j.metabol.2012.06.010
   Ohishi T, 2012, EXPERT OPIN INV DRUG, V21, P321, DOI 10.1517/13543784.2012.657797
   Olaniru OE, 2019, PHARMACOL THERAPEUT, V198, P123, DOI 10.1016/j.pharmthera.2019.02.012
   Olokoba Abdulfatai B, 2012, Oman Med J, V27, P269, DOI 10.5001/omj.2012.68
   Oshima H, 2013, LIFE SCI, V92, P167, DOI 10.1016/j.lfs.2012.11.015
   Overton HA, 2008, BRIT J PHARMACOL, V153, pS76, DOI 10.1038/sj.bjp.0707529
   Overton HA, 2006, CELL METAB, V3, P167, DOI 10.1016/j.cmet.2006.02.004
   Pan A, 2010, ARCH INTERN MED, V170, P1884, DOI 10.1001/archinternmed.2010.356
   Pandey P., 2017, INT J I PHARM LIFE S, V7
   Park EY, 2016, PLOS ONE, V11, DOI 10.1371/journal.pone.0158796
   Polli JW, 2013, XENOBIOTICA, V43, P498, DOI 10.3109/00498254.2012.739719
   Portha B., 2011, EXP DIABETES RES, P1
   Poursharifi P, 2017, DIABETES OBES METAB, V19, P76, DOI 10.1111/dom.13008
   Prokopenko I, 2008, TRENDS GENET, V24, P613, DOI 10.1016/j.tig.2008.09.004
   Proulx K, 2005, AM J PHYSIOL-REG I, V289, pR729, DOI 10.1152/ajpregu.00029.2005
   Ramachandran A, 2012, WORLD J DIABETES, V3, P110, DOI 10.4239/wjd.v3.i6.110
   Rang H.P., 2012, RANG DALES PHARM, P377
   Ren T, 2020, J PHARMACOL EXP THER, V373, P81, DOI 10.1124/jpet.119.262675
   Ritz E, 1999, NEW ENGL J MED, V341, P1127, DOI 10.1056/NEJM199910073411506
   Robert M.J., 2016, WIPO Patent, Patent No. [WO2006076231A8, 2006076231]
   Roberts B., 2009, C 69 ANN M AM DIABET, V58
   ROBERTSON RP, 1995, J LAB CLIN MED, V125, P560
   Russo A.J, 2010, ARENA PHARM PROVIDES
   Sakamoto Y, 2006, BIOCHEM BIOPH RES CO, V351, P474, DOI 10.1016/j.bbrc.2006.10.076
   Schwartz SS, 2016, DIABETES CARE, V39, P179, DOI 10.2337/dc15-1585
   Scott RA, 2012, NAT GENET, V44, P991, DOI 10.1038/ng.2385
   Semple G, 2008, J MED CHEM, V51, P5172, DOI 10.1021/jm8006867
   Semple G, 2011, BIOORG MED CHEM LETT, V21, P3134, DOI 10.1016/j.bmcl.2011.03.007
   Shah U, 2010, VITAM HORM, V84, P415, DOI [10.1016/S0083-6729(10)84001-4, 10.1016/B978-0-12-381517-0.00016-3]
   Shiri F, 2017, MED CHEM RES, V26, P947, DOI 10.1007/s00044-017-1808-y
   Silander K, 2004, DIABETES, V53, P1141, DOI 10.2337/diabetes.53.4.1141
   Skyler JS, 2004, J MED CHEM, V47, P4113, DOI 10.1021/jm0306273
   Soga T, 2005, BIOCHEM BIOPH RES CO, V326, P744, DOI 10.1016/j.bbrc.2004.11.120
   Steinthorsdottir V, 2007, NAT GENET, V39, P770, DOI 10.1038/ng2043
   Stone VM, 2012, BRIT J PHARMACOL, V165, P2758, DOI 10.1111/j.1476-5381.2011.01755.x
   Stumvoll M, 2005, LANCET, V365, P1333, DOI 10.1016/S0140-6736(05)61032-X
   Syed SK, 2012, AM J PHYSIOL-ENDOC M, V303, pE1469, DOI 10.1152/ajpendo.00269.2012
   TAYLOR SI, 1994, DIABETES, V43, P735, DOI 10.2337/diab.43.6.735
   Terauchi Y, 2018, J DIABETES INVEST, V9, P1333, DOI 10.1111/jdi.12846
   Tiwari N, 2014, CLIN PHARM BIOPHARM, V3
   Tolhurst G., 2011, HDB EXP PHARM, P309
   Travers ME, 2013, DIABETES, V62, P987, DOI 10.2337/db12-0819
   Turner RC, 1998, LANCET, V352, P837, DOI 10.1016/s0140-6736(98)07019-6
   Tyurenkov I., 2017, FRONT ENDOCRINOL, P8
   Tyurenkov IN, 2018, FRONT ENDOCRINOL, V9, DOI 10.3389/fendo.2018.00543
   Unger RH, 2010, P NATL ACAD SCI USA, V107, P16009, DOI 10.1073/pnas.1006639107
   Vassilatis DK, 2003, P NATL ACAD SCI USA, V100, P4903, DOI 10.1073/pnas.0230374100
   Verma J., 2019, Australia patent, Patent No. [2017246996B2, 2017246996]
   Voight BF, 2010, NAT GENET, V42, P579, DOI 10.1038/ng.609
   Wacker D.A., 2016, Brazil patent, Patent No. [BR112012028445A2, 112012028445]
   Wajchenberg BL, 2007, ENDOCR REV, V28, P187, DOI 10.1210/er.2006-0038
   Watada H, 2019, J DIABETES INVEST, V10, P84, DOI 10.1111/jdi.12849
   Weir GC, 2004, DIABETES, V53, pS16, DOI 10.2337/diabetes.53.suppl_3.S16
   Wild S, 2004, DIABETES CARE, V27, P1047, DOI 10.2337/diacare.27.5.1047
   World Health Organization, 2020, DIABETES FACT SHEET
   Yang JW, 2018, DIABETES OBES METAB, V20, P257, DOI 10.1111/dom.13062
   Yang ZH, 2017, BIOORG MED CHEM LETT, V27, P2515, DOI 10.1016/j.bmcl.2017.03.092
   Ye XY, 2014, BIOORG MED CHEM LETT, V24, P2539, DOI 10.1016/j.bmcl.2014.03.096
   Yoshida S, 2010, BIOCHEM BIOPH RES CO, V400, P745, DOI 10.1016/j.bbrc.2010.08.141
   Yoshida S, 2010, BIOCHEM BIOPH RES CO, V400, P437, DOI 10.1016/j.bbrc.2010.08.097
   Zhang M, 2013, PLOS ONE, V8, DOI 10.1371/journal.pone.0063861
   Zhao Z., 2015, Brazil Patent, Patent No. [PI0914891, 0914891]
   Zhou Y, 2019, ARCH PHARM, V352, DOI 10.1002/ardp.201800267
   Zhu C, 2017, BIOORG MED CHEM LETT, V27, P1124, DOI 10.1016/j.bmcl.2017.01.091
   Zhu XY, 2011, EUR J MED CHEM, V46, P2901, DOI 10.1016/j.ejmech.2011.04.014
   Zuo ZP, 2020, BIOORG MED CHEM LETT, V30, DOI 10.1016/j.bmcl.2019.126855
NR 189
TC 25
Z9 27
U1 0
U2 23
PU ACADEMIC PRESS INC ELSEVIER SCIENCE
PI SAN DIEGO
PA 525 B ST, STE 1900, SAN DIEGO, CA 92101-4495 USA
SN 0045-2068
EI 1090-2120
J9 BIOORG CHEM
JI Bioorganic Chem.
PD AUG
PY 2021
VL 113
AR 104998
DI 10.1016/j.bioorg.2021.104998
EA MAY 2021
PG 39
WC Biochemistry & Molecular Biology; Chemistry, Organic
WE Science Citation Index Expanded (SCI-EXPANDED)
SC Biochemistry & Molecular Biology; Chemistry
GA SV4LD
UT WOS:000663790900003
PM 34048996
DA 2026-02-13
ER

PT J
AU Vacurova, E
   Trnovska, J
   Svoboda, P
   Skop, V
   Novosadova, V
   Reguera, DP
   Petrezselyová, S
   Piavaux, B
   Endaya, B
   Spoutil, F
   Zudova, D
   Stursa, J
   Melcova, M
   Bielcikova, Z
   Werner, L
   Prochazka, J
   Sedlacek, R
   Huttl, M
   Hubackova, SS
   Haluzik, M
   Neuzil, J
AF Vacurova, Eliska
   Trnovska, Jaroslava
   Svoboda, Petr
   Skop, Vojtech
   Novosadova, Vendula
   Reguera, David Pajuelo
   Petrezselyova, Silvia
   Piavaux, Benoit
   Endaya, Berwini
   Spoutil, Frantisek
   Zudova, Dagmar
   Stursa, Jan
   Melcova, Magdalena
   Bielcikova, Zuzana
   Werner, Lukas
   Prochazka, Jan
   Sedlacek, Radislav
   Huttl, Martina
   Hubackova, Sona Stemberkova
   Haluzik, Martin
   Neuzil, Jiri
TI Mitochondrially targeted tamoxifen alleviates markers of obesity and
   type 2 diabetes mellitus in mice
SO NATURE COMMUNICATIONS
LA English
DT Article
ID MITOTIC CLONAL EXPANSION; BODY-COMPOSITION CHANGES; ADIPOSE-TISSUE;
   CELLULAR SENESCENCE; INSULIN-RESISTANCE; METFORMIN; CELLS; FAT;
   DIFFERENTIATION; INFLAMMATION
AB Type 2 diabetes mellitus represents a major health problem with increasing prevalence worldwide. Limited efficacy of current therapies has prompted a search for novel therapeutic options. Here we show that treatment of pre-diabetic mice with mitochondrially targeted tamoxifen, a potential anti-cancer agent with senolytic activity, improves glucose tolerance and reduces body weight with most pronounced reduction of visceral adipose tissue due to reduced food intake, suppressed adipogenesis and elimination of senescent cells. Glucose-lowering effect of mitochondrially targeted tamoxifen is linked to improvement of type 2 diabetes mellitus-related hormones profile and is accompanied by reduced lipid accumulation in liver. Lower senescent cell burden in various tissues, as well as its inhibitory effect on pre-adipocyte differentiation, results in lower level of circulating inflammatory mediators that typically enhance metabolic dysfunction. Targeting senescence with mitochodrially targeted tamoxifen thus represents an approach to the treatment of type 2 diabetes mellitus and its related comorbidities, promising a complex impact on senescence-related pathologies in aging population of patients with type 2 diabetes mellitus with potential translation into the clinic.
   Senescent cells play a role in pathogenesis of diabetes, and senolytic agents can improve obesity- and diabetes-related pathologies. Here the authors report that mitochondrially targeted tamoxifen, a potential anti-cancer agent with senolytic activity, alleviates symptoms of obesity and prediabetes in mice, potentially via reduction of food intake and elimination of senescent cells.
C1 [Vacurova, Eliska; Endaya, Berwini; Stursa, Jan; Werner, Lukas; Hubackova, Sona Stemberkova; Neuzil, Jiri] Czech Acad Sci, Inst Biotechnol, Prague West, Czech Republic.
   [Vacurova, Eliska] Charles Univ Prague, Fac Sci, Prague, Czech Republic.
   [Trnovska, Jaroslava; Svoboda, Petr; Huttl, Martina] Inst Clin & Expt Med, Ctr Expt Med, Prague, Czech Republic.
   [Svoboda, Petr; Melcova, Magdalena] Univ Chem & Technol Prague, Dept Biochem & Microbiol, Prague, Czech Republic.
   [Skop, Vojtech] Natl Inst Diabet & Digest & Kidney Dis, Diabet Endocrinol & Obes Branch, NIH, Bethesda, MD 20892 USA.
   [Novosadova, Vendula; Reguera, David Pajuelo; Petrezselyova, Silvia; Piavaux, Benoit; Spoutil, Frantisek; Zudova, Dagmar; Prochazka, Jan; Sedlacek, Radislav] Czech Acad Sci, Inst Mol Genet, Prague West, Czech Republic.
   [Bielcikova, Zuzana] Gen Univ Hosp, Prague, Czech Republic.
   [Haluzik, Martin] Inst Clin & Expt Med, Diabet Ctr, Prague, Czech Republic.
   [Neuzil, Jiri] Griffith Univ, Sch Pharm & Med Sci, Southport, Qld, Australia.
C3 Czech Academy of Sciences; Institute of Biotechnology of the Czech
   Academy of Sciences; Charles University Prague; Institute for Clinical &
   Experimental Medicine (IKEM); University of Chemistry & Technology,
   Prague; National Institutes of Health (NIH) - USA; NIH National
   Institute of Diabetes & Digestive & Kidney Diseases (NIDDK); Czech
   Academy of Sciences; Institute of Molecular Genetics of the Czech
   Academy of Sciences; General University Hospital Prague; Institute for
   Clinical & Experimental Medicine (IKEM); Griffith University
RP Hubackova, SS; Neuzil, J (corresponding author), Czech Acad Sci, Inst Biotechnol, Prague West, Czech Republic.; Haluzik, M (corresponding author), Inst Clin & Expt Med, Diabet Ctr, Prague, Czech Republic.; Neuzil, J (corresponding author), Griffith Univ, Sch Pharm & Med Sci, Southport, Qld, Australia.
EM sona.stemberkova@ibt.cas.cz; halm@ikem.cz; j.neuzil@griffith.edu.au
RI Novosadova, Vendula/AAJ-1449-2021; Prochazka, Jan/HQZ-4419-2023;
   Sedlacek, Radislav/G-4408-2014; Stursa, Jan/J-4255-2014; Neuzil,
   Jiri/H-7204-2014; Pajuelo Reguera, David/G-3814-2014; Skop,
   Vojtech/LBI-2231-2024; Spoutil, Frantisek/I-6725-2019; Endaya,
   Berwini/AAH-2697-2021; Bielčiková, Zuzana/L-9413-2017; Svoboda,
   Petr/B-7865-2014
OI , Eliska/0000-0002-7173-4189; Pajuelo Reguera,
   David/0000-0002-7715-9402; Skop, Vojtech/0000-0002-4685-4429; Spoutil,
   Frantisek/0000-0002-7310-3487; Endaya, Berwini/0000-0002-4072-4332;
   Bielčiková, Zuzana/0000-0001-8434-9848; Petrezselyova,
   Silvia/0000-0003-3054-540X; Svoboda, Petr/0000-0001-7297-4208; Hüttl,
   Martina/0000-0002-2484-3630
FU Czech Science Foundation [18-02550S, 18-10832S, 20-05942S, 21-04607X];
   Czech Health Science Foundation [17-30138A, 21-03-00545]; BIOCEV
   European Regional Development Fund [CZ.1.05/1.100/02.0109]; Institute of
   Biotechnology [RVO: 86652036]; CZ-DRO ("Institute for Clinical and
   Experimental Medicine-IKEM") [IN 00023001]; Grant Agency of Charles
   University [GA UK 1560218]; UCT Prague; International Mobility Program -
   MEYS CR; Czech-BioImaging large RI projects - MEYS CR [LM2015062,
   CZ.02.1.01/0.0/0.0/16_013/0001775]
FX This study was supported by grants from the Czech Science Foundation
   (18-02550S to S.S.H, and 18-10832S, 20-05942S, and 21-04607X to J.N.),
   the Czech Health Science Foundation (17-30138A and 21-03-00545 to J.N.),
   the BIOCEV European Regional Development Fund CZ.1.05/1.100/02.0109, the
   Institute of Biotechnology (RVO: 86652036) and by CZ-DRO ("Institute for
   Clinical and Experimental Medicine-IKEM, IN 00023001") to M.H. E.V. was
   supported by the Grant Agency of Charles University (GA UK 1560218).
   P.S. was supported by UCT Prague Rectors Junior Grant for the year 2020.
   B.E. was supported by the International Mobility Program funded by MEYS
   CR. We acknowledge the Imaging Methods Core Facility at BIOCEV, an
   institution supported by the Czech-BioImaging large RI projects
   (LM2015062 and CZ.02.1.01/0.0/0.0/16_013/0001775, funded by MEYS CR) for
   their support with obtaining imaging data presented in this paper. We
   acknowledge Karel Harant and Pavel Talacko from Laboratory of Mass
   Spectrometry, Biocev, Charles University, Faculty of Science for
   performing LC/MS analysis.
CR Bar-Ziv R, 2020, EMBO REP, V21, DOI 10.15252/embr.202050094
   Barzilai N, 2016, CELL METAB, V23, P1060, DOI 10.1016/j.cmet.2016.05.011
   Berry DC, 2016, TRENDS ENDOCRIN MET, V27, P574, DOI 10.1016/j.tem.2016.05.001
   Blüher M, 2013, BEST PRACT RES CL EN, V27, P163, DOI 10.1016/j.beem.2013.02.005
   Bratic A, 2013, J CLIN INVEST, V123, P951, DOI 10.1172/JCI64125
   Chatterjee S, 2017, LANCET, V389, P2239, DOI 10.1016/S0140-6736(17)30058-2
   De Pauw A, 2009, AM J PATHOL, V175, P927, DOI 10.2353/ajpath.2009.081155
   de Vos LC, 2018, ADV CHRONIC KIDNEY D, V25, P149, DOI 10.1053/j.ackd.2018.01.002
   Drehmer DL, 2016, STEM CELL RES, V17, P413, DOI 10.1016/j.scr.2016.09.001
   Foretz M, 2015, NAT REV ENDOCRINOL, V11, P390, DOI 10.1038/nrendo.2015.85
   Foretz M, 2014, CELL METAB, V20, P953, DOI 10.1016/j.cmet.2014.09.018
   Gregoire FM, 1998, PHYSIOL REV, V78, P783, DOI 10.1152/physrev.1998.78.3.783
   Harding JL, 2019, DIABETOLOGIA, V62, P3, DOI 10.1007/s00125-018-4711-2
   Hesselbarth N, 2015, BIOCHEM BIOPH RES CO, V464, P724, DOI 10.1016/j.bbrc.2015.07.015
   Hotamisligil GS, 2006, NATURE, V444, P860, DOI 10.1038/nature05485
   Hubackova S, 2019, CELL DEATH DIFFER, V26, P276, DOI 10.1038/s41418-018-0118-3
   Hwang SH, 2020, ANIM CELLS SYST, V24, P17, DOI 10.1080/19768354.2019.1700159
   Jain Suyog S, 2011, Indian J Endocrinol Metab, V15, P99, DOI 10.4103/2230-8210.81938
   Justice JN, 2019, EBIOMEDICINE, V40, P554, DOI 10.1016/j.ebiom.2018.12.052
   Kelly AS, 2020, NEW ENGL J MED, V382, P2117, DOI 10.1056/NEJMoa1916038
   Lee YS, 2014, CELL, V157, P1339, DOI 10.1016/j.cell.2014.05.012
   Lipscombe LL, 2012, CANCER-AM CANCER SOC, V118, P2615, DOI 10.1002/cncr.26559
   Bargut TCL, 2017, HORM MOL BIOL CLIN I, V31, DOI 10.1515/hmbci-2016-0051
   Luo LP, 2016, J ENDOCRINOL, V231, pR77, DOI 10.1530/JOE-16-0211
   Maedler K, 2017, J CLIN INVEST, V127, P1589, DOI 10.1172/JCI92172
   Mauer J, 2014, NAT IMMUNOL, V15, P423, DOI 10.1038/ni.2865
   Minamino T, 2009, NAT MED, V15, P1082, DOI 10.1038/nm.2014
   Mraz M, 2014, J ENDOCRINOL, V222, pR113, DOI 10.1530/JOE-14-0283
   Muñoz-Espín D, 2014, NAT REV MOL CELL BIO, V15, P482, DOI 10.1038/nrm3823
   Ogrodnik M, 2017, NAT COMMUN, V8, DOI 10.1038/ncomms15691
   Ogurtsova K, 2017, DIABETES RES CLIN PR, V128, P40, DOI 10.1016/j.diabres.2017.03.024
   Palmer AK, 2019, AGING CELL, V18, DOI 10.1111/acel.12950
   Palmer AK, 2015, DIABETES, V64, P2289, DOI 10.2337/db14-1820
   Patel YM, 2000, J BIOL CHEM, V275, P17653, DOI 10.1074/jbc.M910445199
   Patti AM, 2020, J CLIN MED, V9, DOI 10.3390/jcm9040912
   Pérez LM, 2016, J PHYSIOL-LONDON, V594, P3187, DOI 10.1113/JP271691
   Perez-Riverol Y, 2022, NUCLEIC ACIDS RES, V50, pD543, DOI 10.1093/nar/gkab1038
   Petro AE, 2004, METABOLISM, V53, P454, DOI 10.1016/j.metabol.2003.11.018
   Ravussin E, 2002, ANN NY ACAD SCI, V967, P363
   Rohlenova K, 2017, ANTIOXID REDOX SIGN, V26, P84, DOI 10.1089/ars.2016.6677
   Rosen ED, 2000, ANNU REV CELL DEV BI, V16, P145, DOI 10.1146/annurev.cellbio.16.1.145
   Sabin RJ., 2011, GENOME INTEGR, V2
   Schnurr TM, 2020, DIABETOLOGIA, V63, P1324, DOI 10.1007/s00125-020-05140-5
   Sheean PM, 2012, BREAST CANCER RES TR, V135, P663, DOI 10.1007/s10549-012-2200-8
   Skop V, 2014, DIFFERENTIATION, V87, P220, DOI 10.1016/j.diff.2014.06.002
   Sone H, 2005, DIABETOLOGIA, V48, P58, DOI 10.1007/s00125-004-1605-2
   SURWIT RS, 1988, DIABETES, V37, P1163, DOI 10.2337/diabetes.37.9.1163
   Tang QQ, 2003, P NATL ACAD SCI USA, V100, P44, DOI 10.1073/pnas.0137044100
   Tchkonia T, 2010, AGING CELL, V9, P667, DOI 10.1111/j.1474-9726.2010.00608.x
   Tencerova M, 2019, CELL REP, V27, P2050, DOI 10.1016/j.celrep.2019.04.066
   Vernochet C, 2012, CELL METAB, V16, P765, DOI 10.1016/j.cmet.2012.10.016
   Wade George N., 1993, American Journal of Physiology, V264, pR1219
   Warnakulasuriya LS, 2018, CHILD OBES, V14, P553, DOI 10.1089/chi.2018.0043
   Wilkinson E, 2016, J DIABETES RES, V2016, DOI 10.1155/2016/8030627
   Wilson-Fritch L, 2003, MOL CELL BIOL, V23, P1085, DOI 10.1128/MCB.23.3.1085-1094.2003
   Zhao XM, 2016, CELL DEATH DIS, V7, DOI 10.1038/cddis.2015.390
NR 56
TC 19
Z9 20
U1 1
U2 73
PU NATURE PORTFOLIO
PI BERLIN
PA HEIDELBERGER PLATZ 3, BERLIN, 14197, GERMANY
EI 2041-1723
J9 NAT COMMUN
JI Nat. Commun.
PD APR 6
PY 2022
VL 13
IS 1
AR 1866
DI 10.1038/s41467-022-29486-z
PG 17
WC Multidisciplinary Sciences
WE Science Citation Index Expanded (SCI-EXPANDED)
SC Science & Technology - Other Topics
GA 0I3GI
UT WOS:000779311200023
PM 35387987
OA Green Submitted, gold
DA 2026-02-13
ER

PT J
AU Yao, T
   Sun, J
   Jiang, QX
   Wang, H
   Zhang, J
   Zhang, F
   Cao, H
   Li, D
   Yan, JI
   Yang, J
   Wang, YY
   Zhuang, RJ
AF Yao, Ting
   Sun, Jing
   Jiang, Qiuxia
   Wang, Han
   Zhang, Jing
   Zhang, Feng
   Cao, Hong
   Li, Dan
   Yan, Jiai
   Yang, Ju
   Wang, Yingyu
   Zhuang, Ruijuan
TI The mediating role of expectations regarding aging between diabetes
   distress and self-management behaviors in older adults with type 2
   diabetes mellitus
SO GERIATRIC NURSING
LA English
DT Article
DE Diabetes distress; Diabetes self-management behavior; Expectations
   regarding aging; Type 2 diabetes mellitus
ID QUALITY-OF-LIFE; PHYSICAL-ACTIVITY; CARE BEHAVIOR; HEALTH; ASSOCIATION;
   DEPRESSION; EFFICACY; BELIEFS
AB Objectives: To investigate the relationships among diabetes stress, expectations regarding aging, and selfmanagement behaviors in older adults with type 2 diabetes mellitus. Methods: In this cross-sectional study, we surveyed 257 older patients aged >60 years with type 2 diabetes mellitus using the Diabetes Distress Scale, the 21-item Expectations Regarding Aging Scale, and the Diabetes Self-Care Behavior Scale. We conducted correlation and mediation analyses using SPSS 26.0 and PROCESS software. Results: Diabetes distress was negatively associated with diabetes self-management and expectations regarding aging. Expectations regarding aging were positively associated with diabetes self-management. Expectations regarding aging partially mediated the relationship between diabetes distress and self-management. Conclusions: The self-management behavior of older patients with type 2 diabetes mellitus can be improved by reducing diabetes-related distress and increasing expectations regarding aging. Therefore, healthcare professionals should emphasize the mental health of older patients with type 2 diabetes mellitus and provide timely education on healthy aging. (c) 2025 Elsevier Inc. All rights are reserved, including those for text and data mining, AI training, and similar technologies.
C1 [Yao, Ting; Sun, Jing; Wang, Han; Zhang, Jing; Zhang, Feng; Cao, Hong; Li, Dan; Yan, Jiai; Yang, Ju; Wang, Yingyu; Zhuang, Ruijuan] Jiangnan Univ, Wuxi Sch Med, Wuxi, Jiangsu, Peoples R China.
   [Sun, Jing; Zhang, Feng; Cao, Hong; Li, Dan; Yan, Jiai; Yang, Ju; Wang, Yingyu] Jiangnan Univ, Affiliated Hosp, Clin Assessment Ctr Funct Food, Dept Nutr, Wuxi, Jiangsu, Peoples R China.
   [Jiang, Qiuxia; Zhuang, Ruijuan] Jiangnan Univ, Affiliated Hosp, 200 Huihe Rd, Wuxi 214122, Jiangsu, Peoples R China.
C3 Jiangnan University; Jiangnan University; Jiangnan University
RP Zhuang, RJ (corresponding author), Jiangnan Univ, Affiliated Hosp, 200 Huihe Rd, Wuxi 214122, Jiangsu, Peoples R China.
EM 9862019047@jiangnan.edu.cn
RI Yan, Jiai/AFT-6632-2022
OI , kewei/0000-0001-6717-3473
FU Medical Key Discipline Program of Wuxi Health Commission [HB2023063];
   Wuxi Science and Technology Association Soft Science Research Project
   [KX-23-B050]; Wuxi Translational Medicine Research Institute
   [LCYJ202347]
FX This work was supported by Medical Key Discipline Program of Wuxi Health
   Commission (HB2023063) , Wuxi Science and Technology Association Soft
   Science Research Project (KX-23-B050) , Wuxi Translational Medicine
   Research Institute (LCYJ202347) .
CR AkbariRad M, 2023, J DIABETES RES, V2023, DOI 10.1155/2023/4729430
   Amankwah-Poku Margaret, 2020, Clin Diabetes Endocrinol, V6, P14, DOI [10.1186/s40842-020-00102-7, 10.1186/s40842-020-00102-7]
   Andrews RM, 2017, GERONTOLOGIST, V57, pS178, DOI 10.1093/geront/gnx060
   Carpenter R, 2019, INT J NURS SCI, V6, P70, DOI 10.1016/j.ijnss.2018.12.002
   Chinese Elderly Type 2 Diabetes Prevention and Treatment of Clinical Guidelines Writing Group, 2022, Zhonghua Nei Ke Za Zhi, V61, P12, DOI 10.3760/cma.j.cn112138-20211027-00751
   Cousins SO, 2000, J GERONTOL B-PSYCHOL, V55, pP283, DOI 10.1093/geronb/55.5.P283
   Diehl M, 2024, CURR OPIN PSYCHOL, V55, DOI 10.1016/j.copsyc.2023.101741
   Dogra S, 2015, J AGING PHYS ACTIV, V23, P180, DOI 10.1123/japa.2012-0337
   Faul F, 2007, BEHAV RES METHODS, V39, P175, DOI 10.3758/BF03193146
   Fisher L, 2007, DIABETES CARE, V30, P542, DOI 10.2337/dc06-1614
   Gupta A, 2024, DIABETES THER, V15, P1155, DOI 10.1007/s13300-024-01549-y
   Heimro LS, 2021, BMC ENDOCR DISORD, V21, DOI 10.1186/s12902-021-00713-w
   Hessler D, 2014, DIABETES CARE, V37, P617, DOI 10.2337/dc13-0762
   Huang MF, 2010, INT J NURS STUD, V47, P542, DOI 10.1016/j.ijnurstu.2009.10.012
   Jiang RB, 2023, PSYCHOL RES BEHAV MA, V16, P1545, DOI 10.2147/PRBM.S396916
   Kim MJ, 2023, NURS RES, V72, P38, DOI 10.1097/NNR.0000000000000624
   Kuo HJ, 2022, J CLIN NURS, V31, P1409, DOI 10.1111/jocn.16058
   Laxy M, 2014, DIABETES CARE, V37, P1604, DOI 10.2337/dc13-2533
   Li XW, 2013, J NURS SCHOLARSHIP, V45, P328, DOI 10.1111/jnu.12036
   Meisner BA, 2013, PSYCHOL AGING, V28, P99, DOI 10.1037/a0029295
   Menkin JA, 2017, J GERONTOL B-PSYCHOL, V72, P771, DOI 10.1093/geronb/gbv118
   Mindlis I, 2023, GERONTOLOGIST, V63, P1365, DOI 10.1093/geront/gnac186
   Onu DU, 2022, J HEALTH PSYCHOL, V27, P2305, DOI 10.1177/1359105320980821
   Owens-Gary MD, 2019, J GEN INTERN MED, V34, P320, DOI 10.1007/s11606-018-4705-2
   Parviniannasab AM, 2024, BMC PUBLIC HEALTH, V24, DOI 10.1186/s12889-024-18022-x
   Polonsky WH, 2005, DIABETES CARE, V28, P626, DOI 10.2337/diacare.28.3.626
   Qi XY, 2021, HEALTH QUAL LIFE OUT, V19, DOI 10.1186/s12955-021-01881-y
   Qiu S, 2017, PEERJ, V5, DOI 10.7717/peerj.2869
   Robinson SA, 2017, GERONTOLOGY, V63, P435, DOI 10.1159/000468540
   Ryan P, 2009, NURS OUTLOOK, V57, P217, DOI 10.1016/j.outlook.2008.10.004
   Sarkisian CA, 2005, J GEN INTERN MED, V20, P911, DOI 10.1111/j.1525-1497.2005.0204.x
   Sarkisian CA, 2002, J AM GERIATR SOC, V50, P1837, DOI 10.1046/j.1532-5415.2002.50513.x
   Sarkisian CA, 2002, GERONTOLOGIST, V42, P534, DOI 10.1093/geront/42.4.534
   Steptoe A, 2015, LANCET, V385, P640, DOI 10.1016/S0140-6736(13)61489-0
   Sun H, 2022, DIABETES RES CLIN PR, V183, DOI 10.1016/j.diabres.2021.109119
   Taani MH, 2022, GERIATRICS-BASEL, V7, DOI 10.3390/geriatrics7010009
   Taani MH, 2022, BMC GERIATR, V22, DOI 10.1186/s12877-021-02691-z
   Tang FY, 2023, DIABETES RES CLIN PR, V206, DOI 10.1016/j.diabres.2023.110996
   Thiel DM, 2017, CAN J DIABETES, V41, P58, DOI 10.1016/j.jcjd.2016.07.004
   Villiers-Tuthill A, 2016, BMC PUBLIC HEALTH, V16, DOI 10.1186/s12889-016-3158-y
   Wang Jing-Shiuan, 1998, Kaohsiung Journal of Medical Sciences, V14, P807
   Xing SP, 2023, FRONT PSYCHOL, V14, DOI 10.3389/fpsyg.2023.1147101
   Yao Johnny Julvesano Jr, 2019, Asian Pac Isl Nurs J, V4, P116, DOI 10.31372/20190403.1057
   Zhang AQ, 2023, GERIATR NURS, V51, P136, DOI 10.1016/j.gerinurse.2023.02.017
   Zhang H, 2023, J AFFECT DISORDERS, V340, P17, DOI 10.1016/j.jad.2023.07.105
NR 45
TC 0
Z9 0
U1 9
U2 12
PU MOSBY-ELSEVIER
PI NEW YORK
PA 360 PARK AVENUE SOUTH, NEW YORK, NY 10010-1710 USA
SN 0197-4572
EI 1528-3984
J9 GERIATR NURS
JI Geriatr. Nurs.
PD MAY-JUN
PY 2025
VL 63
BP 362
EP 369
DI 10.1016/j.gerinurse.2025.03.033
EA APR 2025
PG 8
WC Geriatrics & Gerontology; Gerontology; Nursing
WE Science Citation Index Expanded (SCI-EXPANDED); Social Science Citation Index (SSCI)
SC Geriatrics & Gerontology; Nursing
GA 1TW1U
UT WOS:001473529600001
PM 40239397
DA 2026-02-13
ER

PT J
AU Rey-Renones, C
   Baena-Díez, JM
   Aguilar-Palacio, I
   Miquel, C
   Grau, M
AF Rey-Renones, Cristina
   Baena-Diez, Jose Miguel
   Aguilar-Palacio, Isabel
   Miquel, Cristina
   Grau, Maria
TI Type 2 Diabetes Mellitus and Cancer: Epidemiology, Physiopathology and
   Prevention
SO BIOMEDICINES
LA English
DT Review
DE type 2 diabetes mellitus; neoplasms; epidemiology; obesity; metformin;
   thiazolidinediones; disease prevention
ID BODY-MASS INDEX; ACTIVATED PROTEIN-KINASE; BLADDER-CANCER; INCREASED
   RISK; CARDIOVASCULAR-DISEASE; COLORECTAL ADENOMA; METFORMIN THERAPY;
   PIOGLITAZONE USE; LUNG-CANCER; ALL-CAUSE
AB Individuals with type 2 diabetes mellitus are at greater risk of developing cancer and of dying from it. Both diseases are age-related, contributing to the impact of population aging on the long-term sustainability of health care systems in European Union countries. The purpose of this narrative review was to describe, from epidemiological, pathophysiological and preventive perspectives, the links between type 2 diabetes mellitus and the most prevalent cancers in these patients. Multiple metabolic abnormalities that may occur in type 2 diabetes mellitus, particularly obesity, could explain the increased cancer risk. In addition, the effectiveness of drugs commonly used to treat type 2 diabetes mellitus (e.g., metformin and thiazolidinediones) has been broadly evaluated in cancer prevention. Thus, a better understanding of the links between type 2 diabetes mellitus and cancer will help to identify the contributing factors and the pathophysiological pathways and to design personalized preventive strategies. The final goal is to facilitate healthy aging and the prevention of cancer and other diseases related with type 2 diabetes mellitus, which are among the main sources of disability and death in the European Union and worldwide.</p>
C1 [Rey-Renones, Cristina] Catalan Inst Hlth ICS, Res Support Unit Camp Tarragona, Tarragona 08908, Spain.
   [Rey-Renones, Cristina; Baena-Diez, Jose Miguel] Catalan Inst Hlth ICS, IDIAP Jordi Gol, Barcelona 08908, Spain.
   [Rey-Renones, Cristina] Univ Rovira i Virgili, Sch Med & Hlth Sci, Reus 43003, Spain.
   [Baena-Diez, Jose Miguel] Catalan Inst Hlth ICS, Marina Primary Care Ctr, Barcelona 08908, Spain.
   [Aguilar-Palacio, Isabel] Univ Zaragoza, Res Grp Hlth Serv Aragon, GRISSA IIS Aragon, Zaragoza 50009, Spain.
   [Miquel, Cristina] Univ Barcelona, Dept Med, Barcelona 08036, Spain.
   [Grau, Maria] Univ Barcelona, Dept Med, Serra Hunter, Barcelona 08036, Spain.
   [Grau, Maria] CIBERESP, Biomed Res Consortium Epidemiol & Publ Hlth, Barcelona 08007, Spain.
   [Grau, Maria] IMIM, Inst Hosp Mar Invest Med, Barcelona 08003, Spain.
C3 Institut Catala de la Salut (ICS); Institut Catala de la Salut (ICS);
   Universitat Rovira i Virgili; Institut Catala de la Salut (ICS);
   University of Zaragoza; University of Barcelona; University of
   Barcelona; CIBER - Centro de Investigacion Biomedica en Red; CIBERESP;
   Hospital del Mar Research Institute
RP Grau, M (corresponding author), Univ Barcelona, Dept Med, Serra Hunter, Barcelona 08036, Spain.; Grau, M (corresponding author), CIBERESP, Biomed Res Consortium Epidemiol & Publ Hlth, Barcelona 08007, Spain.; Grau, M (corresponding author), IMIM, Inst Hosp Mar Invest Med, Barcelona 08003, Spain.
EM crey.tgn.ics@gencat.cat; josemibaena@gmail.com; iaguilar@unizar.es;
   cristina.miquel@gmail.com; mariagrau@ub.edu
RI Rey-Reñones, Cristina/JCE-5397-2023; Grau, Maria/H-5572-2011;
   Aguilar-Palacio, Isabel/H-6816-2017
OI Rey-Reñones, Cristina/0000-0003-2017-8220; Grau,
   Maria/0000-0003-2807-8136; Aguilar-Palacio, Isabel/0000-0001-7293-701X
CR Afshin A, 2017, NEW ENGL J MED, V377, P13, DOI [10.1056/NEJMoa1614362, 10.1016/j.chemosphere.2024.142151]
   [Anonymous], 2020, NATL DIABETES STAT R
   [Anonymous], 2019, IDF DIABETES ATLAS Internet-PubMed, V9th
   [Anonymous], Obesity and overweight
   Atchison EA, 2011, INT J CANCER, V128, P635, DOI 10.1002/ijc.25362
   Bala CG, 2021, ANTIOXIDANTS-BASEL, V10, DOI 10.3390/antiox10040610
   Barroso M, 2021, TRANSL BEHAV MED, V11, P1548, DOI 10.1093/tbm/ibab035
   Barroso M, 2020, PREV MED, V141, DOI 10.1016/j.ypmed.2020.106302
   Barroso M, 2018, PREV MED, V107, P81, DOI 10.1016/j.ypmed.2017.11.013
   Beaglehole R, 2011, LANCET, V377, P1438, DOI 10.1016/S0140-6736(11)60393-0
   Belza Basia, 2017, Am J Prev Med, V52, pS228, DOI [10.1016/j.amepre.2016.09.035, 10.1016/j.amepre.2016.09.035]
   Bijland S, 2013, CLIN SCI, V124, P491, DOI 10.1042/CS20120536
   Blyth AJ, 2020, CELLS-BASEL, V9, DOI 10.3390/cells9102276
   Bowker SL, 2006, DIABETES CARE, V29, P254, DOI 10.2337/diacare.29.02.06.dc05-1558
   Calle EE, 2004, NAT REV CANCER, V4, P579, DOI 10.1038/nrc1408
   Candido J, 2013, J CLIN IMMUNOL, V33, pS79, DOI 10.1007/s10875-012-9847-0
   Carstensen B, 2012, DIABETOLOGIA, V55, P948, DOI 10.1007/s00125-011-2381-4
   Chen CB, 2018, BMC CANCER, V18, DOI 10.1186/s12885-017-3934-9
   Chen Y, 2017, DIABETOLOGIA, V60, P1022, DOI 10.1007/s00125-017-4229-z
   Chu DX, 2018, BMC CANCER, V18, DOI 10.1186/s12885-018-4334-5
   Ciaramella V, 2019, J EXP CLIN CANC RES, V38, DOI 10.1186/s13046-019-1176-1
   Cignarelli A, 2018, DIABETES RES CLIN PR, V143, P378, DOI 10.1016/j.diabres.2018.04.002
   Davidson MB, 2018, DIABETES RES CLIN PR, V135, P102, DOI 10.1016/j.diabres.2017.11.002
   Della Corte CM, 2016, ONCOTARGET, V7, P4265, DOI 10.18632/oncotarget.6559
   Devic S, 2016, J CANCER, V7, P817, DOI 10.7150/jca.14274
   Di Cesare M, 2016, LANCET, V387, P1377, DOI 10.1016/S0140-6736(16)30054-X
   Diaconeasa Z, 2020, BIOMEDICINES, V8, DOI 10.3390/biomedicines8090336
   Du R, 2018, DIABETES-METAB RES, V34, DOI 10.1002/dmrr.2961
   El-Far AH, 2020, INT J MOL SCI, V21, DOI 10.3390/ijms21103613
   Ersoy C, 2008, DIABETES RES CLIN PR, V81, P56, DOI 10.1016/j.diabres.2008.02.006
   European Commission, 1953, Eurostat
   Færch K, 2013, LANCET DIABETES ENDO, V1, P43, DOI 10.1016/S2213-8587(13)70008-1
   Feng ZH, 2019, MEDICINE, V98, DOI 10.1097/MD.0000000000014955
   Flegal KM, 2013, JAMA-J AM MED ASSOC, V309, P71, DOI 10.1001/jama.2012.113905
   Frederix I, 2019, EUR J PREV CARDIOL, V26, P1166, DOI 10.1177/2047487319832394
   Gallagher EJ, 2015, PHYSIOL REV, V95, P727, DOI 10.1152/physrev.00030.2014
   Garg SK, 2014, DIABETES OBES METAB, V16, P97, DOI 10.1111/dom.12124
   Gillies RJ, 2019, BBA-REV CANCER, V1871, P273, DOI 10.1016/j.bbcan.2019.01.003
   Giovannucci E, 2010, DIABETES CARE, V33, P1674, DOI 10.2337/dc10-0666
   Grant PJ, 2019, EUR HEART J, V40, P3215, DOI 10.1093/eurheartj/ehz687
   Gregg EW, 2018, LANCET, V391, P2430, DOI [10.1016/S0140-6736(18)30314-3, 10.1016/s0140-6736(18)30314-3]
   Harding JL, 2016, DIABETES CARE, V39, P1018, DOI 10.2337/dc15-2308
   He YZ, 2018, ANN INTERN MED, V169, P543, DOI 10.7326/M18-0808
   Hirsch HA, 2013, P NATL ACAD SCI USA, V110, P972, DOI 10.1073/pnas.1221055110
   Hou YC, 2017, ONCOTARGET, V8, P8843, DOI 10.18632/oncotarget.13633
   Hu J, 2018, MEDICINE, V97, DOI 10.1097/MD.0000000000011596
   Hui L, 2017, SCI REP-UK, V7, DOI 10.1038/s41598-017-08539-0
   Jiang Y, 2011, EUR J EPIDEMIOL, V26, P863, DOI 10.1007/s10654-011-9617-y
   Johnson JA, 2012, DIABETOLOGIA, V55, P1607, DOI 10.1007/s00125-012-2525-1
   Johnson JA, 2011, DIABETOLOGIA, V54, P2263, DOI 10.1007/s00125-011-2242-1
   Jung YS, 2017, J GASTROEN HEPATOL, V32, P957, DOI 10.1111/jgh.13639
   Katzke VA, 2015, CANCER J, V21, P104, DOI 10.1097/PPO.0000000000000101
   Kim YS, 2020, NUTR METAB CARDIOVAS, V30, P1714, DOI 10.1016/j.numecd.2020.05.010
   Kowall B, 2015, DIABETES CARE, V38, P59, DOI 10.2337/dc14-0977
   Landman GWD, 2010, DIABETES CARE, V33, P322, DOI 10.2337/dc09-1380
   Lee JW, 2021, INT J COLORECTAL DIS, V36, P303, DOI 10.1007/s00384-020-03765-x
   Lega IC, 2018, DIABETES CARE, V41, P755, DOI 10.2337/dc17-2012
   Lega IC, 2016, CANCER-AM CANCER SOC, V122, P2731, DOI 10.1002/cncr.30095
   Li YP, 2018, CIRCULATION, V138, P345, DOI [10.1161/circulationaha.117.032047, 10.1161/CIRCULATIONAHA.117.032047]
   Li ZY, 2017, INT J CLIN PHARM TH, V55, P210, DOI 10.5414/CP202670
   Liberti MV, 2016, TRENDS BIOCHEM SCI, V41, P211, DOI 10.1016/j.tibs.2015.12.001
   Liu FF, 2017, ONCOTARGET, V8, P16017, DOI 10.18632/oncotarget.13762
   Liu XN, 2014, P NATL ACAD SCI USA, V111, pE435, DOI 10.1073/pnas.1311121111
   Liu Y, 2018, SAUDI J GASTROENTERO, V24, P75, DOI 10.4103/sjg.SJG_295_17
   Lo SF, 2013, INT J CANCER, V132, P182, DOI 10.1002/ijc.27597
   Ma SJ, 2017, MEDICINE, V96, DOI 10.1097/MD.0000000000006888
   Masur K, 2011, BRIT J CANCER, V104, P345, DOI 10.1038/sj.bjc.6606050
   Baena-Díez JM, 2016, DIABETES CARE, V39, P1987, DOI 10.2337/dc16-0614
   Morales DR, 2015, ANNU REV MED, V66, P17, DOI 10.1146/annurev-med-062613-093128
   Morgillo F, 2017, ESMO OPEN, V2, DOI 10.1136/esmoopen-2016-000132
   Morgillo F, 2013, EXPERT OPIN INV DRUG, V22, P1401, DOI 10.1517/13543784.2013.828691
   Okada S, 2021, J GEN INTERN MED, V36, P632, DOI 10.1007/s11606-020-06167-5
   Onitilo AA, 2014, EUR J CANCER PREV, V23, P76, DOI 10.1097/CEJ.0b013e32836162aa
   Onitilo AA, 2013, PLOS ONE, V8, DOI 10.1371/journal.pone.0070426
   Parr CL, 2010, LANCET ONCOL, V11, P741, DOI 10.1016/S1470-2045(10)70141-8
   Perks CM, 2007, ONCOGENE, V26, P5966, DOI 10.1038/sj.onc.1210397
   Pollak M, 2008, NAT REV CANCER, V8, P915, DOI 10.1038/nrc2536
   Ramirez FD, 2017, J AM HEART ASSOC, V6, DOI 10.1161/JAHA.117.005491
   Rangwala SM, 2004, TRENDS PHARMACOL SCI, V25, P331, DOI 10.1016/j.tips.2004.03.012
   Renehan AG, 2008, LANCET, V371, P569, DOI 10.1016/S0140-6736(08)60269-X
   Ricart W, 2001, OBES RES, V9, P631, DOI 10.1038/oby.2001.83
   Rojas A, 2018, CARCINOGENESIS, V39, P515, DOI 10.1093/carcin/bgy012
   ROSE G, 1985, INT J EPIDEMIOL, V14, P32, DOI 10.1093/ije/14.1.32
   Herrán CS, 2018, ORAL ONCOL, V85, P68, DOI 10.1016/j.oraloncology.2018.08.015
   Salvatore T, 2021, BIOMEDICINES, V9, DOI 10.3390/biomedicines9010003
   Salvatore T, 2020, DIABETES RES CLIN PR, V160, DOI 10.1016/j.diabres.2020.108025
   Seino S, 2012, DIABETOLOGIA, V55, P2096, DOI 10.1007/s00125-012-2562-9
   Seshasai SRK, 2011, NEW ENGL J MED, V364, P829, DOI 10.1056/NEJMoa1008862
   Shackelford DB, 2013, CANCER CELL, V23, P143, DOI 10.1016/j.ccr.2012.12.008
   Shafiei-Irannejad V, 2017, CHEM BIOL DRUG DES, V90, P1056, DOI 10.1111/cbdd.13013
   Tang HL, 2018, CANCER MED-US, V7, P1070, DOI 10.1002/cam4.1354
   Tuccori M, 2015, DIABETES CARE, V38, P2083, DOI 10.2337/dc15-1358
   UN, 2002, 2 WORLD ASSEMBLY AGE
   Valko M, 2007, INT J BIOCHEM CELL B, V39, P44, DOI 10.1016/j.biocel.2006.07.001
   Vaupel JW, 2010, NATURE, V464, P536, DOI 10.1038/nature08984
   Verma S, 2017, DIAB MET SYND CLIN R, V11, P73, DOI 10.1016/j.dsx.2016.06.017
   Wang CG, 2012, INT J CANCER, V130, P1639, DOI 10.1002/ijc.26165
   Wang HY, 2020, BIOMEDICINES, V8, DOI 10.3390/biomedicines8120530
   Wang YB, 2020, EUR J CANCER PREV, V29, P42, DOI 10.1097/CEJ.0000000000000514
   Wellington K, 2005, DRUGS, V65, P1581, DOI 10.2165/00003495-200565110-00013
   Wen Q, 2019, EUR J OBSTET GYN R B, V237, P33, DOI 10.1016/j.ejogrb.2019.03.029
   Whitehead M., EUROPEAN STRATEGIES
   World Health Organization, FACT SHEET NONC DIS
   Wu HJ, 2020, DIABETOLOGIA, V63, P757, DOI 10.1007/s00125-019-05074-7
   Xiao K, 2020, J CLIN PHARM THER, V45, P783, DOI 10.1111/jcpt.13167
   Yan HQ, 2018, CANCER MANAG RES, V10, P1627, DOI 10.2147/CMAR.S164840
   Yang WT, 2020, INT J COLORECTAL DIS, V35, P2117, DOI 10.1007/s00384-020-03704-w
   Yao L, 2019, DIS MARKERS, V2019, DOI 10.1155/2019/6230162
   Ye JH, 2019, DIABETES THER, V10, P245, DOI 10.1007/s13300-018-0557-3
   Zangeneh F, 2003, MAYO CLIN PROC, V78, P471, DOI 10.4065/78.4.471
   Zhang K, 2021, PRIM CARE DIABETES, V15, P52, DOI 10.1016/j.pcd.2020.06.001
   Zhou GC, 2001, J CLIN INVEST, V108, P1167, DOI 10.1172/JCI200113505
   Zhou YY, 2016, SCI REP-UK, V6, DOI 10.1038/srep33743
NR 113
TC 29
Z9 32
U1 3
U2 43
PU MDPI
PI BASEL
PA MDPI AG, Grosspeteranlage 5, CH-4052 BASEL, SWITZERLAND
EI 2227-9059
J9 BIOMEDICINES
JI Biomedicines
PD OCT
PY 2021
VL 9
IS 10
AR 1429
DI 10.3390/biomedicines9101429
PG 16
WC Biochemistry & Molecular Biology; Medicine, Research & Experimental;
   Pharmacology & Pharmacy
WE Science Citation Index Expanded (SCI-EXPANDED)
SC Biochemistry & Molecular Biology; Research & Experimental Medicine;
   Pharmacology & Pharmacy
GA WS8YE
UT WOS:000715462600001
PM 34680546
OA Green Submitted, Green Published, gold
DA 2026-02-13
ER

PT J
AU Zhao, YP
   Zhang, JZ
   Chen, D
   Xing, SX
   Zhang, SH
   Zhang, Q
AF Zhao, Yipang
   Zhang, Jingzhi
   Chen, Dong
   Xing, Sixuan
   Zhang, Shuhan
   Zhang, Qing
TI The hidden pathway: biological aging as a mediator between diabetes and
   breast cancer risk: a Mendelian randomized study
SO DISCOVER ONCOLOGY
LA English
DT Article
DE Type 2 diabetes mellitus; Breast cancer; Biological aging; Mendelian
   randomized
ID METFORMIN; CHALLENGES; MELLITUS
AB Objective To explore the relationship between type 2 diabetes mellitus and the risk of developing breast cancer and its subtypes, and the mediating role of biological aging in it.
   Methods A two-sample Mendelian randomized analyses were performed to assess the effect of type 2 diabetes mellitus on breast cancer and its subtypes, and the mediating effect of biological aging between type 2 diabetes mellitus with breast cancer and its subtypes was explored by mediation analysis. All the data were based on genome-wide association studies. The data of type 2 diabetes mellitus were obtained from meta-analyses with the UK Biobank and FinnGen. The data of biological aging and breast cancer were obtained from UK Biobank, Breast Cancer Association Consortium, respectively.
   Results The results of univariate Mendelian randomized showed that type 2 diabetes mellitus was positively causally associated with the risk of triple-negative breast cancer (OR = 1.076, 95%CI 1.022 similar to 1.132, P = 0.005), and positively associated with the biological aging phenotype PhenoAgeAccel (OR = 1.311, 95%CI 1.221 similar to 1.407, P < 0.001) and BioAgeAccel (OR = 1.083, 95%CI 1.054 similar to 1.113, P < 0.001) were both positively causal. The results of mediation analysis showed that BioAgeAccel played a fully mediating role in the causal effect of type 2 diabetes mellitus and triple-negative breast cancer, with a mediating effect of -0.010 (95%CI -0.020 similar to -0.001).
   Conclusion Through Mendelian randomized analyses, this study explores the potential causal link between type 2 diabetes mellitus and the risk of triple-negative breast cancer, as well as the possible mediating role of biological ageing. The findings indicate a potential association between type 2 diabetes mellitus and an increased risk of triple-negative breast cancer, with BioAgeAccel possibly acting as a mediator. However, given the limitations of the study and the current evidence, it is premature to definitively establish a causal relationship and the precise mediating effect. Further research is necessary to substantiate these findings.
C1 [Zhao, Yipang; Zhang, Jingzhi; Chen, Dong; Xing, Sixuan; Zhang, Qing] Capital Med Univ, Beijing Hosp Tradit Chinese Med, Dept Oncol, Beijing 100010, Peoples R China.
   [Zhao, Yipang; Xing, Sixuan; Zhang, Shuhan] Beijing Univ Chinese Med, Beijing 100029, Peoples R China.
   [Zhang, Jingzhi; Chen, Dong] Capital Med Univ, Beijing 100069, Peoples R China.
C3 Capital Medical University; Beijing University of Chinese Medicine;
   Capital Medical University
RP Zhang, Q (corresponding author), Capital Med Univ, Beijing Hosp Tradit Chinese Med, Dept Oncol, Beijing 100010, Peoples R China.
EM zhangqingys@sina.com
RI Zhao, Yi/LSL-4700-2024; chen, dong/ACV-4544-2022; zhang,
   shuhan/NJS-4781-2025
FU Research and Development Project of Enshi Prefecture Science and
   Technology Programme [JCY2019000040]
FX Research and Development Project of Enshi Prefecture Science and
   Technology Programme (JCY2019000040).
CR Ahadi S, 2020, NAT MED, V26, P83, DOI 10.1038/s41591-019-0719-5
   Boyle P, 2012, BRIT J CANCER, V107, P1608, DOI 10.1038/bjc.2012.414
   Burgess S, 2016, STAT MED, V35, P1880, DOI 10.1002/sim.6835
   Carreras-Torres R, 2017, JNCI-J NATL CANCER I, V109, DOI 10.1093/jnci/djx012
   Chang AY, 2019, LANCET PUBLIC HEALTH, V4, pE159, DOI 10.1016/S2468-2667(19)30019-2
   Davies NM, 2018, BMJ-BRIT MED J, V362, DOI 10.1136/bmj.k601
   Filho AM, 2025, INT J CANCER, V156, P1336, DOI 10.1002/ijc.35278
   Giaquinto AN, 2022, CA-CANCER J CLIN, V72, P524, DOI 10.3322/caac.21754
   Hadad SM, 2014, CLIN TRANSL ONCOL, V16, P746, DOI 10.1007/s12094-013-1144-8
   Hu KM, 2019, BMJ OPEN, V9, DOI 10.1136/bmjopen-2018-028461
   Huang DQ, 2023, LANCET GASTROENTEROL, V8, P829, DOI 10.1016/S2468-1253(23)00157-7
   Jaiswal P, 2021, CURR CANCER DRUG TAR, V21, P829, DOI 10.2174/1568009621666210901101851
   Kim DS, 2021, DIABETES METAB J, V45, P799, DOI 10.4093/dmj.2021.0077
   Kresovich JK, 2023, JNCI-J NATL CANCER I, V115, P1329, DOI 10.1093/jnci/djad117
   Kresovich JK, 2019, JNCI-J NATL CANCER I, V111, P1051, DOI 10.1093/jnci/djz020
   Kuo CL, 2021, AGING CELL, V20, DOI 10.1111/acel.13376
   Liao SC, 2011, ASIAN PAC J CANCER P, V12, P1061
   Liu BL, 2009, CELL CYCLE, V8, P2031, DOI 10.4161/cc.8.13.8814
   Liu J, 2014, CELL SIGNAL, V26, P110, DOI 10.1016/j.cellsig.2013.10.002
   Ma ZM, 2023, ISCIENCE, V26, DOI 10.1016/j.isci.2023.106018
   Murphy N, 2022, JNCI-J NATL CANCER I, V114, P740, DOI 10.1093/jnci/djac011
   Park YMM, 2021, ANN ONCOL, V32, P351, DOI 10.1016/j.annonc.2020.12.008
   Picon-Ruiz M, 2017, CA-CANCER J CLIN, V67, P379, DOI 10.3322/caac.21405
   Rivenbark AG, 2013, AM J PATHOL, V183, P1113, DOI 10.1016/j.ajpath.2013.08.002
   Römer A, 2021, ANTIOXIDANTS-BASEL, V10, DOI 10.3390/antiox10020293
   Sakaue S, 2021, NAT GENET, V53, P1415, DOI 10.1038/s41588-021-00931-x
   Samuel SM, 2018, CANCER TREAT REV, V70, P98, DOI 10.1016/j.ctrv.2018.08.004
   Shikata K, 2013, CANCER SCI, V104, P9, DOI 10.1111/cas.12043
   Skrivankova VW, 2021, JAMA-J AM MED ASSOC, V326, P1614, DOI 10.1001/jama.2021.18236
   Smith U, 2010, DIABETOLOGIA, V53, P1541, DOI 10.1007/s00125-010-1815-8
   Sun H, 2023, DIABETES RES CLIN PR, V204, DOI 10.1016/j.diabres.2023.110945
   Tudzarova S, 2015, MOL BIOL CELL, V26, P3129, DOI 10.1091/mbc.E14-11-1550
   Zhan HY, 2020, NAT GENET, V52, P572, DOI 10.1038/s41588-020-0609-2
   Zhao XB, 2016, MEDICINE, V95, DOI 10.1097/MD.0000000000005602
   Zhu LF, 2022, BIOMOLECULES, V12, DOI 10.3390/biom12040580
NR 35
TC 0
Z9 0
U1 2
U2 8
PU SPRINGER
PI NEW YORK
PA ONE NEW YORK PLAZA, SUITE 4600, NEW YORK, NY, UNITED STATES
EI 2730-6011
J9 DISCOV ONCOL
JI Discov. Oncol.
PD MAR 28
PY 2025
VL 16
IS 1
AR 416
DI 10.1007/s12672-025-02204-z
PG 9
WC Oncology; Endocrinology & Metabolism
WE Science Citation Index Expanded (SCI-EXPANDED)
SC Oncology; Endocrinology & Metabolism
GA 0UD2W
UT WOS:001456078000001
PM 40153185
OA Green Submitted, gold
DA 2026-02-13
ER

PT J
AU Wang, XQ
   Zhu, L
   Liu, J
   Ma, YP
   Qiu, C
   Liu, CF
   Gong, YC
   Yuwen, Y
   Guan, GC
   Zhang, Y
   Pan, S
   Wang, JK
   Liu, ZW
AF Wang, Xiqiang
   Zhu, Ling
   Liu, Jing
   Ma, Yanpeng
   Qiu, Chuan
   Liu, Chengfeng
   Gong, Yangchao
   Yuwen, Ya
   Guan, Gongchang
   Zhang, Yong
   Pan, Shuo
   Wang, Junkui
   Liu, Zhongwei
TI Palmitic acid in type 2 diabetes mellitus promotes atherosclerotic
   plaque vulnerability via macrophage Dll4 signaling
SO NATURE COMMUNICATIONS
LA English
DT Article
ID MUSCLE-CELL SENESCENCE; FATTY-ACIDS; ACTIVATION; PATHOGENESIS;
   EFFECTORS; RISK
AB Patients with Type 2 Diabetes Mellitus are increasingly susceptible to atherosclerotic plaque vulnerability, leading to severe cardiovascular events. In this study, we demonstrate that elevated serum levels of palmitic acid, a type of saturated fatty acid, are significantly linked to this enhanced vulnerability in patients with Type 2 Diabetes Mellitus. Through a combination of human cohort studies and animal models, our research identifies a key mechanistic pathway: palmitic acid induces macrophage Delta-like ligand 4 signaling, which in turn triggers senescence in vascular smooth muscle cells. This process is critical for plaque instability due to reduced collagen synthesis and deposition. Importantly, our findings reveal that macrophage-specific knockout of Delta-like ligand 4 in atherosclerotic mice leads to reduced plaque burden and improved stability, highlighting the potential of targeting this pathway. These insights offer a promising direction for developing therapeutic strategies to mitigate cardiovascular risks in patients with Type 2 Diabetes Mellitus.
   Patients with Type 2 Diabetes Mellitus are increasingly susceptible to atherosclerotic plaque vulnerability. Here, the authors show that elevated palmitic acid levels are linked to increased atherosclerotic plaque vulnerability.
C1 [Wang, Xiqiang; Zhu, Ling; Liu, Jing; Ma, Yanpeng; Liu, Chengfeng; Gong, Yangchao; Yuwen, Ya; Guan, Gongchang; Zhang, Yong; Pan, Shuo; Wang, Junkui; Liu, Zhongwei] Shaanxi Prov Peoples Hosp, Dept Cardiol, Xian 710068, Shaanxi, Peoples R China.
   [Qiu, Chuan] Tulane Univ, Div Bioinformat & Genom, Tulane Ctr Biomed Informat & Genom, Deming Dept Med, New Orleans, LA 70112 USA.
   [Yuwen, Ya] Xizang Minzu Univ, Med Sch, Xianyang 712000, Shaanxi, Peoples R China.
   [Liu, Zhongwei] Northwestern Polytech Univ, Affiliated Shaanxi Prov Peoples Hosp, Med Res Inst, Xian 710072, Shaanxi, Peoples R China.
C3 Xi'an Medical University; Tulane University; Xizang Minzu University;
   Northwestern Polytechnical University
RP Zhang, Y; Pan, S; Wang, JK; Liu, ZW (corresponding author), Shaanxi Prov Peoples Hosp, Dept Cardiol, Xian 710068, Shaanxi, Peoples R China.; Liu, ZW (corresponding author), Northwestern Polytech Univ, Affiliated Shaanxi Prov Peoples Hosp, Med Res Inst, Xian 710072, Shaanxi, Peoples R China.
EM zhangyong971292@163.com; panshuosx@163.com; junkuiwang@yeah.net;
   medicalman@163.com
RI Liu, Chengfeng/AAP-5727-2020; Zhu, Ling/IUO-3706-2023
FU National Natural Scientific Foundation of China (82070858); Chinese
   Medicine "Double Chain Integration" Youth Research and Innovation Team
   Project of Shaanxi Province (2022-SLRH-LJ-014); Qin Chuang Yuan
   Traditional Chinese Medicine Innovative RD Project ( [82070858];
   National Natural Science Foundation of China [2022-SLRH-LJ-014]; Youth
   Scientific Research and Innovation Team Program of Shaanxi Province
   [2022-QCYZH-016, 2021BJ-02, 2021LJ-03, 2021BJ-06, 2023JY-13,
   2022YJY-39]; QinChuangYuan TCM Innovation and Research Project
   [xzy012022131]; Basic Scientific Research Operating Expenses of Xi'an
   Jiaotong University [2022M722576]; China Postdoctoral Science Foundation
   [127]; Shaanxi Provincial Postdoctoral Foundation [23YXYJ0187]; Xi 'an
   Innovation Ability Support Plan
FX We thank Mr. Bo Cai, Ms. Xi Wu and their team from Boston Scientific
   Corporation for technique support in IVUS image analysis. This study was
   supported by National Natural Science Foundation of China (82070858) to
   Z.L; Youth Scientific Research and Innovation Team Program of Shaanxi
   Province (2022-SLRH-LJ-014) to Z.L; QinChuangYuan TCM Innovation and
   Research Project (2022-QCYZH-016) to Z.L; SPPH Scientific Research
   Supporting Project (2021BJ-02) to Z.L; SPPH Scientific Research
   Supporting Project (2021LJ-03) to J.W.; SPPH Scientific Research
   Supporting Project (2021BJ-06) to S.P.; SPPH Scientific Research
   Supporting Project (2023JY-13, 2022YJY-39) to W.X.; Basic Scientific
   Research Operating Expenses of Xi'an Jiaotong University (xzy012022131)
   to W.X.; China Postdoctoral Science Foundation (2022M722576) to W.X.;
   Shaanxi Provincial Postdoctoral Foundation first-class support (No.127)
   to W.X.; Xi 'an Innovation Ability Support Plan (23YXYJ0187) to W.X.
CR Adiels M, 2008, ARTERIOSCL THROM VAS, V28, P1225, DOI 10.1161/ATVBAHA.107.160192
   Boden G, 1997, DIABETES, V46, P3, DOI 10.2337/diabetes.46.1.3
   Bot I, 2015, ARTERIOSCL THROM VAS, V35, P265, DOI 10.1161/ATVBAHA.114.303570
   Cao J, 2015, MOL MED REP, V11, P2889, DOI 10.3892/mmr.2014.3107
   Chei CL, 2018, CIRC J, V82, P3013, DOI 10.1253/circj.CJ-18-0240
   Debacq-Chainiaux F, 2009, NAT PROTOC, V4, P1798, DOI 10.1038/nprot.2009.191
   Duan Juan-Li, 2022, Hepatology, V75, P584, DOI 10.1002/hep.32209
   Eid S, 2019, DIABETOLOGIA, V62, P1539, DOI 10.1007/s00125-019-4959-1
   Gorenne I, 2006, CARDIOVASC RES, V72, P9, DOI 10.1016/j.cardiores.2006.06.004
   Grootaert MOJ, 2021, CIRC RES, V128, P474, DOI 10.1161/CIRCRESAHA.120.318353
   Iso T, 2003, J CELL PHYSIOL, V194, P237, DOI 10.1002/jcp.10208
   Jin FP, 2012, BIOCHEM BIOPH RES CO, V428, P86, DOI 10.1016/j.bbrc.2012.10.011
   Kobayashi M, 2005, J ATHEROSCLER THROMB, V12, P138, DOI 10.5551/jat.12.138
   Kopan R, 2009, CELL, V137, P216, DOI 10.1016/j.cell.2009.03.045
   Korbecki J, 2019, INFLAMM RES, V68, P915, DOI 10.1007/s00011-019-01273-5
   Li DB, 2022, FRONT CARDIOVASC MED, V9, DOI 10.3389/fcvm.2022.803036
   Libby P, 2019, NAT REV DIS PRIMERS, V5, DOI [10.1038/s41572-019-0116-x, 10.1038/s41572-019-0116-x, 10.1038/s41572-019-0106-z]
   Ma YP, 2021, FRONT CARDIOVASC MED, V8, DOI 10.3389/fcvm.2021.739212
   Maor I, 2000, ATHEROSCLEROSIS, V150, P91, DOI 10.1016/S0021-9150(99)00390-1
   Miao GL, 2022, METABOLISM, V132, DOI 10.1016/j.metabol.2022.155213
   Montalescot G, 2013, EUR HEART J, V34, P2949, DOI 10.1093/eurheartj/eht296
   Moore KJ, 2011, CELL, V145, P341, DOI 10.1016/j.cell.2011.04.005
   Ortiz-Masiá D, 2016, J CROHNS COLITIS, V10, P582, DOI 10.1093/ecco-jcc/jjw009
   Palomer X, 2018, TRENDS ENDOCRIN MET, V29, P178, DOI 10.1016/j.tem.2017.11.009
   Paneni F, 2014, EUR HEART J, V35, P1095, DOI 10.1093/eurheartj/eht454
   Praagman J, 2016, ARTERIOSCL THROM VAS, V36, P2011, DOI 10.1161/ATVBAHA.116.307578
   Puig N, 2023, ANTIOXIDANTS-BASEL, V12, DOI 10.3390/antiox12020438
   Roux PP, 2004, MICROBIOL MOL BIOL R, V68, P320, DOI 10.1128/MMBR.68.2.320-344.2004
   Schmidt AM, 2019, ARTERIOSCL THROM VAS, V39, P558, DOI 10.1161/ATVBAHA.119.310961
   Shah AD, 2015, LANCET DIABETES ENDO, V3, P105, DOI 10.1016/S2213-8587(14)70219-0
   Sobczak AIS, 2019, NUTRIENTS, V11, DOI 10.3390/nu11092022
   Stone GW, 2020, J AM COLL CARDIOL, V76, P2289, DOI 10.1016/j.jacc.2020.09.547
   Talbot NA, 2014, MOL CELL ENDOCRINOL, V393, P129, DOI 10.1016/j.mce.2014.06.010
   Wang JL, 2015, CIRCULATION, V132, P1909, DOI 10.1161/CIRCULATIONAHA.115.016457
   Wang L, 2003, AM J CLIN NUTR, V78, P91
   Xia S, 2018, J PHYSIOL-LONDON, V596, P1397, DOI 10.1113/JP275453
   Xia WW, 2022, BMC GASTROENTEROL, V22, DOI 10.1186/s12876-022-02146-8
   Xing YJ, 2022, OXID MED CELL LONGEV, V2022, DOI 10.1155/2022/9763377
   Yang JH, 2022, FRONT SURG, V9, DOI 10.3389/fsurg.2022.814540
   Yurdagul A Jr, 2022, ARTERIOSCL THROM VAS, V42, P372, DOI 10.1161/ATVBAHA.121.316233
NR 40
TC 25
Z9 29
U1 7
U2 30
PU NATURE PORTFOLIO
PI BERLIN
PA HEIDELBERGER PLATZ 3, BERLIN, 14197, GERMANY
EI 2041-1723
J9 NAT COMMUN
JI Nat. Commun.
PD FEB 12
PY 2024
VL 15
IS 1
AR 1281
DI 10.1038/s41467-024-45582-8
PG 17
WC Multidisciplinary Sciences
WE Science Citation Index Expanded (SCI-EXPANDED)
SC Science & Technology - Other Topics
GA HS6Z1
UT WOS:001161546900003
PM 38346959
OA Green Submitted, gold
DA 2026-02-13
ER

PT J
AU Thongsroy, J
   Mutirangura, A
AF Thongsroy, Jirapan
   Mutirangura, Apiwat
TI Decreased Alu methylation in type 2 diabetes mellitus patients increases
   HbA1c levels
SO JOURNAL OF CLINICAL LABORATORY ANALYSIS
LA English
DT Article
DE aging; Alu; DNA methylation; genomic instability; type 2 DM
ID INSULIN-RESISTANCE; DNA-DAMAGE; HYPERGLYCEMIA; LINE-1; COMPLICATIONS;
   ASSOCIATION; MECHANISMS; MANAGEMENT; PATTERNS
AB Introduction Alu hypomethylation is a common epigenetic process that promotes genomic instability with aging phenotypes, which leads to type 2 diabetes mellitus (type 2 DM). Previously, our results showed significantly decreased Alu methylation levels in type 2 DM patients. In this study, we aimed to investigate the longitudinal changes in Alu methylation levels in these patients.Results We observed significantly decreased Alu methylation levels in type 2 DM patients compared with normal (p = 0.0462). Moreover, our findings demonstrated changes in Alu hypomethylation over a follow-up period within the same individuals (p < 0.0001). A reduction in Alu methylation was found in patients with increasing HbA1c levels (p = 0.0013) and directly correlated with increased HbA1c levels in type 2 DM patients (r = -0.2273, p = 0.0387).Conclusions Alu methylation in type 2 DM patients progressively decreases with increasing HbA1c levels. This observation suggests a potential association between Alu hypomethylation and the underlying molecular mechanisms of elevated blood glucose. Furthermore, monitoring Alu methylation levels may serve as a valuable biomarker for assessing the clinical outcomes of type 2 DM.
C1 [Thongsroy, Jirapan] Walailak Univ, Sch Med, Nakhon Si Thammarat, Thailand.
   [Thongsroy, Jirapan] Walailak Univ, Res Ctr Trop Pathobiol, Nakhon Si Thammarat, Thailand.
   [Mutirangura, Apiwat] Chulalongkorn Univ, Ctr Excellence Mol Genet Canc & Human Dis, Bangkok, Thailand.
   [Mutirangura, Apiwat] Chulalongkorn Univ, Fac Med, Dept Anat, Bangkok, Thailand.
   [Thongsroy, Jirapan] Walailak Univ, Sch Med, Nakhon Si Thammarat 80160, Thailand.
C3 Walailak University; Walailak University; Chulalongkorn University;
   Chulalongkorn University; Walailak University
RP Thongsroy, J (corresponding author), Walailak Univ, Sch Med, Nakhon Si Thammarat 80160, Thailand.
EM ju_jirapan@hotmail.com
FU We thank the staff of the Ban Ton Riang Tambon Health Promoting
   Hospital, Nakorn Sri Tummarat, Thailand for their assistance in sample
   collection. This research was financially supported by the new strategic
   research project (P2P), Walailak University, Tha; Nakorn Sri Tummarat,
   Thailand; Walailak University, Thailand
FX We thank the staff of the Ban Ton Riang Tambon Health Promoting
   Hospital, Nakorn Sri Tummarat, Thailand for their assistance in sample
   collection. This research was financially supported by the new strategic
   research project (P2P), Walailak University, Thailand.
CR Ahmed SAH, 2020, CLIN EPIGENETICS, V12, DOI 10.1186/s13148-020-00896-4
   Aktas G, 2014, EXP CLIN ENDOCR DIAB, V122, P163, DOI 10.1055/s-0034-1370917
   Aktas G, 2023, EXPERT REV ENDOCRINO, V18, P255, DOI 10.1080/17446651.2023.2204941
   Aktas G, 2020, AGING MALE, V23, P1098, DOI 10.1080/13685538.2019.1678126
   [Anonymous], 2019, Abr Prim Care Providers, V37, P11, DOI [10.2337/cd18-0105, DOI 10.2337/CD18-0105]
   Atak B, 2019, REV ASSOC MED BRAS, V65, P38
   Atak BM, 2018, Experimental Biomedical Research, V1, P134, DOI [10.30714/j-ebr.2018443416, 10.30714/j-ebr.2018443416, DOI 10.30714/J-EBR.2018443416]
   Beck Roy W, 2019, J Diabetes Sci Technol, V13, P614, DOI [10.1177/1932296818822496, 10.1177/1932296818822496]
   Berhe KK, 2020, PLOS ONE, V15, DOI 10.1371/journal.pone.0240839
   Binici DN, 2013, GENET COUNSEL, V24, P149
   Cadet J, 2014, ARCH BIOCHEM BIOPHYS, V557, P47, DOI 10.1016/j.abb.2014.05.001
   Cakir L, 2014, ACTA MEDICA MEDITERR, V30, P425
   Caliskan Z, 2018, GENE, V642, P542, DOI 10.1016/j.gene.2017.11.071
   Chai K-C., 2022, J NUTR HEALTH AGING, V26, P1
   Chehadeh SE., 2021, FRONT ENDOCRINOL, V12, P12
   Cui DR, 2021, FRONT CELL DEV BIOL, V9, DOI 10.3389/fcell.2021.775507
   Curtis D, 2022, DIABETES-METAB RES, V38, DOI 10.1002/dmrr.3482
   DasNandy A, 2023, J INTEGR MED-JIM, V21, P226, DOI 10.1016/j.joim.2023.02.003
   Davies MJ, 2022, DIABETES CARE, V45, P2753, DOI 10.2337/dci22-0034
   De Bont R, 2004, MUTAGENESIS, V19, P169, DOI 10.1093/mutage/geh025
   DeForest N, 2022, CURR DIABETES REP, V22, P227, DOI 10.1007/s11892-022-01462-3
   Eid M, 2022, DIABET METAB SYND OB, V15, P1485, DOI 10.2147/DMSO.S363406
   Elhefnawy ME, 2022, J VASCULAR DIS, V1, P13, DOI [10.3390/jvd1010003, 10.3390/jvd1010003]
   Erkus E, 2019, REV ASSOC MED BRAS, V65, P51, DOI 10.1590/1806-9282.65.1.51
   Fraszczyk E, 2022, DIABETOLOGIA, V65, P763, DOI 10.1007/s00125-022-05652-2
   Gheitasi I, 2022, INT J ENDOCRINOL, V2022, DOI 10.1155/2022/2002768
   Giri B, 2018, BIOMED PHARMACOTHER, V107, P306, DOI 10.1016/j.biopha.2018.07.157
   Guariguata L, 2014, DIABETES RES CLIN PR, V103, P137, DOI 10.1016/j.diabres.2013.11.002
   Han F, 2023, BMJ OPEN DIAB RES CA, V11, DOI 10.1136/bmjdrc-2022-003070
   Inzucchi SE, 2012, DIABETOLOGIA, V55, P1577, DOI 10.1007/s00125-012-2534-0
   Jintaridth P, 2013, PLOS ONE, V8, DOI 10.1371/journal.pone.0070386
   Kitkumthorn N, 2012, ASIAN PAC J CANCER P, V13, P4469, DOI 10.7314/APJCP.2012.13.9.4469
   Kocak MZ., 2019, SWISS MED WEEKLY, V149
   Kovesdy C, 2022, BMC MED, V20, DOI 10.1186/s12916-021-02191-2
   Laakso M, 2022, NUTRIENTS, V14, DOI 10.3390/nu14153201
   Lee J, 2022, NUTRIENTS, V14, DOI 10.3390/nu14153086
   López-Otín C, 2013, CELL, V153, P1194, DOI 10.1016/j.cell.2013.05.039
   Ma ZY, 2022, CLIN INTERV AGING, V17, P653, DOI 10.2147/CIA.S355242
   Machado-Neto JA, 2018, CLINICS, V73, DOI 10.6061/clinics/2018/e566s
   Matsushita Y, 2021, ENDOCRIN DIAB METAB, V4, DOI 10.1002/edm2.196
   Mutirangura A., 2018, Epigenetics
   Nalysnyk L, 2010, DIABETES OBES METAB, V12, P288, DOI 10.1111/j.1463-1326.2009.01160.x
   Narasimhan A, 2021, ENDOCRINOLOGY, V162, DOI 10.1210/endocr/bqab136
   Newsholme P, 2016, BIOCHEM J, V473, P4527, DOI 10.1042/BCJ20160503C
   Oguntibeju Oluwafemi Omoniyi, 2019, Int J Physiol Pathophysiol Pharmacol, V11, P45
   Patchsung M, 2018, EPIGENOMICS-UK, V10, P175, DOI 10.2217/epi-2017-0096
   Peng P, 2018, J NANOSCI NANOTECHNO, V18, P3925, DOI 10.1166/jnn.2018.15036
   Petryk N, 2021, NUCLEIC ACIDS RES, V49, P3020, DOI 10.1093/nar/gkaa1154
   Pippitt K, 2016, AM FAM PHYSICIAN, V93, P103
   Pornthanakasem W, 2008, NUCLEIC ACIDS RES, V36, P3667, DOI 10.1093/nar/gkn261
   Raciti GA, 2021, INT J MOL SCI, V22, DOI 10.3390/ijms222111652
   Raja Sajid Adhi, 2022, Korean J Ophthalmol, V36, P26, DOI [10.3341/kjo.2021.0040, 10.3341/kjo.2021.0040]
   Rosik J, 2020, ANN HUM GENET, V84, P114, DOI 10.1111/ahg.12356
   Sae-Lee C, 2020, PLOS ONE, V15, DOI 10.1371/journal.pone.0234578
   Sherwani SI, 2016, BIOMARK INSIGHTS, V11, P95, DOI [10.4137/BMIMI.S38440, 10.4137/BMI.S38440]
   Sirivanichsuntorn P, 2013, BMC CLIN PATHOL, V13, DOI 10.1186/1472-6890-13-10
   STRYCHARZ J, 2017, OXID MED CELL LONGEV, V2017, DOI DOI 10.1155/2017/9270549
   Sun H, 2022, DIABETES RES CLIN PR, V183, DOI 10.1016/j.diabres.2021.109119
   Takahara M, 2022, DIABETES THER, V13, P251, DOI 10.1007/s13300-021-01192-x
   Tel BMA, 2022, CLIN DIABETOL, V11, P119, DOI 10.5603/DK.a2022.0015
   Thongsroy J, 2022, PLOS ONE, V17, DOI 10.1371/journal.pone.0270004
   Thongsroy J, 2018, FASEB J, V32, P6252, DOI 10.1096/fj.201800218RR
   Thongsroy J, 2017, CLIN EPIGENETICS, V9, DOI 10.1186/s13148-017-0395-6
   Thongsroy J, 2013, PLOS ONE, V8, DOI 10.1371/journal.pone.0072706
   Tsai HH, 2022, J TRANSL MED, V20, DOI 10.1186/s12967-022-03269-y
   Valadan M, 2022, BMC PREGNANCY CHILDB, V22, DOI 10.1186/s12884-021-04330-2
   Wang X, 2020, MEDICINE, V99, DOI 10.1097/MD.0000000000020530
   Wang YH, 2023, BIOESSAYS, V45, DOI 10.1002/bies.202200122
   Williams AB, 2016, CSH PERSPECT MED, V6, DOI 10.1101/cshperspect.a026070
   Xi G, 2019, J BIOL CHEM, V294, P2407, DOI 10.1074/jbc.RA118.005398
   Yang XM, 2022, DIGEST DIS SCI, V67, P1879, DOI 10.1007/s10620-021-06982-8
   Yao X, 2022, SCI REP-UK, V12, DOI 10.1038/s41598-022-13164-7
   Yasom S, 2022, FASEB BIOADV, V4, P408, DOI 10.1096/fba.2021-00131
   Yen HY, 2023, COLLEGIAN, V30, P230, DOI 10.1016/j.colegn.2022.08.010
   Yooyongsatit S, 2015, J HUM GENET, V60, P349, DOI 10.1038/jhg.2015.33
   Zhang JX, 2023, INT J MOL SCI, V24, DOI 10.3390/ijms241511882
   Zhou JD, 2022, ACTA DIABETOL, V59, P697, DOI 10.1007/s00592-021-01841-4
NR 77
TC 7
Z9 7
U1 0
U2 6
PU WILEY
PI HOBOKEN
PA 111 RIVER ST, HOBOKEN, NJ 07030 USA
SN 0887-8013
EI 1098-2825
J9 J CLIN LAB ANAL
JI J. Clin. Lab. Anal.
PD SEP
PY 2023
VL 37
IS 17-18
AR e24966
DI 10.1002/jcla.24966
EA SEP 2023
PG 8
WC Medical Laboratory Technology
WE Science Citation Index Expanded (SCI-EXPANDED)
SC Medical Laboratory Technology
GA FP4X5
UT WOS:001070689300001
PM 37743692
OA Green Submitted, gold
DA 2026-02-13
ER

PT J
AU Iwasaki, K
   Abarca, C
   Aguayo-Mazzucato, C
AF Iwasaki, Kanako
   Abarca, Cristian
   Aguayo-Mazzucato, Cristina
TI Regulation of Cellular Senescence in Type 2 Diabetes Mellitus: From
   Mechanisms to Clinical Applications
SO DIABETES & METABOLISM JOURNAL
LA English
DT Review
DE Aging; Diabetes mellitus; type 2; Insulin-secreting cells;
   Senotherapeutics
ID TUBULAR EPITHELIAL-CELLS; SECRETORY PHENOTYPE; PREMATURE SENESCENCE;
   BCL-2 FAMILY; LIFE-SPAN; CURCUMIN; IMPACT; MITOCHONDRIAL; PROGRESSION;
   FIBROBLASTS
AB Cellular senescence is accelerated by hyperglycemia through multiple pathways. Therefore, senescence is an important cellular mechanism to consider in the pathophysiology of type 2 diabetes mellitus (T2DM) and an additional therapeutic target. The use of drugs that remove senescent cells has led to improvements in blood glucose levels and diabetic complications in animal studies. Although the removal of senescent cells is a promising approach for the treatment of T2DM, two main challenges limit its clinical application: the molecular basis of cellular senescence in each organ is yet to be understood, and the specific effect of removing senescent cells in each organ has to be determined. This review aims to discuss future applications of targeting senescence as a therapeutic option in T2DM and elucidate the characteristics of cellular senescence and senescence-associated secretory pheno-type in the tissues important for regulating glucose levels: pancreas, liver, adipocytes, and skeletal muscle.
C1 [Iwasaki, Kanako; Abarca, Cristian; Aguayo-Mazzucato, Cristina] Harvard Med Sch, Joslin Diabet Ctr, Boston, MA USA.
   [Iwasaki, Kanako] Kitano Hosp, Tazuke Kofukai Med Res Inst, Osaka, Japan.
   [Aguayo-Mazzucato, Cristina] Harvard Med Sch, Joslin Diabet Ctr, One Joslin Pl, Boston, MA 02215 USA.
C3 Harvard University; Harvard University Medical Affiliates; Joslin
   Diabetes Center, Inc.; Harvard Medical School; Kitano Hospital; Harvard
   University; Harvard Medical School; Harvard University Medical
   Affiliates; Joslin Diabetes Center, Inc.
RP Aguayo-Mazzucato, C (corresponding author), Harvard Med Sch, Joslin Diabet Ctr, Boston, MA USA.; Aguayo-Mazzucato, C (corresponding author), Harvard Med Sch, Joslin Diabet Ctr, One Joslin Pl, Boston, MA 02215 USA.
EM cristina.aguayo-mazzucato@joslin.harvard.edu
OI Aguayo-Mazzucato, Cristina/0000-0001-5402-1382; Iwasaki,
   Kanako/0000-0003-1671-3980
FU Institutional Startup Funds; National Institutes of Health
   [1R01DK132535, P30 DK036836, 2020-010]; Richard and Susan Smith Family
   Foundation; Manpei Suzuki Diabetes Foundation; National Institute of
   Diabetes and Digestive and Kidney Diseases [P30DK036836, R01DK132535]
   Funding Source: NIH RePORTER
FX This study was supported by Institutional Startup Funds to Cristina
   Aguayo-Mazzucato, National Institutes of Health grants 1R01DK132535 to
   Cristina Aguayo-Mazzucato, P30 DK036836 to Joslin Diabetes Center,
   Thomas J Beatson Jr foundation grant 2020-010 and the Richard and Susan
   Smith Family Foundation Award to Cristina Aguayo-Mazzucato. Manpei
   Suzuki Diabetes Foundation to Kanako Iwasaki. The funders had no role in
   study design, data collection and analysis, decision to publish, or
   preparation of the manuscript.
CR Abdelsamia EM, 2019, BIOMED PHARMACOTHER, V109, P2136, DOI 10.1016/j.biopha.2018.11.064
   Acar MB, 2021, FRONT BIOENG BIOTECH, V9, DOI 10.3389/fbioe.2021.730813
   Acosta JC, 2013, NAT CELL BIOL, V15, P978, DOI 10.1038/ncb2784
   Aguayo-Mazzucato C, 2019, CELL METAB, V30, P129, DOI 10.1016/j.cmet.2019.05.006
   Ahlqvist E, 2018, LANCET DIABETES ENDO, V6, P361, DOI 10.1016/S2213-8587(18)30051-2
   [Anonymous], 2015, IDF DIABETES ATLAS, V7th
   Aravinthan A, 2013, J HEPATOL, V58, P549, DOI 10.1016/j.jhep.2012.10.031
   Baboota RK, 2022, NAT METAB, V4, P1007, DOI 10.1038/s42255-022-00620-x
   Baboota RK, 2022, MOL METAB, V64, DOI 10.1016/j.molmet.2022.101558
   Baker DJ, 2011, NATURE, V479, P232, DOI 10.1038/nature10600
   Bodnar AG, 1998, SCIENCE, V279, P349, DOI 10.1126/science.279.5349.349
   Breccia M, 2014, LEUKEMIA RES, V38, P1392, DOI 10.1016/j.leukres.2014.09.016
   BURNET FM, 1974, PATHOLOGY, V6, P1
   Campisi J, 2007, NAT REV MOL CELL BIO, V8, P729, DOI 10.1038/nrm2233
   Carapeto PV, 2021, AGING-US, V13, P14522, DOI 10.18632/aging.203051
   Celton-Morizur S, 2009, J CLIN INVEST, V119, P1880, DOI 10.1172/JCI38677
   Chen MS, 2022, CARDIOVASC RES, V118, P1173, DOI 10.1093/cvr/cvab161
   Chen YW, 2015, P NATL ACAD SCI USA, V112, pE4556, DOI 10.1073/pnas.1506954112
   Chi C, 2019, BBA-MOL BASIS DIS, V1865, P1810, DOI 10.1016/j.bbadis.2018.08.015
   Chien YC, 2011, GENE DEV, V25, P2125, DOI 10.1101/gad.17276711
   Choi KM, 2016, KOREAN J INTERN MED, V31, P1054, DOI 10.3904/kjim.2016.193
   Chuengsamarn S, 2012, DIABETES CARE, V35, P2121, DOI 10.2337/dc12-0116
   Cianflone E, 2020, CELLS-BASEL, V9, DOI 10.3390/cells9061558
   Coppé JP, 2008, PLOS BIOL, V6, P2853, DOI 10.1371/journal.pbio.0060301
   Demaria M, 2014, DEV CELL, V31, P722, DOI 10.1016/j.devcel.2014.11.012
   DIMRI GP, 1995, P NATL ACAD SCI USA, V92, P9363, DOI 10.1073/pnas.92.20.9363
   European Association for the Study of the Liver (EASL), 2016, J Hepatol, V64, P1388, DOI 10.1016/j.jhep.2015.11.004
   Freund A, 2011, EMBO J, V30, P1536, DOI 10.1038/emboj.2011.69
   Gardner JP, 2005, CIRCULATION, V111, P2171, DOI 10.1161/01.CIR.0000163550.70487.0B
   Gastaldelli A, 2019, JHEP REP, V1, P312, DOI 10.1016/j.jhepr.2019.07.002
   González-Gualda E, 2021, FEBS J, V288, P56, DOI 10.1111/febs.15570
   Gustafson B, 2019, NAT COMMUN, V10, DOI 10.1038/s41467-019-10688-x
   Han XJ, 2022, J GERONTOL A-BIOL, V77, P2207, DOI 10.1093/gerona/glac097
   HARLEY CB, 1990, NATURE, V345, P458, DOI 10.1038/345458a0
   HAYFLICK L, 1965, EXP CELL RES, V37, P614, DOI 10.1016/0014-4827(65)90211-9
   HAYFLICK L, 1961, EXP CELL RES, V25, P585, DOI 10.1016/0014-4827(61)90192-6
   Hickson LJ, 2019, EBIOMEDICINE, V47, P446, DOI 10.1016/j.ebiom.2019.08.069
   Justice JN, 2019, EBIOMEDICINE, V40, P554, DOI 10.1016/j.ebiom.2018.12.052
   Kantarjian H, 2006, NAT REV DRUG DISCOV, V5, P717, DOI 10.1038/nrd2135
   Karin O, 2019, NAT COMMUN, V10, DOI 10.1038/s41467-019-13192-4
   Karnewar S, 2018, BBA-MOL BASIS DIS, V1864, P1115, DOI 10.1016/j.bbadis.2018.01.018
   Kim H, 2021, AGING CELL, V20, DOI 10.1111/acel.13317
   Kim SG, 2020, KOREAN J PHYSIOL PHA, V24, P69, DOI 10.4196/kjpp.2020.24.1.69
   Kirkland JL, 2020, J INTERN MED, V288, P518, DOI 10.1111/joim.13141
   Kirkland JL, 2017, J AM GERIATR SOC, V65, P2297, DOI 10.1111/jgs.14969
   Kitada K, 2014, J DIABETES COMPLICAT, V28, P604, DOI 10.1016/j.jdiacomp.2014.05.010
   Kline MP, 2007, LEUKEMIA, V21, P1549, DOI 10.1038/sj.leu.2404719
   Laberge RM, 2015, NAT CELL BIOL, V17, P1049, DOI 10.1038/ncb3195
   LaMoia TE, 2021, ENDOCR REV, V42, P77, DOI 10.1210/endrev/bnaa023
   Le Pelletier L, 2021, ELIFE, V10, DOI [10.7554/eLife.62635, 10.7554/eLife.62635.sa1, 10.7554/eLife.62635.sa2]
   Lee J, 2020, NUTR RES PRACT, V14, P438
   Lee PJ, 2022, NATURE AGING, V2, P1090, DOI 10.1038/s43587-022-00326-5
   Lee S, 2021, NATURE, V599, P283, DOI 10.1038/s41586-021-03995-1
   Leidal AM, 2018, NAT CELL BIOL, V20, P1338, DOI 10.1038/s41556-018-0235-8
   Li C, 2018, OXID MED CELL LONGEV, V2018, DOI 10.1155/2018/5783239
   Li CW, 2022, J CACHEXIA SARCOPENI, V13, P781, DOI 10.1002/jcsm.12901
   Li Q, 2021, NAT MED, V27, P1941, DOI 10.1038/s41591-021-01501-8
   Liu J, 2015, AM J PHYSIOL-CELL PH, V308, pC621, DOI 10.1152/ajpcell.00096.2014
   Liu J, 2014, CELL SIGNAL, V26, P110, DOI 10.1016/j.cellsig.2013.10.002
   Liu ZH, 2018, DIABETES, V67, P2397, DOI 10.2337/db18-0684
   Loo TM, 2020, CANCER SCI, V111, P304, DOI 10.1111/cas.14266
   Mabrouk N, 2020, CANCERS, V12, DOI 10.3390/cancers12051145
   Marycz K, 2016, OXID MED CELL LONGEV, V2016, DOI 10.1155/2016/9785890
   Matsunaga K, 2009, NAT CELL BIOL, V11, P385, DOI 10.1038/ncb1846
   Minamino T, 2009, NAT MED, V15, P1082, DOI 10.1038/nm.2014
   Morley JE, 2014, J CACHEXIA SARCOPENI, V5, P253, DOI 10.1007/s13539-014-0161-y
   Muñoz-Espín D, 2014, NAT REV MOL CELL BIO, V15, P482, DOI 10.1038/nrm3823
   Nurk S, 2022, SCIENCE, V376, P44, DOI 10.1126/science.abj6987
   Ogrodnik M, 2017, NAT COMMUN, V8, DOI 10.1038/ncomms15691
   Palmer AK, 2021, ENDOCRINOLOGY, V162, DOI 10.1210/endocr/bqab058
   Palmer AK, 2015, DIABETES, V64, P2289, DOI 10.2337/db14-1820
   Pan RQ, 2014, CANCER DISCOV, V4, P362, DOI 10.1158/2159-8290.CD-13-0609
   Rodier F, 2009, NAT CELL BIOL, V11, P973, DOI 10.1038/ncb1909
   Rouault C, 2021, DIABETOLOGIA, V64, P240, DOI 10.1007/s00125-020-05307-0
   Russo M, 2017, ONCOTARGET, V8, P42571, DOI [10.18632/oncotarget.17246, 10.18632/oncotarget.17246]
   Saito Y, 2021, FRONT PHARMACOL, V12, DOI 10.3389/fphar.2021.739510
   Shannon OM, 2021, EUR J CLIN NUTR, V75, P1176, DOI 10.1038/s41430-020-00841-x
   Shay JW, 2000, NAT REV MOL CELL BIO, V1, P72, DOI 10.1038/35036093
   Solovyeva EM, 2021, MECH AGEING DEV, V197, DOI 10.1016/j.mad.2021.111510
   Sone H, 2005, DIABETOLOGIA, V48, P58, DOI 10.1007/s00125-004-1605-2
   Sousa-Victor P, 2014, NATURE, V506, P316, DOI 10.1038/nature13013
   Thompson PJ, 2019, CELL METAB, V29, P1045, DOI 10.1016/j.cmet.2019.01.021
   van Deursen JM, 2014, NATURE, V509, P439, DOI 10.1038/nature13193
   Walaszczyk A, 2019, AGING CELL, V18, DOI 10.1111/acel.12945
   Wan M, 2021, BONE RES, V9, DOI 10.1038/s41413-021-00164-y
   Wan YQ, 2022, INT J MOL SCI, V23, DOI 10.3390/ijms23052879
   Wang LQ, 2022, NAT REV CANCER, V22, P340, DOI 10.1038/s41568-022-00450-9
   Wang MJ, 2017, CELL DEATH DIS, V8, DOI 10.1038/cddis.2017.167
   Wiley CD, 2021, NAT METAB, V3, P1290, DOI 10.1038/s42255-021-00483-8
   Xu M, 2018, NAT MED, V24, P1246, DOI 10.1038/s41591-018-0092-9
   Xu M, 2015, ELIFE, V4, DOI 10.7554/eLife.12997
   Xu M, 2015, P NATL ACAD SCI USA, V112, pE6301, DOI 10.1073/pnas.1515386112
   Yamamoto-Imoto H, 2022, CELL REP, V38, DOI 10.1016/j.celrep.2022.110444
   Yang G, 2006, P NATL ACAD SCI USA, V103, P16472, DOI 10.1073/pnas.0605752103
   Yang L, 2022, EVID-BASED COMPL ALT, V2022, DOI 10.1155/2022/2990843
   Yu J, 2020, BIOCHEM BIOPH RES CO, V522, P917, DOI 10.1016/j.bbrc.2019.11.172
   Zha YW, 2022, FRONT CARDIOVASC MED, V9, DOI 10.3389/fcvm.2022.910580
   Zhang HB, 2016, SCIENCE, V352, P1436, DOI 10.1126/science.aaf2693
   Zhu Y, 2016, AGING CELL, V15, P428, DOI 10.1111/acel.12445
   Zhu Y, 2015, AGING CELL, V14, P644, DOI 10.1111/acel.12344
NR 100
TC 27
Z9 32
U1 4
U2 20
PU KOREAN DIABETES ASSOC
PI SEOUL
PA 101-2104, LOTTE CASTLE PRES, 109 MAPO-DAERO, MAPO-GU, SEOUL, 04146,
   SOUTH KOREA
SN 2233-6079
EI 2233-6087
J9 DIABETES METAB J
JI Diabetes Metab. J.
PD JUL
PY 2023
VL 47
IS 4
BP 441
EP 453
DI 10.4093/dmj.2022.0416
PG 13
WC Endocrinology & Metabolism
WE Science Citation Index Expanded (SCI-EXPANDED)
SC Endocrinology & Metabolism
GA O3WA4
UT WOS:001043141500001
PM 36872059
OA Green Submitted, gold
DA 2026-02-13
ER

PT J
AU Zhao, QP
   Laukkanen, JA
   Li, QF
   Li, G
AF Zhao, Qianping
   Laukkanen, Jari A.
   Li, Qifu
   Li, Gang
TI Body mass index is associated with type 2 diabetes mellitus in Chinese
   elderly
SO CLINICAL INTERVENTIONS IN AGING
LA English
DT Article
DE body mass index; type 2 diabetes; elderly; aging
ID METABOLIC SYNDROME; INSULIN SENSITIVITY; RISK; MORTALITY; DIAGNOSIS;
   DISEASE; ADULTS; POPULATION; MANAGEMENT; RESISTANCE
AB Background: There is limited information on the association between metabolic syndrome components including body mass index (BMI) and type 2 diabetes mellitus in elderly Chinese population. Therefore, we investigated whether components of metabolic syndrome are associated with type 2 diabetes mellitus in elderly.
   Methods: A total of 479 hospitalized patients (aged 65-95 years) with recently diagnosed type 2 diabetes mellitus were studied retrospectively in a cross-sectional study and compared with 183 subjects with prediabetes and 62 subjects without glucose metabolism abnormalities.
   Results: BMI (24.69 +/- 3.59 versus 23.92 +/- 3.08 and 23.56 +/- 3.25 kg/m(2)), blood pressure, cholesterol, triglyceride, liver enzymes and prevalence of fatty liver were higher in patients with type 2 diabetes mellitus as compared with elderly subjects with prediabetes or normal glucose metabolism separately (all P< 0.05). Multivariable regression analysis showed that BMI was associated positively with insulin resistance and inversely with insulin sensitivity in type 2 diabetes mellitus group (all P< 0.05).
   Conclusion: Higher BMI was associated with increased insulin resistance and decreased insulin sensitivity in elderly Asian population with type 2 diabetes mellitus.
C1 [Zhao, Qianping; Li, Gang] Chongqing Med Univ, Affiliated Hosp 1, Dept Geriatr, Div Cardiol, 1 Youyi Rd, Chongqing 400016, Peoples R China.
   [Laukkanen, Jari A.] Univ Eastern Finland, Inst Publ Hlth & Clin Nutr, Kuopio, Finland.
   [Laukkanen, Jari A.] Cent Finland Cent Hosp, Dept Med, Jyvaskyla, Finland.
   [Li, Qifu] Chongqing Med Univ, Affiliated Hosp 1, Dept Endocrinol, Chongqing, Peoples R China.
C3 Chongqing Medical University; University of Eastern Finland; Central
   Finland Central Hospital; Chongqing Medical University
RP Li, G (corresponding author), Chongqing Med Univ, Affiliated Hosp 1, Dept Geriatr, Div Cardiol, 1 Youyi Rd, Chongqing 400016, Peoples R China.
EM ganglicqmu@126.com
RI Li, Gang/G-1824-2011; Laukkanen, Jari/N-2196-2019
OI , Gang/0000-0001-6547-8708; Laukkanen, Jari/0000-0002-3738-1586
FU National Key Clinical Specialties Construction Program of China
   [[2013]544]; medical science and technology research fund of Health
   Bureau of Chongqing City, China [04-2-154, 2009-2-290]; natural science
   research fund of Chongqing Science and Technology Commission in
   Chongqing City, China (CSTC) [2007BB5276]
FX This study was supported by the grants from National Key Clinical
   Specialties Construction Program of China (No [2013]544), the medical
   science and technology research fund of Health Bureau of Chongqing City,
   China (No 04-2-154 and No 2009-2-290) and the natural science research
   fund of Chongqing Science and Technology Commission in Chongqing City,
   China (CSTC, No 2007BB5276).
CR Beshara A, 2016, J INVEST MED, V64, P383, DOI 10.1136/jim-2015-000025
   Carnethon MR, 2008, DIABETES CARE, V31, P335, DOI 10.2337/dc07-0874
   Chen H, 2005, DIABETES, V54, P1914, DOI 10.2337/diabetes.54.7.1914
   Chen LK, 2009, J ATHEROSCLER THROMB, V16, P627, DOI 10.5551/jat.794
   Emdin CA, 2015, J AM COLL CARDIOL, V66, P1552, DOI 10.1016/j.jacc.2015.07.059
   Gutt M, 2000, DIABETES RES CLIN PR, V47, P177, DOI 10.1016/S0168-8227(99)00116-3
   Imamura F, 2013, AM J EPIDEMIOL, V177, P1418, DOI 10.1093/aje/kws440
   Katz A, 2000, J CLIN ENDOCR METAB, V85, P2402, DOI 10.1210/jc.85.7.2402
   Levey AS, 2009, ANN INTERN MED, V150, P604, DOI 10.7326/0003-4819-150-9-200905050-00006
   Ley SH, 2010, CLIN CHEM, V56, P666, DOI 10.1373/clinchem.2009.136994
   Lin SC, 2015, CLIN GASTROENTEROL H, V13, P1337, DOI 10.1016/j.cgh.2014.11.027
   Maggi S, 2006, J GERONTOL A-BIOL, V61, P505, DOI 10.1093/gerona/61.5.505
   MATTHEWS DR, 1985, DIABETOLOGIA, V28, P412, DOI 10.1007/BF00280883
   Nagaya T, 2005, DIABETIC MED, V22, P1107, DOI 10.1111/j.1464-5491.2005.01602.x
   Noale M, 2012, DIABETES METAB, V38, P135, DOI 10.1016/j.diabet.2011.09.005
   Noale M, 2006, ATHEROSCLEROSIS, V187, P385, DOI 10.1016/j.atherosclerosis.2005.09.018
   Novo S, 2008, INT ANGIOL, V27, P220
   Olafsdottir E, 2009, EUR J EPIDEMIOL, V24, P307, DOI 10.1007/s10654-009-9343-x
   Puavilai G, 1999, DIABETES RES CLIN PR, V44, P21, DOI 10.1016/S0168-8227(99)00008-X
   Serlachius A, 2016, INT J BEHAV MED
   Shaw JE, 2010, DIABETES RES CLIN PR, V87, P4, DOI 10.1016/j.diabres.2009.10.007
   Tanaka S, 2014, J CLIN ENDOCR METAB, V99, pE2692, DOI 10.1210/jc.2014-1855
   Tobias DK, 2014, NEW ENGL J MED, V370, P233, DOI 10.1056/NEJMoa1304501
   Vega GL, 2014, J INVEST MED, V62, P345, DOI 10.2310/JIM.0000000000000044
   Wang Wei, 2012, Zhonghua Nei Ke Za Zhi, V51, P516
   Wannamethee SG, 2005, DIABETES CARE, V28, P2913, DOI 10.2337/diacare.28.12.2913
   Weiss A, 2009, DIABETIC MED, V26, P253, DOI 10.1111/j.1464-5491.2009.02672.x
   Zhao YH, 2016, INT J PUBLIC HEALTH, V61, P347, DOI 10.1007/s00038-015-0780-x
NR 28
TC 29
Z9 36
U1 1
U2 12
PU DOVE MEDICAL PRESS LTD
PI ALBANY
PA PO BOX 300-008, ALBANY, AUCKLAND 0752, NEW ZEALAND
SN 1178-1998
J9 CLIN INTERV AGING
JI Clin. Interv. Aging
PY 2017
VL 12
BP 745
EP 752
DI 10.2147/CIA.S130014
PG 8
WC Geriatrics & Gerontology
WE Science Citation Index Expanded (SCI-EXPANDED)
SC Geriatrics & Gerontology
GA EU3FQ
UT WOS:000400914400001
PM 28496312
OA Green Submitted, gold
DA 2026-02-13
ER

PT J
AU D'Mello, MJJ
   Ross, SA
   Briel, M
   Anand, SS
   Gerstein, H
   Paré, G
AF D'Mello, Matthew J. J.
   Ross, Stephanie A.
   Briel, Matthias
   Anand, Sonia S.
   Gerstein, Hertzel
   Pare, Guillaume
TI Association Between Shortened Leukocyte Telomere Length and
   Cardiometabolic Outcomes Systematic Review and Meta-Analysis
SO CIRCULATION-CARDIOVASCULAR GENETICS
LA English
DT Article
DE aging; diabetes mellitus, type 2; myocardial infarction; stroke
ID CARDIOVASCULAR-DISEASE; OXIDATIVE STRESS; MYOCARDIAL-INFARCTION;
   HEART-DISEASE; HUMAN FIBROBLASTS; ISCHEMIC-STROKE; ELDERLY-MEN;
   CELL-DEATH; RISK; MORTALITY
AB Background-Telomeres are repetitive, gene-poor regions that cap the ends of DNA and help maintain chromosomal integrity. Their shortening is caused by inflammation and oxidative stress within the cellular environment and ultimately leads to cellular senescence. Shortened leukocyte telomere length is hypothesized to be a novel biomarker for age and age-related diseases, yet reports on its association with cardiometabolic outcomes in the literature are conflicting.
   Methods and Results-MEDLINE (1966 to present) and EMBASE (1980 to present) were last searched on September 9, 2013. Reference lists of retrieved citations were hand searched for relevant studies. No restrictions were placed on sample size, language, or publication type or date. Fifteen cohort and 12 case-control studies reporting the association between leukocyte telomere length and stroke, myocardial infarction, and type 2 diabetes mellitus were independently selected for inclusion by 2 reviewers. Data extraction and risk of bias assessment were completed independently by 2 reviewers using predefined criteria. Studies were pooled using the generic inverse variance method and both fixed and random effects models. A 1-SD decrease in leukocyte telomere length was significantly associated with stroke (odds ratio, 1.21; 95% confidence interval, 1.06-1.37; I-2=61%), myocardial infarction (odds ratio, 1.24; 95% confidence interval, 1.04-1.47; I-2=68%), and type 2 diabetes mellitus (odds ratio, 1.37; 95% confidence interval, 1.10-1.72; I-2=91%). Stratification by measurement technique, study design, study size, and ethnicity explained heterogeneity in certain cardiometabolic outcomes.
   Conclusions-Shortened leukocyte telomere length demonstrates a significant association with stroke, myocardial infarction, and type 2 diabetes mellitus. Larger, well-designed studies are needed to confirm these findings and explore sources of heterogeneity.
C1 [D'Mello, Matthew J. J.; Ross, Stephanie A.; Anand, Sonia S.; Gerstein, Hertzel; Pare, Guillaume] Hamilton Hlth Sci, Populat Hlth Res Inst, Hamilton, ON L8L 2X2, Canada.
   [Briel, Matthias] Univ Basel Hosp, Basel Inst Clin Epidemiol & Biostat, CH-4031 Basel, Switzerland.
   [Briel, Matthias; Anand, Sonia S.; Gerstein, Hertzel; Pare, Guillaume] McMaster Univ, Dept Clin Epidemiol & Biostat, Hamilton, ON, Canada.
   [Anand, Sonia S.; Gerstein, Hertzel] McMaster Univ, Dept Med, Hamilton, ON, Canada.
   [Pare, Guillaume] McMaster Univ, Dept Pathol & Mol Med, Hamilton, ON, Canada.
C3 McMaster University; Population Health Research Institute; University of
   Basel; Swiss School of Public Health (SSPH+); McMaster University;
   McMaster University; McMaster University
RP Paré, G (corresponding author), Hamilton Hlth Sci, Populat Hlth Res Inst, Gen Site,C3-103,237 Barton St E, Hamilton, ON L8L 2X2, Canada.
EM pareg@mcmaster.ca
RI Ross, Stephanie/Q-3910-2019; Pare, Guillaume/T-9631-2018; Gerstein,
   Hertzel/B-1235-2013; Briel, Matthias/AAT-9284-2021
OI Pare, Guillaume/0000-0002-6795-4760; Gerstein,
   Hertzel/0000-0001-8072-2836; Briel, Matthias/0000-0002-2070-5230
CR ALLSOPP RC, 1995, EXP CELL RES, V219, P130, DOI 10.1006/excr.1995.1213
   Aubert G, 2012, MUTAT RES-FUND MOL M, V730, P59, DOI 10.1016/j.mrfmmm.2011.04.003
   Booth GL, 2006, LANCET, V368, P29, DOI 10.1016/S0140-6736(06)68967-8
   Brouilette S, 2003, ARTERIOSCL THROM VAS, V23, P842, DOI 10.1161/01.ATV.0000067426.96344.32
   Cawthon RM, 2003, LANCET, V361, P393, DOI 10.1016/S0140-6736(03)12384-7
   Codd V, 2013, NAT GENET, V45, P422, DOI 10.1038/ng.2528
   Daniali L, 2013, NAT COMMUN, V4, DOI 10.1038/ncomms2602
   Ding H, 2012, STROKE, V43, P658, DOI 10.1161/STROKEAHA.111.637207
   Ducray C, 1999, ONCOGENE, V18, P4211, DOI 10.1038/sj.onc.1202797
   Epel ES, 2009, AGING-US, V1, P81
   Farzaneh-Far R, 2008, ARTERIOSCL THROM VAS, V28, P1379, DOI 10.1161/ATVBAHA.108.167049
   Fitzpatrick AL, 2007, AM J EPIDEMIOL, V165, P14, DOI [10.1093/aje/kw346, 10.1093/aje/kwj346]
   Fitzpatrick AL, 2011, J GERONTOL A-BIOL, V66, P421, DOI 10.1093/gerona/glq224
   Fyhrquist F, 2011, J Hum Hypertens, V25, P711, DOI 10.1038/jhh.2011.57
   Graham SH, 2001, J CEREBR BLOOD F MET, V21, P99, DOI 10.1097/00004647-200102000-00001
   HARLEY CB, 1990, NATURE, V345, P458, DOI 10.1038/345458a0
   Houben JMJ, 2011, J GERONTOL A-BIOL, V66, P38, DOI 10.1093/gerona/glq164
   Hovatta I, 2012, PLOS ONE, V7, DOI 10.1371/journal.pone.0034948
   Huzen J, 2011, ARTERIOSCL THROM VAS, V31, P1219, DOI 10.1161/ATVBAHA.110.217158
   Jiang X, 2013, PLOS ONE, V8, DOI 10.1371/journal.pone.0068254
   Kahn SE, 2003, DIABETOLOGIA, V46, P3, DOI 10.1007/s00125-002-1009-0
   KANNEL WB, 1979, JAMA-J AM MED ASSOC, V241, P2035, DOI 10.1001/jama.241.19.2035
   Lahera V, 2007, CURR MED CHEM, V14, P243, DOI 10.2174/092986707779313381
   Martin-Ruiz CM, 2005, AGING CELL, V4, P287, DOI 10.1111/j.1474-9726.2005.00171.x
   Matthews C, 2006, CIRC RES, V99, P156, DOI 10.1161/01.RES.0000233315.38086.bc
   Monickaraj F, 2012, MOL CELL BIOCHEM, V365, P343, DOI 10.1007/s11010-012-1276-0
   MOYZIS RK, 1988, P NATL ACAD SCI USA, V85, P6622, DOI 10.1073/pnas.85.18.6622
   Njajou OT, 2009, J GERONTOL A-BIOL, V64, P860, DOI 10.1093/gerona/glp061
   O'Donovan A, 2011, PLOS ONE, V6, DOI 10.1371/journal.pone.0019687
   Oikawa S, 1999, FEBS LETT, V453, P365, DOI 10.1016/S0014-5793(99)00748-6
   Olivieri F, 2009, ATHEROSCLEROSIS, V206, P588, DOI 10.1016/j.atherosclerosis.2009.03.034
   Roux AVD, 2009, AGING CELL, V8, P251, DOI 10.1111/j.1474-9726.2009.00470.x
   Salpea KD, 2010, ATHEROSCLEROSIS, V209, P42, DOI 10.1016/j.atherosclerosis.2009.09.070
   Sanders JL, 2013, EPIDEMIOL REV, V35, P112, DOI 10.1093/epirev/mxs008
   Schürks M, 2013, EUR J NEUROL, V20, P1068, DOI 10.1111/ene.12135
   Shen Q, 2012, J CLIN ENDOCR METAB, V97, P1371, DOI 10.1210/jc.2011-1562
   STERN MP, 1995, DIABETES, V44, P369, DOI 10.2337/diabetes.44.4.369
   Weischer M, 2012, ARTERIOSCL THROM VAS, V32, P822, DOI 10.1161/ATVBAHA.111.237271
   Wells G., 2014, The Newcastle-Ottawa Scale (NOS) for assessing the quality of nonrandomised studies in meta-analyses, DOI DOI 10.1007/S10654-010-9491-Z
   Whelan RS, 2010, ANNU REV PHYSIOL, V72, P19, DOI 10.1146/annurev.physiol.010908.163111
   Willeit P, 2010, ARTERIOSCL THROM VAS, V30, P1649, DOI 10.1161/ATVBAHA.110.205492
   Yang ZW, 2009, HYPERTENSION, V53, P639, DOI 10.1161/HYPERTENSIONAHA.108.123752
   Ye SQ, 2013, AM J CARDIOL, V111, P962, DOI 10.1016/j.amjcard.2012.12.017
   You NCY, 2012, DIABETES, V61, P2998, DOI 10.2337/db12-0241
   Zee RYL, 2010, REJUV RES, V13, P411, DOI 10.1089/rej.2009.0975
   Zee RYL, 2010, TRANSL RES, V155, P166, DOI 10.1016/j.trsl.2009.09.012
   Zee RYL, 2009, CLIN CHIM ACTA, V403, P139, DOI 10.1016/j.cca.2009.02.004
   Zhang WL, 2013, CLIN SCI, V125, P27, DOI 10.1042/CS20120691
   Zhao JY, 2014, DIABETES, V63, P354, DOI 10.2337/db13-0744
NR 49
TC 294
Z9 325
U1 0
U2 27
PU LIPPINCOTT WILLIAMS & WILKINS
PI PHILADELPHIA
PA TWO COMMERCE SQ, 2001 MARKET ST, PHILADELPHIA, PA 19103 USA
SN 1942-325X
EI 1942-3268
J9 CIRC-CARDIOVASC GENE
JI Circ.-Cardiovasc. Genet.
PD FEB
PY 2015
VL 8
IS 1
BP 82
EP U159
DI 10.1161/CIRCGENETICS.113.000485
PG 32
WC Cardiac & Cardiovascular Systems; Genetics & Heredity
WE Science Citation Index Expanded (SCI-EXPANDED)
SC Cardiovascular System & Cardiology; Genetics & Heredity
GA CB8IW
UT WOS:000349873200012
PM 25406241
DA 2026-02-13
ER

PT J
AU Baliou, S
   Apetroaei, MM
   Hatzidaki, E
   Kuzmin, SV
   Tzatzarakis, MN
   Arsene, AL
   Tsatsakis, A
   Ioannou, P
AF Baliou, Stella
   Apetroaei, Miruna-Maria
   Hatzidaki, Eleftheria
   Kuzmin, Sergey V.
   Tzatzarakis, Manolis N.
   Arsene, Andreea Letitia
   Tsatsakis, Aristides
   Ioannou, Petros
TI The Interplay Between Obesity and Type 2 Diabetes: Common
   Pathophysiological Mechanisms Contributing to Telomere Shortening
SO LIFE-BASEL
LA English
DT Review
DE telomeres; telomere shortening; insulin resistance; oxidative stress;
   chronic inflammation; type 2 diabetes mellitus; obesity; senescence;
   aging biomarkers; age-related diseases
ID NF-KAPPA-B; BODY-MASS INDEX; ENDOPLASMIC-RETICULUM STRESS; OXIDATIVE
   DNA-DAMAGE; INSULIN-RESISTANCE; ADIPOSE-TISSUE; CELLULAR SENESCENCE;
   AMERICAN-INDIANS; MITOCHONDRIAL DYSFUNCTION; LINKING OBESITY
AB The worldwide prevalence of obesity continues to increase, representing a serious public health issue due to associated comorbidities. Obesity is associated with type 2 diabetes mellitus (T2D), which shares similar pathophysiological mechanisms. In both conditions, oxidative stress, inflammation, mitochondrial dysfunction, abnormal adipose tissue function, and senescence are observed, ultimately leading to insulin resistance. In both cases, hypertrophic adipose tissue is associated with telomere shortening. Elucidating the mechanisms underlying telomere shortening in obesity and diabetes may be crucial for deepening our understanding of these pathologies, with the ultimate aim of its translational implications. Several studies have shown that telomere shortening is present in patients with metabolic disorders, emphasizing its prognostic value for the onset and progression of these diseases. From this perspective, this article highlights the importance of telomere biology, which can aid in developing new therapeutic options for metabolic disorders.
C1 [Baliou, Stella; Tzatzarakis, Manolis N.; Tsatsakis, Aristides] Univ Crete, Sch Med, Lab Toxicol, Iraklion 71003, Greece.
   [Apetroaei, Miruna-Maria; Arsene, Andreea Letitia] Carol Davila Univ Med & Pharm, Fac Pharm, Bucharest 020956, Romania.
   [Hatzidaki, Eleftheria] Univ Hosp Heraklion, Dept Neonatol, NICU, Iraklion 71110, Greece.
   [Hatzidaki, Eleftheria; Ioannou, Petros] Univ Crete, Sch Med, Iraklion 71003, Greece.
   [Kuzmin, Sergey V.; Tsatsakis, Aristides] Fed Budgetary Estab Sci F F Erisman Sci Ctr Hyg, Fed Serv Surveillance Consumer Rights Protect & Hu, Mytishchi 141014, Russia.
   [Arsene, Andreea Letitia] Marius Nasta Inst Pneumol, Bucharest 050159, Romania.
C3 University of Crete; Carol Davila University of Medicine & Pharmacy;
   University Hospital of Heraklion; University of Crete; Marius Nasta
   Pneumophtisiology Institute
RP Ioannou, P (corresponding author), Univ Crete, Sch Med, Iraklion 71003, Greece.
EM p.ioannou@uoc.gr
RI Hatzidaki, Eleftheria/HSH-2953-2023; TSATSAKIS, ARISTIDIS/H-2890-2013;
   Arsene, Aneea Letitia/AAD-4246-2020; Apetroaei,
   Miruna-Maria/IVU-7388-2023
OI Hatzidaki, Eleftheria/0000-0001-6256-3309; TSATSAKIS,
   ARISTIDIS/0000-0003-3824-2462; Arsene, Aneea
   Letitia/0000-0002-9478-6176; Ioannou, Petros/0000-0003-1082-5674
CR Acosta JC, 2008, CELL, V133, P1006, DOI 10.1016/j.cell.2008.03.038
   Adaikalakoteswari A, 2005, DIABETIC MED, V22, P1151, DOI 10.1111/j.1464-5491.2005.01574.x
   Adaikalakoteswari A, 2007, ATHEROSCLEROSIS, V195, P83, DOI 10.1016/j.atherosclerosis.2006.12.003
   Aguayo-Mazzucato C, 2020, DIABETOLOGIA, V63, P2022, DOI 10.1007/s00125-020-05185-6
   Ahmed Abu Shufian Ishtiaq, 2017, World J Exp Med, V7, P1, DOI [10.5493/wjem.v7.i1.1, 10.5493/wjem.v7.i1.1]
   Aksenova AY, 2019, GENES-BASEL, V10, DOI 10.3390/genes10020118
   Alshinnawy AS, 2021, IRAN J BASIC MED SCI, V24, P842, DOI 10.22038/ijbms.2021.56670.12655
   Amer Diabet Assoc, 2008, DIABETES CARE, V31, pS55, DOI [10.2337/dc10-S062, 10.2337/dc11-S062, 10.2337/dc08-S055, 10.2337/dc13-S067, 10.2337/dc12-s064, 10.2337/dc14-S081]
   [Anonymous], 2021, AGEING HLTH
   Apetroaei MM, 2024, INT J MOL SCI, V25, DOI 10.3390/ijms25147694
   Aslam MW, 2024, BIONANOSCIENCE, V15, DOI 10.1007/s12668-024-01609-4
   Balan AI, 2024, ANTIOXIDANTS-BASEL, V13, DOI 10.3390/antiox13010117
   Baliou S, 2024, NUTRIENTS, V16, DOI 10.3390/nu16152525
   Baltzis D, 2018, EXP THER MED, V15, P3420, DOI 10.3892/etm.2018.5798
   Bapat SP, 2015, NATURE, V528, P137, DOI 10.1038/nature16151
   Bartlett DE, 2018, INT J MOL SCI, V19, DOI 10.3390/ijms19072139
   Barzilay JI, 2001, DIABETES, V50, P2384, DOI 10.2337/diabetes.50.10.2384
   Bhatt SP, 2022, BMJ OPEN DIAB RES CA, V10, DOI 10.1136/bmjdrc-2021-002706
   Bianchi G, 2003, DIGEST LIVER DIS, V35, P722, DOI 10.1016/S1590-8658(03)00416-X
   Blagosklonny MV, 2009, CELL CYCLE, V8, P4055, DOI 10.4161/cc.8.24.10310
   Blazer S, 2002, BIOCHEM BIOPH RES CO, V296, P93, DOI 10.1016/S0006-291X(02)00818-5
   Bloom SI, 2023, AGING CELL, V22, DOI 10.1111/acel.13875
   Bloom SI, 2020, PHYSIOL REP, V8, DOI 10.14814/phy2.14461
   Cai H, 2016, TRENDS PHARMACOL SCI, V37, P303, DOI 10.1016/j.tips.2015.11.011
   Cai L, 2002, DIABETES, V51, P1938, DOI 10.2337/diabetes.51.6.1938
   Cartwright MJ, 2010, J GERONTOL A-BIOL, V65, P242, DOI 10.1093/gerona/glp213
   Caturano A, 2023, CURR ISSUES MOL BIOL, V45, P6651, DOI 10.3390/cimb45080420
   Chaithanya V, 2023, DIABET EPIDEMIOL MAN, V12, DOI 10.1016/j.deman.2023.100174
   Charrière G, 2003, J BIOL CHEM, V278, P9850, DOI 10.1074/jbc.M210811200
   Chatham JC, 2021, CURR OPIN PHARMACOL, V57, P1, DOI 10.1016/j.coph.2020.08.005
   Chen SF, 2014, AGING-US, V6, P414, DOI 10.18632/aging.100671
   Chen SF, 2014, AGING-US, V6, P380, DOI 10.18632/aging.100664
   Cheng FF, 2022, DIABETES CARE, V45, P701, DOI 10.2337/dc21-1609
   Cheng FF, 2021, LANCET DIABETES ENDO, V9, P117, DOI 10.1016/S2213-8587(20)30365-X
   Chiong Y., 2014, PanVascular Medicine, P1
   Chistiakov DA, 2014, BIOMED RES INT, V2014, DOI 10.1155/2014/238463
   Chong B, 2023, ECLINICALMEDICINE, V57, DOI 10.1016/j.eclinm.2023.101850
   Cinti S, 2005, J LIPID RES, V46, P2347, DOI 10.1194/jlr.M500294-JLR200
   Conley SM, 2020, FRONT CELL DEV BIOL, V8, DOI 10.3389/fcell.2020.00197
   Constantin A, 2020, INT J MOL SCI, V21, DOI 10.3390/ijms21249598
   Cosentino-Gomes D, 2012, INT J MOL SCI, V13, P10697, DOI 10.3390/ijms130910697
   Crewe C, 2017, J CLIN INVEST, V127, P74, DOI 10.1172/JCI88883
   Dee Anne, 2014, BMC Res Notes, V7, P242, DOI 10.1186/1756-0500-7-242
   Demanelis K, 2020, SCIENCE, V369, P1333, DOI 10.1126/science.aaz6876
   Demissie S, 2006, AGING CELL, V5, P325, DOI 10.1111/j.1474-9726.2006.00224.x
   Deo P, 2020, MUTAGENESIS, V35, P291, DOI 10.1093/mutage/geaa012
   Després JP, 2012, CIRCULATION, V126, P1301, DOI 10.1161/CIRCULATIONAHA.111.067264
   Diaz PC, 2023, BIOMEDICINES, V11, DOI 10.3390/biomedicines11030730
   Duvnjak M, 2007, WORLD J GASTROENTERO, V13, P4539, DOI 10.3748/wjg.v13.i34.4539
   Eckenstaler R, 2022, ARTERIOSCL THROM VAS, V42, P444, DOI 10.1161/ATVBAHA.121.317380
   El Assar M, 2012, FRONT PHYSIOL, V3, DOI 10.3389/fphys.2012.00132
   Fasching CL, 2018, CRIT REV CL LAB SCI, V55, P443, DOI 10.1080/10408363.2018.1504274
   Fernández-Sánchez A, 2011, INT J MOL SCI, V12, P3117, DOI 10.3390/ijms12053117
   Ferrante AW, 2013, J CLIN INVEST, V123, P4992, DOI 10.1172/JCI73658
   Figueroa-Romero C, 2008, REV ENDOCR METAB DIS, V9, P301, DOI 10.1007/s11154-008-9104-2
   Finkel T, 2000, NATURE, V408, P239, DOI 10.1038/35041687
   Fonseca-Alaniz MH, 2007, J PEDIAT-BRAZIL, V83, pS192, DOI 10.2223/JPED.1709
   Frasca D, 2017, FRONT IMMUNOL, V8, DOI [10.3389/fimmu.2017.01745, 10.3389/fimmu.2017.01003]
   Fuchs A, 2021, GASTROENTEROLOGY, V161, P968, DOI 10.1053/j.gastro.2021.05.008
   Furukawa S, 2004, J CLIN INVEST, V114, P1752, DOI 10.1172/JCI20042162S
   Galicia-Garcia U, 2020, INT J MOL SCI, V21, DOI 10.3390/ijms21176275
   Galili O, 2007, AM J PHYSIOL-HEART C, V292, pH904, DOI 10.1152/ajpheart.00628.2006
   García-Calzón S, 2014, INT J OBESITY, V38, P177, DOI 10.1038/ijo.2013.68
   García-García VA, 2021, CELLS-BASEL, V10, DOI 10.3390/cells10081906
   Gardner JP, 2005, CIRCULATION, V111, P2171, DOI 10.1161/01.CIR.0000163550.70487.0B
   Gavia-García G, 2021, BIOLOGY-BASEL, V10, DOI 10.3390/biology10040253
   Ge J, 2021, FRONT CELL DEV BIOL, V9, DOI 10.3389/fcell.2021.617225
   Geng H, 2009, EMBO REP, V10, P381, DOI 10.1038/embor.2009.10
   Gerber PA, 2017, ANTIOXID REDOX SIGN, V26, P501, DOI 10.1089/ars.2016.6755
   Ghaben AL, 2019, NAT REV MOL CELL BIO, V20, P242, DOI 10.1038/s41580-018-0093-z
   Gielen M, 2018, AM J CLIN NUTR, V108, P453, DOI 10.1093/ajcn/nqy107
   Goncalves RLS, 2015, J BIOL CHEM, V290, P209, DOI 10.1074/jbc.M114.619072
   González P, 2023, INT J MOL SCI, V24, DOI 10.3390/ijms24119352
   González-Guardia L, 2014, AGE, V36, DOI 10.1007/s11357-014-9681-9
   Gordon CA, 2022, BBA-MOL BASIS DIS, V1868, DOI 10.1016/j.bbadis.2022.166397
   Goswami A, 2021, MOL BIOL REP, V48, P285, DOI 10.1007/s11033-020-06045-7
   Grun LK, 2018, FREE RADICAL BIO MED, V129, P286, DOI 10.1016/j.freeradbiomed.2018.09.039
   Guilherme A, 2008, NAT REV MOL CELL BIO, V9, P367, DOI 10.1038/nrm2391
   Guo Q, 2024, SIGNAL TRANSDUCT TAR, V9, DOI 10.1038/s41392-024-01757-9
   Gurung RL, 2018, KIDNEY INT REP, V3, P592, DOI 10.1016/j.ekir.2017.12.005
   Gustafson B, 2013, DIABETES, V62, P2997, DOI 10.2337/db13-0473
   Hainer V, 2013, DIABETES CARE, V36, pS276, DOI 10.2337/dcS13-2023
   Halberg N, 2009, MOL CELL BIOL, V29, P4467, DOI 10.1128/MCB.00192-09
   Harford KA, 2011, P NUTR SOC, V70, P408, DOI 10.1017/S0029665111000565
   Harrison D, 2003, AM J CARDIOL, V91, p7A
   Heinonen S, 2015, DIABETES, V64, P3135, DOI 10.2337/db14-1937
   Hernandez R, 2021, FRONT CARDIOVASC MED, V8, DOI 10.3389/fcvm.2021.752337
   Hirosumi J, 2002, NATURE, V420, P333, DOI 10.1038/nature01137
   Honigberg MC, 2020, JAMA CARDIOL, V5, P1182, DOI 10.1001/jamacardio.2020.1966
   Hotamisligil GS, 2008, INT J OBESITY, V32, pS52, DOI 10.1038/ijo.2008.238
   Hotamisligil GS, 2017, NATURE, V542, P177, DOI 10.1038/nature21363
   Ishaq A, 2022, EXP GERONTOL, V163, DOI 10.1016/j.exger.2022.111798
   Jeanclos E, 1998, DIABETES, V47, P482, DOI 10.2337/diabetes.47.3.482
   Jenkins AJ, 2022, DIABETES RES CLIN PR, V194, DOI 10.1016/j.diabres.2022.110178
   Jennings BJ, 2000, MOL GENET METAB, V71, P32, DOI 10.1006/mgme.2000.3077
   Jomova K, 2023, ARCH TOXICOL, V97, P2499, DOI 10.1007/s00204-023-03562-9
   Kahn SE, 2006, NATURE, V444, P840, DOI 10.1038/nature05482
   Kang C, 2015, SCIENCE, V349, DOI 10.1126/science.aaa5612
   Karakelides H, 2010, DIABETES, V59, P89, DOI 10.2337/db09-0591
   Kark JD, 2012, AM J CLIN NUTR, V95, P479, DOI 10.3945/ajcn.111.024521
   Kaur P, 2021, NUCLEIC ACIDS RES, V49, P13000, DOI 10.1093/nar/gkab1142
   Khan Nazish Iqbal, 2006, Pak J Pharm Sci, V19, P62
   Khan T, 2009, MOL CELL BIOL, V29, P1575, DOI 10.1128/MCB.01300-08
   Kim J, 2011, NAT CELL BIOL, V13, P132, DOI 10.1038/ncb2152
   Kim SM, 2014, CELL METAB, V20, P1049, DOI 10.1016/j.cmet.2014.10.010
   Klein S, 2022, CELL METAB, V34, P11, DOI 10.1016/j.cmet.2021.12.012
   Kolczynska K, 2020, LIPIDS HEALTH DIS, V19, DOI 10.1186/s12944-020-01286-8
   Kordinas V, 2016, GENES-BASEL, V7, DOI 10.3390/genes7090060
   Krick S, 2018, FRONT ENDOCRINOL, V9, DOI 10.3389/fendo.2018.00708
   Kusminski CM, 2005, CLIN SCI, V109, P243, DOI 10.1042/CS20050078
   Kwon B, 2014, BBA-MOL CELL RES, V1843, P1402, DOI 10.1016/j.bbamcr.2014.04.004
   Laimer M, 2016, INT J OBESITY, V40, P773, DOI 10.1038/ijo.2015.238
   Lee M, 2011, AM J HUM BIOL, V23, P100, DOI 10.1002/ajhb.21109
   Li MW, 2022, SIGNAL TRANSDUCT TAR, V7, DOI 10.1038/s41392-022-01073-0
   Licastro Federico, 2005, Immun Ageing, V2, P8
   Lin L, 2021, ACTA PAEDIATR, V110, P2695, DOI 10.1111/apa.15971
   Lindholm CR, 2013, J PHYSIOL BIOCHEM, V69, P165, DOI 10.1007/s13105-012-0199-2
   Liu S, 2023, EXP GERONTOL, V174, DOI 10.1016/j.exger.2023.112132
   Lo KA, 2013, CELL REP, V5, P259, DOI 10.1016/j.celrep.2013.08.039
   Loh NY, 2021, AGING CELL, V20, DOI 10.1111/acel.13445
   Longo M, 2019, FRONT ENDOCRINOL, V10, DOI 10.3389/fendo.2019.00045
   López-Otin C, 2023, CELL, V186, P243, DOI 10.1016/j.cell.2022.11.001
   López-Otín C, 2013, CELL, V153, P1194, DOI 10.1016/j.cell.2013.05.039
   MacEneaney OJ, 2010, OBESITY, V18, P1677, DOI 10.1038/oby.2009.494
   Mangge H, 2020, SCI REP-UK, V10, DOI 10.1038/s41598-020-63916-6
   Mantadaki AE, 2024, PHARMACEUTICALS-BASE, V17, DOI 10.3390/ph17091136
   Matsui-Hirai H, 2011, J PHARMACOL EXP THER, V337, P591, DOI 10.1124/jpet.110.177584
   Mattiussi M, 2012, CELL SIGNAL, V24, P708, DOI 10.1016/j.cellsig.2011.11.004
   Meza CA, 2019, INT J MOL SCI, V20, DOI 10.3390/ijms20153775
   Minamino T, 2009, NAT MED, V15, P1082, DOI 10.1038/nm.2014
   Müezzinler A, 2014, OBES REV, V15, P192, DOI 10.1111/obr.12126
   Mundstock E, 2015, OBESITY, V23, P2165, DOI 10.1002/oby.21183
   Murakami T, 2021, FRONT ENDOCRINOL, V12, DOI 10.3389/fendo.2021.714348
   Muthamil S, 2024, ADV BIOL-GER, V8, DOI 10.1002/adbi.202400079
   Nabrdalik K, 2023, CURR PROB CARDIOLOGY, V48, DOI 10.1016/j.cpcardiol.2023.101726
   Nani A, 2021, MOLECULES, V26, DOI 10.3390/molecules26040985
   Narasimhan A, 2022, CURR DIABETES REP, V22, P537, DOI 10.1007/s11892-022-01493-w
   Nassour J, 2024, DNA REPAIR, V133, DOI 10.1016/j.dnarep.2023.103591
   Nedosugova LV, 2022, BIOMEDICINES, V10, DOI 10.3390/biomedicines10051168
   Nian S, 2021, EYE VISION, V8, DOI 10.1186/s40662-021-00239-1
   Nicoletti CF, 2017, NUTRIENTS, V9, DOI 10.3390/nu9090974
   Niimi N, 2021, INT J MOL SCI, V22, DOI 10.3390/ijms22031031
   Njajou OT, 2012, INT J OBESITY, V36, P1176, DOI 10.1038/ijo.2011.196
   Nordfjäll K, 2008, OBESITY, V16, P2682, DOI 10.1038/oby.2008.413
   Ojeda-Rodriguez A, 2024, CARDIOVASC DIABETOL, V23, DOI 10.1186/s12933-024-02175-5
   Ojeda-Rodriguez A, 2024, ANTIOXIDANTS-BASEL, V13, DOI 10.3390/antiox13010125
   Ojo OA, 2023, MED NOV TECHNOL DEV, V19, DOI 10.1016/j.medntd.2023.100247
   Ou MY, 2022, CELL DEATH DIS, V13, DOI 10.1038/s41419-022-04752-6
   Ouchi N, 2011, NAT REV IMMUNOL, V11, P85, DOI 10.1038/nri2921
   Özcan U, 2004, SCIENCE, V306, P457, DOI 10.1126/science.1103160
   Palazon A, 2014, IMMUNITY, V41, P518, DOI 10.1016/j.immuni.2014.09.008
   Pálmai-Pallag T, 2014, MICROBES INFECT, V16, P822, DOI 10.1016/j.micinf.2014.10.001
   Paltoglou G, 2019, ENDOCRINE, V66, P370, DOI 10.1007/s12020-019-02037-1
   Paneni F, 2013, EUR HEART J, V34, P2436, DOI 10.1093/eurheartj/eht149
   Paneque A, 2023, GENES-BASEL, V14, DOI 10.3390/genes14040933
   Papa S, 2019, ONCOGENE, V38, P2223, DOI 10.1038/s41388-018-0582-8
   Peña E, 2021, EUR EAT DISORD REV, V29, P842, DOI 10.1002/erv.2865
   Petersen MC, 2018, PHYSIOL REV, V98, P2133, DOI 10.1152/physrev.00063.2017
   Pham DV, 2023, EXP MOL MED, V55, P313, DOI 10.1038/s12276-023-00940-2
   Piplani S, 2018, INDIAN HEART J, V70, pS173, DOI 10.1016/j.ihj.2018.09.007
   Popescu MS, 2022, REPORTS-BASEL, V5, DOI 10.3390/reports5040042
   Popescu MS, 2022, BIOMEDICINES, V10, DOI 10.3390/biomedicines10092093
   Poznyak A, 2020, INT J MOL SCI, V21, DOI 10.3390/ijms21051835
   Prasad KN, 2017, MECH AGEING DEV, V164, P61, DOI 10.1016/j.mad.2017.04.004
   Ratan Y, 2024, BIOMEDICINES, V12, DOI 10.3390/biomedicines12071390
   Ray A, 2023, Health Sciences Review, V7, P100084, DOI [10.1016/j.hsr.2023.100084, 10.1016/j.hsr.2023.100084, DOI 10.1016/J.HSR.2023.100084]
   Rhodes CJ, 2005, SCIENCE, V307, P380, DOI 10.1126/science.1104345
   Rode L, 2014, J CLIN ENDOCR METAB, V99, pE1671, DOI 10.1210/jc.2014-1161
   Rong JX, 2007, DIABETES, V56, P1751, DOI 10.2337/db06-1135
   Roy T, 2023, CELLS-BASEL, V12, DOI 10.3390/cells12121671
   Saeedi P, 2019, DIABETES RES CLIN PR, V157, DOI 10.1016/j.diabres.2019.107843
   Salminen A, 2021, INFLAMM RES, V70, P1043, DOI 10.1007/s00011-021-01498-3
   Salpea KD, 2010, ATHEROSCLEROSIS, V209, P42, DOI 10.1016/j.atherosclerosis.2009.09.070
   Sampson MJ, 2006, DIABETES CARE, V29, P283, DOI 10.2337/diacare.29.02.06.dc05-1715
   Samuel VT, 2012, CELL, V148, P852, DOI 10.1016/j.cell.2012.02.017
   Satoh M, 2008, ATHEROSCLEROSIS, V198, P347, DOI 10.1016/j.atherosclerosis.2007.09.040
   Sawada N, 2017, PHYSIOLOGY, V32, P290, DOI 10.1152/physiol.00039.2016
   Saxena R, 2007, SCIENCE, V316, P1331, DOI 10.1126/science.1142358
   Schellnegger M, 2024, FRONT AGING-LAUSANNE, V5, DOI 10.3389/fragi.2024.1339317
   Scherer PE, 2006, DIABETES, V55, P1537, DOI 10.2337/db06-0263
   Segovia SA, 2014, BIOMED RES INT, V2014, DOI 10.1155/2014/418975
   Seo JB, 2019, NAT METAB, V1, P86, DOI 10.1038/s42255-018-0003-x
   Sergi D, 2019, FRONT PHYSIOL, V10, DOI 10.3389/fphys.2019.00532
   Sethi I, 2020, SCI REP-UK, V10, DOI 10.1038/s41598-020-63510-w
   Sharma R, 2015, SCI REP-UK, V5, DOI 10.1038/srep18368
   Shimizu I, 2014, CELL METAB, V20, P967, DOI 10.1016/j.cmet.2014.10.008
   Shin YA, 2016, J EXERC REHABIL, V12, P238, DOI 10.12965/jer.1632584.292
   Smith U, 2016, J INTERN MED, V280, P465, DOI 10.1111/joim.12540
   Snel M, 2012, INT J ENDOCRINOL, V2012, DOI 10.1155/2012/983814
   Steptoe A, 2007, BRAIN BEHAV IMMUN, V21, P901, DOI 10.1016/j.bbi.2007.03.011
   Suganami T, 2012, ENDOCR J, V59, P849, DOI 10.1507/endocrj.EJ12-0271
   Sun K, 2012, P NATL ACAD SCI USA, V109, P5874, DOI 10.1073/pnas.1200447109
   Sun Yu, 2023, Zhonghua Nan Ke Xue, V29, P291
   Svikle Z, 2022, J CLIN MED, V11, DOI 10.3390/jcm11102768
   Tangvarasittichai S, 2015, WORLD J DIABETES, V6, P456, DOI 10.4239/wjd.v6.i3.456
   Tchkonia T, 2010, AGING CELL, V9, P667, DOI 10.1111/j.1474-9726.2010.00608.x
   Tilstra JS, 2011, AGING DIS, V2, P449
   Toupance S, 2022, NUTRIENTS, V14, DOI 10.3390/nu14235191
   Tsalamandris S, 2019, EUR CARDIOL REV, V14, P50, DOI 10.15420/ecr.2018.33.1
   Tsatsakis A., 2025, Telomeres: Biomarkers of a Healthy Life and Successful Aging
   Umar A, 2024, BIOCHEM BIOPH RES CO, V734, DOI 10.1016/j.bbrc.2024.150773
   Urakawa H, 2003, J CLIN ENDOCR METAB, V88, P4673, DOI 10.1210/jc.2003-030202
   Valdes AM, 2005, LANCET, V366, P662, DOI 10.1016/S0140-6736(05)66630-5
   van Vliet S, 2020, DIABETES, V69, P2112, DOI 10.2337/db20-0377
   Vecoli C, 2022, NUTR METAB CARDIOVAS, V32, P1236, DOI 10.1016/j.numecd.2022.01.021
   Villaret A, 2010, DIABETES, V59, P2755, DOI 10.2337/db10-0398
   Wang JF, 2016, J INT MED RES, V44, P1156, DOI 10.1177/0300060516667132
   Wang JC, 2010, ARTERIOSCL THROM VAS, V30, P2327, DOI 10.1161/ATVBAHA.110.216937
   Wang N, 2024, ANTIOXIDANTS-BASEL, V13, DOI 10.3390/antiox13040455
   Weir GC, 2004, DIABETES, V53, pS16, DOI 10.2337/diabetes.53.suppl_3.S16
   Weisberg SP, 2003, J CLIN INVEST, V112, P1796, DOI 10.1172/JCI200319246
   Welendorf C, 2019, NUTRITION, V66, P115, DOI 10.1016/j.nut.2019.05.002
   Wellen KE, 2005, J CLIN INVEST, V115, P1111, DOI 10.1172/JCI200525102
   Widmer RJ, 2015, AM J MED, V128, P229, DOI 10.1016/j.amjmed.2014.10.014
   Willeit P, 2014, PLOS ONE, V9, DOI 10.1371/journal.pone.0112483
   Wu DY, 2007, J IMMUNOL, V179, P4829, DOI 10.4049/jimmunol.179.7.4829
   Xiao Q, 2023, J DIABETES COMPLICAT, V37, DOI 10.1016/j.jdiacomp.2023.108565
   Xu HY, 2003, J CLIN INVEST, V112, P1821, DOI 10.1172/JCI200319451
   Xu M, 2015, P NATL ACAD SCI USA, V112, pE6301, DOI 10.1073/pnas.1515386112
   Yan LJ, 2018, ANIM MODEL EXP MED, V1, P7, DOI 10.1002/ame2.12001
   Yang YC, 2018, AGING DIS, V9, P647, DOI 10.14336/AD.2017.0924
   Ye RZ, 2022, ENDOCR REV, V43, P35, DOI 10.1210/endrev/bnab018
   Yesilyurt-Dirican ZE, 2025, NPJ AGING, V11, DOI 10.1038/s41514-025-00227-y
   Yin L, 2000, J BIOL CHEM, V275, P36671, DOI 10.1074/jbc.M007378200
   You NCY, 2012, DIABETES, V61, P2998, DOI 10.2337/db12-0241
   Zane F, 2024, FRONT AGING-LAUSANNE, V5, DOI 10.3389/fragi.2024.1378351
   Zatterale F, 2020, FRONT PHYSIOL, V10, DOI 10.3389/fphys.2019.01607
   Zhang JW, 2016, AGEING RES REV, V25, P55, DOI 10.1016/j.arr.2015.11.006
   Zhao H, 2017, ONCOTARGET, V8, P96553, DOI 10.18632/oncotarget.19903
   Zhao JY, 2014, DIABETES, V63, P354, DOI 10.2337/db13-0744
   Zhou MC, 2015, BMC MED GENET, V16, DOI 10.1186/s12881-015-0238-2
   Zhu Y, 2015, OBESITY, V23, P989, DOI 10.1002/oby.21053
   Zmora N, 2017, CELL METAB, V25, P506, DOI 10.1016/j.cmet.2017.02.006
NR 233
TC 1
Z9 1
U1 2
U2 2
PU MDPI
PI BASEL
PA MDPI AG, Grosspeteranlage 5, CH-4052 BASEL, SWITZERLAND
EI 2075-1729
J9 LIFE-BASEL
JI Life-Basel
PD MAY 28
PY 2025
VL 15
IS 6
AR 873
DI 10.3390/life15060873
PG 34
WC Biology; Microbiology
WE Science Citation Index Expanded (SCI-EXPANDED)
SC Life Sciences & Biomedicine - Other Topics; Microbiology
GA 4FK4A
UT WOS:001516724900001
PM 40566527
OA Green Submitted, gold
DA 2026-02-13
ER

PT J
AU Blümel, JE
   Arteaga, E
   Aedo, S
   Arriola-Montenegro, J
   López, M
   Martino, M
   Miranda, C
   Miranda, O
   Mostajo, D
   Ñañez, M
   Ojeda, E
   Pilnik, S
   Rojas, J
   Salinas, C
   Sosa, L
   Spritzer, PM
   Tserotas, K
   Vallejo, MS
   Belardo, A
   Fighera, TM
   Chedraui, P
AF Blumel, Juan E.
   Arteaga, Eugenio
   Aedo, Socrates
   Arriola-Montenegro, Jose
   Lopez, Marcela
   Martino, Mabel
   Miranda, Carlos
   Miranda, Octavio
   Mostajo, Desiree
   Nanez, Monica
   Ojeda, Eliana
   Pilnik, Susana
   Rojas, Jose
   Salinas, Carlos
   Sosa, Lida
   Spritzer, Poli M.
   Tserotas, Konstantinos
   Vallejo, Maria S.
   Belardo, Alejandra
   Fighera, Tayane M.
   Chedraui, Peter
TI Metformin use is associated with a lower risk of osteoporosis in adult
   women independent of type 2 diabetes mellitus and obesity. REDLINC IX
   study
SO GYNECOLOGICAL ENDOCRINOLOGY
LA English
DT Article
DE Metformin; osteoporosis; senescence; aging
ID FRACTURE RISK; BONE; THERAPY; DENSITY; IMPACT; LIFE
AB Metformin may decrease cell senescence, including bone; hence we aimed at evaluating the association between metformin use and osteoporosis. This was a cross-sectional study carried out in 1259 Latin American adult women aged 40 or more who were not on anti-osteoporotic drugs, were on metformin and had a bone densitometry performed. Of the whole sample, 40.3% reported being on metformin (at least 1 year), 30.2% had type 2 diabetes mellitus and 22.6% had osteoporosis. Median (interquartile range) body mass index (BMI) for the whole cohort was 27.7 (4.6) kg/m(2) and 30.2% had type 2 diabetes mellitus. Current use of hormone therapy, calcium, and vitamin D corresponded respectively to 10.7%, 47.7%, and 43.1% of all surveyed women. A logistic regression model was used to analyze the association of osteoporosis with various covariates incorporated into the model such as age (OR: 1.07, 95% CI: 1.05-1.09), BMI (OR: 0.92, 95% CI: 0.89-0.96) and metformin use (OR: 0.44, 95% CI: 0.32-0.59). Metformin use, regardless of the presence of type 2 diabetes or obesity, was associated with a lower risk of osteoporosis in adult women. We propose that one explanation for this observation could be the effect of the drug over cellular senescence.
C1 [Blumel, Juan E.] Univ Chile, Fac Med, Dept Med Interna Sur, Santiago, Chile.
   [Arteaga, Eugenio] Pontificia Univ Catolica Chile, Fac Med, Dept Endocrinol, Santiago, Chile.
   [Arteaga, Eugenio] Pontificia Univ Catolica Chile, Fac Med, CETREN, Santiago, Chile.
   [Aedo, Socrates] Univ Finis Terrae, Fac Med, Escuela Med, Santiago, Chile.
   [Arriola-Montenegro, Jose] Sociedad Nacl Capacitac SONACAP, Lima, Peru.
   [Lopez, Marcela] Hosp Mil, Dept Endocrinol, Santiago, Chile.
   [Martino, Mabel] Red Latinoamer Invest Climaterio, Rosario, Argentina.
   [Miranda, Carlos] Hosp Cent FAP, Lima, Peru.
   [Miranda, Octavio] Univ Uniandes, Fac Med, Ambato, Ecuador.
   [Mostajo, Desiree] Red Latinoamer Invest Climaterio, Santa Cruz, Bolivia.
   [Nanez, Monica] Univ Nacl Cordoba, Cordoba, Argentina.
   [Ojeda, Eliana] Univ Andina Cusco, Dept Obstet & Ginecol, Cuzco, Peru.
   [Pilnik, Susana] Hosp Italiano Buenos Aires, Buenos Aires, DF, Argentina.
   [Rojas, Jose] Univ Peruana Cayetano Heredia, Lima, Peru.
   [Salinas, Carlos] Hosp Angeles Puebla, Puebla, Mexico.
   [Sosa, Lida] Hosp Cent Inst Previs Social, Asuncion, Paraguay.
   [Spritzer, Poli M.; Fighera, Tayane M.] Hosp Clin, Div Endocrinol, Gynecol Endocrinol Unit, Porto Alegre, RS, Brazil.
   [Tserotas, Konstantinos] Complejo Hosp Dr Arnulfo Arias Madrid Caja Seguro, Dept Ginecoobstet, Ciudad De Panama, Panama.
   [Vallejo, Maria S.] Univ Chile, Clin Quilin, Santiago, Chile.
   [Belardo, Alejandra] Inst Univ Hosp Italiano, Buenos Aires, DF, Argentina.
   [Chedraui, Peter] Univ Catolica Santiago Guayaquil, Fac Ciencias Med, Inst Invest & Innovac Salud Integral, Guayaquil, Ecuador.
   [Chedraui, Peter] Univ Catolica Nuestra Senora Asuncion, Fac Ciencias Salud, Asuncion, Paraguay.
C3 Universidad de Chile; Pontificia Universidad Catolica de Chile;
   Pontificia Universidad Catolica de Chile; Universidad Finis Terrae;
   Universidad de Chile; Universidad Regional Autonoma de los Andes
   (UNIANDES); National University of Cordoba; Universidad Andina del
   Cusco; Hospital Italiano de Buenos Aires; University of Buenos Aires;
   University of Buenos Aires Hospital; Universidad Peruana Cayetano
   Heredia; Instituto de Prevision Social (IPS); Hospital de Clinicas de
   Porto Alegre; Universidad de Chile; Hospital Italiano de Buenos Aires;
   Universidad Catolica de Santiago de Guayaquil; Universidad Catolica
   Nuestra Senora de la Asuncion
RP Blümel, JE (corresponding author), Univ Chile, Fac Med, Dept Med Sur, Orguideas 1068,Dept 302, Providencia 7510258, Santiago De Chi, Chile.
EM juan.blumel@redsalud.gov.cl
RI Fighera, Tayane/ABD-7296-2021; Spritzer, Poli/R-8405-2019; Salinas
   Sedano, Carlos Teófilo/GLU-4584-2022; Blümel, Juan Enrique/JUV-6950-2023
OI Blümel, Juan Enrique/0000-0002-2867-1549; Arriola-Montenegro,
   Jose/0000-0001-6921-7230
FU Universidad Catolica de Santiago de Guayaquil, Guayaquil, Ecuador
   [SIU-318-853-2014]
FX This research was partially supported by the Sistema de Investigacion y
   Desarrollo and the Vice-Rectorado de Investigacion & Postgrado of the
   Universidad Catolica de Santiago de Guayaquil, Guayaquil, Ecuador,
   through grant No. SIU-318-853-2014 (The Omega II, Women's Health Project
   2014) provided to Peter Chedraui.
CR ACCOK A, 2014, GENTLE INTRO STATA
   Asadipooya K, 2019, J ENDOCR SOC, V3, P1799, DOI 10.1210/js.2019-00160
   Bahrambeigi S, 2019, BIOMED PHARMACOTHER, V109, P1593, DOI 10.1016/j.biopha.2018.11.032
   Barzilai N, 2016, CELL METAB, V23, P1060, DOI 10.1016/j.cmet.2016.05.011
   Blümel JE, 2011, MENOPAUSE, V18, P778, DOI 10.1097/gme.0b013e318207851d
   Borges JLC, 2011, DIABETES OBES METAB, V13, P1036, DOI 10.1111/j.1463-1326.2011.01461.x
   Cai ZY, 2018, BIOCHEM BIOPH RES CO, V503, P428, DOI 10.1016/j.bbrc.2018.04.052
   Chung JH, 2016, ANN NUTR METAB, V68, P77, DOI 10.1159/000442004
   Crandall CJ, 2015, J CLIN ENDOCR METAB, V100, P524, DOI 10.1210/jc.2014-3062
   Fassio A, 2018, EAT WEIGHT DISORD-ST, V23, P293, DOI 10.1007/s40519-018-0505-2
   Hilbe JM, 2009, CH CRC TEXT STAT SCI, P1
   Hui FH, 2019, EUR J CLIN PHARMACOL, V75, P437, DOI 10.1007/s00228-018-2593-3
   Justice JN, 2018, CARDIOVASC ENDOCR ME, V7, P80, DOI 10.1097/XCE.0000000000000159
   Khosla S, 2018, J CLIN ENDOCR METAB, V103, P1282, DOI 10.1210/jc.2017-02694
   Kooy A, 2009, ARCH INTERN MED, V169, P616, DOI 10.1001/archinternmed.2009.20
   Kyvernitakis I, 2015, CLIMACTERIC, V18, P737, DOI 10.3109/13697137.2015.1037267
   Lin JT, 2019, BIOMED RES INT, V2019, DOI 10.1155/2019/9203934
   Ma LL, 2012, EUR J EPIDEMIOL, V27, P319, DOI 10.1007/s10654-012-9674-x
   Melton LJ, 2008, J BONE MINER RES, V23, P1334, DOI 10.1359/JBMR.080323
   Nattino G, 2017, STATA J, V17, P1003, DOI 10.1177/1536867X1701700414
   Ng TP, 2014, J ALZHEIMERS DIS, V41, P61, DOI 10.3233/JAD-131901
   Riera-Espinoza G, 2009, SALUD PUBLICA MEXICO, V51, pS52, DOI 10.1590/S0036-36342009000700009
   Riggs BL, 2004, J BONE MINER RES, V19, P1945, DOI 10.1359/JBMR.040916
   Rosner B., 2005, FUNDAMENTALS BIOSTAT
   Salari-Moghaddam A, 2019, OSTEOPOROSIS INT, V30, P1167, DOI 10.1007/s00198-019-04948-1
   UK Prospective Diabetes Grp, 1998, LANCET, V352, P1558
   Vestergaard P, 2005, DIABETOLOGIA, V48, P1292, DOI 10.1007/s00125-005-1786-3
   Wells G, 2002, ENDOCR REV, V23, P529, DOI 10.1210/er.2001-5002
   WHO Study Group, 1994, WHO TECHN REP SER, V8
   Zhao JR, 2019, J BONE MINER METAB, V37, P805, DOI 10.1007/s00774-019-00989-y
NR 30
TC 29
Z9 34
U1 0
U2 21
PU TAYLOR & FRANCIS LTD
PI ABINGDON
PA 2-4 PARK SQUARE, MILTON PARK, ABINGDON OR14 4RN, OXON, ENGLAND
SN 0951-3590
EI 1473-0766
J9 GYNECOL ENDOCRINOL
JI Gynecol. Endocrinol.
PD MAY 3
PY 2020
VL 36
IS 5
BP 421
EP 425
DI 10.1080/09513590.2020.1718092
EA JAN 2020
PG 5
WC Endocrinology & Metabolism; Obstetrics & Gynecology
WE Science Citation Index Expanded (SCI-EXPANDED)
SC Endocrinology & Metabolism; Obstetrics & Gynecology
GA LL7BZ
UT WOS:000511631400001
PM 31994945
DA 2026-02-13
ER

PT J
AU Huebschmann, AG
   Kohrt, WM
   Regensteiner, JG
AF Huebschmann, Amy G.
   Kohrt, Wendy M.
   Regensteiner, Judy G.
TI Exercise attenuates the premature cardiovascular aging effects of type 2
   diabetes mellitus
SO VASCULAR MEDICINE
LA English
DT Review
DE aging; cardiovascular abnormalities; coronary circulation; coronary
   reserve; diabetes mellitus, type 2; diastolic function; endothelial
   function; exercise; exercise test; human; peripheral blood flow;
   physical activity; regional blood flow; ventricular function, left
ID VENTRICULAR DIASTOLIC FUNCTION; ENDOTHELIUM-DEPENDENT VASODILATION;
   MAXIMAL OXYGEN-CONSUMPTION; HIGHER ARTERIAL STIFFNESS; UPTAKE KINETIC
   RESPONSES; CORONARY-HEART-DISEASE; NITRIC-OXIDE SYNTHESIS;
   ANKLE-BRACHIAL INDEX; ALL-CAUSE MORTALITY; LOWER-LEG ARTERIES
AB Type 2 diabetes mellitus (T2D) is an example of a disease process that results in decrements in function additional to those imposed by the inexorable 'primary aging' process. These decrements due to disease, rather than primary aging, can be termed 'secondary aging', and include the premature development (as early as adolescence) of asymptomatic preclinical cardiovascular abnormalities (e.g. endothelial dysfunction, arterial stiffness, diastolic dysfunction), as well as impaired exercise performance. These abnormalities are important, as they are associated with greater cardiovascular morbidity and mortality in people with and without T2D. A better understanding of the pathophysiology of secondary cardiovascular aging in people with T2D is warranted, and an evaluation of the benefits of existing treatments for these abnormalities is useful (e.g. exercise training). The focus of this review is to discuss the data relevant to the following key postulates: (a) T2D causes premature cardiovascular aging; (b) in contrast to primary cardiovascular aging, the premature cardiovascular aging of T2D may be modifiable with exercise. The exercise-focused perspective for this review is appropriate because impairments in exercise performance are markers of premature cardiovascular aging in T2D, and also because exercise training shows promise to attenuate some aspects of cardiovascular aging during the preclinical stage.
C1 [Huebschmann, Amy G.; Regensteiner, Judy G.] Univ Colorado CU, Sch Med, Div Gen Internal Med, Denver, CO USA.
   [Kohrt, Wendy M.] CU Sch Med, Div Geriatr Med, Denver, CO USA.
   [Regensteiner, Judy G.] CU Sch Med, Div Cardiol, Denver, CO USA.
   [Huebschmann, Amy G.; Regensteiner, Judy G.] CU Ctr Womens Hlth Res, Denver, CO USA.
C3 University of Colorado System; University of Colorado Anschutz Medical
   Campus; University of Colorado System; University of Colorado Anschutz
   Medical Campus; University of Colorado System; University of Colorado
   Anschutz Medical Campus
RP Huebschmann, AG (corresponding author), POB 6511,Mailstop B180, Aurora, CO 80045 USA.
EM Amy.Huebschmann@ucdenver.edu
RI Huebschmann, Amy/K-3665-2019
OI Regensteiner, Judith/0000-0002-9331-3908
FU CU Division of General Internal Medicine; CU Center for Women's Health
   Research
FX Dr Huebschmann is supported by the CU Division of General Internal
   Medicine and the CU Center for Women's Health Research.
CR Armstrong L., 2006, ACSM's guidelines for exercise testing and prescription, V7th, P133
   BABCOCK MA, 1994, MED SCI SPORT EXER, V26, P440
   Balducci S, 2006, J DIABETES COMPLICAT, V20, P216, DOI 10.1016/j.jdiacomp.2005.07.005
   Barmeyer A, 2009, HEART FAIL REV, V14, P125, DOI 10.1007/s10741-008-9105-y
   BARSTOW TJ, 1987, J APPL PHYSIOL, V63, P2253, DOI 10.1152/jappl.1987.63.6.2253
   Bauer TA, 2007, DIABETES CARE, V30, P2880, DOI 10.2337/dc07-0843
   Beck EB, 2011, EUR J CARDIOVAS 0322
   Beckman JA, 2001, CIRCULATION, V103, P1618, DOI 10.1161/01.CIR.103.12.1618
   Beckman JA, 2007, DIABETES CARE, V30, P1226, DOI 10.2337/dc06-2142
   Bernstein LE, 2006, ARCH INTERN MED, V166, P902, DOI 10.1001/archinte.166.8.902
   Blair SN, 1996, JAMA-J AM MED ASSOC, V276, P205, DOI 10.1001/jama.276.3.205
   Brandenburg SL, 1999, DIABETES CARE, V22, P1640, DOI 10.2337/diacare.22.10.1640
   Brassard P, 2009, DIABETOLOGIA, V52, P990, DOI 10.1007/s00125-009-1302-2
   Brassard P, 2007, MED SCI SPORT EXER, V39, P1896, DOI 10.1249/mss.0b013e318145b642
   Brassard P, 2006, METABOLISM, V55, P1532, DOI 10.1016/j.metabol.2006.06.025
   Brillante DG, 2009, VASC HEALTH RISK MAN, V5, P73
   Brown MD, 2009, EXP PHYSIOL, V94, P297, DOI 10.1113/expphysiol.2008.043125
   Califano JP, 2010, J BIOMECH, V43, P79, DOI 10.1016/j.jbiomech.2009.09.012
   Carnethon MR, 2010, AM J MED, V123, DOI 10.1016/j.amjmed.2009.11.023
   Cecelja M, 2009, HYPERTENSION, V54, P1328, DOI 10.1161/HYPERTENSIONAHA.109.137653
   CELERMAJER DS, 1994, J AM COLL CARDIOL, V24, P1468, DOI 10.1016/0735-1097(94)90141-4
   Cheng S, 2010, CIRCULATION, V122, P570, DOI 10.1161/CIRCULATIONAHA.110.937821
   Church TS, 2004, DIABETES CARE, V27, P83, DOI 10.2337/diacare.27.1.83
   Colberg SR, 2010, DIABETES CARE, V33, P2692, DOI 10.2337/dc10-9990
   Creager MA, 2003, CIRCULATION, V108, P1527, DOI 10.1161/01.CIR.0000091257.27563.32
   DeLorey DS, 2007, APPL PHYSIOL NUTR ME, V32, P1251, DOI 10.1139/H07-121
   Desch S, 2010, DIABETES OBES METAB, V12, P825, DOI 10.1111/j.1463-1326.2010.01234.x
   Dominguez H, 2005, J VASC RES, V42, P517, DOI 10.1159/000088261
   Donges CE, 2010, MED SCI SPORT EXER, V42, P304, DOI 10.1249/MSS.0b013e3181b117ca
   Doupis J, 2009, CONTEMP DIABETES, P131, DOI 10.1007/978-1-59745-260-1_6
   Dresner A, 1999, J CLIN INVEST, V103, P253, DOI 10.1172/JCI5001
   Du XL, 2006, J CLIN INVEST, V116, P1071, DOI 10.1172/JCI23354
   Du XL, 2001, J CLIN INVEST, V108, P1341, DOI 10.1172/JCI11235
   EIDEMAK I, 1995, DIABETOLOGIA, V38, P565, DOI 10.1007/BF00400725
   ENDRE T, 1994, J HYPERTENS, V12, P81
   Espeland M, 2007, DIABETES CARE, V30, P1374
   Estacio RO, 1998, DIABETES CARE, V21, P291, DOI 10.2337/diacare.21.2.291
   Fang TC, 2001, J HYPERTENS, V19, P1255, DOI 10.1097/00004872-200107000-00010
   Fang ZY, 2004, CLIN SCI, V106, P53, DOI 10.1042/CS20030153
   Fernandez M, 2008, DIABETES CARE, V31, P121, DOI 10.2337/dc07-0711
   Fitzgerald MD, 1997, J APPL PHYSIOL, V83, P160, DOI 10.1152/jappl.1997.83.1.160
   Fox CS, 2004, JAMA-J AM MED ASSOC, V292, P2495, DOI 10.1001/jama.292.20.2495
   From AM, 2010, J AM COLL CARDIOL, V55, P300, DOI 10.1016/j.jacc.2009.12.003
   From AM, 2009, AM J CARDIOL, V103, P1463, DOI 10.1016/j.amjcard.2009.01.358
   Fujimoto N, 2010, CIRCULATION, V122, P1797, DOI 10.1161/CIRCULATIONAHA.110.973784
   Gates PE, 2009, EXP PHYSIOL, V94, P311, DOI 10.1113/expphysiol.2008.043349
   Giacco F, 2010, CIRC RES, V107, P1058, DOI 10.1161/CIRCRESAHA.110.223545
   Giallauria F, 2009, CLIN ENDOCRINOL, V70, P394, DOI 10.1111/j.1365-2265.2008.03336.x
   Goulopoulou S, 2010, METABOLISM, V59, P901, DOI 10.1016/j.metabol.2009.10.011
   Green DJ, 2004, J PHYSIOL-LONDON, V561, P1, DOI 10.1113/jphysiol.2004.068197
   Greenberg B, 2010, J AM COLL CARDIOL, V55, P306, DOI 10.1016/j.jacc.2009.12.002
   Gusso S, 2008, DIABETOLOGIA, V51, P1317, DOI 10.1007/s00125-008-1012-1
   Ha JW, 2008, CIRC J, V72, P1443, DOI 10.1253/circj.CJ-07-1028
   Ha JW, 2005, J AM SOC ECHOCARDIOG, V18, P63, DOI 10.1016/j.echo.2004.08.033
   HAFFNER SM, 1990, JAMA-J AM MED ASSOC, V263, P2893, DOI 10.1001/jama.263.21.2893
   Hambrecht R, 2000, NEW ENGL J MED, V342, P454, DOI 10.1056/NEJM200002173420702
   Hamilton SJ, 2010, DIABETES VASC DIS RE, V7, P296, DOI 10.1177/1479164110376206
   Hamilton SJ, 2010, CLIN SCI, V118, P607, DOI 10.1042/CS20090568
   Hamilton SJ, 2009, DIABETES CARE, V32, P810, DOI 10.2337/dc08-1736
   Hawkins SA, 2003, SPORTS MED, V33, P877, DOI 10.2165/00007256-200333120-00002
   Henry RMA, 2003, CIRCULATION, V107, P2089, DOI 10.1161/01.CIR.0000065222.34933.FC
   Hey-Mogensen M, 2010, DIABETOLOGIA, V53, P1976, DOI 10.1007/s00125-010-1813-x
   HOLLOSZY JO, 1986, ACTA MED SCAND, P55
   Huebschmann AG, 2011, DIABETES CARE, V34, P1717, DOI 10.2337/dc10-1801
   Huebschmann AG, 2009, APPL PHYSIOL NUTR ME, V34, P851, DOI 10.1139/H09-074
   HUTCHESON IR, 1991, AM J PHYSIOL, V261, pH257, DOI 10.1152/ajpheart.1991.261.1.H257
   Inoguchi T, 2000, DIABETES, V49, P1939, DOI 10.2337/diabetes.49.11.1939
   Jarnert C, 2009, EUR J HEART FAIL, V11, P39, DOI 10.1093/eurjhf/hfn018
   JOHNSTONE MT, 1993, CIRCULATION, V88, P2510, DOI 10.1161/01.CIR.88.6.2510
   Kadoglou NPE, 2010, DIABETES METAB, V36, P144, DOI 10.1016/j.diabet.2009.11.004
   Kadoglou NPE, 2010, METABOLISM, V59, P599, DOI 10.1016/j.metabol.2009.09.002
   Kato T, 2010, CARDIOVASC DIABETOL, V9, DOI 10.1186/1475-2840-9-12
   Katoh J, 1996, J INT MED RES, V24, P209, DOI 10.1177/030006059602400205
   Kingwell BA, 2003, DIABETES CARE, V26, P899, DOI 10.2337/diacare.26.3.899
   Kizu A, 2003, ATHEROSCLEROSIS, V170, P87, DOI 10.1016/S0021-9150(03)00237-5
   KJAER M, 1990, J APPL PHYSIOL, V68, P2067, DOI 10.1152/jappl.1990.68.5.2067
   KOHRT WM, 1991, J APPL PHYSIOL, V71, P2004, DOI 10.1152/jappl.1991.71.5.2004
   KOLLER A, 1991, AM J PHYSIOL, V260, pH862, DOI 10.1152/ajpheart.1991.260.3.H862
   Lakatta EG, 2009, MED CLIN N AM, V93, P583, DOI 10.1016/j.mcna.2009.02.008
   Lakatta EG, 2003, CIRCULATION, V107, P139, DOI 10.1161/01.CIR.0000048892.83521.58
   Li XS, 2009, CHIN J INTEGR MED, V15, P26, DOI 10.1007/s11655-009-0026-8
   Liu JE, 2003, J AM COLL CARDIOL, V41, P2022, DOI 10.1016/S0735-1097(03)00403-0
   Lo J, 2007, AM J PHYSIOL-ENDOC M, V293, pE102, DOI 10.1152/ajpendo.00089.2007
   Loimaala A, 2009, AM J CARDIOL, V103, P972, DOI 10.1016/j.amjcard.2008.12.026
   Loimaala Antti, 2007, Cardiovasc Ultrasound, V5, P32, DOI 10.1186/1476-7120-5-32
   Lu FP, 2009, PLOS ONE, V4, DOI 10.1371/journal.pone.0004144
   Madden KM, 2009, DIABETES CARE, V32, P1531, DOI 10.2337/dc09-0149
   Maiorana A, 2003, SPORTS MED, V33, P1013, DOI 10.2165/00007256-200333140-00001
   Maiorana A, 2001, J AM COLL CARDIOL, V38, P860, DOI 10.1016/S0735-1097(01)01439-5
   MAKRIDES L, 1990, J APPL PHYSIOL, V69, P1792, DOI 10.1152/jappl.1990.69.5.1792
   MARIN P, 1994, DIABETES CARE, V17, P382, DOI 10.2337/diacare.17.5.382
   Martina V, 2008, DIABETES CARE, V31, P940, DOI 10.2337/dc07-2251
   McCall DO, 2010, CLIN EXP HYPERTENS, V32, P474, DOI 10.3109/10641963.2010.496514
   MCVEIGH G, 1993, AM J MED, V95, P424, DOI 10.1016/0002-9343(93)90313-E
   MCVEIGH GE, 1992, DIABETOLOGIA, V35, P771
   Miche E, 2006, CLIN RES CARDIOL, V95, P117, DOI 10.1007/s00392-006-1106-z
   Moien-Afshari F, 2008, AM J PHYSIOL-HEART C, V295, pH1470, DOI 10.1152/ajpheart.00016.2008
   Moir S, 2006, HEART, V92, P1414, DOI 10.1136/hrt.2005.079350
   Montagnani M, 2002, J BIOL CHEM, V277, P1794, DOI 10.1074/jbc.M103728200
   Morrato EH, 2007, DIABETES CARE, V30, P203, DOI 10.2337/dc06-1128
   Mourier A, 1997, DIABETES CARE, V20, P385, DOI 10.2337/diacare.20.3.385
   Nadeau KJ, 2009, J CLIN ENDOCR METAB, V94, P3687, DOI 10.1210/jc.2008-2844
   Nagueh SF, 2009, J AM SOC ECHOCARDIOG, V22, P107, DOI [10.1016/j.echo.2008.11.023, 10.1093/ejechocard/jep007]
   NAHSER PJ, 1995, CIRCULATION, V91, P635, DOI 10.1161/01.CIR.91.3.635
   Naka KK, 2010, CARDIOVASC DIABETOL, V9, DOI 10.1186/1475-2840-9-57
   Natali A, 2006, DIABETES, V55, P1133, DOI 10.2337/diabetes.55.04.06.db05-1076
   Natali A, 2004, DIABETES CARE, V27, P1349, DOI 10.2337/diacare.27.6.1349
   Nelson KM, 2002, DIABETES CARE, V25, P1722, DOI 10.2337/diacare.25.10.1722
   Niebauer J, 1996, J AM COLL CARDIOL, V28, P1652, DOI 10.1016/S0735-1097(96)00393-2
   Nishikawa T, 2000, NATURE, V404, P787, DOI 10.1038/35008121
   NITENBERG A, 1993, DIABETES, V42, P1017, DOI 10.2337/diabetes.42.7.1017
   Okada S, 2010, J ATHEROSCLER THROMB, V17, P828, DOI 10.5551/jat.3798
   Okura H, 2009, CIRC-CARDIOVASC IMAG, V2, P41, DOI 10.1161/CIRCIMAGING.108.809087
   Olsen DB, 2011, SCAND J MED SCI SPOR, V21, P420, DOI 10.1111/j.1600-0838.2009.01012.x
   Ordu S, 2010, ACTA CARDIOL, V65, P401, DOI 10.2143/AC.65.4.2053898
   Phielix E, 2010, DIABETOLOGIA, V53, P1714, DOI 10.1007/s00125-010-1764-2
   *PHYS ACT GUID C, 2008, PHYS ACT GUID COMM R
   Poirier P, 2003, METABOLISM, V52, P1056, DOI 10.1016/S0026-0495(03)00091-X
   Regensteiner JG, 2005, DIABETES CARE, V28, P2877, DOI 10.2337/diacare.28.12.2877
   Regensteiner JG, 2003, VASC MED, V8, P169, DOI 10.1191/1358863x03vm489oa
   REGENSTEINER JG, 1995, MED SCI SPORT EXER, V27, P661
   Regensteiner JG, 1998, J APPL PHYSIOL, V85, P310, DOI 10.1152/jappl.1998.85.1.310
   Regensteiner JG, 2009, MED SCI SPORT EXER, V41, P977, DOI 10.1249/MSS.0b013e3181942051
   Roman MJ, 2005, HYPERTENSION, V46, P194, DOI 10.1161/01.HYP.0000168055.89955.db
   Schauer I, 2009, CONTEMP DIABETES, P85, DOI 10.1007/978-I-59745-260-1_4
   Scherrer U, 2000, EUR J ENDOCRINOL, V142, P315, DOI 10.1530/eje.0.1420315
   SCHNEIDER SH, 1992, DIABETES CARE, V15, P1800, DOI 10.2337/diacare.15.11.1800
   SCHNEIDER SH, 1987, METABOLISM, V36, P1161, DOI 10.1016/0026-0495(87)90243-5
   Seals DR, 2009, J PHYSIOL-LONDON, V587, P5541, DOI 10.1113/jphysiol.2009.178822
   Seibæk M, 2003, CLIN CARDIOL, V26, P515, DOI 10.1002/clc.4960261107
   Shen X, 2006, DIABETES, V55, P798, DOI 10.2337/diabetes.55.03.06.db05-1039
   Sixt S, 2010, EUR HEART J, V31, P112, DOI 10.1093/eurheartj/ehp398
   Sonne FP, 2007, APPL PHYSIOL NUTR ME, V32, P936, DOI 10.1139/H07-103
   Steinberg HO, 1996, J CLIN INVEST, V97, P2601, DOI 10.1172/JCI118709
   Strauer BE, 1997, DIABETES, V46, pS119, DOI 10.2337/diab.46.2.S119
   Sui XM, 2007, JAMA-J AM MED ASSOC, V298, P2507, DOI 10.1001/jama.298.21.2507
   Suzuki E, 2003, DIABETES CARE, V26, P1764, DOI 10.2337/diacare.26.6.1764
   Suzuki E, 2009, DIABETES-METAB RES, V25, P363, DOI 10.1002/dmrr.955
   Swan JW, 1997, J AM COLL CARDIOL, V30, P527, DOI 10.1016/S0735-1097(97)00185-X
   Tajiri Y, 2010, METAB SYNDR RELAT D, V8, P137, DOI 10.1089/met.2009.0043
   Tanaka H, 1997, J APPL PHYSIOL, V83, P1947, DOI 10.1152/jappl.1997.83.6.1947
   TOTH MJ, 1994, J APPL PHYSIOL, V77, P647, DOI 10.1152/jappl.1994.77.2.647
   Tsuchiya M, 2005, DIABETES RES CLIN PR, V70, P253, DOI 10.1016/j.diabres.2005.03.039
   Urbina EM, 2010, J HYPERTENS, V28, P1692, DOI 10.1097/HJH.0b013e32833a6132
   van der Meer RW, 2009, CIRCULATION, V119, P2069, DOI 10.1161/CIRCULATIONAHA.108.803916
   Vanhoutte PM, 2009, CIRC J, V73, P595, DOI 10.1253/circj.CJ-08-1169
   VERITY LS, 1989, DIABETES RES CLIN PR, V6, P27, DOI 10.1016/0168-8227(89)90054-5
   Vlachopoulos C, 2010, J AM COLL CARDIOL, V55, P1318, DOI 10.1016/j.jacc.2009.10.061
   Vladimirova-Kitova Ljudmila G, 2008, Folia Med (Plovdiv), V50, P22
   Wei M, 2000, ANN INTERN MED, V132, P605, DOI 10.7326/0003-4819-132-8-200004180-00002
   Whaley M.H., 2006, ACSMS GUIDELINES EXE, V7th, P55
   Whalley GA, 2009, DIABETES CARE, V32, P883, DOI 10.2337/dc08-2005
   Wilkerson DP, 2011, AM J PHYSIOL-REG I, V300, pR685, DOI 10.1152/ajpregu.00479.2010
   Williams SB, 1996, J AM COLL CARDIOL, V27, P567, DOI 10.1016/0735-1097(95)00522-6
   Williamson DF, 2004, ANN INTERN MED, V140, P951, DOI 10.7326/0003-4819-140-11-200406010-00036
   Wong CY, 2005, AM J CARDIOL, V96, P1686, DOI 10.1016/j.amjcard.2005.07.091
   Wycherley TP, 2008, DIABETES OBES METAB, V10, P1062, DOI 10.1111/j.1463-1326.2008.00863.x
   Yokoyama H, 2004, DIABETES RES CLIN PR, V65, P85, DOI 10.1016/j.diabres.2003.12.005
   Yoshimura T, 2008, DIABETES RES CLIN PR, V80, P416, DOI 10.1016/j.diabres.2008.01.023
   Yu CM, 2004, AM HEART J, V147, DOI 10.1016/j.ahj.2003.12.004
   Yu HY, 2001, DIABETOLOGIA, V44, P614, DOI 10.1007/s001250051668
   Yu J, 2010, J INT MED RES, V38, P86, DOI 10.1177/147323001003800110
   Yu TZ, 2006, P NATL ACAD SCI USA, V103, P2653, DOI 10.1073/pnas.0511154103
   Yung LM, 2009, SPORTS MED, V39, P45, DOI 10.2165/00007256-200939010-00004
   Zhao G, 2008, DIABETIC MED, V25, P221, DOI 10.1111/j.1464-5491.2007.02332.x
   Zoppini G, 2006, NUTR METAB CARDIOVAS, V16, P543, DOI 10.1016/j.numecd.2005.09.004
NR 166
TC 13
Z9 21
U1 0
U2 11
PU SAGE PUBLICATIONS LTD
PI LONDON
PA 1 OLIVERS YARD, 55 CITY ROAD, LONDON EC1Y 1SP, ENGLAND
SN 1358-863X
EI 1477-0377
J9 VASC MED
JI Vasc. Med.
PD OCT
PY 2011
VL 16
IS 5
BP 378
EP 390
DI 10.1177/1358863X11419996
PG 13
WC Peripheral Vascular Disease
WE Science Citation Index Expanded (SCI-EXPANDED)
SC Cardiovascular System & Cardiology
GA 833JI
UT WOS:000295880400008
PM 21893560
DA 2026-02-13
ER

PT J
AU Chen, W
   Chen, SY
   Zhang, JQ
AF Chen, Wei
   Chen, Siyi
   Zhang, Jiqin
TI Clinical Significance of Aging-Related Secretory Phenotypic Factors in
   Diagnosing Type 2 Diabetes Mellitus-Associated Peri-Implantitis: A
   Retrospective Analysis
SO BRITISH JOURNAL OF HOSPITAL MEDICINE
LA English
DT Article
DE senescence-associated secretory phenotype; periodontal index;
   peri-implantitis; type 2 diabetes
ID FLUID
AB Aims/Background Type 2 diabetes mellitus (T2DM) has been reported as a critical contributor to peri-implantitis. Hyperglycemia and associated metabolic changes in diabetes promote cellular senescence. This study aims to investigate the significance of aging-related secretory factors, known as senescence-associated secretory phenotypes (SASPs), in peri-implant crevicular fluid (PICF) in diagnosing type 2 diabetes mellitus-associated peri-implantitis (T2DM-PI). Methods This study included 72 patients with T2DM-PI (designated as a T2DM-PI group) and 45 patients with peri-implantitis (as a control group). The patients were selected at the Linping Campus of the Second Affiliated Hospital of Zhejiang University School of Medicine between December 2021 and December 2023. Patients in both groups were further divided into the middle-aged group and the elderly group. Furthermore, patients were stratified as the middle-aged peri-implantitis (M-PI) group, the middle-aged type 2 diabetes mellitus-associated peri-implantitis (M-DPI) group, the elderly peri-implantitis (E-PI) group, and the elderly type 2 diabetes mellitus-associated peri-implantitis (E-DPI) group. Baseline characteristics and the level of SASPs in PICF were compared between the two groups. We analyzed the factors influencing the occurrence of peri-implantitis in type 2 diabetes, conducted multiple collinearity testing on the selected variables, and incorporated variables with a variance inflation factor (VIF) <5 into a multi-factor binary logistic regression analysis to identify independent risk factors for type 2 diabetes mellitus-associated peri-implantitis. Furthermore, a receiver operating characteristic (ROC) curve was constructed to assess the diagnostic value of SASP levels in patients with T2DM-PI. Results Compared to the control group, the level of SASPs was significantly higher in the T2DM-PI group, with elevated SASP levels positively correlated with the severity of periodontal indicators. Binary logistic regression analysis identified body mass index (BMI), interleukin (IL)-1 beta, tumor necrosis factor (TNF)-alpha, and matrix metalloproteinase 8 (MMP8) as independent risk factors for the occurrence of T2DM-PI in the middle-aged group (p < 0.05). BMI was found to be an independent risk factor for T2DM-PI in the elderly group (p < 0.05). The ROC curve analysis revealed that IL-1 beta had the highest diagnostic accuracy among the middle-aged T2DM-PI, with an area under the curve (AUC) of 0.861, a sensitivity of 85.40%, and a specificity of 82.10%. BMI demonstrated the highest diagnostic accuracy in elderly T2DM-PI, with an AUC of 0.904, a sensitivity of 100%, and a specificity of 70.60%. Conclusion Elevated SASP levels in PICF are associated with the severity of periodontal index outcomes in patients with T2DM-PI. Furthermore, SASP levels hold significant diagnostic performance for T2DM-PI.
C1 [Chen, Wei] Zhejiang Univ, Affiliated Hosp 2, Sch Med, Dept Stomatol, Linping Campus, Hangzhou, Zhejiang, Peoples R China.
   [Chen, Siyi] Yunhe Cty Peoples Hosp, Dept Stomatol, Lishui, Zhejiang, Peoples R China.
   [Zhang, Jiqin] Zhejiang Chinese Med Univ, Affiliated Hosp 3, Zhejiang Zhongshan Hosp, Dept Stomatol, Hangzhou, Zhejiang, Peoples R China.
C3 Zhejiang University; Zhejiang Chinese Medical University
RP Chen, SY (corresponding author), Yunhe Cty Peoples Hosp, Dept Stomatol, Lishui, Zhejiang, Peoples R China.; Zhang, JQ (corresponding author), Zhejiang Chinese Med Univ, Affiliated Hosp 3, Zhejiang Zhongshan Hosp, Dept Stomatol, Hangzhou, Zhejiang, Peoples R China.
EM yhcsy1990@163.com; 18268856053@163.com
CR Afrasiabi S, 2023, BMC ORAL HEALTH, V23, DOI 10.1186/s12903-023-03337-9
   Al-Aali KA, 2020, CLIN IMPLANT DENT R, V22, P380, DOI 10.1111/cid.12917
   Alassy H, 2019, DIAGNOSTICS, V9, DOI 10.3390/diagnostics9040214
   Ali D, 2022, ORAL HLTH PREV DENT, V20, P219, DOI 10.3290/j.ohpd.b2960827
   Almubarak A, 2020, FRONT IMMUNOL, V11, DOI 10.3389/fimmu.2020.00330
   Armitage G C, 1999, Ann Periodontol, V4, P1, DOI 10.1902/annals.1999.4.1.1
   Bachtiar Boy M, 2021, F1000Res, V10, P79, DOI 10.12688/f1000research.28216.1
   Carcuac O, 2020, CLIN ORAL IMPLAN RES, V31, P1072, DOI 10.1111/clr.13653
   Chai M, 2024, ORAL HLTH PREV DENT, V22, P381, DOI 10.3290/j.ohpd.b5656312
   Chen Z, 2023, FRONT ONCOL, V13, DOI 10.3389/fonc.2023.1125745
   Cortés-Vieyra R, 2016, J IMMUNOL RES, V2016, DOI 10.1155/2016/1396106
   Darby I, 2022, PERIODONTOL 2000, V90, P9, DOI 10.1111/prd.12447
   De Cecco M, 2019, NATURE, V572, pE5, DOI [10.1038/s41586-018-0784-9, 10.1038/s41586-019-1350-9]
   Delucchi F, 2023, INT J MOL SCI, V24, DOI 10.3390/ijms24043202
   Deng S, 2020, J PERIODONTOL, V91, P671, DOI 10.1002/JPER.18-0748
   Dogan SB, 2015, INT J ORAL MAX IMPL, V30, P1119, DOI [10.11607/jomi.3787, 10.11607/jomi.3787]
   Severine GDA, 2008, BIOCHEM BIOPH RES CO, V367, P725, DOI 10.1016/j.bbrc.2007.12.180
   Figueiredo LC, 2020, INT J ENV RES PUB HE, V17, DOI 10.3390/ijerph17239100
   Jansson L, 2025, J PERIODONTAL RES, V60, P473, DOI 10.1111/jre.13338
   Kageyama Y, 2022, J PERIODONTAL RES, V57, P733, DOI 10.1111/jre.12996
   Li Y, 2020, CELL PROLIFERAT, V53, DOI 10.1111/cpr.12886
   Li YZ, 2020, BMJ-BRIT MED J, V369, DOI 10.1136/bmj.m997
   Li ZP, 2024, BMC COMPLEMENT MED, V24, DOI 10.1186/s12906-024-04526-x
   Liang XF, 2020, BIOMED PHARMACOTHER, V126, DOI 10.1016/j.biopha.2020.110065
   Mealey BL, 2006, J PERIODONTOL, V77, P1289, DOI 10.1902/jop.2006.050459
   Milinkovic I, 2021, CLIN ORAL IMPLAN RES, V32, P1496, DOI 10.1111/clr.13850
   Monje A, 2024, PERIODONTOL 2000, V94, P192, DOI 10.1111/prd.12523
   Nibali L, 2022, PERIODONTOL 2000, V90, P88, DOI 10.1111/prd.12451
   Ok CY, 2021, ANTIOXIDANTS-BASEL, V10, DOI 10.3390/antiox10020271
   Puavilai G, 1999, DIABETES RES CLIN PR, V44, P21, DOI 10.1016/S0168-8227(99)00008-X
   Rajeev K, 2011, J INVESTIG CLIN DENT, V2, P287, DOI 10.1111/j.2041-1626.2011.00079.x
   Rajendran Valliammai, 2018, J Indian Soc Periodontol, V22, P290, DOI [10.4103/jisp.jisp_230_18, 10.4103/jisp.jisp_230_18]
   Rattanaprukskul K, 2025, J DENT RES, V104, P419, DOI 10.1177/00220345241299789
   Saito Y, 2024, INT J IMPLANT DENT, V10, DOI 10.1186/s40729-024-00551-0
   Song XX, 2023, J PERIODONTOL, V94, P986, DOI 10.1002/JPER.22-0445
   Stanko P, 2014, BIOMED PAP, V158, P35, DOI 10.5507/bp.2014.005
   Tang BY, 2022, FRONT IMMUNOL, V13, DOI 10.3389/fimmu.2022.885029
   Teixeira QE, 2022, BIOLOGY-BASEL, V11, DOI 10.3390/biology11010014
   Tzach-Nahman R, 2017, J CLIN PERIODONTOL, V44, P739, DOI 10.1111/jcpe.12735
   Wang PT, 2025, FRONT PHARMACOL, V15, DOI 10.3389/fphar.2024.1516609
   Yang NX, 2023, INT J MOL SCI, V24, DOI 10.3390/ijms24032507
   Yu YN, 2022, FRONT CELL INFECT MI, V12, DOI 10.3389/fcimb.2022.1061125
   Yuan SS, 2024, J CLIN PERIODONTOL, V51, P354, DOI 10.1111/jcpe.13916
   Zeidán-Chuliá F, 2018, J PERIODONTAL RES, V53, P916, DOI 10.1111/jre.12583
NR 44
TC 0
Z9 0
U1 9
U2 16
PU MA HEALTHCARE LTD
PI LONDON
PA ST JUDES CHURCH, DULWICH ROAD, LONDON SE24 0PB, ENGLAND
SN 1750-8460
EI 1759-7390
J9 BRIT J HOSP MED
JI Br. J. Hosp. Med.
PD AUG 23
PY 2025
VL 86
IS 8
AR 0294
DI 10.12968/hmed.2025.0294
PG 17
WC Medicine, General & Internal
WE Science Citation Index Expanded (SCI-EXPANDED)
SC General & Internal Medicine
GA 6MU7F
UT WOS:001557097300001
PM 40847974
OA hybrid
DA 2026-02-13
ER

PT J
AU Kang, WH
   Sukor, N
   Kamaruddin, NA
AF Kang, Waye-Hann
   Sukor, Norlela
   Kamaruddin, Nor Azmi
TI Distinct patterns of hypogonadism in a cross-sectional study of
   Malaysian men with type 2 diabetes mellitus: The role of insulin
   resistance, visceral adiposity, and aging
SO JOURNAL OF DIABETES INVESTIGATION
LA English
DT Article
DE Aging; Hypogonadism; Insulin resistance
ID HYPOGONADOTROPIC HYPOGONADISM; SERUM TESTOSTERONE; NIGERIAN MEN;
   PREVALENCE; ENDOCRINOLOGY; DISEASE; UPDATE; HDL
AB Introduction: Hypogonadism is common among male patients living with type 2 diabetes mellitus and can be divided into hypergonadotropic hypogonadism (hyper-H) and hypogonadotropic hypogonadism (hypo-H). Hypo-H is strongly linked to insulin resistance and visceral adiposity, while hyper-H in type 2 diabetes mellitus males has not been extensively studied. We aimed to study factors associated with the two subtypes of hypogonadal type 2 diabetes mellitus males in Malaysia, where obesity and poorly controlled diabetes are highly prevalent. Patients and Methods: We screened 360 type 2 diabetes mellitus males for hypogonadism (H), defined by total testosterone <12 nmol/L, repeated calculated free testosterone <0.255 nmol/L, and Aging Male Symptoms (AMS) scale >26. Subjects were classified into hypogonadotropic hypogonadism (hypo-H) and hypergonadotropic hypogonadism (hyper-H) based on luteinizing hormone (LH) levels. We further analyzed their sociodemographic and clinical parameters in comparison to the control group of eugonadal males. Results: 55.6% of the 63 hypogonadal subjects have hypo-H. Significant differences in weight (P = 0.001), BMI (P < 0.001), waist circumference (P < 0.001), serum HDL-C (P < 0.001), serum triglycerides (P = 0.001) and TyG index (P < 0.001) were observed between hypo-H and eugonadal males. For hyper-H males, only age differed significantly from eugonadal males (P = 0.034). Conclusions: Age is significantly associated with hyper-H, while insulin resistance and visceral adiposity are strongly linked to hypo-H. Older and obese Malaysian type 2 diabetes mellitus males, particularly those with coronary artery disease and lower HDL-C levels, are at a higher risk of developing hypogonadism. Diabetic treatments aimed at improving insulin resistance and reducing visceral adiposity could be highly effective for hypogonadal type 2 diabetes mellitus males in Malaysia.
C1 [Kang, Waye-Hann] Univ Tunku Abdul Rahman, Fac Med & Hlth Sci, Dept Med, Kajang, Selangor, Malaysia.
   [Kang, Waye-Hann; Sukor, Norlela] Hosp Canselor Tuanku Muhriz, Dept Med, Endocrinol Unit, Kuala Lumpur, Malaysia.
   [Kang, Waye-Hann; Sukor, Norlela] Univ Kebangsaan Malaysia, Fac Med, Dept Med, Cheras, Malaysia.
   [Kamaruddin, Nor Azmi] Inst Jantung Negara, Kuala Lumpur, Malaysia.
C3 Universiti Tunku Abdul Rahman (UTAR); Universiti Kebangsaan Malaysia
RP Sukor, N (corresponding author), Hosp Canselor Tuanku Muhriz, Dept Med, Endocrinol Unit, Kuala Lumpur, Malaysia.; Sukor, N (corresponding author), Univ Kebangsaan Malaysia, Fac Med, Dept Med, Cheras, Malaysia.
EM drlela2020@yahoo.com
OI Sukor, Norlela/0000-0002-5434-2087; Kang, Waye Hann/0000-0003-3209-7196
FU Fakulti Perubatan, Universiti Kebangsaan Malaysia; University Tunku
   Abdul Rahman Research Fund (UTARRF), Universiti Kebangsaan Malaysia
   Fundamental Grant; Malaysian Endocrine and Metabolism Society (MEMS)
FX This study was funded by the University Tunku Abdul Rahman Research Fund
   (UTARRF), Universiti Kebangsaan Malaysia Fundamental Grant, and the
   Malaysian Endocrine and Metabolism Society (MEMS).
CR Ahmad S, 2020, NAGOYA J MED SCI, V82, P613, DOI 10.18999/nagjms.82.4.613
   Ahmed B, 2021, BIOMED PHARMACOTHER, V137, DOI 10.1016/j.biopha.2021.111315
   Amer Diabet Assoc, 2020, DIABETES CARE, V43, pS66, DOI 10.2337/dc20-S006
   [Anonymous], 2000, Air Quality Guidelines for Europe, V2nd, P1
   [Anonymous], 2020, Diabetes Care, V43, pS14, DOI [DOI 10.2337/DC20-S002, 10.2337/dc20-S002]
   [Anonymous], 2015, National Health and Morbidity Survey 2015 (NHMS 2015). Vol. II: Non-Communicable Diseases, Risk Factors  Other Health Problems
   Anupam B, 2020, DIABETES METAB SYND, V14, P1299, DOI 10.1016/j.dsx.2020.07.006
   Araujo AB, 2011, BEST PRACT RES CL EN, V25, P303, DOI 10.1016/j.beem.2010.11.004
   Cao W, 2017, INT J ENDOCRINOL, V2017, DOI 10.1155/2017/4375253
   Caretta N, 2023, J ENDOCRINOL INVEST, V46, P599, DOI 10.1007/s40618-022-01941-0
   Chandran A., 2020, National Diabetes Registry Report 2013-2019
   Charan S, 2017, J EVOL MED DENT SCI-, V6, P1872, DOI 10.14260/jemds/2017/411
   Chong CT, 2023, PLOS ONE, V18, DOI 10.1371/journal.pone.0283270
   Corona G, 2018, J SEX MED, V15, P1260, DOI 10.1016/j.jsxm.2018.06.012
   Costanzo PR, 2016, HORM MOL BIOL CLIN I, V26, P129, DOI 10.1515/hmbci-2016-0014
   Dandona P, 2011, J CLIN ENDOCR METAB, V96, P2643, DOI 10.1210/jc.2010-2724
   De Lorenzo A, 2018, NUTRIENTS, V10, DOI 10.3390/nu10040474
   Dhindsa S, 2018, DIABETES CARE, V41, P1516, DOI 10.2337/dc17-2510
   Dhindsa S, 2016, DIABETES CARE, V39, P82, DOI 10.2337/dc15-1518
   Fernandez Cornelius J, 2019, Eur Endocrinol, V15, P83, DOI [10.17925/ee.2019.15.2.83, 10.17925/EE.2019.15.2.83]
   Genchi VA, 2022, INT J MOL SCI, V23, DOI 10.3390/ijms23158194
   Giagulli VA, 2020, ANDROLOGY-US, V8, P654, DOI 10.1111/andr.12754
   Gonsioroski A, 2020, INT J MOL SCI, V21, DOI 10.3390/ijms21061929
   Grossmann M, 2020, ANDROLOGY-US, V8, P1519, DOI 10.1111/andr.12705
   Hsu PS, 2021, J DIABETES RES, V2021, DOI 10.1155/2021/1347588
   Hui MT, 2015, V15, P17
   Jayasena CN, 2024, CLIN ENDOCRINOL, V101, P531, DOI 10.1111/cen.14929
   Kang WH, 2022, J DIABETES INVEST, DOI 10.1111/jdi.13903
   Khera M, 2016, MAYO CLIN PROC, V91, P908, DOI 10.1016/j.mayocp.2016.04.022
   La Vignera S, 2025, REPROD BIOL ENDOCRIN, V23, DOI 10.1186/s12958-025-01425-9
   La Vignera S, 2023, J CLIN MED, V12, DOI 10.3390/jcm12020672
   Lapauw B, 2020, EUR J ENDOCRINOL, V183, pR167, DOI 10.1530/EJE-20-0394
   Lee JS, 2017, DIABETES CARE, V40, P529, DOI 10.2337/dc16-1958
   Lee J, 2021, SCI REP-UK, V11, DOI 10.1038/s41598-021-82053-2
   Lee SH, 2014, PLOS ONE, V9, DOI 10.1371/journal.pone.0090430
   Li Y, 2017, ANDROLOGY-US, V5, P739, DOI 10.1111/andr.12360
   Lorigo M, 2020, J CARDIOVASC TRANSL, V13, P55, DOI 10.1007/s12265-019-09939-5
   Madhu S V, 2017, Indian J Endocrinol Metab, V21, P31, DOI [10.4103/2230-8210.195999, 10.4103/2230-8210.195999]
   Maresch CC, 2018, HUM REPROD UPDATE, V24, P86, DOI 10.1093/humupd/dmx033
   Miller C, 2024, EUR J ENDOCRINOL, V191, pR1, DOI 10.1093/ejendo/lvae128
   Mohammed M, 2018, J DIABETES RES, V2018, DOI 10.1155/2018/4926789
   Mohd-Sidik S, 2021, INT J ENV RES PUB HE, V18, DOI 10.3390/ijerph18030868
   Morris PD, 2012, ASIAN J ANDROL, V14, P428, DOI 10.1038/aja.2012.21
   Musa E, 2021, CLIN DIABETOL, V10, P129, DOI 10.5603/DK.a2021.0002
   Nazaimoon WMW, 2013, DIABETIC MED, V30, P825, DOI 10.1111/dme.12161
   Nazifa TH, 2020, TOXICOL ENV HEALTH, V12, P65, DOI 10.1007/s13530-020-00036-8
   Pan J, 2024, FRONT ENDOCRINOL, V14, DOI 10.3389/fendo.2023.1324993
   Pelusi C, 2022, FRONT ENDOCRINOL, V13, DOI 10.3389/fendo.2022.821113
   Pivonello R, 2019, FRONT ENDOCRINOL, V10, DOI 10.3389/fendo.2019.00345
   Ruige JB, 2011, HEART, V97, P870, DOI 10.1136/hrt.2010.210757
   Sepu N, 2021, J NATL MED ASSOC, V113, P285, DOI 10.1016/j.jnma.2020.11.014
   Silva NLD, 2024, LANCET DIABETES ENDO, V12, P761, DOI 10.1016/S2213-8587(24)00199-2
   Tee ES, 2024, Global Health Journal, V8, P147, DOI [10.1016/j.glohj.2024.08.006, DOI 10.1016/J.GLOHJ.2024.08.006]
   Thirumalai A, 2015, CLIN LIPIDOL, V10, P251, DOI 10.2217/CLP.15.10
   Van Cauwenberghe J, 2023, ANDROLOGY-US, V11, P225, DOI 10.1111/andr.13318
   Vermeulen A, 1999, J CLIN ENDOCR METAB, V84, P3666, DOI 10.1210/jc.84.10.3666
   Wee SY, 2020, SCI REP-UK, V10, DOI 10.1038/s41598-020-74061-5
   Wu FCW, 2010, NEW ENGL J MED, V363, P123, DOI 10.1056/NEJMoa0911101
   Yu YZ, 2024, FRONT ENDOCRINOL, V14, DOI 10.3389/fendo.2023.1319582
   Zheng RD, 2016, J DIABETES RES, V2016, DOI 10.1155/2016/5162167
   Zhou YX, 2022, CLIN ENDOCRINOL, V96, P837, DOI 10.1111/cen.14680
NR 61
TC 0
Z9 0
U1 0
U2 0
PU WILEY
PI HOBOKEN
PA 111 RIVER ST, HOBOKEN 07030-5774, NJ USA
SN 2040-1116
EI 2040-1124
J9 J DIABETES INVEST
JI J. Diabetes Investig.
PD OCT
PY 2025
VL 16
IS 10
BP 1881
EP 1889
DI 10.1111/jdi.70127
EA AUG 2025
PG 9
WC Endocrinology & Metabolism
WE Science Citation Index Expanded (SCI-EXPANDED)
SC Endocrinology & Metabolism
GA 8FZ1A
UT WOS:001547149600001
PM 40776608
OA Green Submitted, gold
DA 2026-02-13
ER

PT J
AU Wölfel, EM
   Kassem, M
AF Wolfel, Eva Maria
   Kassem, Moustapha
TI New Aspects of the Pathophysiology of Diabetic Bone Fragility - Type 2
   Diabetes Mellitus as a Disease of Accelerated Aging
SO CURRENT OSTEOPOROSIS REPORTS
LA English
DT Review
DE Type 2 diabetes; Bone fragility; Aging; Bone quality; Cellular
   senescence
ID MESENCHYMAL-STEM-CELLS; GLYCATION END-PRODUCTS; HIGH GLUCOSE; OSTEOGENIC
   DIFFERENTIATION; SENESCENCE; EXPRESSION; AUTOPHAGY; MINERALIZATION;
   APOPTOSIS; TURNOVER
AB Purpose of ReviewThis review summarizes recent findings of the pathophysiology of bone fragility with a particular focus on type 2 diabetes (T2D). It proposes that T2D is a condition of accelerated aging, highlighting mechanisms related to aging as key contributors to bone fragility.Recent FindingsMultiple mechanisms have been proposed to explain the increased fracture risk in individuals with T2D; however, a unified model is still lacking. In this review, we propose that T2D represents a state of accelerated aging, with age-related processes, such as cellular senescence, stem cell exhaustion, enhanced autophagy, intercellular communication, dysbiosis, chronic inflammation, and epigenetic changes including microRNA expression, driving the development of diabetic bone fragility. These mechanisms predominantly impair bone cell function, ultimately compromising bone quality.SummaryThe pathophysiology of bone fragility in T2D is discussed within the broader context of aging, emphasizing how fundamental biological mechanisms of the aging process contribute to diabetic bone disease.
C1 [Wolfel, Eva Maria; Kassem, Moustapha] Odense Univ Hosp, Mol Endocrinol Dept KMEB, Dept Endocrinol, Odense, Denmark.
   [Wolfel, Eva Maria; Kassem, Moustapha] Univ Southern Denmark, Odense, Denmark.
   [Kassem, Moustapha] Khalifa Univ, Coll Med & Hlth Sci, Ctr Biotechnol, Abu Dhabi, U Arab Emirates.
   [Kassem, Moustapha] Univ Copenhagen, Fac Hlth & Med Sci, Dept Cellular & Mol Med, Copenhagen, Denmark.
C3 University of Southern Denmark; Odense University Hospital; University
   of Southern Denmark; Khalifa University of Science & Technology;
   University of Copenhagen
RP Wölfel, EM (corresponding author), Odense Univ Hosp, Mol Endocrinol Dept KMEB, Dept Endocrinol, Odense, Denmark.; Wölfel, EM (corresponding author), Univ Southern Denmark, Odense, Denmark.
EM ewolfel@health.sdu.dk; mkassem@health.sdu.dk
RI Wölfel, Eva Maria/KTI-5506-2024; Kassem, Moustapha/J-7688-2013
OI Wölfel, Eva Maria/0000-0001-5292-5679; Kassem,
   Moustapha/0000-0003-1557-0869
FU Novo Nordisk Fonden, Denmark [NNF20OC0065814, NNF18OC0034186];
   NovoNordisk foundation
FX Moustapha Kassem has received funding from the NovoNordisk foundation
   (NNF20OC0065814, NNF18OC0034186).
CR Abdullah N, 2014, INT J ENDOCRINOL, V2014, DOI 10.1155/2014/593982
   Albright F., 1949, JAMA, V11, P993
   Ali D, 2022, AGING CELL, V21, DOI 10.1111/acel.13726
   Ameling S, 2015, BMC MED GENOMICS, V8, DOI 10.1186/s12920-015-0136-7
   Andreasen CM, 2025, BONE, V193, DOI 10.1016/j.bone.2025.117412
   Axelsson KF, 2023, PLOS MED, V20, DOI 10.1371/journal.pmed.1004172
   Ballato E, 2022, CALCIFIED TISSUE INT, V111, P267, DOI 10.1007/s00223-022-00993-x
   Behera J, 2022, DIABETES, V71, P2777, DOI 10.2337/db21-0573
   BERNEY P W, 1952, J Iowa State Med Soc, V42, P10
   Bin-bin Z, 2022, J ORTHOP SURG RES, V17, DOI 10.1186/s13018-022-03029-0
   Cairoli E, 2023, NUTR METAB CARDIOVAS, V33, P158, DOI 10.1016/j.numecd.2022.10.004
   Chang CC, 2018, MOL THER, V26, P593, DOI 10.1016/j.ymthe.2017.11.018
   Chen YA, 2019, J INT MED RES, V47, P1740, DOI 10.1177/0300060519830212
   Cho JH, 2015, J BIOL CHEM, V290, P10555, DOI 10.1074/jbc.M114.624361
   Chung EH, 2021, NUTR RES, V93, P27, DOI 10.1016/j.nutres.2021.07.001
   Compston Juliet, 2006, Arq Bras Endocrinol Metab, V50, P579, DOI 10.1590/S0004-27302006000400003
   de Tejada-Romero MJG, 2022, ACTA DIABETOL, V59, P1201, DOI 10.1007/s00592-022-01923-x
   de Waard EAC, 2018, OSTEOPOROSIS INT, V29, P2725, DOI 10.1007/s00198-018-4678-3
   Dhaliwal R, 2022, J BONE MINER RES, V37, P265, DOI 10.1002/jbmr.4466
   Dimet-Wiley A, 2022, JMIR AGING, V5, DOI 10.2196/32683
   Eckhardt BA, 2020, JCI INSIGHT, V5, DOI 10.1172/jci.insight.135236
   Eskildsen T, 2011, P NATL ACAD SCI USA, V108, P6139, DOI 10.1073/pnas.1016758108
   Farr JN, 2019, BONE, V121, P121, DOI 10.1016/j.bone.2019.01.015
   Farr JN, 2017, NAT MED, V23, P1072, DOI 10.1038/nm.4385
   Fazullina ON, 2022, WORLD J DIABETES, V13, P553, DOI 10.4239/wjd.v13.i7.553
   Feichtinger X, 2018, SCI REP-UK, V8, DOI 10.1038/s41598-018-22844-2
   Figeac F, 2022, STEM CELLS, V40, P149, DOI 10.1093/stmcls/sxab011
   Gao L, 2022, BMC MUSCULOSKEL DIS, V23, DOI 10.1186/s12891-022-05814-8
   Gao L, 2022, FRONT ENDOCRINOL, V13, DOI 10.3389/fendo.2022.1013397
   Giovos G, 2019, HORM-INT J ENDOCRINO, V18, P339, DOI 10.1007/s42000-019-00132-6
   Gorgoulis V, 2019, CELL, V179, P813, DOI 10.1016/j.cell.2019.10.005
   Han F, 2023, FRONT ENDOCRINOL, V14, DOI 10.3389/fendo.2023.1149168
   Heilmeier U, 2016, Journal of Bone and Mineral Research-Wiley Online Library
   Heilmeier U, 2022, BONE, V158, DOI 10.1016/j.bone.2021.116308
   Heilmeier U, 2021, FRONT ENDOCRINOL, V12, DOI 10.3389/fendo.2021.599316
   Hu ZK, 2022, FRONT CELL DEV BIOL, V10, DOI 10.3389/fcell.2022.832460
   Hunt HB, 2019, J BONE MINER RES, V34, P1191, DOI 10.1002/jbmr.3711
   Jiang FS, 2020, MOL THER-NUCL ACIDS, V20, P459, DOI 10.1016/j.omtn.2020.03.010
   Jiang YX, 2021, J BIOL CHEM, V296, DOI 10.1016/j.jbc.2021.100287
   Jing D, 2015, INT J ORAL SCI, V7, P131, DOI 10.1038/ijos.2015.22
   Kang R, 2011, CELL DEATH DIFFER, V18, P571, DOI 10.1038/cdd.2010.191
   Karim L, 2018, BONE, V114, P32, DOI 10.1016/j.bone.2018.05.030
   Kim M, 2012, MECH AGEING DEV, V133, P215, DOI 10.1016/j.mad.2012.03.014
   KRAKAUER JC, 1995, DIABETES, V44, P775, DOI 10.2337/diabetes.44.7.775
   Kvist AV, 2023, DIABETES CARE, V46, P633, DOI 10.2337/dc22-1004
   Lee SW, 2023, DIABETES METAB J, V47, P242, DOI 10.4093/dmj.2022.0001
   Fernández-Murga ML, 2020, BONE, V141, DOI 10.1016/j.bone.2020.115580
   Li WM, 2025, J ORTHOP SURG RES, V20, DOI 10.1186/s13018-025-05798-w
   Li ZL, 2022, ENDOCRINE, V77, P242, DOI 10.1007/s12020-022-03090-z
   Liu BL, 2021, J PHYSIOL BIOCHEM, V77, P227, DOI 10.1007/s13105-021-00784-2
   Liu DY, 2024, CHEM-BIOL INTERACT, V387, DOI 10.1016/j.cbi.2023.110818
   Liu HY, 2022, J DIABETES, V14, P571, DOI 10.1111/1753-0407.13309
   Liu WJ, 2016, CELL MOL BIOL LETT, V21, DOI 10.1186/s11658-016-0031-z
   López-Otin C, 2023, CELL, V186, P243, DOI 10.1016/j.cell.2022.11.001
   Lyu ZT, 2023, BONE RES, V11, DOI 10.1038/s41413-023-00264-x
   Manavalan JS, 2012, J CLIN ENDOCR METAB, V97, P3240, DOI 10.1210/jc.2012-1546
   McCauley BS, 2014, BBA-GENE REGUL MECH, V1839, P1454, DOI 10.1016/j.bbagrm.2014.05.008
   Meerwaldt R, 2004, DIABETOLOGIA, V47, P1324, DOI 10.1007/s00125-004-1451-2
   Miao MM, 2022, CELL BIOL INT, V46, P2220, DOI 10.1002/cbin.11913
   Miranda C, 2016, BMC MUSCULOSKEL DIS, V17, DOI 10.1186/s12891-016-1228-z
   Moayeri A, 2017, THER CLIN RISK MANAG, V13, DOI 10.2147/TCRM.S131945
   Mori K, 2014, PLOS ONE, V9, DOI 10.1371/journal.pone.0102797
   Morrison LB, 1927, AM J MED SCI, V174, P313, DOI 10.1097/00000441-192709000-00003
   Moussa FM, 2021, BONE, V145, DOI 10.1016/j.bone.2020.115470
   Nakano M, 2020, SCI REP-UK, V10, DOI 10.1038/s41598-020-78993-w
   Nasser MI, 2023, J CLIN ENDOCR METAB, V108, pE371, DOI 10.1210/clinem/dgad043
   Noren Hooten N, 2013, AGING-US, V5, P725, DOI 10.18632/aging.100603
   Ogawa N, 2007, HORM METAB RES, V39, P871, DOI 10.1055/s-2007-991157
   Pasumarthy KK, 2017, STEM CELL REP, V9, P999, DOI 10.1016/j.stemcr.2017.07.018
   Peffers MJ, 2016, PLOS ONE, V11, DOI 10.1371/journal.pone.0160517
   Peng SL, 2022, CELL PROLIFERAT, V55, DOI 10.1111/cpr.13174
   Piccoli A, 2020, J BONE MINER RES, V35, P2415, DOI 10.1002/jbmr.4153
   Plotkin LI, 2019, CURR OSTEOPOROS REP, V17, P16, DOI 10.1007/s11914-019-00499-w
   Pritchard JM, 2013, BONE, V54, P76, DOI 10.1016/j.bone.2013.01.032
   Qu B, 2020, PFLUG ARCH EUR J PHY, V472, P473, DOI 10.1007/s00424-020-02372-7
   Rasmussen NHH, 2023, BONE, V172, DOI 10.1016/j.bone.2023.116753
   Razny U, 2019, EUR J ENDOCRINOL, V181, P525, DOI 10.1530/EJE-19-0542
   Saeed H, 2011, J BONE MINER RES, V26, P1494, DOI 10.1002/jbmr.349
   Schousboe JT, 2022, BONE, V154, DOI 10.1016/j.bone.2021.116220
   Shen YC, 2023, J ORTHOP SURG RES, V18, DOI 10.1186/s13018-023-04242-1
   Sheu A, 2022, BONE, V159, DOI 10.1016/j.bone.2022.116373
   Sihota P, 2021, J CLIN ENDOCR METAB, V106, pE2271, DOI 10.1210/clinem/dgab027
   Sinnott-Armstrong N, 2021, CELL METAB, V3, P615, DOI 10.1016/j.cmet.2021.01.001
   Soriano-Arroquia A, 2016, BIOGERONTOLOGY, V17, P641, DOI 10.1007/s10522-016-9638-8
   Starup-Linde J, 2022, FRONT ENDOCRINOL, V13, DOI 10.3389/fendo.2022.837084
   Starup-Linde J, 2021, BONE, V153, DOI 10.1016/j.bone.2021.116159
   Stenderup K, 2003, BONE, V33, P919, DOI 10.1016/j.bone.2003.07.005
   Tanaka KI, 2015, BIOCHEM BIOPH RES CO, V461, P193, DOI 10.1016/j.bbrc.2015.02.091
   Tang L, 2019, MOL MED REP, V20, P270, DOI 10.3892/mmr.2019.10252
   Tencerova M, 2019, CELL REP, V27, P2050, DOI 10.1016/j.celrep.2019.04.066
   Tencerova M, 2018, J BONE MINER RES, V33, P1154, DOI 10.1002/jbmr.3408
   van Hulten V, 2022, FRONT ENDOCRINOL, V13, DOI 10.3389/fendo.2022.832977
   Vestergaard P, 2007, OSTEOPOROSIS INT, V18, P427, DOI 10.1007/s00198-006-0253-4
   Vishal M, 2017, J CELL PHYSIOL, V232, P371, DOI 10.1002/jcp.25434
   Walle M, 2022, CURR OSTEOPOROS REP, DOI 10.1007/s11914-022-00755-6
   Wang BW, 2022, J CLIN ENDOCR METAB, V107, pE1390, DOI 10.1210/clinem/dgab882
   Weivoda MM, 2021, BONE, V143, DOI 10.1016/j.bone.2020.115757
   Wölfel EM, 2022, BONE, V165, DOI 10.1016/j.bone.2022.116546
   Wölfel EM, 2022, J BONE MINER RES, V37, P2259, DOI 10.1002/jbmr.4706
   Wölfel EM, 2020, BONE, V140, DOI 10.1016/j.bone.2020.115556
   Wölfel EM, 2024, MECH AGEING DEV, V221, DOI 10.1016/j.mad.2024.111976
   Xu M, 2018, NAT MED, V24, P1246, DOI 10.1038/s41591-018-0092-9
   Yang JM, 2023, DIABET METAB SYND OB, V16, P397, DOI 10.2147/DMSO.S388919
   Yang J, 2024, FRONT PHYSIOL, V15, DOI 10.3389/fphys.2024.1330171
   Yang L, 2020, DIABETES METAB SYNDR, V13, P545, DOI 10.2147/DMSO.S239892
   Yang TT, 2023, ADV HEALTHC MATER, V12, DOI 10.1002/adhm.202203131
   Zhang D, 2021, J NANOBIOTECHNOL, V19, DOI 10.1186/s12951-021-00964-8
   Zhang GF, 2020, EXP THER MED, V20, P1557, DOI 10.3892/etm.2020.8867
   Zhang JJ, 2021, J ORTHOP SURG RES, V16, DOI [10.1186/s13018-021-02210-1, 10.1177/15589250211059183]
   Zhang LX, 2024, STEM CELL REV REP, V20, P554, DOI 10.1007/s12015-023-10666-3
   Zhang MR, 2022, STEM CELL RES THER, V13, DOI 10.1186/s13287-022-03088-4
   Zhang P, 2023, ARCH MED SCI, V19, P138, DOI 10.5114/aoms.2020.101307
   Zhang P, 2020, AGING-US, V12, P2084, DOI 10.18632/aging.102723
   Zhang YQ, 2017, AM J TRANSL RES, V9, P126
   Zheng F, 2022, MOL MED REP, V26, DOI 10.3892/mmr.2022.12808
   Zheng TS, 2020, EXP THER MED, V20, DOI 10.3892/etm.2020.9253
   Zheng ZC, 2023, ELIFE, V12, DOI 10.7554/eLife.77742
   Zhou JG, 2023, BIOMED PHARMACOTHER, V165, DOI 10.1016/j.biopha.2023.115044
   Zhu CY, 2022, FRONT ENDOCRINOL, V13, DOI 10.3389/fendo.2022.898634
NR 119
TC 1
Z9 1
U1 6
U2 6
PU SPRINGER
PI NEW YORK
PA ONE NEW YORK PLAZA, SUITE 4600, NEW YORK, NY, UNITED STATES
SN 1544-1873
EI 1544-2241
J9 CURR OSTEOPOROS REP
JI Curr. Osteoporos. Rep.
PD OCT 13
PY 2025
VL 23
IS 1
AR 45
DI 10.1007/s11914-025-00936-z
PG 15
WC Endocrinology & Metabolism
WE Science Citation Index Expanded (SCI-EXPANDED)
SC Endocrinology & Metabolism
GA 8MF9C
UT WOS:001592016000002
PM 41082025
OA Green Submitted, hybrid
DA 2026-02-13
ER

PT J
AU Reinehr, T
AF Reinehr, Thomas
TI Inflammatory markers in children and adolescents with type 2 diabetes
   mellitus
SO CLINICA CHIMICA ACTA
LA English
DT Review
DE Diabetes mellitus type 2; Children; Inflammation; Adipokines; Heptokines
ID EPITHELIUM-DERIVED FACTOR; GROWTH-FACTOR 21; ACID-BINDING PROTEINS;
   BETA-KLOTHO EXPRESSION; NECROSIS-FACTOR-ALPHA; INSULIN-RESISTANCE;
   METABOLIC SYNDROME; ADIPOSE-TISSUE; OBESE CHILDREN; FETUIN-A
AB This review examines the potential relationship between serum inflammation markers and type 2 diabetes mellitus (T2DM). Inflammation markers have been proposed as prognostic markers for the development T2DM and its complications. Furthermore, modulation of the inflammatory process may offer future treatment strategies for T2DM.
   This review focuses on children and adolescents because there is usually little, if any, complications associated with other disease processes, use of medications, or active tobacco smoking. Furthermore, beta-cell failure in young age cannot be solely explained by aging and exhaustion of beta-cells due to insulin resistance.
   Pediatric studies have demonstrated that pro-inflammatory cytokines TNF-alpha, IL-6, IL-1 beta, IFN gamma, PEDF, as fetuin A were increased in insulin resistance, while the anti-inflammatory cytokines adiponectin and omentient were decreased. Furthermore, TNF-alpha, fetuin A, FGF-21 were altered in obese children with T2DM suggesting direct involvement in beta-cell failure. Future studies focusing on children and adolescents may facilitate our understanding of T2DM as an inflammatory disease process.
C1 [Reinehr, Thomas] Univ Witten Herdecke, Vestische Hosp Children & Adolescents Datteln, Dept Pediat Endocrinol Diabet & Nutr Med, Dr F Steiner Str 5, D-45711 Datteln, Germany.
C3 Witten Herdecke University
RP Reinehr, T (corresponding author), Univ Witten Herdecke, Vestische Hosp Children & Adolescents Datteln, Dept Pediat Endocrinol Diabet & Nutr Med, Dr F Steiner Str 5, D-45711 Datteln, Germany.
EM T.Reinehr@kinderklinik-datteln.de
CR Abdelgadir M, 2002, METABOLISM, V51, P304, DOI 10.1053/meta.2002.30504
   Abell SK, 2015, INT J MOL SCI, V16, P13442, DOI 10.3390/ijms160613442
   Agrawal NK, 2014, WORLD J DIABETES, V5, P697, DOI 10.4239/wjd.v5.i5.697
   Aguirre V, 2000, J BIOL CHEM, V275, P9047, DOI 10.1074/jbc.275.12.9047
   Al-Hamodi Z, 2014, DIABETOL METAB SYNDR, V6, DOI 10.1186/1758-5996-6-99
   Alissa EM, 2017, J PEDIATR ENDOCR MET, V30, P1251, DOI 10.1515/jpem-2017-0321
   Badawi A, 2010, DIABETES METAB SYNDR, V3, P173, DOI 10.2147/DMSO.S9089
   Batista CMDS, 2007, DIABETES, V56, P1655, DOI 10.2337/db06-1506
   Beenken A, 2009, NAT REV DRUG DISCOV, V8, P235, DOI 10.1038/nrd2792
   Berglund ED, 2012, J CLIN INVEST, V122, P1000, DOI 10.1172/JCI59816
   Berndt J, 2005, DIABETES, V54, P2911, DOI 10.2337/diabetes.54.10.2911
   Bjorbæk C, 2004, RECENT PROG HORM RES, V59, P305, DOI 10.1210/rp.59.1.305
   Boord JB, 2002, CURR OPIN LIPIDOL, V13, P141, DOI 10.1097/00041433-200204000-00005
   Buyukinan M, 2018, METAB SYNDR RELAT D, V16, P76, DOI 10.1089/met.2017.0133
   Cai K, 2011, DIABETOLOGIA, V54, P617, DOI 10.1007/s00125-010-1972-9
   Chavan SS, 2012, MOL MED, V18, P1161, DOI 10.2119/molmed.2012.00156
   Chawla A, 2011, NAT REV IMMUNOL, V11, P738, DOI 10.1038/nri3071
   Chen C, 2011, DIABETES CARE, V34, P2113, DOI 10.2337/dc11-0294
   Coimbra S, 2014, BIOMED RES INT, V2014, DOI 10.1155/2014/701915
   Crowe S, 2009, CELL METAB, V10, P40, DOI 10.1016/j.cmet.2009.06.001
   Daxer J, 2017, J PEDIATR ENDOCR MET, V30, P57, DOI 10.1515/jpem-2016-0378
   De Filippo G, 2015, J ENDOCRINOL INVEST, V38, P339, DOI 10.1007/s40618-014-0176-4
   Díaz-Delfín J, 2012, ENDOCRINOLOGY, V153, P4238, DOI 10.1210/en.2012-1193
   Dinarello CA, 2011, EUR J IMMUNOL, V41, P1203, DOI 10.1002/eji.201141550
   Donath MY, 2011, NAT REV IMMUNOL, V11, P98, DOI 10.1038/nri2925
   Eder K, 2009, INFLAMM RES, V58, P727, DOI 10.1007/s00011-009-0060-4
   Ehses JA, 2009, P NATL ACAD SCI USA, V106, P13998, DOI 10.1073/pnas.0810087106
   Enomoto T, 2011, J BIOL CHEM, V286, P34552, DOI 10.1074/jbc.M111.277319
   Eriksen JL, 2008, J NEUROCHEM, V104, P287, DOI 10.1111/j.1471-4159.2007.04968.x
   Esposito K, 2004, NUTR METAB CARDIOVAS, V14, P228, DOI 10.1016/S0939-4753(04)80048-6
   Esser N, 2014, DIABETES RES CLIN PR, V105, P141, DOI 10.1016/j.diabres.2014.04.006
   Fasshauer M, 2002, BIOCHEM BIOPH RES CO, V290, P1084, DOI 10.1006/bbrc.2001.6307
   FINK MP, 1990, CRIT CARE MED, V18, P579
   Fisher FM, 2010, DIABETES, V59, P2781, DOI 10.2337/db10-0193
   Fogeda M, 2004, EUR CYTOKINE NETW, V15, P60
   Fontana L, 2007, DIABETES, V56, P1010, DOI 10.2337/db06-1656
   Friebe D, 2011, DIABETOLOGIA, V54, P1200, DOI 10.1007/s00125-010-2042-z
   Vázquez-Vela MEF, 2008, ARCH MED RES, V39, P715, DOI 10.1016/j.arcmed.2008.09.005
   Fujisaka S, 2009, DIABETES, V58, P2574, DOI 10.2337/db08-1475
   Fukuhara A, 2005, SCIENCE, V307, P426, DOI 10.1126/science.1097243
   Galhardo J, 2012, DIABETIC MED, V29, pE117, DOI 10.1111/j.1464-5491.2012.03592.x
   Gattu AK, 2012, ACTA DIABETOL, V49, pS161, DOI 10.1007/s00592-012-0397-y
   Gungor N, 2005, DIABETES CARE, V28, P1219, DOI 10.2337/diacare.28.5.1219
   Hansson G K, 1999, Curr Atheroscler Rep, V1, P150, DOI 10.1007/s11883-999-0011-0
   Harman-Boehm I, 2007, J CLIN ENDOCR METAB, V92, P2240, DOI 10.1210/jc.2006-1811
   Hennige AM, 2008, PLOS ONE, V3, DOI 10.1371/journal.pone.0001765
   Herder C, 2007, J CLIN ENDOCR METAB, V92, P4569, DOI 10.1210/jc.2007-0955
   Herder C, 2015, EUR J ENDOCRINOL, V172, P423, DOI 10.1530/EJE-14-0879
   Hershkop K, 2016, J CLIN ENDOCR METAB, V101, P2423, DOI 10.1210/jc.2016-1376
   Hojs R, 2015, J CLIN MED, V4, P1010, DOI 10.3390/jcm4051010
   HOTAMISLIGIL GS, 1994, DIABETES, V43, P1271, DOI 10.2337/diabetes.43.11.1271
   Ibarra U. A., 2015, J INTERF CYTOK RES, V36, P200
   Iikuni Noriko, 2008, Current Immunology Reviews, V4, P70, DOI 10.2174/157339508784325046
   Ix JH, 2012, CIRCULATION, V125, P2316, DOI 10.1161/CIRCULATIONAHA.111.072751
   Iyidir OT, 2015, ARCH GYNECOL OBSTET, V291, P933, DOI 10.1007/s00404-014-3490-3
   Kahn SE, 2003, DIABETOLOGIA, V46, P3, DOI 10.1007/s00125-002-1009-0
   Kalabay L, 1998, HORM METAB RES, V30, P1, DOI 10.1055/s-2007-978822
   Kharitonenkov A, 2005, J CLIN INVEST, V115, P1627, DOI 10.1172/JCI23606
   Kharitonenkov A, 2008, J CELL PHYSIOL, V215, P1, DOI 10.1002/jcp.21357
   Kharitonenkov A, 2007, ENDOCRINOLOGY, V148, P774, DOI 10.1210/en.2006-1168
   Kiess W, 2008, BEST PRACT RES CL EN, V22, P135, DOI 10.1016/j.beem.2007.10.002
   Klover PJ, 2005, ENDOCRINOLOGY, V146, P3417, DOI 10.1210/en.2004-1468
   Koerner A, 2005, BEST PRACT RES CL EN, V19, P525, DOI 10.1016/j.beem.2005.07.008
   Larsen CM, 2007, NEW ENGL J MED, V356, P1517, DOI 10.1056/NEJMoa065213
   Lau DCW, 2005, AM J PHYSIOL-HEART C, V288, pH2031, DOI 10.1152/ajpheart.01058.2004
   Li HX, 2014, ENDOCRINOLOGY, V155, P3493, DOI 10.1210/en.2014-1058
   Li SS, 2009, JAMA-J AM MED ASSOC, V302, P179, DOI 10.1001/jama.2009.976
   Lucas R, 2013, CYTOKINE, V64, P310, DOI 10.1016/j.cyto.2013.05.025
   Luo L, 2014, MOL MED REP, V9, P1675, DOI 10.3892/mmr.2014.2016
   Lustig RH, 2006, NAT CLIN PRACT ENDOC, V2, P447, DOI 10.1038/ncpendmet0220
   Maeda K, 2005, CELL METAB, V1, P107, DOI 10.1016/j.cmet.2004.12.008
   Maedler K, 2017, J CLIN INVEST, V127, P1589, DOI 10.1172/JCI92172
   Makowski L, 2004, J NUTR, V134, p2464S, DOI 10.1093/jn/134.9.2464S
   Martin SS, 2008, J AM COLL CARDIOL, V52, P1201, DOI 10.1016/j.jacc.2008.05.060
   Mathews ST, 2002, DIABETES, V51, P2450, DOI 10.2337/diabetes.51.8.2450
   Matsubara T, 2012, CELL METAB, V15, P38, DOI 10.1016/j.cmet.2011.12.002
   Morales A, 2004, DIABETES CARE, V27, P2010, DOI 10.2337/diacare.27.8.2010
   Moss RB, 2004, EXPERT OPIN BIOL TH, V4, P1887, DOI 10.1517/14712598.4.12.1887
   Nadeau KJ, 2009, J CLIN ENDOCR METAB, V94, P3687, DOI 10.1210/jc.2008-2844
   Nishimura S, 2009, NAT MED, V15, P914, DOI 10.1038/nm.1964
   Norata GD, 2007, EUR J ENDOCRINOL, V156, P279, DOI 10.1530/eje.1.02338
   Oswiecimska J, 2015, PHYSIOL RES, V64, P701, DOI 10.33549/physiolres.932841
   Pacifico L, 2006, EUR J ENDOCRINOL, V154, P691, DOI 10.1530/eje.1.02138
   Perseghin G, 2006, DIABETOLOGIA, V49, P1893, DOI 10.1007/s00125-006-0267-7
   Popko K, 2010, EUR J MED RES, V15, P120
   Qu H, 2013, MEDIAT INFLAMM, V2013, DOI 10.1155/2013/360190
   Rajkovic N, 2014, INT J ENV RES PUB HE, V11, P4049, DOI 10.3390/ijerph110404049
   Reinehr T, 2006, INT J OBESITY, V30, P297, DOI 10.1038/sj.ijo.0803116
   Reinehr T, 2004, J CLIN ENDOCR METAB, V89, P3790, DOI 10.1210/jc.2003-031925
   Reinehr T, 2008, J CLIN ENDOCR METAB, V93, P4479, DOI 10.1210/jc.2008-1505
   Reinehr T, 2007, METABOLISM, V56, P1735, DOI 10.1016/j.metabol.2007.07.019
   Reinehr T, 2016, J PEDIATR-US, V173, P131, DOI 10.1016/j.jpeds.2016.02.055
   Reinehr T, 2016, PEDIATR DIABETES, V17, P281, DOI 10.1111/pedi.12276
   Reinehr T, 2015, J CLIN ENDOCR METAB, V100, P3004, DOI 10.1210/jc.2015-2192
   Reinehr T, 2013, WORLD J DIABETES, V4, P270, DOI 10.4239/wjd.v4.i6.270
   Rempel J. D., 2013, INT J CIRCUMPOLAR HE, V72
   Retnakaran R, 2008, CLIN ENDOCRINOL, V69, P885, DOI 10.1111/j.1365-2265.2008.03264.x
   Revollo JR, 2007, CELL METAB, V6, P363, DOI 10.1016/j.cmet.2007.09.003
   Roth CL, 2011, METABOLISM, V60, P445, DOI 10.1016/j.metabol.2010.03.023
   Ruscica M, 2016, J BIOL CHEM, V291, P3508, DOI 10.1074/jbc.M115.664706
   Schober E, 2005, EUR J PEDIATR, V164, P705, DOI 10.1007/s00431-005-1709-9
   Shalitin S, 2018, J ENDOCRINOL INVEST, V41, P969, DOI 10.1007/s40618-017-0823-7
   Sjöholm Å, 2006, DIABETES-METAB RES, V22, P4, DOI 10.1002/dmrr.568
   Smitka Kvido, 2015, Prague Med Rep, V116, P87, DOI [10.14712/23362936.2015.49, 10.14712/23362936.2015.49]
   So WY, 2013, DIABETES, V62, P3751, DOI 10.2337/db13-0645
   Song AY, 2011, PLOS ONE, V6, DOI 10.1371/journal.pone.0019228
   Sopasakis VR, 2005, INT J OBESITY, V29, P1144, DOI 10.1038/sj.ijo.0803002
   Statnick M A, 2000, Int J Exp Diabetes Res, V1, P81, DOI 10.1155/EDR.2000.81
   Stefan N, 2008, DIABETES, V57, P2762, DOI 10.2337/db08-0538
   Stefan N, 2013, NAT REV ENDOCRINOL, V9, P144, DOI 10.1038/nrendo.2012.258
   Steppan CM, 2002, TRENDS ENDOCRIN MET, V13, P18, DOI 10.1016/S1043-2760(01)00522-7
   Stringer DM, 2009, PEDIATR DIABETES, V10, P269, DOI 10.1111/j.1399-5448.2008.00473.x
   Stumvoll M, 2005, LANCET, V365, P1333, DOI 10.1016/S0140-6736(05)61032-X
   Su SC, 2011, ACTA DIABETOL, V48, P113, DOI 10.1007/s00592-009-0171-y
   Sunderland KL, 2012, J CLIN ENDOCR METAB, V97, pE2114, DOI 10.1210/jc.2012-1894
   Tabák AG, 2009, HORM METAB RES, V41, P626, DOI 10.1055/s-0029-1216359
   Takeda K, 2004, SEMIN IMMUNOL, V16, P3, DOI 10.1016/j.smim.2003.10.003
   Tang W, 2011, SCIENCE, V332, P478, DOI 10.1126/science.1199214
   Tanti JF, 2009, CURR OPIN PHARMACOL, V9, P753, DOI 10.1016/j.coph.2009.07.004
   Tolkatchev D, 2008, PROTEIN SCI, V17, P711, DOI 10.1110/ps.073295308
   Tryggestad JB, 2015, PEDIATR DIABETES, V16, P600, DOI 10.1111/pedi.12226
   Turer AT, 2012, DIABETOLOGIA, V55, P2319, DOI 10.1007/s00125-012-2598-x
   Vanderford NL, 2010, ISLETS, V2, P334, DOI 10.4161/isl.2.5.13095
   Waki H, 2003, J BIOL CHEM, V278, P40352, DOI 10.1074/jbc.M300365200
   Wang X, 2013, DIABETES CARE, V36, P166, DOI 10.2337/dc12-0702
   Wei ZH, 2015, CELL BIOCHEM BIOPHYS, V71, P189, DOI 10.1007/s12013-014-0183-2
   Wei ZK, 2012, J BIOL CHEM, V287, P10301, DOI 10.1074/jbc.M111.303651
   Weisberg SP, 2003, J CLIN INVEST, V112, P1796, DOI 10.1172/JCI200319246
   Wellen KE, 2005, J CLIN INVEST, V115, P1111, DOI 10.1172/JCI200525102
   West NA, 2009, DIABETES CARE, V32, P175, DOI 10.2337/dc08-1442
   Weyer C, 2001, J CLIN ENDOCR METAB, V86, P1930, DOI 10.1210/jc.86.5.1930
   Xiao Y, 2012, J CLIN ENDOCR METAB, V97, pE54, DOI 10.1210/jc.2011-1930
   Yamauchi T, 2003, NATURE, V423, P762, DOI 10.1038/nature01705
   Yamawaki H, 2010, BIOCHEM BIOPH RES CO, V393, P668, DOI 10.1016/j.bbrc.2010.02.053
   Yang RZ, 2006, AM J PHYSIOL-ENDOC M, V290, pE1253, DOI 10.1152/ajpendo.00572.2004
   Youn BS, 2009, DIABETES, V58, P627, DOI 10.2337/db08-1147
   Zahorska-Markiewicz B, 2006, Adv Med Sci, V51, P111
   Zhang MZ, 2017, ACTA PAEDIATR, V106, P1851, DOI 10.1111/apa.14026
   Zhang X, 2008, DIABETES, V57, P1246, DOI 10.2337/db07-1476
NR 139
TC 46
Z9 50
U1 0
U2 15
PU ELSEVIER
PI AMSTERDAM
PA RADARWEG 29, 1043 NX AMSTERDAM, NETHERLANDS
SN 0009-8981
EI 1873-3492
J9 CLIN CHIM ACTA
JI Clin. Chim. Acta
PD SEP
PY 2019
VL 496
BP 100
EP 107
DI 10.1016/j.cca.2019.07.006
PG 8
WC Medical Laboratory Technology
WE Science Citation Index Expanded (SCI-EXPANDED)
SC Medical Laboratory Technology
GA IQ3RX
UT WOS:000480669900015
PM 31276632
DA 2026-02-13
ER

PT J
AU Athanasopoulou, S
   Simos, D
   Charalampopoulou, M
   Tentolouris, N
   Kokkinos, A
   Bacopoulou, F
   Aggelopoulou, E
   Zigkiri, E
   Chrousos, GP
   Darviri, C
   Gonos, ES
AF Athanasopoulou, Sophia
   Simos, Dimitrios
   Charalampopoulou, Maria
   Tentolouris, Nikolaos
   Kokkinos, Alexandros
   Bacopoulou, Flora
   Aggelopoulou, Elena
   Zigkiri, Eleni
   Chrousos, George P.
   Darviri, Christina
   Gonos, Efstathios S.
TI Significant improvement of stress and aging biomarkers using a novel
   stress management program with the cognitive restructuring method
   "Pythagorean Self-Awareness Intervention" in patients with type 2
   diabetes mellitus and healthy adults
SO MECHANISMS OF AGEING AND DEVELOPMENT
LA English
DT Article
DE Stress physiology; Behavioural intervention; Stress management; Type 2
   diabetes; Telomeres; Proteasome
ID TELOMERASE ACTIVITY; OXIDATIVE STRESS; PROTEASOME; MECHANISMS;
   SENESCENCE; LENGTH
AB Stress accelerates aging by affecting relevant cellular pathways including, among others, leucocyte telomere length (LTL) and proteasome levels. Their impaired function underlies several age-related and noncommunicable conditions, such as type 2 diabetes mellitus. The aim of the present study was to investigate, for the first time, the dynamics of stress-related aging factors in the frame of a novel stress-management technique, the Pythagorean Self Awareness Intervention (PSAI), in healthy volunteers and adults with type 2 diabetes. To this end a cohort of 311 healthy volunteers was initially studied and LTL and proteasome levels were analysed in a subgroup of healthy volunteers and adults with type 2 diabetes who were enrolled in the PSAI, with regards to specific physio- and psychometric characteristics of the participants (baseline and post-intervention). We have found a significant improvement of aging biomarkers and of psycho-/bio-factors in all participants. More specifically, post-intervention, both healthy adults and patients with type 2 diabetes demonstrated improved LTL and proteasome levels. Significant improvements were also observed in psychometric, anthropometric and key metabolic features as well as in hair cortisol. In conclusion our results highlighted potential key targets of such interventions and prognostic tools for the assessment of aging pace in clinical practice.
C1 [Athanasopoulou, Sophia; Gonos, Efstathios S.] Natl Hellen Res Fdn NHRF, Inst Chem Biol, Athens 11635, Greece.
   [Athanasopoulou, Sophia] Univ Thessaly, Sch Hlth Sci, Fac Med, Larisa, Greece.
   [Simos, Dimitrios; Charalampopoulou, Maria; Bacopoulou, Flora; Aggelopoulou, Elena; Zigkiri, Eleni; Chrousos, George P.; Darviri, Christina] Natl & Kapodistrian Univ Athens, Sch Med, Postgrad Course Stress Management & Hlth Prom, Athens 11527, Greece.
   [Tentolouris, Nikolaos; Kokkinos, Alexandros] Natl & Kapodistrian Univ Athens, Laiko Gen Hosp, Sch Med, Diabet Ctr,Dept Propaedeut Internal Med 1, Athens 11527, Greece.
   [Bacopoulou, Flora] Natl & Kapodistrian Univ Athens, Aghia Sophia Childrens Hosp, Ctr Adolescent Med, Athens 11527, Greece.
   [Bacopoulou, Flora] Natl & Kapodistrian Univ Athens, Aghia Sophia Childrens Hosp, UNESCO Chair Adolescent Hlth Care, Sch Med,Dept Pediat 1, Athens 11527, Greece.
   [Aggelopoulou, Elena; Chrousos, George P.] Natl & Kapodistrian Univ Athens, Aghia Sophia Childrens Hosp, Univ Res Inst Maternal & Child Hlth & Precis Med, Athens 11527, Greece.
   [Aggelopoulou, Elena; Chrousos, George P.] Natl & Kapodistrian Univ Athens, Aghia Sophia Childrens Hosp, UNESCO Chair Adolescent Hlth Care, Athens 11527, Greece.
   [Chrousos, George P.] Acad Athens, Biomed Res Fdn, Div Endocrinol & Metab, Athens 11527, Greece.
C3 National Hellenic Research Foundation; University of Thessaly; National
   & Kapodistrian University of Athens; National & Kapodistrian University
   of Athens; Laiko General Hospital; The Aghia Sophia Children's Hospital;
   National & Kapodistrian University of Athens; The Aghia Sophia
   Children's Hospital; National & Kapodistrian University of Athens; The
   Aghia Sophia Children's Hospital; National & Kapodistrian University of
   Athens; National & Kapodistrian University of Athens; The Aghia Sophia
   Children's Hospital; Academy of Athens
RP Gonos, ES (corresponding author), Natl Hellen Res Fdn NHRF, Inst Chem Biol, Athens 11635, Greece.; Chrousos, GP; Darviri, C (corresponding author), Natl & Kapodistrian Univ Athens, Sch Med, Postgrad Course Stress Management & Hlth Prom, Athens 11527, Greece.
EM chrousos@gmail.com; chridarviri@yahoo.com; sgonos@eie.gr
RI Zigkiri, Eleni/IZP-8568-2023; Kokkinos, Alexander/K-6345-2019;
   Athanasopoulou, Sophia/AAJ-8989-2021; Chrousos, George/G-8702-2011;
   Bacopoulou, Flora/AAH-1218-2019; Charalampopoulou, Maria/KHW-6741-2024
OI Zigkiri, Eleni/0000-0003-4746-5844; SIMOS, DIMITRIOS
   S/0000-0001-9138-3446; Kokkinos, Alexander/0000-0002-5491-2545;
   Athanasopoulou, Sophia/0000-0003-0209-4752; Bacopoulou,
   Flora/0000-0003-1001-0926; 
FU General Secretariat of Research and Technology (GSRT), Greece/Matching
   Funds of the European Union's Seventh Framework Program [266486]
FX ESG, CD and GC designed the conceptual framework. CD directed the PSAI
   Intervention and is this Study's guarantor. NT and AK provided their
   laboratory's facilities as the recruitment point for PSAI. DS, FB and MC
   were in charge of monitoring volunteers'participation in the PSAI, as
   well as sample collection and distribution. SA carried out blood sample
   handling for leucocytes isolation and conducted the subsequent
   biological experiments. SA and MC conducted the statistical analysis.
   DS, MC, EA and EZ interviewed the participants, prepared and analysed
   the questionnaires, entering obtained data to the project's database. SA
   wrote the manuscript after collective data curation, with
   criticalfeedback and inputs from ESG, CD, FB, NT, AK and GC. Special
   thanks to the staff of Diabetes Center (Laiko General Hospital) and
   Division of Endocrinology and Metabolism of BRFAA for their assistance
   with measurements and data collection. This study was supported by the
   General Secretariat of Research and Technology (GSRT) , Greece/Matching
   Funds to grant No. 266486 of the European Union's Seventh Framework
   Program to ESG and earnings from the MSc/PhD Program entitled "The
   Science of Stress and Health Promotion" (CD and GC) .
CR Aiken CT, 2011, MOL CELL PROTEOMICS, V10, DOI 10.1074/mcp.M110.006924
   [Anonymous], Diabetes Care, V42
   Carvalho ACA, 2019, AGEING RES REV, V54, DOI 10.1016/j.arr.2019.100914
   Athanasopoulou S, 2018, FRONT PHYSIOL, V9, DOI 10.3389/fphys.2018.00457
   Baltzis D, 2018, EXP THER MED, V15, P3420, DOI 10.3892/etm.2018.5798
   Bektas A, 2017, J LEUKOCYTE BIOL, V102, P977, DOI 10.1189/jlb.3RI0716-335R
   Berendsen A, 2014, MECH AGEING DEV, V136, P14, DOI 10.1016/j.mad.2014.03.001
   Blackburn EH, 2005, FEBS LETT, V579, P859, DOI 10.1016/j.febslet.2004.11.036
   Boeck C, 2018, SCI REP-UK, V8, DOI 10.1038/s41598-018-26867-7
   Cawthon RM, 2009, NUCLEIC ACIDS RES, V37, DOI 10.1093/nar/gkn1027
   Cefalu WT, 2019, DIABETES CARE, V42, pS34, DOI 10.2337/dc19-S004
   Charalampopoulou M, 2020, BREAST, V49, P210, DOI 10.1016/j.breast.2019.12.012
   Cheng FF, 2021, LANCET DIABETES ENDO, V9, P117, DOI 10.1016/S2213-8587(20)30365-X
   Choi J, 2008, BRAIN BEHAV IMMUN, V22, P600, DOI 10.1016/j.bbi.2007.12.004
   Chondrogianni N, 2003, J BIOL CHEM, V278, P28026, DOI 10.1074/jbc.M301048200
   Chondrogianni N, 2000, EXP GERONTOL, V35, P721, DOI 10.1016/S0531-5565(00)00137-6
   Chondrogianni N, 2014, MOL ASPECTS MED, V35, P1, DOI 10.1016/j.mam.2012.09.001
   de Magalhaes JP, 2018, MECH AGEING DEV, V170, P2, DOI 10.1016/j.mad.2017.07.001
   Der G, 2012, PLOS ONE, V7, DOI 10.1371/journal.pone.0045166
   Díaz-Ruiz A, 2015, ANTIOXID REDOX SIGN, V23, P597, DOI 10.1089/ars.2014.5939
   Djordjevic ANM, 2021, FREE RADICAL BIO MED, V162, P88, DOI 10.1016/j.freeradbiomed.2020.11.038
   Ellaway A, 2019, PLOS ONE, V14, DOI 10.1371/journal.pone.0214380
   Epel ES, 2004, P NATL ACAD SCI USA, V101, P17312, DOI 10.1073/pnas.0407162101
   Fali T, 2018, EXP GERONTOL, V105, P19, DOI 10.1016/j.exger.2018.02.007
   Franceschi C, 2017, TRENDS ENDOCRIN MET, V28, P199, DOI 10.1016/j.tem.2016.09.005
   Freitas-Simoes TM, 2019, CLIN NUTR, V38, P958, DOI 10.1016/j.clnu.2018.02.011
   Fukagawa NK, 2000, ANTIOXID REDOX SIGN, V2, P379, DOI 10.1089/15230860050192152
   Harris JA, 1918, P NATL ACAD SCI USA, V4, P370, DOI 10.1073/pnas.4.12.370
   Khalangot M, 2017, EXP BIOL MED, V242, P700, DOI 10.1177/1535370217694096
   Liu ZL, 2014, OXID MED CELL LONGEV, V2014, DOI 10.1155/2014/673959
   López-Otín C, 2013, CELL, V153, P1194, DOI 10.1016/j.cell.2013.05.039
   McEwen BS, 2008, EUR J PHARMACOL, V583, P174, DOI 10.1016/j.ejphar.2007.11.071
   Ornish D, 2013, LANCET ONCOL, V14, P1112, DOI 10.1016/S1470-2045(13)70366-8
   Peppa M, 2017, HORM-INT J ENDOCRINO, V16, P181, DOI 10.14310/horm.2002.1732
   Puhlmann LMC, 2019, JAMA NETW OPEN, V2, DOI 10.1001/jamanetworkopen.2019.9687
   Queisser MA, 2010, DIABETES, V59, P670, DOI 10.2337/db08-1565
   Rentscher KE, 2020, ANNU REV PUBL HEALTH, V41, P223, DOI 10.1146/annurev-publhealth-040119-094239
   Rösen P, 2001, DIABETES-METAB RES, V17, P189, DOI 10.1002/dmrr.196
   Schutte NS, 2014, PSYCHONEUROENDOCRINO, V42, P45, DOI 10.1016/j.psyneuen.2013.12.017
   Simos DS, 2019, EUR J CLIN INVEST, V49, DOI 10.1111/eci.13164
   Verhoeven JE, 2018, MOL PSYCHIATR, V23, P850, DOI 10.1038/mp.2017.48
   Wang JF, 2016, J INT MED RES, V44, P1156, DOI 10.1177/0300060516667132
   Zigkiri Eleni S, 2020, J Mol Biochem, V9, P32
NR 43
TC 4
Z9 4
U1 1
U2 8
PU ELSEVIER IRELAND LTD
PI CLARE
PA ELSEVIER HOUSE, BROOKVALE PLAZA, EAST PARK SHANNON, CO, CLARE, 00000,
   IRELAND
SN 0047-6374
EI 1872-6216
J9 MECH AGEING DEV
JI Mech. Ageing Dev.
PD SEP
PY 2021
VL 198
AR 111538
DI 10.1016/j.mad.2021.111538
EA JUL 2021
PG 8
WC Cell Biology; Geriatrics & Gerontology
WE Science Citation Index Expanded (SCI-EXPANDED)
SC Cell Biology; Geriatrics & Gerontology
GA UA2GK
UT WOS:000684982500012
PM 34217756
DA 2026-02-13
ER

PT J
AU zi, H
   Wang, XJ
   Zhao, MJ
   Huang, Q
   Wang, XH
   Zeng, XT
AF zi, Hao
   Wang, Xue-Jun
   Zhao, Ming-Juan
   Huang, Qiao
   Wang, Xing-Huan
   Zeng, Xian-Tao
CA BPSC Investigators
TI Fasting blood glucose level and hypertension risk in aging benign
   prostatic hyperplasia patients
SO AGING-US
LA English
DT Article
DE prostatic hyperplasia; blood glucose; hypertension; diabetes mellitus;
   type 2
ID URINARY-TRACT SYMPTOMS; DIABETES-MELLITUS; METABOLIC SYNDROME; PRESSURE;
   ASSOCIATION
AB Evidence suggests there maybe an association among abnormal fasting blood glucose, hypertension and benign prostatic hyperplasia. In this study, we investigated whether abnormal fasting blood glucose correlates with hypertension in aging benign prostatic hyperplasia patients. Ultimately, 612 benign prostatic hyperplasia patients, including 230 hypertensive patients and 382 normotensive patients, were included. Univariate and multivariate logistic regression analyses were used to evaluate the associations. The results indicated that neither impaired fasting glucose/high risk of type 2 diabetes mellitus nor high risk of type 2 diabetes mellitus were associated with an increased risk of hypertension. When patients were stratified based on the severity of their hypertension, similar results were obtained (all P> 0.05). After adjusting for confounding factors, the nonsignificant tendencies for high risk of type 2 diabetes mellitus and impaired fasting glucose/high risk of type 2 diabetes mellitus to associate with hypertension persisted (all P> 0.05). Unlike earlier studies, the present study suggests that the level of fasting blood glucose may not be significantly related to hypertension in aging patients with benign prostatic hyperplasia.
C1 [zi, Hao; Wang, Xing-Huan; Zeng, Xian-Tao] Wuhan Univ, Dept Urol, Zhongnan Hosp, Wuhan 430071, Hubei, Peoples R China.
   [zi, Hao; Zhao, Ming-Juan; Huang, Qiao; Wang, Xing-Huan; Zeng, Xian-Tao] Wuhan Univ, Ctr Evidence Based & Translat Med, Zhongnan Hosp, Wuhan 430071, Hubei, Peoples R China.
   [zi, Hao; Zhao, Ming-Juan] Henan Univ, Ctr Evidence Based Med, Inst Evidence Based Med & Knowledge Translat, Kaifeng 475000, Henan, Peoples R China.
   [Wang, Xue-Jun] Beijing Elect Power Hosp, Dept Emergency, Beijing 100073, Peoples R China.
   [Zhao, Ming-Juan] Henan Univ, Dept Cardiol, Affiliated Hosp 1, Kaifeng 475000, Henan, Peoples R China.
C3 Wuhan University; Wuhan University; Henan University; Henan University
RP Zeng, XT (corresponding author), Wuhan Univ, Dept Urol, Zhongnan Hosp, Wuhan 430071, Hubei, Peoples R China.; Zeng, XT (corresponding author), Wuhan Univ, Ctr Evidence Based & Translat Med, Zhongnan Hosp, Wuhan 430071, Hubei, Peoples R China.
EM luxiantao1178@63.com
RI zi, hao/AAD-1444-2019; Huang, Qing-An/M-9312-2014; Wang,
   Xinghuan/NES-4737-2025
OI Zeng, Xian-Tao/0000-0003-1262-725X; Wang, Xinghuan/0000-0003-3497-0024;
   赵, 明娟/0009-0002-7226-8447
FU National Key Research and Development Program of China [2016YFC0106302];
   Technical Innovation Major Program of Hubei province [2016ACA152]
FX This study was supported by The National Key Research and Development
   Program of China (2016YFC0106302) and Technical Innovation Major Program
   of Hubei province (2016ACA152). The funder had no role in study design,
   data collection and analysis, decision to publish, or preparation of the
   manuscript.
CR Berger AP, 2005, DIABETOLOGIA, V48, P784, DOI 10.1007/s00125-005-1678-6
   Boon T A, 2001, Curr Urol Rep, V2, P297, DOI 10.1007/s11934-001-0067-z
   Bourke J B, 1966, Br J Urol, V38, P18, DOI 10.1111/j.1464-410X.1966.tb09675.x
   Eckel RH, 2010, LANCET, V375, P181, DOI 10.1016/S0140-6736(09)61794-3
   Everett B, 2015, BIODEMOGR SOC BIOL, V61, P1, DOI 10.1080/19485565.2014.929488
   Fu YQ, 2016, UROL INT, V97, P330, DOI 10.1159/000448484
   Gacci M, 2015, BJU INT, V115, P24, DOI 10.1111/bju.12728
   Gavin JR, 1999, DIABETES CARE, V22, pS5
   Guo Li-jun, 2005, Zhonghua Yi Xue Za Zhi, V85, P606
   Jia GH, 2016, NAT REV ENDOCRINOL, V12, P144, DOI 10.1038/nrendo.2015.216
   Kim JK, 2018, KOREAN J FAM MED, V39, P42, DOI 10.4082/kjfm.2018.39.1.42
   Liu P, 2017, CHINESE MED J-PEKING, V130, P1968, DOI 10.4103/0366-6999.211885
   Lv YG, 2018, SCI REP-UK, V8, DOI 10.1038/s41598-018-26323-6
   Meyer MR, 2011, ACTA PHYSIOL, V203, P259, DOI 10.1111/j.1748-1716.2010.02237.x
   Michel MC, 2000, J UROLOGY, V163, P1725, DOI 10.1016/S0022-5347(05)67529-5
   Morio M, 2013, DIABETOL METAB SYNDR, V5, DOI 10.1186/1758-5996-5-81
   Nicoll R, 2016, INT J MOL SCI, V17, DOI 10.3390/ijms17091481
   Oelke M, 2013, EUR UROL, V64, P118, DOI 10.1016/j.eururo.2013.03.004
   Taniwaki H, 1999, DIABETES CARE, V22, P1851, DOI 10.2337/diacare.22.11.1851
   Thomas ML, 2018, CANCERS, V10, DOI 10.3390/cancers10040101
   Thomopoulos C, 2017, J HYPERTENS, V35, P922, DOI 10.1097/HJH.0000000000001276
   Van Hemelrijck M, 2018, PLOS ONE, V13, DOI 10.1371/journal.pone.0197830
   Vandenbroucke JP, 2014, INT J SURG, V12, P1500, DOI 10.1016/j.ijsu.2014.07.014
   Wang L, 2015, INT J EPIDEMIOL, V44, P689, DOI 10.1093/ije/dyv079
   Wang ZF, 2017, ENDOCRINE, V55, P809, DOI 10.1007/s12020-016-1075-6
   Zeng XT, 2018, FRONT PHYSIOL, V9, DOI 10.3389/fphys.2018.01330
   Zeng XT, 2018, CHINESE MED J-PEKING, V131, P1120, DOI 10.4103/0366-6999.230730
   Zeng Xian-Tao, 2018, J Evid Based Med, V11, P64, DOI [10.1111/jebm.12290, 10.1111/jebm.12290]
   Zeng Xiantao, 2015, J Evid Based Med, V8, P2, DOI [10.1111/jebm.12141, 10.1111/jebm.12141]
   Zhao MJ, 2020, AGING MALE, V23, P655, DOI [10.4236/abb.2019.101001, 10.1080/13685538.2019.1570493, 10.4236/abb.2019.101001]
   Zhao XL, 2018, J CLIN HYPERTENS, V20, P1203, DOI 10.1111/jch.13322
   Zhao Y, 2017, J DIABETES COMPLICAT, V31, P1090, DOI 10.1016/j.jdiacomp.2017.04.006
   Zhou Y, 2017, MEDICINE, V96, DOI 10.1097/MD.0000000000008004
   Zimarino M, 2001, ATHEROSCLEROSIS, V159, P165, DOI 10.1016/S0021-9150(01)00477-4
NR 34
TC 9
Z9 9
U1 0
U2 22
PU IMPACT JOURNALS LLC
PI ORCHARD PARK
PA 6666 E QUAKER ST, STE 1, ORCHARD PARK, NY 14127 USA
SN 1945-4589
J9 AGING-US
JI Aging-US
PD JUL 15
PY 2019
VL 11
IS 13
BP 4438
EP 4445
DI 10.18632/aging.102061
PG 8
WC Cell Biology; Geriatrics & Gerontology
WE Science Citation Index Expanded (SCI-EXPANDED)
SC Cell Biology; Geriatrics & Gerontology
GA IJ4BI
UT WOS:000475849100012
PM 31280253
OA Green Submitted
DA 2026-02-13
ER

PT J
AU Liu, SY
   Hu, R
   Du, J
   Li, YJ
   Li, XH
AF Liu, Siyu
   Hu, Rong
   Du, Jie
   Li, Yuanjian
   Li, Xiaohui
TI Glycyrrhizin ameliorates vascular endothelial cell senescence by
   inhibiting HMGB1 in HFD/STZ-induced diabetic rats and human umbilical
   vein endothelial cells
SO EUROPEAN JOURNAL OF PHARMACOLOGY
LA English
DT Article
DE Type 2 diabetes mellitus; Glycyrrhizin; HMGB1; Endothelial cells;
   Senescence
ID ACID
AB The senescence and dysfunction of vascular endothelial cells are important features of diabetic vascular disease. High mobility group box-1(HMGB1) may be involved in vascular injury in response to high glucose. Glycyrrhizin (GL) is an HMGB1 inhibitor that significantly reduces HMGB1. However, the relationship between HMGB1 and vascular ageing in diabetes is not clear, the protective mechanism of GL against vascular injury in type 2 diabetes mellitus (T2DM) is unclear too. This study aims to examine the role of HMGB1 in vascular endothelial cell senescence and the protective effects of GL on vascular aging in high fat diet/streptozotocin (HFD/STZ) induce type 2 diabetic rats.After induction of diabetes, GL (150 mg/kg/d) was treated by gavage for 4 weeks. Results showed that compared with the Control group, the serum level of HMGB1 was increased in rats with type 2 diabetes, while the expression of HMGB1 mRNA and protein in the thoracic aorta was upregulated, with a decrease in endothelium-dependent vasodilation function and an increase in aging degree in the thoracic aorta. However, the above indicators were significantly improved after GL treatment. In HUVECs, we found that treated with HMGB1 (50, 100 and 200 ng/ml) for 48 h induced cells senescence and GL (50, 100 mg/L) significantly inhibited high-glucose-induced endothelial cell senescence, meanwhile GL (50, 100 mg/L) significantly inhibited the high-glucose-induced HMGB1 release and upregulated p53 expression. In conclusion, GL as an HMGB1 in-hibitor, attenuates endothelium-dependent relaxation impairment and vascular ageing in an animal model of diabetes and high-glucose-induced endothelial cell senescence.
C1 [Liu, Siyu] Xiangnan Univ, Dept Pharmacol, Chenzhou 423000, Peoples R China.
   [Hu, Rong; Du, Jie; Li, Yuanjian; Li, Xiaohui] Cent South Univ, Sch Pharmaceut Sci, Dept Pharmacol, Changsha 410078, Peoples R China.
C3 Xiangnan University; Central South University
RP Li, XH (corresponding author), Cent South Univ, Sch Pharmaceut Sci, Dept Pharmacol, Changsha 410078, Peoples R China.
EM xiaohuili@csu.edu.cn
FU Natural Science Foundation of Hunan Province, China [2018JJ3480];
   Scientific Research Fund of Hunan Provincial Education Department, China
   [18B498]; Scientific Research Foundation of the Hunan Provincial Health
   Commission, China [202102040901]; Young Core Instructor Foundation from
   the Education Bureau of Hunan Province, China [[2018] 574]
FX This project supported by the Natural Science Foundation of Hunan
   Province, China (Grant No. 2018JJ3480) ; the Scientific Research Fund of
   Hunan Provincial Education Department, China (Grant No.18B498) ; the
   Scientific Research Foundation of the Hunan Provincial Health
   Commission, China (Grant No. 202102040901) ; and the Young Core
   Instructor Foundation from the Education Bureau of Hunan Province, China
   (Grant No. [2018] 574) .
CR Abu El-Asrar AM, 2014, MEDIAT INFLAMM, V2014, DOI 10.1155/2014/746415
   Bitar MS, 2019, INT J MOL SCI, V20, DOI 10.3390/ijms20030673
   Gao RY, 2020, INT J MOL SCI, V21, DOI 10.3390/ijms21082961
   Hayashi T, 2006, P NATL ACAD SCI USA, V103, P17018, DOI 10.1073/pnas.0607873103
   Hayward RA, 2015, NEW ENGL J MED, V372, P2197, DOI 10.1056/NEJMoa1414266
   Khemais-Benkhiat S, 2020, J CELL MOL MED, V24, P2109, DOI 10.1111/jcmm.14233
   Ko BS, 2007, BIOSCI BIOTECH BIOCH, V71, P1452, DOI 10.1271/bbb.60533
   Kong XN, 2012, HEPATOLOGY, V56, P1150, DOI 10.1002/hep.25744
   Liu JT, 2020, PHYSIOL REP, V8, DOI 10.14814/phy2.14331
   Liu L, 2019, J CLIN MED, V8, DOI 10.3390/jcm8070957
   Liu SY, 2015, INT J CARDIOL, V197, P182, DOI 10.1016/j.ijcard.2015.06.098
   Liu Y, 2017, MICROVASC RES, V112, P37, DOI 10.1016/j.mvr.2017.02.005
   Matsui-Hirai H, 2011, J PHARMACOL EXP THER, V337, P591, DOI 10.1124/jpet.110.177584
   Medina RJ, 2013, STEM CELLS, V31, P1657, DOI 10.1002/stem.1414
   Salmon EE, 2020, CELLS-BASEL, V9, DOI 10.3390/cells9051292
   Sen S, 2011, J PHARM PHARMACOL, V63, P287, DOI 10.1111/j.2042-7158.2010.01217.x
   Shen CY, 2018, CLIN RHEUMATOL, V37, P749, DOI 10.1007/s10067-017-3845-9
   Takii H, 2001, BIOL PHARM BULL, V24, P484, DOI 10.1248/bpb.24.484
   Tan JY, 2018, MOL MED REP, V17, P5970, DOI 10.3892/mmr.2018.8598
   Tang ST, 2017, VASC PHARMACOL, V88, P48, DOI 10.1016/j.vph.2016.12.002
   Thounaojam MC, 2019, AGING-US, V11, P11799, DOI 10.18632/aging.102625
   Villaret A, 2010, DIABETES, V59, P2755, DOI 10.2337/db10-0398
   Wang J, 2020, INT J MOL MED, V45, P61, DOI 10.3892/ijmm.2019.4402
   Xu F, 2019, INT J MOL SCI, V20, DOI 10.3390/ijms20184587
   Yamagata K, 2016, PROSTAG LEUKOTR ESS, V104, P11, DOI 10.1016/j.plefa.2015.10.006
   Yin YL, 2017, INT J BIOCHEM CELL B, V84, P22, DOI 10.1016/j.biocel.2017.01.001
   Zhao Y., 2021, MOL MED REP, V24
   Zhu ZW, 2020, FASEB J, V34, P8641, DOI 10.1096/fj.202000242R
NR 28
TC 10
Z9 12
U1 1
U2 22
PU ELSEVIER
PI AMSTERDAM
PA RADARWEG 29, 1043 NX AMSTERDAM, NETHERLANDS
SN 0014-2999
EI 1879-0712
J9 EUR J PHARMACOL
JI Eur. J. Pharmacol.
PD SEP 15
PY 2022
VL 931
AR 175196
DI 10.1016/j.ejphar.2022.175196
EA AUG 2022
PG 10
WC Pharmacology & Pharmacy
WE Science Citation Index Expanded (SCI-EXPANDED)
SC Pharmacology & Pharmacy
GA 4W7UN
UT WOS:000860363400008
PM 35987259
DA 2026-02-13
ER

PT J
AU Li, T
   Cao, HX
   Ke, D
AF Li, Ting
   Cao, Hong-xia
   Ke, Dan
TI Type 2 Diabetes Mellitus Easily Develops into Alzheimer's Disease via
   Hyperglycemia and Insulin Resistance
SO CURRENT MEDICAL SCIENCE
LA English
DT Article
DE type 2 diabetes mellitus; Alzheimer's disease; hyperglycemia; insulin
   resistance; cognition
ID AMYLOID-BETA PEPTIDE; TAU PHOSPHORYLATION; OXIDATIVE STRESS; RAT-BRAIN;
   DEMENTIA; GLUCOSE; RISK; KINASE; DEGENERATION; PATHOGENESIS
AB With the acceleration of population aging, the incidence of type 2 diabetes mellitus (T2DM) and Alzheimer's disease (AD) is progressively increasing due to the age-relatedness of these two diseases. The association between T2DM and AD-like dementia is receiving much attention, and T2DM is reported to be a significant risk factor for AD. The aims of this review were to reveal the brain changes caused by T2DM as well as to explore the roles of hyperglycemia and insulin resistance in the development of AD.
C1 [Li, Ting; Ke, Dan] Huazhong Univ Sci & Technol, Sch Basic Med, Dept Pathophysiol, Wuhan 430030, Peoples R China.
   [Li, Ting; Ke, Dan] Huazhong Univ Sci & Technol, Collaborat Innovat Ctr Brain Sci, Minist Educ China & Hubei Prov Neurol Disorders, Key Lab,Tongji Med Coll, Wuhan 430030, Peoples R China.
   [Cao, Hong-xia] Huazhong Univ Sci & Technol, Tongji Med Coll, Tongji Hosp, Inst Pathol, Wuhan 430030, Peoples R China.
C3 Huazhong University of Science & Technology; Huazhong University of
   Science & Technology; Huazhong University of Science & Technology
RP Ke, D (corresponding author), Huazhong Univ Sci & Technol, Sch Basic Med, Dept Pathophysiol, Wuhan 430030, Peoples R China.; Ke, D (corresponding author), Huazhong Univ Sci & Technol, Collaborat Innovat Ctr Brain Sci, Minist Educ China & Hubei Prov Neurol Disorders, Key Lab,Tongji Med Coll, Wuhan 430030, Peoples R China.; Cao, HX (corresponding author), Huazhong Univ Sci & Technol, Tongji Med Coll, Tongji Hosp, Inst Pathol, Wuhan 430030, Peoples R China.
EM 1322373703@qq.com; 1147467433@qq.com; kedan@mail.hust.edu.cn
CR Akhtar A, 2021, PSYCHOPHARMACOLOGY, V238, P1991, DOI 10.1007/s00213-021-05826-7
   Alexander GE, 2002, AM J PSYCHIAT, V159, P738, DOI 10.1176/appi.ajp.159.5.738
   Arvanitakis Z, 2004, ARCH NEUROL-CHICAGO, V61, P661, DOI 10.1001/archneur.61.5.661
   Avila J, 2008, J CELL MOL MED, V12, P258, DOI 10.1111/j.1582-4934.2007.00214.x
   Avila Jesus, 2012, Int J Alzheimers Dis, V2012, P578373, DOI 10.1155/2012/578373
   Bao H, 2021, ALZHEIMERS DEMENT, V17, P1097, DOI 10.1002/alz.12276
   Biessels GJ, 2008, LANCET NEUROL, V7, P184, DOI 10.1016/S1474-4422(08)70021-8
   Biessels GJ, 2014, DIABETES, V63, P2244, DOI 10.2337/db14-0348
   Boccardi V, 2019, AGEING RES REV, V54, DOI 10.1016/j.arr.2019.100936
   Boucher J, 2014, CSH PERSPECT BIOL, V6, DOI 10.1101/cshperspect.a009191
   Chatterjee S, 2017, LANCET, V389, P2239, DOI 10.1016/S0140-6736(17)30058-2
   CHOWERS I, 1966, EXP NEUROL, V14, P383, DOI 10.1016/0014-4886(66)90122-1
   Cox DJ, 2005, DIABETES CARE, V28, P71, DOI 10.2337/diacare.28.1.71
   Czernecki V, 2002, NEUROPSYCHOLOGIA, V40, P2257, DOI 10.1016/S0028-3932(02)00108-2
   den Heijer T, 2003, DIABETOLOGIA, V46, P1604, DOI 10.1007/s00125-003-1235-0
   Exalto LG, 2012, EXP GERONTOL, V47, P858, DOI 10.1016/j.exger.2012.07.014
   Farrar C, 2005, AGING CELL, V4, P1, DOI 10.1111/j.1474-9728.2004.00136.x
   Gasparini L, 2001, J NEUROSCI, V21, P2561, DOI 10.1523/JNEUROSCI.21-08-02561.2001
   Ghasemi R, 2013, MOL NEUROBIOL, V47, P1045, DOI 10.1007/s12035-013-8404-z
   Gold SM, 2007, DIABETOLOGIA, V50, P711, DOI 10.1007/s00125-007-0602-7
   Gómez-Sintes R, 2011, FRONT MOL NEUROSCI, V4, DOI 10.3389/fnmol.2011.00045
   Hanson AJ, 2021, CTS-CLIN TRANSL SCI, V14, P1681, DOI 10.1111/cts.13024
   Harris JJ, 2012, NEURON, V75, P762, DOI 10.1016/j.neuron.2012.08.019
   HILL JM, 1986, NEUROSCIENCE, V17, P1127, DOI 10.1016/0306-4522(86)90082-5
   Hossain MS, 2020, NEUROSCI BIOBEHAV R, V110, P100, DOI 10.1016/j.neubiorev.2019.03.018
   Hossain MS, 2018, MOL NEUROBIOL, V55, P3408, DOI 10.1007/s12035-017-0578-3
   Huang CC, 2014, PLOS ONE, V9, DOI 10.1371/journal.pone.0087095
   Hwang IK, 2014, NEUROL RES, V36, P824, DOI 10.1179/1743132814Y.0000000330
   Iliff JJ, 2013, J NEUROSCI, V33, P18190, DOI 10.1523/JNEUROSCI.1592-13.2013
   Janson J, 2004, DIABETES, V53, P474, DOI 10.2337/diabetes.53.2.474
   Jiang Q, 2017, J CEREBR BLOOD F MET, V37, P1326, DOI 10.1177/0271678X16654702
   Jin L, 2018, NEUROSCI LETT, V682, P39, DOI 10.1016/j.neulet.2018.06.008
   Jung HJ, 2013, EXP NEUROL, V248, P441, DOI 10.1016/j.expneurol.2013.07.013
   Kahn SE, 2014, LANCET, V383, P1068, DOI 10.1016/S0140-6736(13)62154-6
   Karsten SL, 2006, NEURON, V51, P549, DOI 10.1016/j.neuron.2006.07.019
   Kellar D, 2020, LANCET NEUROL, V19, P758, DOI 10.1016/S1474-4422(20)30231-3
   Kim B, 2009, ENDOCRINOLOGY, V150, P5294, DOI 10.1210/en.2009-0695
   Kshirsagar V, 2021, METAB BRAIN DIS, V36, P67, DOI 10.1007/s11011-020-00622-2
   Martinez-Valbuena I, 2019, ANN NEUROL, V86, P539, DOI 10.1002/ana.25570
   Matos M, 2008, NEUROSCIENCE, V156, P898, DOI 10.1016/j.neuroscience.2008.08.022
   McCrimmon RJ, 2012, LANCET, V379, P2291, DOI 10.1016/S0140-6736(12)60360-2
   Mergenthaler P, 2013, TRENDS NEUROSCI, V36, P587, DOI 10.1016/j.tins.2013.07.001
   Merlini M, 2011, ACTA NEUROPATHOL, V122, P293, DOI 10.1007/s00401-011-0834-y
   Moheet A, 2015, ANN NY ACAD SCI, V1353, P60, DOI 10.1111/nyas.12807
   Moreira PI, 2013, CURR OPIN CLIN NUTR, V16, P440, DOI 10.1097/MCO.0b013e328361c7d1
   Mosconi L, 2008, ANN NY ACAD SCI, V1147, P180, DOI 10.1196/annals.1427.007
   Ogurtsova K, 2017, DIABETES RES CLIN PR, V128, P40, DOI 10.1016/j.diabres.2017.03.024
   Ohara T, 2011, NEUROLOGY, V77, P1126, DOI 10.1212/WNL.0b013e31822f0435
   Pantoni L, 1997, STROKE, V28, P652, DOI 10.1161/01.STR.28.3.652
   Peila R, 2002, DIABETES, V51, P1256, DOI 10.2337/diabetes.51.4.1256
   Qiu WQ, 2006, NEUROBIOL AGING, V27, P190, DOI 10.1016/j.neurobiolaging.2005.01.004
   Qu ZS, 2011, BRAIN RES, V1383, P300, DOI 10.1016/j.brainres.2011.01.084
   Rojas M, 2021, WORLD J DIABETES, V12, DOI 10.4239/wjd.v12.i6.745
   Savu O, 2013, REDOX REP, V18, P56, DOI 10.1179/1351000213Y.0000000040
   Showkat Mehvish, 2014, Mol Biol Int, V2014, P686984, DOI 10.1155/2014/686984
   Stumvoll M, 2005, LANCET, V365, P1333, DOI 10.1016/S0140-6736(05)61032-X
   Thiels E, 2001, REV NEUROSCIENCE, V12, P327
   Umegaki H, 2014, CLIN INTERV AGING, V9, DOI 10.2147/CIA.S48926
   Wang JZ, 2008, PROG NEUROBIOL, V85, P148, DOI 10.1016/j.pneurobio.2008.03.002
   Whitmer RA, 2009, JAMA-J AM MED ASSOC, V301, P1565, DOI 10.1001/jama.2009.460
   Xu JQ, 2019, J PINEAL RES, V67, DOI 10.1111/jpi.12584
   Xu WL, 2004, NEUROLOGY, V63, P1181, DOI 10.1212/01.WNL.0000140291.86406.D1
   Yoon MS, 2017, NUTRIENTS, V9, DOI 10.3390/nu9111176
   Yu AS, 2013, AM J PHYSIOL-CELL PH, V304, pC240, DOI 10.1152/ajpcell.00317.2012
   Zhang W, 2011, PLOS GENET, V7, DOI 10.1371/journal.pgen.1002429
   Zhou B, 2016, LANCET, V387, P1513, DOI 10.1016/S0140-6736(16)00618-8
   Zilka N, 2006, FEBS LETT, V580, P3582, DOI 10.1016/j.febslet.2006.05.029
NR 67
TC 18
Z9 19
U1 1
U2 33
PU SPRINGER
PI NEW YORK
PA ONE NEW YORK PLAZA, SUITE 4600, NEW YORK, NY, UNITED STATES
SN 2096-5230
EI 2523-899X
J9 CURR MED SCI
JI Curr. Med. Sci.
PD DEC
PY 2021
VL 41
IS 6
BP 1165
EP 1171
DI 10.1007/s11596-021-2467-2
EA DEC 2021
PG 7
WC Medicine, Research & Experimental
WE Science Citation Index Expanded (SCI-EXPANDED)
SC Research & Experimental Medicine
GA XY1ZE
UT WOS:000728244700001
PM 34874485
DA 2026-02-13
ER

PT J
AU Ding, HQ
   Zhang, Q
   Yang, RK
   Fu, LY
   Jiang, HJ
   Zhu, QY
   Tai, S
AF Ding, Huiqing
   Zhang, Quan
   Yang, Rukai
   Fu, Liyao
   Jiang, Hejun
   Zhu, Qingyi
   Tai, Shi
TI Aberrant STING activation promotes macrophage senescence by suppressing
   autophagy in vascular from diabetes
SO ISCIENCE
LA English
DT Article
ID CGAS; IMMUNOMETABOLISM; PHOSPHORYLATION; CELLS
AB Diabetic vascular aging is driven by macrophage senescence, which propagates senescence-associated secretory phenotypes (SASP), exacerbating vascular dysfunction. This study utilized a type 2 diabetes mellitus (T2DM) mouse model induced by streptozotocin injection and a high-fat diet to investigate the role of STING in macrophage senescence. Vascular aging markers and senescent macrophages were assessed in vivo, while in vitro, high glucose treatment induced macrophage senescence, enhancing senescence in co-cultured vascular smooth muscle cells. Mechanistic studies revealed that STING activation inhibits autophagy by phosphorylating ULK1 at S757, accelerating senescence. Pharmacological modulation showed that the STING inhibitor H-151 alleviates, while the agonist DMXAA enhances, senescence. These findings highlight the STING-autophagy axis as a critical driver of macrophage senescence, offering insights into the molecular mechanisms of diabetic vascular aging and identifying potential therapeutic targets to mitigate vascular complications in diabetes.
C1 [Ding, Huiqing; Zhang, Quan; Yang, Rukai; Fu, Liyao; Jiang, Hejun; Zhu, Qingyi; Tai, Shi] Cent South Univ, Xiangya Hosp 2, Dept Cardiol, Changsha 410011, Peoples R China.
   [Fu, Liyao] Cent South Univ, Xiangya Hosp 2, Dept Blood Transfus, Changsha, Peoples R China.
C3 Central South University; Central South University
RP Tai, S (corresponding author), Cent South Univ, Xiangya Hosp 2, Dept Cardiol, Changsha 410011, Peoples R China.
EM taishi2017@csu.edu.cn
RI Tai, Shi/HOC-0563-2023; zhang, quan/GSJ-3504-2022; Jiang,
   Hejun/OLQ-4229-2025
OI Tai, Shi/0000-0002-5802-2910; 
FU National Natural Science Foundation of China [82271601]; Fundamental
   Research Funds for the Central Universities of Central South University
   [930]; Natural Science Foundation of Hunan Province [2023JJ30780,
   2022JJ40683]
FX This research was supported by the National Natural Science Foundation
   of China (82271601) , the Fundamental Research Funds for the Central
   Universities of Central South University (Grant No.930) , and the
   Natural Science Foundation of Hunan Province (2023JJ30780 and
   2022JJ40683) .
CR Admasu TD, 2021, AGEING RES REV, V70, DOI 10.1016/j.arr.2021.101412
   An J, 2024, NAT BIOMED ENG, V8, P149, DOI 10.1038/s41551-023-01073-7
   An Y, 2023, CELL COMMUN SIGNAL, V21, DOI 10.1186/s12964-023-01393-w
   Audu CO, 2022, CELL MOL IMMUNOL, V19, P1251, DOI 10.1038/s41423-022-00919-5
   Chen Y, 2020, MMWR-MORBID MORTAL W, V69, P1665, DOI 10.15585/mmwr.mm6945a1
   Childs BG, 2016, SCIENCE, V354, P472, DOI 10.1126/science.aaf6659
   Dikic I, 2018, NAT REV MOL CELL BIO, V19, P349, DOI 10.1038/s41580-018-0003-4
   Donato AJ, 2018, CIRC RES, V123, P825, DOI 10.1161/CIRCRESAHA.118.312563
   Dooley HC, 2014, MOL CELL, V55, P238, DOI 10.1016/j.molcel.2014.05.021
   Dou ZX, 2017, NATURE, V550, P402, DOI 10.1038/nature24050
   Doumatey AP, 2024, GENOME MED, V16, DOI 10.1186/s13073-024-01308-5
   Edgar L, 2021, CIRCULATION, V144, P961, DOI 10.1161/CIRCULATIONAHA.120.046464
   Egan DF, 2011, AUTOPHAGY, V7, P645, DOI 10.4161/auto.7.6.15123
   Egan DF, 2011, SCIENCE, V331, P456, DOI 10.1126/science.1196371
   Elefantova K, 2018, INT J MOL SCI, V19, DOI 10.3390/ijms19071985
   Ge L, 2013, ELIFE, V2, DOI 10.7554/eLife.00947
   Glück S, 2017, NAT CELL BIOL, V19, P1061, DOI 10.1038/ncb3586
   Gubitosi-Klug RA, 2016, DIABETES CARE, V39, P686, DOI 10.2337/dc15-1990
   Gui X, 2019, NATURE, V567, P262, DOI 10.1038/s41586-019-1006-9
   Gulen MF, 2023, NATURE, V620, DOI 10.1038/s41586-023-06373-1
   Gutierrez J, 2016, NEUROLOGY, V86, P1507, DOI 10.1212/WNL.0000000000002590
   Hamann C, 2012, NAT REV ENDOCRINOL, V8, P297, DOI 10.1038/nrendo.2011.233
   Hamczyk MR, 2020, J AM COLL CARDIOL, V75, P919, DOI 10.1016/j.jacc.2019.11.062
   Heinz A, 2021, AGEING RES REV, V66, DOI 10.1016/j.arr.2021.101255
   Hotamisligil GS, 2017, IMMUNITY, V47, P406, DOI 10.1016/j.immuni.2017.08.009
   Hu RH, 2018, CLIN IMMUNOL, V195, P139, DOI 10.1016/j.clim.2018.06.003
   Hu SY, 2022, INT IMMUNOPHARMACOL, V107, DOI 10.1016/j.intimp.2022.108658
   Kim J, 2011, NAT CELL BIOL, V13, P132, DOI 10.1038/ncb2152
   Kitada M, 2021, NAT REV ENDOCRINOL, V17, P647, DOI 10.1038/s41574-021-00551-9
   Kucharska-Newton AM, 2019, CLIN CHEM, V65, P108, DOI 10.1373/clinchem.2018.287623
   Leidal AM, 2018, NAT CELL BIOL, V20, P1338, DOI 10.1038/s41556-018-0235-8
   Li RL, 2022, AUTOPHAGY, V18, P559, DOI 10.1080/15548627.2021.1937897
   Li YJ, 2022, J EXP CLIN CANC RES, V41, DOI 10.1186/s13046-022-02262-z
   Liang QM, 2014, CELL HOST MICROBE, V15, P228, DOI 10.1016/j.chom.2014.01.009
   Liu D, 2019, CELL DEATH DIFFER, V26, P1735, DOI 10.1038/s41418-018-0251-z
   López-Otin C, 2023, CELL, V186, P243, DOI 10.1016/j.cell.2022.11.001
   Lu Y, 2020, J AM COLL CARDIOL, V75, P870, DOI 10.1016/j.jacc.2019.12.039
   Lv YQ, 2022, TRANSL NEURODEGENER, V11, DOI 10.1186/s40035-022-00288-z
   Madrakhimov SB, 2021, CELL COMMUN SIGNAL, V19, DOI 10.1186/s12964-020-00698-4
   Manetsch P, 2023, P NATL ACAD SCI USA, V120, DOI 10.1073/pnas.2309047120
   Mathis D, 2011, NAT REV IMMUNOL, V11, P81, DOI 10.1038/nri2922
   Mauvezin C, 2015, AUTOPHAGY, V11, P1437, DOI 10.1080/15548627.2015.1066957
   Miao K, 2024, AGING CELL, V23, DOI 10.1111/acel.14175
   MULVANY MJ, 1993, EUR HEART J, V14, P2, DOI 10.1093/eurheartj/14.suppl_C.2
   Nathan DM, 2005, NEW ENGL J MED, V353, P2643, DOI 10.1056/nejmoa052187
   Paneni F, 2017, J AM COLL CARDIOL, V69, P1952, DOI 10.1016/j.jacc.2017.01.064
   Patel PN, 2017, DIABETES RES CLIN PR, V125, P10, DOI 10.1016/j.diabres.2017.01.001
   Polson HEJ, 2010, AUTOPHAGY, V6, P506, DOI 10.4161/auto.6.4.11863
   Prattichizzo F, 2018, REDOX BIOL, V15, P170, DOI 10.1016/j.redox.2017.12.001
   Qi BC, 2020, DIABETOLOGIA, V63, P1072, DOI 10.1007/s00125-020-05103-w
   Rando TA, 2021, NATURE AGING, V1, P29, DOI 10.1038/s43587-020-00015-1
   Roy S, 2018, GASTROENTEROLOGY, V154, P1405, DOI 10.1053/j.gastro.2017.12.016
   Saitoh T, 2009, P NATL ACAD SCI USA, V106, P20842, DOI 10.1073/pnas.0911267106
   Singh A, 2023, CANCER LETT, V564, DOI 10.1016/j.canlet.2023.216194
   Sladitschek-Martens HL, 2022, NATURE, V607, P790, DOI 10.1038/s41586-022-04924-6
   Spinelli R, 2023, J CLIN INVEST, V133, DOI 10.1172/JCI169922
   Suda M, 2024, ENDOCR REV, V45, P655, DOI 10.1210/endrev/bnae010
   Sun DY, 2024, NAT COMMUN, V15, DOI 10.1038/s41467-024-45823-w
   Sun H, 2021, CELL REP, V34, DOI 10.1016/j.celrep.2020.108586
   Sun ZQ, 2022, CURR BIOL, V32, pR730, DOI 10.1016/j.cub.2022.05.027
   Tai GJ, 2025, CARDIOVASC RES, V121, P77, DOI 10.1093/cvr/cvae079
   Tai S, 2022, J ADV RES, V41, P205, DOI 10.1016/j.jare.2021.12.009
   Wan W, 2024, AUTOPHAGY, V20, P928, DOI 10.1080/15548627.2023.2202108
   Wan W, 2023, EMBO J, V42, DOI 10.15252/embj.2022112387
   Wang Q, 2021, INT J ORAL SCI, V13, DOI 10.1038/s41368-021-00116-6
   Wang XD, 2025, BIOMATERIALS, V313, DOI 10.1016/j.biomaterials.2024.122804
   Xiong R, 2021, CELL COMMUN SIGNAL, V19, DOI 10.1186/s12964-021-00793-0
   Xiong X, 2023, PLOS MED, V20, DOI 10.1371/journal.pmed.1004274
   Xiong YH, 2023, CELL COMMUN SIGNAL, V21, DOI 10.1186/s12964-023-01216-y
   Xu YF, 2024, TRENDS CELL BIOL, V34, P622, DOI 10.1016/j.tcb.2024.05.004
   Yang H, 2017, P NATL ACAD SCI USA, V114, pE4612, DOI 10.1073/pnas.1705499114
   You SL, 2023, CARDIOVASC DIABETOL, V22, DOI 10.1186/s12933-023-01818-3
   Yu XY, 2024, BIOMATERIALS, V307, DOI 10.1016/j.biomaterials.2024.122512
   Zaharia OP, 2023, DIABETES CARE, V46, DOI 10.2337/dc23-1267
   Zhang L, 2017, CHEM SCI, V8, P2687, DOI 10.1039/c6sc05368h
   Zhang WB, 2024, INT IMMUNOPHARMACOL, V138, DOI 10.1016/j.intimp.2024.112651
   Zhang ZT, 2024, PHYTOMEDICINE, V135, DOI 10.1016/j.phymed.2024.156104
   Zhao Y, 2023, NAT REV IMMUNOL, V23, P75, DOI 10.1038/s41577-022-00751-y
   Zhou AW, 2023, ACS NANO, V17, P16461, DOI 10.1021/acsnano.3c00227
   Zhou L, 2021, CELL COMMUN SIGNAL, V19, DOI 10.1186/s12964-021-00738-7
   Zhou Z, 2024, IMMUNITY, V57, DOI 10.1016/j.immuni.2024.01.001
NR 81
TC 7
Z9 7
U1 7
U2 15
PU CELL PRESS
PI CAMBRIDGE
PA 50 HAMPSHIRE ST, FLOOR 5, CAMBRIDGE, MA 02139 USA
EI 2589-0042
J9 ISCIENCE
JI iScience
PD JAN 17
PY 2025
VL 28
IS 1
AR 111594
DI 10.1016/j.isci.2024.111594
EA DEC 2024
PG 22
WC Multidisciplinary Sciences
WE Science Citation Index Expanded (SCI-EXPANDED)
SC Science & Technology - Other Topics
GA T1N6Z
UT WOS:001402765900001
PM 39834861
OA Green Submitted, gold
DA 2026-02-13
ER

PT J
AU Sanz-Cánovas, J
   López-Sampalo, A
   Cobos-Palacios, L
   Ricci, M
   Hernández-Negrín, H
   Mancebo-Sevilla, JJ
   Alvarez-Recio, E
   López-Carmona, MD
   Pérez-Belmonte, LM
   Gómez-Huelgas, R
   Bernal-López, MR
AF Sanz-Canovas, Jaime
   Lopez-Sampalo, Almudena
   Cobos-Palacios, Lidia
   Ricci, Michele
   Hernandez-Negrin, Halbert
   Jose Mancebo-Sevilla, Juan
   Alvarez-Recio, Elena
   Dolores Lopez-Carmona, Maria
   Miguel Perez-Belmonte, Luis
   Gomez-Huelgas, Ricardo
   Rosa Bernal-Lopez, Maria
TI Management of Type 2 Diabetes Mellitus in Elderly Patients with Frailty
   and/or Sarcopenia
SO INTERNATIONAL JOURNAL OF ENVIRONMENTAL RESEARCH AND PUBLIC HEALTH
LA English
DT Review
DE type 2 diabetes mellitus; elderly; sarcopenia; frailty
ID POSITION STATEMENT; OLDER PATIENTS; SAFETY; PEOPLE; AGE; FALLS; RISK;
   OMEGA-3-FATTY-ACIDS; VITAMIN-B-12; DEFICIENCY
AB The life expectancy of the population is increasing worldwide due to improvements in the prevention, diagnosis, and treatment of diseases. This favors a higher prevalence of type 2 diabetes mellitus (T2DM) in the elderly. Sarcopenia and frailty are also frequently present in aging. These three entities share common mechanisms such as insulin resistance, chronic inflammation, and mitochondrial dysfunction. The coexistence of these situations worsens the prognosis of elderly patients. In this paper, we review the main measures for the prevention and management of sarcopenia and/or frailty in elderly patients with T2DM.
C1 [Sanz-Canovas, Jaime; Lopez-Sampalo, Almudena; Cobos-Palacios, Lidia; Ricci, Michele; Hernandez-Negrin, Halbert; Jose Mancebo-Sevilla, Juan; Alvarez-Recio, Elena; Dolores Lopez-Carmona, Maria; Miguel Perez-Belmonte, Luis; Gomez-Huelgas, Ricardo; Rosa Bernal-Lopez, Maria] Univ Malaga UMA, Hosp Reg Univ Malaga, Unidad Gest Clin Med Interna, Malaga 29010, Spain.
   [Sanz-Canovas, Jaime; Lopez-Sampalo, Almudena; Cobos-Palacios, Lidia; Ricci, Michele; Hernandez-Negrin, Halbert; Jose Mancebo-Sevilla, Juan; Alvarez-Recio, Elena; Dolores Lopez-Carmona, Maria; Miguel Perez-Belmonte, Luis; Gomez-Huelgas, Ricardo; Rosa Bernal-Lopez, Maria] Inst Invest Biomed Malaga IBIMA Plataforma Bionan, Malaga 29590, Spain.
   [Gomez-Huelgas, Ricardo; Rosa Bernal-Lopez, Maria] Inst Salud Carlos III, Ctr Invest Biomed Red Fisiopatol Obesidad & Nutr, Madrid 28029, Spain.
C3 IBIMA Plataforma BIONAND, Instituto de Investigacion Biomedica de
   Malaga; CIBER - Centro de Investigacion Biomedica en Red; CIBEROBN;
   Instituto de Salud Carlos III
RP Gómez-Huelgas, R; Bernal-López, MR (corresponding author), Univ Malaga UMA, Hosp Reg Univ Malaga, Unidad Gest Clin Med Interna, Malaga 29010, Spain.; Gómez-Huelgas, R; Bernal-López, MR (corresponding author), Inst Invest Biomed Malaga IBIMA Plataforma Bionan, Malaga 29590, Spain.; Gómez-Huelgas, R; Bernal-López, MR (corresponding author), Inst Salud Carlos III, Ctr Invest Biomed Red Fisiopatol Obesidad & Nutr, Madrid 28029, Spain.
EM 0610880681@uma.es; almudena.lopez.sampalo.sspa@juntadeandalucia.es;
   lidia.cobos.sspa@juntadeandalucia.es;
   michele.ricci.sspa@juntadeandalucia.es; halberthn@uma.es;
   juanj.mancebo.sspa@juntadeandalucia.es; elenaalvarez@correo.ugr.es;
   mariad.lopezcarmona.sspa@juntadeandalucia.es;
   lmiguel.perez.sspa@juntadeandalucia.es; rgh@uma.es; rosa.bernal@ibima.eu
RI Gomez-Huelgas, Ricardo/ABF-5100-2021; Cobos Palacios,
   Lidia/AAB-6717-2020; Bernal-Lopez, M/N-3564-2016
OI Cobos Palacios, Lidia/0000-0003-4401-233X; López Sampalo,
   Almudena/0000-0002-3483-8536; SANZ CANOVAS, JAIME/0000-0003-3722-5492;
   Hernández-Negrín, Halbert/0000-0002-9992-9148; Lopez-Carmona, Maria
   Dolores/0000-0001-9333-076X; 
FU Instituto de Salud Carlos III; Fondo Europeo de Desarrollo
   Regional-FEDER [PI18/00766]; "Centros de Investigacion En Red" (CIBER)
   [CB06/03/0018]; "Rio Hortega" program [CM20/00212, CM20/00125,
   CM21/00110]; "Miguel Servet Type II" program from the ISCIII-Madrid
   (Spain) [CPII/00014]; Fondo Europeo de Desarrollo Regional-FEDER;
   Consejeria de Salud, Junta de Andalucia [C1-0005-2020]; Consejeria de
   Transformacion Economica, Industria, Conocimiento y Universidades
   [PREDOC-00826]
FX This work was supported by grants from the Instituto de Salud Carlos
   III, cofunded by the Fondo Europeo de Desarrollo Regional-FEDER, grant
   PI18/00766 and "Centros de Investigacion En Red" (CIBER, CB06/03/0018).
   Jaime Sanz Canovas, Lidia Cobos Palacios, and Almudena Lopez-Sampalo
   were supported by "Rio Hortega" program (CM20/00212, CM20/00125 and,
   CM21/00110, respectively) and M Rosa Bernal-Lopez was supported by
   "Miguel Servet Type II" program (CPII/00014) from the ISCIII-Madrid
   (Spain), cofunded by the Fondo Europeo de Desarrollo Regional-FEDER. M
   Rosa Bernal Lopez ("Nicolas Monardes" program, C1-0005-2020) was
   supported by Consejeria de Salud, Junta de Andalucia and Halbert
   Hernandez Negrin (PREDOC-00826) was supported by Consejeria de
   Transformacion Economica, Industria, Conocimiento y Universidades.
CR Abbatecola AM, 2012, DRUG SAFETY, V35, P63, DOI 10.1007/BF03319104
   Aghili R, 2014, J DIABETES METAB DIS, V13, DOI 10.1186/s40200-014-0088-z
   Amer Diabet Assoc, 2021, DIABETES CARE, V44, pS168, DOI 10.2337/dc21-S012
   Amer Diabet Assoc Professional Pra, 2022, DIABETES CARE, V45, pS144, DOI 10.2337/dc22-S010
   [Anonymous], 1999, Lancet
   Aroda VR, 2016, J CLIN ENDOCR METAB, V101, P1754, DOI 10.1210/jc.2015-3754
   Avila-Funes JA, 2009, J AM GERIATR SOC, V57, P453, DOI 10.1111/j.1532-5415.2008.02136.x
   Balboa-Castillo T, 2018, AGE AGEING, V47, P872, DOI 10.1093/ageing/afy105
   Bansal N, 2015, MED CLIN N AM, V99, P351, DOI 10.1016/j.mcna.2014.11.008
   Barbé-Tuana F, 2020, SEMIN IMMUNOPATHOL, V42, P545, DOI 10.1007/s00281-020-00806-z
   Baskaran D, 2020, GERONTOL GERIATR MED, V6, DOI 10.1177/2333721420924956
   Bauer J, 2019, J CACHEXIA SARCOPENI, V10, P956, DOI 10.1002/jcsm.12483
   Bauer J, 2013, J AM MED DIR ASSOC, V14, P542, DOI 10.1016/j.jamda.2013.05.021
   Bellary S, 2021, NAT REV ENDOCRINOL, V17, P534, DOI 10.1038/s41574-021-00512-2
   Bezerra CB, 2021, DIABETES RES CLIN PR, V181, DOI 10.1016/j.diabres.2021.109088
   Bo YC, 2019, CLIN NUTR, V38, P159, DOI 10.1016/j.clnu.2017.12.020
   Braun AK, 2009, AGE AGEING, V38, P390, DOI 10.1093/ageing/afp056
   Carrasco-Sánchez FJ, 2021, REV CLIN ESP, V221, P101, DOI 10.1016/j.rce.2020.06.005
   Carrascosa JM, 2011, CURR PROTEIN PEPT SC, V12, P305
   Cesar M, 2017, CLIN GERIATR MED, V33, P293, DOI 10.1016/j.cger.2017.02.002
   Cetrone M, 2014, CURR DIABETES REV, V10, P231, DOI 10.2174/1573399810666140918121022
   Colberg SR, 2016, DIABETES CARE, V39, P2065, DOI 10.2337/dc16-1728
   Cruz-Jentoft AJ, 2019, LANCET, V393, P2636, DOI 10.1016/S0140-6736(19)31138-9
   Cruz-Jentoft AJ, 2019, AGE AGEING, V48, P16, DOI 10.1093/ageing/afy169
   Custódio JS Jr, 2020, DRUG AGING, V37, P399, DOI 10.1007/s40266-020-00757-y
   Dass AS, 2018, J ADV PHARM TECHNOL, V9, P32, DOI 10.4103/japtr.JAPTR_309_17
   Dent E, 2019, LANCET, V394, P1376, DOI 10.1016/S0140-6736(19)31785-4
   Dhillon RJS, 2017, CLIN GERIATR MED, V33, P17, DOI 10.1016/j.cger.2016.08.002
   Doucet J, 2011, CURR MED RES OPIN, V27, P863, DOI 10.1185/03007995.2011.554532
   El Assar M, 2019, CURR OPIN CLIN NUTR, V22, P52, DOI 10.1097/MCO.0000000000000535
   Erdmann E, 2007, DIABETES CARE, V30, P2773, DOI 10.2337/dc07-0717
   Fanzani A, 2012, J CACHEXIA SARCOPENI, V3, P163, DOI 10.1007/s13539-012-0074-6
   Ferriolli E, 2014, MED SPORT SCI, V60, P122, DOI 10.1159/000357342
   Formiga F, 2016, DIABETIC MED, V33, P655, DOI 10.1111/dme.12894
   Fragala MS, 2019, J STRENGTH COND RES, V33, P2019, DOI 10.1519/JSC.0000000000003230
   Fried LP, 2001, J GERONTOL A-BIOL, V56, pM146, DOI 10.1093/gerona/56.3.M146
   Gannon J, 2020, DIABETIC MED, V37, P1299, DOI 10.1111/dme.14187
   Geller AI, 2014, JAMA INTERN MED, V174, P678, DOI 10.1001/jamainternmed.2014.136
   Gomez-Huelgas R, 2018, Rev Esp Geriatr Gerontol, V53, P89, DOI [10.1016/j.regg.2017.12.003, 10.1016/j.regg.2017.12.003]
   Hartman RE, 2020, EXPERT OPIN INV DRUG, V29, P1277, DOI 10.1080/13543784.2020.1811231
   Hoogendijk EO, 2019, LANCET, V394, P1365, DOI 10.1016/S0140-6736(19)31786-6
   Ida S, 2019, CARDIOVASC DIABETOL, V18, DOI 10.1186/s12933-019-0885-2
   Ito H, 2011, GERIATR GERONTOL INT, V11, P55, DOI 10.1111/j.1447-0594.2010.00635.x
   Izzo A, 2021, NUTRIENTS, V13, DOI 10.3390/nu13010183
   Janka HU, 2008, DIABETES OBES METAB, V10, P35, DOI 10.1111/j.1463-1326.2008.00843.x
   Jayanama K, 2020, NUTRITION, V70, DOI 10.1016/j.nut.2019.110610
   Jojima Teruo, 2013, Nihon Rinsho, V71, P1987
   Ju SY, 2018, BMC GERIATR, V18, DOI 10.1186/s12877-018-0904-2
   Khalifa M, 2019, STUD HEALTH TECHNOL, V262, P340, DOI 10.3233/SHTI190088
   Kojima G, 2018, J AM GERIATR SOC, V66, P783, DOI 10.1111/jgs.15251
   Kwok T, 2017, CLIN NUTR, V36, P1509, DOI 10.1016/j.clnu.2016.10.018
   Linnebjerg H, 2011, INT J CLIN PHARM TH, V49, P99, DOI 10.5414/CP201361
   Lisko I, 2021, J INTERN MED, V289, P807, DOI 10.1111/joim.13227
   Loke YK, 2009, CAN MED ASSOC J, V180, P32, DOI 10.1503/cmaj.080486
   Lundebjerg N, 2001, J AM GERIATR SOC, V49, P664, DOI 10.1046/j.1532-5415.2001.49115.x
   Marzetti E, 2017, AGING CLIN EXP RES, V29, P35, DOI 10.1007/s40520-016-0705-4
   Massimino E, 2021, CELLS-BASEL, V10, DOI 10.3390/cells10081958
   Mehrabi F, 2021, INT J ENV RES PUB HE, V18, DOI 10.3390/ijerph18041675
   Mele A, 2014, PHARMACOL RES PERSPE, V2, DOI 10.1002/prp2.28
   Morley JE, 2008, CLIN GERIATR MED, V24, P455, DOI 10.1016/j.cger.2008.03.004
   Nishikawa H, 2021, MOL MED REP, V24, DOI 10.3892/mmr.2021.12494
   Nusca A, 2021, FRONT PHARMACOL, V12, DOI 10.3389/fphar.2021.670155
   Okamura T, 2020, J CLIN BIOCHEM NUTR, V66, P233, DOI 10.3164/jcbn.19-85
   Palmiero G, 2021, INT J MOL SCI, V22, DOI 10.3390/ijms22115863
   Papadopoulou SK, 2020, NUTRIENTS, V12, DOI 10.3390/nu12051293
   Piskovatska V, 2019, BIOGERONTOLOGY, V20, P33, DOI 10.1007/s10522-018-9773-5
   Robertson DA, 2013, AGEING RES REV, V12, P840, DOI 10.1016/j.arr.2013.06.004
   Rolland Y, 2008, J NUTR HEALTH AGING, V12, P433, DOI 10.1007/BF02982704
   Roth S M, 2000, J Nutr Health Aging, V4, P143
   Serra-Prat M, 2009, AM J CLIN NUTR, V89, P1410, DOI 10.3945/ajcn.2008.27076
   Silva R, 2018, J NUTR HEALTH AGING, V22, P655, DOI 10.1007/s12603-017-0993-1
   Sinclair A, 2015, LANCET DIABETES ENDO, V3, P275, DOI 10.1016/S2213-8587(14)70176-7
   Sinclair AJ, 2016, J AM GERIATR SOC, V64, P543, DOI 10.1111/jgs.14028
   Sinclair AJ, 2016, CAN J DIABETES, V40, P77, DOI 10.1016/j.jcjd.2015.09.004
   Smith GI, 2015, AM J CLIN NUTR, V102, P115, DOI 10.3945/ajcn.114.105833
   Sposito AC, 2018, CARDIOVASC DIABETOL, V17, DOI 10.1186/s12933-018-0800-2
   Starner CI, 2008, J MANAGE CARE PHARM, V14, P523, DOI 10.18553/jmcp.2008.14.6.523
   Strain WD, 2021, DIABETES THER, V12, P1227, DOI 10.1007/s13300-021-01035-9
   Sun H, 2022, DIABETES RES CLIN PR, V183, DOI 10.1016/j.diabres.2021.109119
   Tamura Y, 2020, NUTRIENTS, V12, DOI 10.3390/nu12113367
   Tao YJ, 2021, AGING CLIN EXP RES, V33, P2133, DOI 10.1007/s40520-020-01736-4
   Turner RC, 1998, LANCET, V352, P837, DOI 10.1016/s0140-6736(98)07019-6
   Umegaki H, 2016, GERIATR GERONTOL INT, V16, P293, DOI 10.1111/ggi.12688
   Volkert D, 2019, CLIN NUTR, V38, P10, DOI 10.1016/j.clnu.2018.05.024
   Wang MN, 2020, FRONT ENDOCRINOL, V11, DOI 10.3389/fendo.2020.00568
   Weiskopf D, 2009, TRANSPL INT, V22, P1041, DOI 10.1111/j.1432-2277.2009.00927.x
   Wilson D, 2017, AGEING RES REV, V36, P1, DOI 10.1016/j.arr.2017.01.006
   Wong CW, 2015, HONG KONG MED J, V21, P155, DOI 10.12809/hkmj144383
   Wu CN, 2020, J DIABETES RES, V2020, DOI 10.1155/2020/9368583
   Xu WL, 2009, DIABETOLOGIA, V52, P1031, DOI 10.1007/s00125-009-1323-x
   Yanase T, 2018, ENDOCR J, V65, P1, DOI 10.1507/endocrj.EJ17-0390
   Yang Y, 2016, AGE AGEING, V45, P761, DOI 10.1093/ageing/afw140
   Yokota T, 2017, J DIABETES INVEST, V8, P535, DOI 10.1111/jdi.12606
   Zhang JB, 2021, BMC ENDOCR DISORD, V21, DOI 10.1186/s12902-021-00753-2
NR 94
TC 73
Z9 92
U1 2
U2 53
PU MDPI
PI BASEL
PA ST ALBAN-ANLAGE 66, CH-4052 BASEL, SWITZERLAND
EI 1660-4601
J9 INT J ENV RES PUB HE
JI Int. J. Environ. Res. Public Health
PD JUL
PY 2022
VL 19
IS 14
AR 8677
DI 10.3390/ijerph19148677
PG 13
WC Environmental Sciences; Public, Environmental & Occupational Health
WE Science Citation Index Expanded (SCI-EXPANDED); Social Science Citation Index (SSCI)
SC Environmental Sciences & Ecology; Public, Environmental & Occupational
   Health
GA 3K0YW
UT WOS:000833812600001
PM 35886528
OA Green Submitted, gold
DA 2026-02-13
ER

PT J
AU Buss, VH
   Varnfield, M
   Harris, M
   Barr, M
AF Buss, Vera Helen
   Varnfield, Marlien
   Harris, Mark
   Barr, Margo
TI Mobile Health Use by Older Individuals at Risk of Cardiovascular Disease
   and Type 2 Diabetes Mellitus in an Australian Cohort: Cross-sectional
   Survey Study
SO JMIR MHEALTH AND UHEALTH
LA English
DT Article
DE cardiovascular diseases; diabetes mellitus type 2; cohort studies;
   telemedicine; mobile applications; mHealth; mobile health; mobile app;
   aging; digital health; cardiovascular; diabetes
ID BODY-MASS INDEX; SYSTEMS; BIOBANK
AB Background: The digital transformation has the potential to change health care toward more consumers' involvement, for example, in the form of health-related apps which are already widely available through app stores. These could be useful in helping people understand their risk of chronic conditions and helping them to live more healthily. Objective: With this study, we assessed mobile health app use among older Australians in general and among those who were at risk of cardiovascular disease or type 2 diabetes mellitus. Methods: In this cross-sectional analysis, we used data from the second follow-up wave of the 45 and Up Study. It is a cohort study from New South Wales, Australia, with 267,153 participants aged 45 years and older that is based on a random sample from the Services Australia (formerly the Australian Government Department of Human Services) Medicare enrollment database. The 2019 follow-up questionnaire contained questions about technology and mobile health use. We further used data on prescribed drugs and hospitalizations to identify participants who already had cardiovascular disease or diabetes or who were at risk of these conditions. Our primary outcome measure was mobile health use, defined as having used a mobile health app before. We used descriptive statistics and multivariate logistic regression to answer the research questions. Results: Overall, 31,946 individuals with a median age of 69 (IQR 63-76) years had completed the follow-up questionnaire in 2019. We classified half (16,422/31,946, 51.41%) of these as being at risk of cardiovascular disease or type 2 diabetes mellitus and 38.04% (12,152/31,946) as having cardiovascular disease or type 1 or type 2 diabetes mellitus. The proportion of mobile health app users among the at-risk group was 31.46% (5166/16,422) compared to 29.16% (9314/31,946) in the total sample. Those who used mobile health apps were more likely to be female, younger, without physical disability, and with a higher income. People at risk of cardiovascular disease or type 2 diabetes mellitus were not statistically significantly more likely to use mobile health than were people without risk (odds ratio 1.06, 95% CI 0.97-1.16; P=.18; adjusted for age, sex, income, and physical disability). Conclusions: People at risk of cardiovascular disease or type 2 diabetes mellitus were not more likely to use mobile health apps than were people without risk. Those who used mobile health apps were less likely to be male, older, with a physical disability, and with a lower income. From the results, we concluded that aspects of equity must be considered when implementing a mobile health intervention to reach all those that can potentially benefit from it.
C1 [Buss, Vera Helen; Varnfield, Marlien] Commonwealth Sci & Ind Res Org, Australian eHlth Res Ctr, Herston, Australia.
   [Buss, Vera Helen; Harris, Mark; Barr, Margo] Univ New South Wales, Ctr Primary Hlth Care & Equ, Sydney, Australia.
   [Buss, Vera Helen] Commonwealth Sci & Ind Res Org, Surg Treatment & Rehabil Serv, Australian eHlth Res Ctr, Level 7,296 Herston Rd, Herston 4029, Australia.
C3 Commonwealth Scientific & Industrial Research Organisation (CSIRO);
   Australian e-Health Research Centre; University of New South Wales
   Sydney; Commonwealth Scientific & Industrial Research Organisation
   (CSIRO); Australian e-Health Research Centre
RP Buss, VH (corresponding author), Commonwealth Sci & Ind Res Org, Surg Treatment & Rehabil Serv, Australian eHlth Res Ctr, Level 7,296 Herston Rd, Herston 4029, Australia.
EM vera.buss@csiro.au
RI Harris, Mark/I-2793-2019; Varnfield, Marlien/B-8115-2011; Buss, Vera
   Helen/D-9954-2019
OI Harris, Mark/0000-0002-0705-8913; Barr, Margo/0000-0002-3007-0216;
   Varnfield, Marlien/0000-0003-4848-0181; Buss, Vera
   Helen/0000-0001-9963-8693
FU University of New South Wales; Commonwealth Scientific and Industrial
   Research Organisation (CSIRO)
FX VHB was supported by a joint stipend from the University of New South
   Wales and the Commonwealth Scientific and Industrial Research
   Organisation (CSIRO) .
CR Allen N, 2012, HEALTH POLICY TECHN, V1, P123, DOI 10.1016/j.hlpt.2012.07.003
   [Anonymous], 2021, AUSTR PHYS ACT SED B
   [Anonymous], 2013, AUSTR DIET GUID
   [Anonymous], 2001, HEART STROK VASC DIS
   [Anonymous], 2019, PRESS SQUEEZ MIDDL C
   [Anonymous], 2022, PHARM BEN SCHEM BROW
   [Anonymous], 2011, CARD DIS AUSTR FACTS
   [Anonymous], 2021, SURE
   [Anonymous], 2017, MED CARD DIS
   [Anonymous], 2021, QUESTIONNAIRES
   Atun R, 2013, LANCET, V381, P690, DOI 10.1016/S0140-6736(13)60063-X
   Australian Government Department of Health, 2020, SCHED PHARM BEN GEN
   Australian Institute of Health and Welfare, 2017, PROC DAT CUB ACHI ED
   Banks E, 2008, INT J EPIDEMIOL, V37, P941, DOI 10.1093/ije/dym184
   Barr M., 2008, NSW Population Health Survey: Description of Methods
   Bertram MY, 2018, LANCET, V391, P2071, DOI [10.1016/S0140-6736(18)30665-2, 10.1016/s0140-6736(18)30665-2]
   Bhuyan SS, 2016, J MED SYST, V40, DOI 10.1007/s10916-016-0492-7
   Bleicher K, 2023, INT J EPIDEMIOL, V52, pE92, DOI 10.1093/ije/dyac104
   Borg K, 2019, HEALTH COMMUN, V34, P1320, DOI 10.1080/10410236.2018.1485077
   Carroll Jennifer K, 2017, J Med Internet Res, V19, pe125, DOI [10.2196/jmir.5604, 10.2196/jmir.5604]
   Centre for Health Record Linkage, 2021, CHEREL
   Chen ZM, 2011, INT J EPIDEMIOL, V40, P1652, DOI 10.1093/ije/dyr120
   Cheng C, 2020, J MED INTERNET RES, V22, DOI 10.2196/18476
   Comino EJ, 2013, BMC HEALTH SERV RES, V13, DOI 10.1186/1472-6963-13-481
   Digital Health Trends, 2021, INN EV REG AD
   Foley K, 2021, HEALTH PROMOT INT, V36, P1105, DOI 10.1093/heapro/daaa145
   Jensen MT, 2021, EUR HEART J-DIGIT HL, V2, P49, DOI 10.1093/ehjdh/ztab011
   Joshy G, 2014, INT J OBESITY, V38, P848, DOI 10.1038/ijo.2013.192
   Mealing NM, 2010, BMC MED RES METHODOL, V10, DOI 10.1186/1471-2288-10-26
   Mesko Bertalan, 2017, Mhealth, V3, P38, DOI [10.21037/mhealth.2017.08.07, 10.21037/mhealth.2017.08.07]
   Murray CJL, 2020, LANCET, V396, P1223, DOI [10.1016/s0140-6736(20)30925-9, 10.1016/S0140-6736(20)30925-9, 10.1016/S0140-6736(20)30752-2]
   National HealthMedical Research Council, 2020, Australian Guidelines to Reduce Health Risks From Drinking Alcohol
   Ng SP, 2011, AUST NZ J PUBL HEAL, V35, P557, DOI 10.1111/j.1753-6405.2011.00742.x
   Paré G, 2018, J MED INTERNET RES, V20, DOI 10.2196/jmir.9388
   Rising CJ, 2020, J MED INTERNET RES, V22, DOI 10.2196/16299
   Robbins R, 2017, JMIR MHEALTH UHEALTH, V5, DOI 10.2196/mhealth.7832
   Sax Institute, 2021, US 45 STUD
   Scholtens S, 2015, INT J EPIDEMIOL, V44, P1172, DOI 10.1093/ije/dyu229
   Seifert A, 2021, AGING HEALTH RES, V1, DOI 10.1016/j.ahr.2021.100032
   Shan RZ, 2019, J AM HEART ASSOC, V8, DOI 10.1161/JAHA.119.014390
   Spoth R, 2013, PREV SCI, V14, P319, DOI 10.1007/s11121-012-0362-6
   Wang JJJ, 2017, BMC MED RES METHODOL, V17, DOI 10.1186/s12874-017-0355-z
   Xie ZZ, 2018, JMIR MHEALTH UHEALTH, V6, DOI 10.2196/mhealth.9002
NR 43
TC 7
Z9 7
U1 2
U2 24
PU JMIR PUBLICATIONS, INC
PI TORONTO
PA 130 QUEENS QUAY East, Unit 1100, TORONTO, ON M5A 0P6, CANADA
SN 2291-5222
J9 JMIR MHEALTH UHEALTH
JI JMIR mHealth uHealth
PD SEP
PY 2022
VL 10
IS 9
AR e37343
DI 10.2196/37343
PG 12
WC Health Care Sciences & Services; Medical Informatics
WE Science Citation Index Expanded (SCI-EXPANDED)
SC Health Care Sciences & Services; Medical Informatics
GA 5A4SR
UT WOS:000862879500005
PM 36069764
OA Green Submitted, gold
DA 2026-02-13
ER

PT J
AU Verlingue, L
   Dugourd, A
   Stoll, G
   Barillot, E
   Calzone, L
   Londono-Vallejo, A
AF Verlingue, Loic
   Dugourd, Aurelien
   Stoll, Gautier
   Barillot, Emmanuel
   Calzone, Laurence
   Londono-Vallejo, Arturo
TI A comprehensive approach to the molecular determinants of lifespan using
   a Boolean model of geroconversion
SO AGING CELL
LA English
DT Article
DE Boolean modeling; lifespan expansion; in silico drug screening;
   rapamycin; type 2 diabetes mellitus; cancer
ID FATTY LIVER-DISEASE; CELLULAR SENESCENCE; INSULIN-RESISTANCE;
   CANCER-MORTALITY; CELLS; RAPAMYCIN; MICE; ACTIVATION; MUSCLE; MTOR
AB Altered molecular responses to insulin and growth factors (GF) are responsible for late-life shortening diseases such as type-2 diabetes mellitus (T2DM) and cancers. We have built a network of the signaling pathways that control S-phase entry and a specific type of senescence called geroconversion. We have translated this network into a Boolean model to study possible cell phenotype outcomes under diverse molecular signaling conditions. In the context of insulin resistance, the model was able to reproduce the variations of the senescence level observed in tissues related to T2DM's main morbidity and mortality. Furthermore, by calibrating the pharmacodynamics of mTOR inhibitors, we have been able to reproduce the dose-dependent effect of rapamycin on liver degeneration and lifespan expansion in wildtype and HER2-neu mice. Using the model, we have finally performed an in silico prospective screen of the risk-benefit ratio of rapamycin dosage for healthy lifespan expansion strategies. We present here a comprehensive prognostic and predictive systems biology tool for human aging.
C1 [Verlingue, Loic; Londono-Vallejo, Arturo] PSL Res Univ, CNRS, Inst Curie, UMR3244,Telomere & Canc Lab, F-75005 Paris, France.
   [Verlingue, Loic] Inst Curie, Dept Med Oncol, F-75005 Paris, France.
   [Dugourd, Aurelien; Barillot, Emmanuel; Calzone, Laurence] PSL Res Univ, Inst Curie, Mines Paris Tech, U900,INSERM, F-75005 Paris, France.
   [Stoll, Gautier] Univ Paris 05, Sorbonne Paris Cite, 12 Rue Ecole Med, F-75006 Paris, France.
   [Stoll, Gautier] Ctr Rech Cordeliers, Equipe Labellisee Ligue Canc 11, INSERM U 1138, 15 Rue Ecole Med, F-75006 Paris, France.
   [Stoll, Gautier] Univ Paris 06, 4 Pl Jussieu, F-75005 Paris, France.
   [Londono-Vallejo, Arturo] UPMC Univ Paris 06, Sorbonne Univ, CNRS, UMR3244, F-75005 Paris, France.
C3 Universite PSL; UNICANCER; Institut Curie; Centre National de la
   Recherche Scientifique (CNRS); Sorbonne Universite; CNRS - National
   Institute for Biology (INSB); UNICANCER; Universite PSL; Institut Curie;
   Universite PSL; UNICANCER; Institut Curie; Institut National de la Sante
   et de la Recherche Medicale (Inserm); MINES ParisTech; Universite Paris
   Cite; Institut National de la Sante et de la Recherche Medicale
   (Inserm); Universite Paris Cite; Sorbonne Universite; Sorbonne
   Universite; Centre National de la Recherche Scientifique (CNRS); CNRS -
   National Institute for Biology (INSB); Universite PSL; UNICANCER;
   Institut Curie; Sorbonne Universite
RP Londono-Vallejo, A (corresponding author), Inst Curie, Telomere & Canc Lab, UMR3244, 26 Rue Ulm, F-75005 Paris, France.; Calzone, L (corresponding author), Inst Curie, INSERM U900, 26 Rue Ulm, F-75005 Paris, France.
EM Laurence.Calzone@curie.fr; Arturo.Londono@curie.fr
RI ; Londono Vallejo, Jose Arturo/ABH-5555-2020; BARILLOT,
   Emmanuel/LIG-4206-2024; Calzone, Laurence/AAY-7517-2020; Dugourd,
   Aurélien/AGI-0197-2022
OI Stoll, Gautier/0000-0002-0862-4139; Londono Vallejo, Jose
   Arturo/0000-0003-3535-7563; BARILLOT, Emmanuel/0000-0003-2724-2002;
   Calzone, Laurence/0000-0002-7835-1148; Dugourd,
   Aurélien/0000-0002-0714-028X
FU Institut Curie; ANR; ANR and INCa
FX LV has received a one-year grant from Institut Curie to perform this
   study. The Telomere and Cancer laboratory is 'labellise' Ligue. Work in
   this laboratory is also supported by ANR and INCa.
CR Aguda BD, 2003, CELL CYCLE, V2, P538, DOI 10.4161/cc.2.6.550
   Anisimov VN, 2010, AM J PATHOL, V176, P2092, DOI 10.2353/ajpath.2010.091050
   Aravinthan A, 2013, J HEPATOL, V58, P549, DOI 10.1016/j.jhep.2012.10.031
   Astle MV, 2012, ONCOGENE, V31, P1949, DOI 10.1038/onc.2011.394
   Blagosklonny MV, 2014, CELL CYCLE, V13, P3628, DOI 10.4161/15384101.2014.985507
   Boulay A, 2004, CANCER RES, V64, P252, DOI 10.1158/0008-5472.CAN-3554-2
   Campisi J, 2013, ANNU REV PHYSIOL, V75, P685, DOI 10.1146/annurev-physiol-030212-183653
   Crowe A, 1999, DRUG METAB DISPOS, V27, P627
   Daly ME, 1998, AM J CLIN NUTR, V67, P1186, DOI 10.1093/ajcn/67.6.1186
   Ferté C, 2011, EUR J CANCER, V47, P2249, DOI 10.1016/j.ejca.2011.03.017
   Fontana L, 2014, NATURE, V511, P405, DOI 10.1038/511405a
   Fowler JF, 2003, RADIOTHER ONCOL, V69, P161, DOI 10.1016/S0167-8140(03)00231-7
   Harrison DE, 2009, NATURE, V460, P392, DOI 10.1038/nature08221
   Hasty P, 2013, CELL CYCLE, V12, P20, DOI 10.4161/cc.22912
   Laplante M, 2012, CELL, V149, P274, DOI 10.1016/j.cell.2012.03.017
   Larsen BA, 2015, J CLIN ENDOCR METAB, V100, pE105, DOI 10.1210/jc.2014-2839
   Leenders M, 2013, J AM MED DIR ASSOC, V14, P585, DOI 10.1016/j.jamda.2013.02.006
   Liu J, 2014, CELL SIGNAL, V26, P110, DOI 10.1016/j.cellsig.2013.10.002
   López-Otín C, 2013, CELL, V153, P1194, DOI 10.1016/j.cell.2013.05.039
   Ma J, 2008, LANCET ONCOL, V9, P1039, DOI 10.1016/S1470-2045(08)70235-3
   MacDonald AS, 2001, TRANSPLANTATION, V71, P271, DOI 10.1097/00007890-200101270-00019
   Mahé E, 2005, TRANSPLANTATION, V79, P476, DOI 10.1097/01.TP.0000151630.25127.3A
   Minamino T, 2009, NAT MED, V15, P1082, DOI 10.1038/nm.2014
   Muñoz-Espín D, 2014, NAT REV MOL CELL BIO, V15, P482, DOI 10.1038/nrm3823
   Naldi A, 2009, BIOSYSTEMS, V97, P134, DOI 10.1016/j.biosystems.2009.04.008
   Odorico JS, 2001, STEM CELLS, V19, P193, DOI 10.1634/stemcells.19-3-193
   Perseghin G, 2012, ACTA DIABETOL, V49, P421, DOI 10.1007/s00592-011-0361-2
   Piano A, 2015, AGING DIS, V6, P56, DOI 10.14336/AD.2014.0209
   Popovich IG, 2014, CANCER BIOL THER, V15, P586, DOI 10.4161/cbt.28164
   Stoll G, 2012, BMC SYST BIOL, V6, DOI 10.1186/1752-0509-6-116
   Tanaka Chiaki, 2008, J Clin Oncol, V26, P1596, DOI 10.1200/JCO.2007.14.1127
   Tsilidis KK, 2015, BMJ-BRIT MED J, V350, DOI 10.1136/bmj.g7607
   Walraven I, 2013, DIABETOLOGIA, V56, P1148, DOI 10.1007/s00125-013-2864-6
   Wang CY, 2009, SCI SIGNAL, V2, DOI 10.1126/scisignal.2000143
   Wang XN, 2006, ENDOCRINOLOGY, V147, P4160, DOI 10.1210/en.2006-0251
   Warner HR, 2015, AGE, V37, DOI 10.1007/s11357-015-9761-5
   Wilkinson JE, 2012, AGING CELL, V11, P675, DOI 10.1111/j.1474-9726.2012.00832.x
   Wolpin BM, 2009, J CLIN ONCOL, V27, P176, DOI 10.1200/JCO.2008.17.9945
   Yang JC, 2011, J HEMATOL ONCOL, V4, DOI 10.1186/1756-8722-4-38
   Yang SQ, 2004, HEPATOLOGY, V39, P403, DOI 10.1002/hep.20082
   Yuan Q, 2015, BIOCHEM BIOPH RES CO, V458, P869, DOI 10.1016/j.bbrc.2015.02.050
   Zhou BHP, 2001, NAT CELL BIOL, V3, P245, DOI 10.1038/35060032
NR 42
TC 14
Z9 17
U1 0
U2 6
PU WILEY-BLACKWELL
PI HOBOKEN
PA 111 RIVER ST, HOBOKEN 07030-5774, NJ USA
SN 1474-9718
EI 1474-9726
J9 AGING CELL
JI Aging Cell
PD DEC
PY 2016
VL 15
IS 6
BP 1018
EP 1026
DI 10.1111/acel.12504
PG 9
WC Cell Biology; Geriatrics & Gerontology
WE Science Citation Index Expanded (SCI-EXPANDED)
SC Cell Biology; Geriatrics & Gerontology
GA EI1ZR
UT WOS:000392286200003
PM 27613445
OA Green Published, Green Submitted, gold
DA 2026-02-13
ER

PT J
AU Anaraki, S
   Kheirandish, M
   Mousavi, P
   Tamandegani, AE
   Mohammadi, S
   Shekari, M
AF Anaraki, Soheila
   Kheirandish, Masoumeh
   Mousavi, Pegah
   Tamandegani, Atefe Ebrahimi
   Mohammadi, Samane
   Shekari, Mohammad
TI Cellular senescence molecules expression in type 2 diabetes mellitus:
   CDKN2A, CDKN2B, and lncRNA ANRIL
SO GENE
LA English
DT Article
DE Biomarker; Long noncoding RNA; Cyclin-dependent kinase inhibitor 2A /2B;
   CDKN2B-AS1; Real-time PCR; Peripheral blood mononuclear cells
ID INFLAMMATION; DISEASE; CELLS
AB Aims: Cellular senescence in type 2 diabetes mellitus (T2DM) has received widespread attention. However, the cellular senescence molecules involved in T2DM are unclear. Furthermore, there are no consistent biomarkers for cellular senescence in T2DM. Therefore, this study aimed to identify cellular senescence molecules in T2DM and investigate their expression in peripheral blood mononuclear cells of individuals with T2DM. Methods: Patients with T2DM (n = 40) and healthy controls (n = 40) were enrolled. We used different databases to identify cellular senescence molecules in T2DM and confirmed the obtained genes and lncRNA using real-time PCR. Results: Bioinformatics analysis indicated that CDKN2A and CDKN2B genes, and long noncoding RNA ANRIL are the most effective cellular senescence molecules in T2DM. Furthermore, CDKN2A and ANRIL expression decreased in individuals with T2DM. Conclusions: Cellular senescence may have a protective effect against T2DM. In addition, the cellular senescence molecules CDKN2A and ANRIL may be potential biomarkers of cellular senescence in T2DM.
C1 [Anaraki, Soheila; Tamandegani, Atefe Ebrahimi; Mohammadi, Samane; Shekari, Mohammad] Hormozgan Univ Med Sci, Fac Med, Dept Med Genet, Bandar Abbas 7919915519, Iran.
   [Kheirandish, Masoumeh] Hormozgan Univ Med Sci, Endocrinol & Metab Res Ctr, Bandar Abbas, Iran.
   [Mousavi, Pegah] Hormozgan Univ Med Sci, Hormozgan Hlth Inst, Mol Med Res Ctr, Bandar Abbas, Iran.
RP Shekari, M (corresponding author), Hormozgan Univ Med Sci, Fac Med, Dept Med Genet, Bandar Abbas 7919915519, Iran.
EM mshekari@hums.ac.ir
RI Kheirandish, Masoumeh/AAN-7881-2021; Mousavi, Pegah/JAN-6578-2023;
   mohammadi, Samane/KIK-6914-2024
OI Kheirandish, Masoumeh/0000-0002-7355-4456; 
CR Al Dubayee M, 2021, J DIABETES COMPLICAT, V35, DOI 10.1016/j.jdiacomp.2020.107758
   [Anonymous], 2017, DIABETES CARE, V40, pS1, DOI [10.2337/dc17-s005, 10.2337/dc15-S005, 10.2337/dc17-S001]
   Arrowsmith S, 2021, MOL BIOL REP, V48, P413, DOI 10.1007/s11033-020-06066-2
   Cai RY, 2020, INFLAMMATION, V43, P2147, DOI 10.1007/s10753-020-01282-1
   Chen YY, 2021, ACTA PHARM SIN B, V11, P340, DOI 10.1016/j.apsb.2020.10.001
   Chipashvili V., 2020, Improves Disease Outcomes, V30, P129, DOI [10.1016/j.cmet.2019.05.006.Acceleration, DOI 10.1016/J.CMET.2019.05.006.ACCELERATION]
   Coregliano-Ring L, 2022, MEDICINA-LITHUANIA, V58, DOI 10.3390/medicina58030431
   Dieter C, 2021, FRONT ENDOCRINOL, V12, DOI 10.3389/fendo.2021.602597
   Eleftheriadis T, 2022, INT J MOL SCI, V23, DOI 10.3390/ijms232416107
   Fang X, 2022, EXP CLIN ENDOCR DIAB, V130, P30, DOI 10.1055/a-1185-9283
   Gillespie M, 2022, NUCLEIC ACIDS RES, V50, pD687, DOI 10.1093/nar/gkab1028
   González-Navarro H, 2013, AGING CELL, V12, P102, DOI 10.1111/acel.12023
   He SH, 2017, CELL, V169, P1000, DOI 10.1016/j.cell.2017.05.015
   He ZY, 2019, J CELL PHYSIOL, V234, P4627, DOI 10.1002/jcp.27260
   Helman A, 2016, NAT MED, V22, P412, DOI 10.1038/nm.4054
   Kang JJ, 2022, NUCLEIC ACIDS RES, V50, pD326, DOI 10.1093/nar/gkab997
   Kar P, 2016, MOL CELL BIOCHEM, V417, P49, DOI 10.1007/s11010-016-2712-3
   Kerry RG, 2021, REV ENDOCR METAB DIS, V22, P421, DOI 10.1007/s11154-020-09606-0
   Khosla S, 2020, NAT REV ENDOCRINOL, V16, P263, DOI 10.1038/s41574-020-0335-y
   Kim D, 2019, J DIABETES RES, V2019, DOI 10.1155/2019/2376512
   Kumar Vigneshwari Easwar, 2018, BMC Res Notes, V11, P550, DOI [10.1186/s13104-018-3620-2, 10.1186/s13104-018-3620-2]
   Kumari R, 2021, FRONT CELL DEV BIOL, V09, DOI 10.3389/fcell.2021.645593
   Livak KJ, 2001, METHODS, V25, P402, DOI 10.1006/meth.2001.1262
   Marino F, 2022, DIABETES, V71, P1081, DOI 10.2337/db21-0536
   Martínez-Hervás S, 2019, J TRANSL MED, V17, DOI 10.1186/s12967-019-1977-1
   Muniz L, 2021, RNA BIOL, V18, P404, DOI 10.1080/15476286.2020.1812910
   Narasimhan A, 2021, ENDOCRINOLOGY, V162, DOI 10.1210/endocr/bqab136
   Otasek D, 2019, GENOME BIOL, V20, DOI 10.1186/s13059-019-1758-4
   Palmer AK, 2019, AGING CELL, V18, DOI 10.1111/acel.12950
   Piñero J, 2020, NUCLEIC ACIDS RES, V48, pD845, DOI 10.1093/nar/gkz1021
   Pinkney HR, 2020, NON-CODING RNA, V6, DOI 10.3390/ncrna6040049
   Rahimi E, 2018, CELL J, V20, P41, DOI 10.22074/cellj.2018.4821
   Roger L, 2021, INT J MOL SCI, V22, DOI 10.3390/ijms222313173
   Sathishkumar C, 2018, HUM GENOMICS, V12, DOI 10.1186/s40246-018-0173-3
   Semwal DK, 2021, PHYTOTHER RES, V35, P1218, DOI 10.1002/ptr.6885
   Thomas AA, 2017, INVEST OPHTH VIS SCI, V58, P470, DOI 10.1167/iovs.16-20569
   Vinué A, 2019, TRANSL RES, V203, P31, DOI 10.1016/j.trsl.2018.08.003
   Vinué A, 2015, BBA-MOL BASIS DIS, V1852, P1729, DOI 10.1016/j.bbadis.2015.05.013
   Yuniartha R, 2022, MALAYS J MED SCI, V29, P46, DOI 10.21315/mjms2022.29.6.5
   Zhang LS, 2020, EXP THER MED, V19, P2871, DOI 10.3892/etm.2020.8544
   Zhao LH, 2021, NUCLEIC ACIDS RES, V49, pD165, DOI 10.1093/nar/gkaa1046
   Zhao RL, 2022, ADV SCI, V9, DOI 10.1002/advs.202104128
   Zheng DL, 2022, AGING CELL, V21, DOI 10.1111/acel.13734
   Zhu YT, 2022, MOL BIOL REP, V49, P10521, DOI 10.1007/s11033-022-07843-x
NR 44
TC 4
Z9 4
U1 1
U2 3
PU ELSEVIER
PI AMSTERDAM
PA RADARWEG 29, 1043 NX AMSTERDAM, NETHERLANDS
SN 0378-1119
EI 1879-0038
J9 GENE
JI Gene
PD JUN 15
PY 2024
VL 911
AR 148319
DI 10.1016/j.gene.2024.148319
EA MAR 2024
PG 7
WC Genetics & Heredity
WE Science Citation Index Expanded (SCI-EXPANDED)
SC Genetics & Heredity
GA OU4P0
UT WOS:001209784200001
PM 38428622
DA 2026-02-13
ER

PT J
AU Ikehara, S
   Li, M
AF Ikehara, Susumu
   Li, Ming
TI Stem cell transplantation improves aging-related diseases
SO FRONTIERS IN CELL AND DEVELOPMENTAL BIOLOGY
LA English
DT Review
DE bone marrow transplantation; type 2 diabetes mellitus; osteoporosis;
   Alzheimer&apos; s disease; aging-related diseases
AB Aging is a complex process of damage accumulation, and has been viewed as experimentally and medically intractable. The number of patients with age-associated diseases such as type 2 diabetes mellitus (T2DM), osteoporosis, Alzheimer's disease (AD), Parkinson's disease, atherosclerosis, and cancer has increased recently. Aging-related diseases are related to a deficiency of the immune system, which results from an aged thymus and bone marrow cells. Intra bone marrow-bone marrow transplantation (IBM-BMT) is a useful method to treat intractable diseases. This review summarizes findings that IBM-BMT can improve and treat aging-related diseases, including T2DM, osteoporosis and AD, in animal models.
C1 [Ikehara, Susumu; Li, Ming] Kansai Med Univ, Dept Stem Cell Disorders, Hirakata, Osaka, Japan.
C3 Kansai Medical University
RP Ikehara, S (corresponding author), Kansai Med Univ, Dept Stem Cell Disorders, Hirakata, Osaka, Japan.
EM ikehara@hirakata.kmu.ac.jp
CR Abraham NG, 2008, J AUTOIMMUN, V30, P128, DOI 10.1016/j.jaut.2007.12.005
   Adeghate E, 2006, ANN NY ACAD SCI, V1084, P1, DOI 10.1196/annals.1372.029
   Ali O, 2013, WORLD J DIABETES, V4, P114, DOI 10.4239/wjd.v4.i4.114
   Alipio Z, 2010, P NATL ACAD SCI USA, V107, P13426, DOI 10.1073/pnas.1007884107
   Aspinall R, 1997, J IMMUNOL, V158, P3037
   Bhansali A, 2014, CELL TRANSPLANT, V23, P1075, DOI 10.3727/096368913X665576
   Bose B, 2012, CELL BIOL INT, V36, P1013, DOI 10.1042/CBI20120210
   Boumaza I, 2009, J AUTOIMMUN, V32, P33, DOI 10.1016/j.jaut.2008.10.004
   Butterfield DA, 2005, EXP GERONTOL, V40, P774, DOI 10.1016/j.exger.2005.05.007
   Caruso C, 2004, ANN NY ACAD SCI, V1028, P1, DOI 10.1196/annals.1322.001
   Chen HY, 2009, EXP GERONTOL, V44, P792, DOI 10.1016/j.exger.2009.09.009
   Chiba Y, 2009, NEUROCHEM RES, V34, P679, DOI 10.1007/s11064-008-9812-8
   Das S, 2013, DRUG DES DEV THER, V7, P435, DOI 10.2147/DDDT.S31504
   Dave SD, 2013, APPL BIOCHEM BIOTECH, V170, P962, DOI 10.1007/s12010-013-0250-y
   Estrada EJ, 2008, CELL TRANSPLANT, V17, P1295, DOI 10.3727/096368908787648119
   Fiorini A, 2013, FREE RADICAL BIO MED, V65, P1, DOI 10.1016/j.freeradbiomed.2013.06.017
   FLOOD JF, 1992, J GERONTOL, V47, pB52, DOI 10.1093/geronj/47.2.B52
   Frasca D, 2008, J IMMUNOL, V180, P2741, DOI 10.4049/jimmunol.180.5.2741
   Gabr MM, 2013, CELL TRANSPLANT, V22, P133, DOI 10.3727/096368912X647162
   Guo TX, 2013, DIABETES, V62, P1581, DOI 10.2337/db12-0167
   Hakim FT, 2007, TISSUE ANTIGENS, V70, P179, DOI 10.1111/j.1399-0039.2007.00891.x
   Hao HJ, 2013, BIOCHEM BIOPH RES CO, V436, P418, DOI 10.1016/j.bbrc.2013.05.117
   Hasegawa-Ishii S, 2013, BRAIN BEHAV IMMUN, V29, P82, DOI 10.1016/j.bbi.2012.12.010
   Haynes L, 2005, J EXP MED, V201, P845, DOI 10.1084/jem.20041933
   Heng TSP, 2005, J IMMUNOL, V175, P2982, DOI 10.4049/jimmunol.175.5.2982
   Hu JX, 2012, ENDOCR J, V59, P1031, DOI 10.1507/endocrj.EJ12-0092
   in 't Veld BA, 2001, NEW ENGL J MED, V345, P1515, DOI 10.1056/NEJMoa010178
   Kimura M, 1998, LIFE SCI, V62, P1243, DOI 10.1016/S0024-3205(98)00054-X
   Klingensmith GJ, 2010, DIABETES CARE, V33, P1970, DOI 10.2337/dc10-0373
   Kong YY, 1999, NATURE, V402, P304, DOI 10.1038/35005552
   Li L, 2003, SCAND J IMMUNOL, V57, P410, DOI 10.1046/j.1365-3083.2003.01206.x
   Li M, 2013, J DIABETES RES, V2013, DOI 10.1155/2013/329596
   Li M, 2012, INT J BIOL SCI, V8, P1335, DOI 10.7150/ijbs.4654
   Li M, 2010, J AUTOIMMUN, V35, P414, DOI 10.1016/j.jaut.2010.09.001
   Li M, 2009, NEUROSCI LETT, V465, P36, DOI 10.1016/j.neulet.2009.09.001
   Li YG, 2000, EXP HEMATOL, V28, P950, DOI 10.1016/S0301-472X(00)00483-5
   Licastro Federico, 2005, Immun Ageing, V2, P8
   Lim MA, 2014, EXP GERONTOL, V49, P55, DOI 10.1016/j.exger.2013.10.006
   Lin X, 2013, FITOTERAPIA, V87, P69, DOI 10.1016/j.fitote.2013.03.023
   Linton PJ, 2004, NAT IMMUNOL, V5, P133, DOI 10.1038/ni1033
   Maehr R, 2009, P NATL ACAD SCI USA, V106, P15768, DOI 10.1073/pnas.0906894106
   Medina M, 2014, BIOCHEM PHARMACOL, V88, P540, DOI 10.1016/j.bcp.2014.01.013
   Meydani SN, 2007, NUTR REV, V65, pS213, DOI [10.1111/j.1753-4887.2007.tb00365.x, 10.1301/nr.2007.dec.S213-S216]
   Mielke MM, 2014, CLIN EPIDEMIOL, V6, P37, DOI 10.2147/CLEP.S37929
   Miyajima M, 2013, ARCH GERONTOL GERIAT, V56, P68, DOI 10.1016/j.archger.2012.05.013
   Mizuno A, 1998, BIOCHEM BIOPH RES CO, V247, P610, DOI 10.1006/bbrc.1998.8697
   MUNDY GR, 1995, BONE, V17, pS71, DOI 10.1016/8756-3282(95)00182-D
   Nam JS, 2014, BIOCHEM BIOPH RES CO, V443, P775, DOI 10.1016/j.bbrc.2013.10.059
   Nikolich-Zugich J, 2008, NAT REV IMMUNOL, V8, P512, DOI 10.1038/nri2318
   Ohmine S, 2012, AGING-US, V4, P60, DOI 10.18632/aging.100428
   Raikwar SP, 2012, TRANSPLANT RES, V1, DOI 10.1186/2047-1440-1-19
   Roggia C, 2001, P NATL ACAD SCI USA, V98, P13960, DOI 10.1073/pnas.251534698
   Saidak Z, 2012, AGING CELL, V11, P467, DOI 10.1111/j.1474-9726.2012.00804.x
   Schipper HM, 2000, EXP GERONTOL, V35, P821, DOI 10.1016/S0531-5565(00)00148-0
   SHIMADA A, 1993, BRAIN RES, V608, P266, DOI 10.1016/0006-8993(93)91467-7
   Shimada A, 2011, AGING DIS, V2, P414
   Shimizu K, 2010, BIOL PHARM BULL, V33, P117, DOI 10.1248/bpb.33.117
   Simard AR, 2006, NEURON, V49, P489, DOI 10.1016/j.neuron.2006.01.022
   Takada K, 2006, STEM CELLS, V24, P399, DOI 10.1634/stemcells.2005-0068
   Takahashi K, 2006, CELL, V126, P663, DOI 10.1016/j.cell.2006.07.024
   Takaki T, 2008, J AUTOIMMUN, V31, P408, DOI 10.1016/j.jaut.2008.09.003
   Takeda T, 1999, NEUROBIOL AGING, V20, P105, DOI 10.1016/S0197-4580(99)00008-1
   Takeda T, 1997, EXP GERONTOL, V32, P117, DOI 10.1016/S0531-5565(96)00068-X
   Takeda T, 2009, NEUROCHEM RES, V34, P639, DOI 10.1007/s11064-009-9922-y
   Tateishi K, 2008, J BIOL CHEM, V283, P31601, DOI 10.1074/jbc.M806597200
   Teo AKK, 2013, J BIOL CHEM, V288, P5353, DOI 10.1074/jbc.C112.428979
   Ueda Y, 2007, STEM CELLS, V25, P1356, DOI 10.1634/stemcells.2006-0811
   Unno K, 2011, FREE RADICAL RES, V45, P966, DOI 10.3109/10715762.2011.566869
   Wang HS, 2011, CELL TRANSPLANT, V20, P455, DOI 10.3727/096368910X522270
   Wang L, 2011, CHINESE MED J-PEKING, V124, P3622, DOI 10.3760/cma.j.issn.0366-6999.2011.22.005
   Yeung TY, 2012, PLOS ONE, V7, DOI 10.1371/journal.pone.0038189
   Zhao Y, 2013, BMC MED, V11, DOI 10.1186/1741-7015-11-160
NR 72
TC 18
Z9 21
U1 0
U2 7
PU FRONTIERS MEDIA SA
PI LAUSANNE
PA AVENUE DU TRIBUNAL FEDERAL 34, LAUSANNE, CH-1015, SWITZERLAND
SN 2296-634X
J9 FRONT CELL DEV BIOL
JI Front. Cell. Dev. Biol.
PD MAY 2
PY 2014
VL 2
AR 16
DI 10.3389/fcell.2014.00016
PG 6
WC Cell Biology; Developmental Biology
WE Science Citation Index Expanded (SCI-EXPANDED)
SC Cell Biology; Developmental Biology
GA VJ3RB
UT WOS:000587786700001
PM 25364723
OA Green Submitted, gold
DA 2026-02-13
ER

PT J
AU Al Dubayee, M
   Alshahrani, A
   Almalk, M
   Hakami, A
   Homoud, B
   Alzneidi, N
   Aldhalaan, J
   Aljbli, G
   Nasr, A
   Farahat, A
   Aljada, A
AF Al Dubayee, Mohammed
   Alshahrani, Awad
   Almalk, Malak
   Hakami, Alanoud
   Homoud, Bareen
   Alzneidi, Nowar
   Aldhalaan, Jumana
   Aljbli, Ghaidaa
   Nasr, Amre
   Farahat, Ahmed, I
   Aljada, Ahmad
TI Metformin alters peripheral blood mononuclear cells (PBMC) senescence
   biomarkers gene expression in type 2 diabetic patients
SO JOURNAL OF DIABETES AND ITS COMPLICATIONS
LA English
DT Article
DE LMNA/C transcript variants; Insulin resistance; Mononuclear cells; Type
   2 diabetes mellitus; Inflammation and cellular senescence
ID KAPPA-B ACTIVATION; ACCELERATED ATHEROSCLEROSIS; CELLULAR SENESCENCE;
   INSULIN-RESISTANCE; TELOMERE LENGTH; NUCLEAR LAMINS; P53 GENE; IN-VIVO;
   INFLAMMATION; AGE
AB Background: Although there is increasing evidence showing that cell senescence is increased in circulating PBMC in type 2 diabetes mellitus (T2DM), the data are contradictory. This study examined several senescence biomarkers, including LMNA/C transcript variants, p16(INK4a), p53, and p21(Cip1/WAF), in PBMC of T2DM patients and the effect of Metformin on these senescence markers.
   Methods: Blood samples were obtained from 30 lean, 30 obese, 20 newly diagnosed type 2 diabetes mellitus (T2DM), and 30 T2DM on Metformin. PBMC were isolated and mRNA expression of the senescence biomarkers were quantified by RT-qPCR. The effect of ectopic expression of LMNA and LMNC in human monocytic cells lines (THP-1 and U937) on several inflammatory mediators were also examined.
   Results: LMNA expression was significantly higher in PBMC of obese and T2DM patients. LMNC expression was significantly inhibited in T2DM patients. LMNA Delta 10 and Progerin mRNA expression was not detected in PBMC of all groups. Expression of p16(INK4a), p21(Cip1/WAF) and p53 were inhibited significantly in T2DM. Metformin treatment reverted LMNA, LMNC, and p53 expression levels to normal levels. Upregulation of LMNA in monocytic THP-1 and U937 cell lines induced CD68, TNF-alpha, CCL2, IL-6 and NOS2.
   Conclusions: These data support the notion that LMNA may mediate senescence in PBMCs of T2DM by upregulating inflammatory pathways. Metformin may exert its anti-inflammatory property by modulation of senescence mediator LMNA. (C) 2020 Elsevier Inc. All rights reserved.
C1 [Al Dubayee, Mohammed; Alshahrani, Awad; Almalk, Malak; Hakami, Alanoud; Homoud, Bareen; Alzneidi, Nowar; Aldhalaan, Jumana; Aljbli, Ghaidaa; Nasr, Amre] King Saud Bin Abdulaziz Univ Hlth Sci, Coll Med, Riyadh, Saudi Arabia.
   [Al Dubayee, Mohammed; Alshahrani, Awad] King Abdullah Int Med Res Ctr KAIMRC, Riyadh, Saudi Arabia.
   [Al Dubayee, Mohammed; Alshahrani, Awad] Minist Natl Guard Hlth Affairs MNG Ha, Dept Med, Riyadh, Saudi Arabia.
   [Farahat, Ahmed, I; Aljada, Ahmad] Alfaisal Univ, Coll Med, Dept Biochem & Mol Med, Riyadh, Saudi Arabia.
C3 King Saud Bin Abdulaziz University for Health Sciences; King Saud Bin
   Abdulaziz University for Health Sciences; King Abdullah International
   Medical Research Center (KAIMRC); King Saud Bin Abdulaziz University for
   Health Sciences; Ministry of National Guard - Health Affairs; Alfaisal
   University
RP Aljada, A (corresponding author), Alfaisal Univ, Coll Med, Dept Biochem & Mol Med, Riyadh, Saudi Arabia.
EM aldubayeemo@NGHA.med.sa; alshahraniaw@ksau-hs.edu.sa;
   almalki130@ksau-hs.edu.sa; hakami134@ksau-hs.edu.sa;
   homoud205@ksau-hs.edu.sa; alzneidi207@ksau-hs.edu.sa;
   aldhalaan149@ksau-hs.edu.sa; aljbli162@ksau-hs.edu.sa;
   nasra@ksau-hs.edu.sa; aaljadaa@Alfaisal.edu
RI ; Aljada, Ahmad/KYQ-4122-2024
OI Almalki, Malak/0000-0003-0206-4940; Aljada, Ahmad/0000-0001-8337-5454
FU King Abdulaziz City for Science and Technology (KACST)
FX This work was supported by King Abdulaziz City for Science and
   Technology (KACST) and conducted at College of Medicine, King Saud bin
   Abdulaziz University for Health Sciences, Riyadh, Kingdom of Saudi
   Arabia.
CR Al Dubayee MS, 2018, FRONT ENDOCRINOL, V9, DOI 10.3389/fendo.2018.00537
   Alimova IN, 2009, CELL CYCLE, V8, P909, DOI 10.4161/cc.8.6.7933
   Aljada A, 2016, CELL ONCOL, V39, P161, DOI 10.1007/s13402-015-0265-1
   Ashapkin VV, 2019, FRONT GENET, V10, DOI 10.3389/fgene.2019.00455
   Barrett ELB, 2011, AGING CELL, V10, P913, DOI 10.1111/j.1474-9726.2011.00741.x
   Barrett JP, 2015, J NEUROINFLAMM, V12, DOI 10.1186/s12974-015-0287-7
   Ben Sahra I, 2008, ONCOGENE, V27, P3576, DOI 10.1038/sj.onc.1211024
   Berglund K, 2016, AGING-US, V8, P1398, DOI 10.18632/aging.100995
   de Jesus BB, 2012, CIRC RES, V111, P97, DOI 10.1161/CIRCRESAHA.111.247866
   Bidault G, 2020, CELLS-BASEL, V9, DOI 10.3390/cells9051201
   Burnett C, 2011, NATURE, V477, P482, DOI 10.1038/nature10296
   Chen DH, 2016, CELL DEATH DIS, V7, DOI 10.1038/cddis.2016.334
   Chen QM, 2000, ANN NY ACAD SCI, V908, P111
   Chen YC, 2018, ENDOCR RES, V43, P228, DOI 10.1080/07435800.2018.1460605
   Coppé JP, 2011, J BIOL CHEM, V286, P36396, DOI 10.1074/jbc.M111.257071
   Dechat T, 2008, GENE DEV, V22, P832, DOI 10.1101/gad.1652708
   DICORLETO PE, 1993, AM J HYPERTENS, V6, pS314
   Egesipe AL, 2016, NPJ AGING MECH DIS, V2, DOI 10.1038/npjamd.2016.26
   Fang JQ, 2018, AGING CELL, V17, DOI 10.1111/acel.12765
   Ferrucci L, 2018, NAT REV CARDIOL, V15, P505, DOI 10.1038/s41569-018-0064-2
   Garm C, 2013, AGING CELL, V12, P58, DOI 10.1111/acel.12019
   Ghanim H, 2004, CIRCULATION, V110, P1564, DOI 10.1161/01.CIR.0000142055.53122.FA
   Gibon E, 2016, REGEN ENG TRANSL MED, V2, P98, DOI 10.1007/s40883-016-0016-5
   González-Navarro H, 2013, AGING CELL, V12, P102, DOI 10.1111/acel.12023
   Guevara NV, 1999, NAT MED, V5, P335, DOI 10.1038/6585
   Harris SL, 2005, ONCOGENE, V24, P2899, DOI 10.1038/sj.onc.1208615
   Hoffmann J, 2013, AGING-US, V5, P315, DOI 10.18632/aging.100553
   Hong J, 2013, DIABETES CARE, V36, P1304, DOI 10.2337/dc12-0719
   Horvath S, 2016, GENOME BIOL, V17, DOI 10.1186/s13059-016-1030-0
   Hyun Bobae, 2013, Immune Netw, V13, P123, DOI 10.4110/in.2013.13.4.123
   Ihling C, 1997, ARTERIOSCL THROM VAS, V17, P2218, DOI 10.1161/01.ATV.17.10.2218
   Isoda K, 2006, ARTERIOSCL THROM VAS, V26, P611, DOI 10.1161/01.ATV.0000201938.78044.75
   Jacobs KB, 2012, NAT GENET, V44, P651, DOI 10.1038/ng.2270
   Kim Y, 2018, FRONT IMMUNOL, V9, DOI 10.3389/fimmu.2018.00696
   Lapham K, 2015, GENETICS, V200, P1061, DOI 10.1534/genetics.115.178624
   Lee BC, 2016, CELL METAB, V23, P685, DOI 10.1016/j.cmet.2016.03.002
   Li SN, 2009, HEART VESSELS, V24, P446, DOI 10.1007/s00380-008-1137-7
   Liu J, 2005, ARTERIOSCL THROM VAS, V25, P174, DOI 10.1161/01.ATV.0000148548.47755.22
   Livak KJ, 2001, METHODS, V25, P402, DOI 10.1006/meth.2001.1262
   Machiela MJ, 2015, AM J HUM GENET, V96, P487, DOI 10.1016/j.ajhg.2015.01.011
   Macip S, 2002, EMBO J, V21, P2180, DOI 10.1093/emboj/21.9.2180
   Mahbub S, 2012, J INTERF CYTOK RES, V32, P18, DOI 10.1089/jir.2011.0058
   Matthews C, 2006, CIRC RES, V99, P156, DOI 10.1161/01.RES.0000233315.38086.bc
   Messner M, 2018, PLOS ONE, V13, DOI 10.1371/journal.pone.0196739
   Minamino T, 2009, NAT MED, V15, P1082, DOI 10.1038/nm.2014
   Miranda M, 2008, OBESITY, V16, P1742, DOI 10.1038/oby.2008.276
   Moiseeva O, 2013, AGING CELL, V12, P489, DOI 10.1111/acel.12075
   Murakami Y, 2012, J IMMUNOL, V189, P5066, DOI 10.4049/jimmunol.1103156
   Ning HF, 2018, EXP THER MED, V15, P2485, DOI 10.3892/etm.2018.5704
   Olive M, 2010, ARTERIOSCL THROM VAS, V30, P2301, DOI 10.1161/ATVBAHA.110.209460
   Orr AW, 2008, CIRC RES, V103, P671, DOI 10.1161/CIRCRESAHA.108.182097
   Passtoors WM, 2008, J INTERN MED, V263, P153, DOI 10.1111/j.1365-2796.2007.01904.x
   Pereira S, 2008, MECH AGEING DEV, V129, P449, DOI 10.1016/j.mad.2008.04.003
   Pollex RL, 2004, CLIN GENET, V66, P375, DOI 10.1111/j.1399-0004.2004.00315.x
   Prattichizzo F, 2018, AGEING RES REV, V48, P87, DOI 10.1016/j.arr.2018.10.003
   Prattichizzo F, 2018, AGEING RES REV, V41, P1, DOI 10.1016/j.arr.2017.10.003
   Prattichizzo F, 2016, ONCOTARGET, V7, P11945, DOI 10.18632/oncotarget.7858
   Prokocimer M, 2009, J CELL MOL MED, V13, P1059, DOI [10.1111/j.1582-4934.2008.00676.x, 10.1111/j.1582-4934.2009.00676.x]
   Quentin T, 2012, DIS MODEL MECH, V5, P259, DOI 10.1242/dmm.008110
   Rahman AA, 2013, OXID MED CELL LONGEV, V2013, DOI 10.1155/2013/189129
   Ressler S, 2006, AGING CELL, V5, P379, DOI 10.1111/j.1474-9726.2006.00231.x
   Rocha VZ, 2009, NAT REV CARDIOL, V6, P399, DOI 10.1038/nrcardio.2009.55
   Rogina B, 2004, P NATL ACAD SCI USA, V101, P15998, DOI 10.1073/pnas.0404184101
   Sasaki H, 2009, CIRCULATION, V119, P2568, DOI 10.1161/CIRCULATIONAHA.108.798561
   Scatizzi JC, 2009, EUR J IMMUNOL, V39, P820, DOI 10.1002/eji.200838683
   Schafer MJ, 2016, DIABETES, V65, P1606, DOI 10.2337/db15-0291
   Scheinman M, 1999, J VASC SURG, V29, P360, DOI 10.1016/S0741-5214(99)70389-7
   SEGREST JP, 1994, CURR OPIN CARDIOL, V9, P404
   Seimon T, 2009, J LIPID RES, V50, pS382, DOI 10.1194/jlr.R800032-JLR200
   Soares JP, 2014, AGING-US, V6, P432, DOI 10.18632/aging.100667
   SUGIMOTO K, 1992, BLOOD, V79, P2378, DOI 10.1182/blood.V79.9.2378.2378
   Tan QH, 2016, INT J EPIDEMIOL, V45, P1146, DOI 10.1093/ije/dyw132
   Toba H, 2015, AM J PHYSIOL-CELL PH, V308, pC972, DOI 10.1152/ajpcell.00402.2014
   van Vlijmen BJM, 2001, CIRC RES, V88, P780, DOI 10.1161/hh0801.089261
   Wang JC, 2012, CIRC RES, V111, P245, DOI 10.1161/CIRCRESAHA.111.261388
   Wang QL, 2017, DIABETES, V66, P193, DOI 10.2337/db16-0915
   Wood JG, 2004, NATURE, V430, P686, DOI 10.1038/nature02789
   Ziegler D, 2005, CURR MOL MED, V5, P309, DOI 10.2174/1566524053766095
NR 78
TC 12
Z9 12
U1 0
U2 6
PU ELSEVIER SCIENCE INC
PI NEW YORK
PA STE 800, 230 PARK AVE, NEW YORK, NY 10169 USA
SN 1056-8727
EI 1873-460X
J9 J DIABETES COMPLICAT
JI J. Diabetes Complications
PD JAN
PY 2021
VL 35
IS 1
AR 107758
DI 10.1016/j.jdiacomp.2020.107758
PG 8
WC Endocrinology & Metabolism
WE Science Citation Index Expanded (SCI-EXPANDED)
SC Endocrinology & Metabolism
GA PH4HX
UT WOS:000600377000012
PM 33187870
DA 2026-02-13
ER

PT J
AU Farr, JN
   Kaur, J
   Doolittle, ML
   Khosla, S
AF Farr, Joshua N.
   Kaur, Japneet
   Doolittle, Madison L.
   Khosla, Sundeep
TI Osteocyte Cellular Senescence
SO CURRENT OSTEOPOROSIS REPORTS
LA English
DT Review
DE Osteocyte; Senescence; Aging; Radiotherapy; Chemotherapy; Type 2
   diabetes mellitus
ID PIGMENT ACCUMULATION; SECRETORY PHENOTYPE; RODENT MODEL; AGE PIGMENT;
   CELLS; INHIBITION; CLEARANCE; QUALITY; WOMEN; MASS
AB Purpose of Review Senescent cells are now known to accumulate in multiple tissues with aging and through their inflammation (the senescence-associated secretory phenotype, SASP) contribute to aging and chronic diseases. Here, we review the roles of senescent osteocytes in the context of bone loss. Recent Findings Numerous studies have established that senescent osteocytes accumulate in the bone microenvironment with aging in mice and in humans. Moreover, at least in mice, elimination of senescent cells results in attenuation of age-related bone loss. Osteocyte senescence also occurs in response to other cellular stressors, including radiotherapy, chemotherapy, and metabolic dysfunction, where it appears to mediate skeletal deterioration. Osteocyte senescence is linked to bone loss associated with aging and other conditions. Senescent osteocytes are potential therapeutic targets to alleviate skeletal dysfunction. Additional studies better defining the underlying mechanisms as well as translating these exciting findings from mouse models to humans are needed.
C1 [Farr, Joshua N.; Kaur, Japneet; Doolittle, Madison L.; Khosla, Sundeep] Mayo Clin, Div Endocrinol, Coll Med, Rochester, MN 55905 USA.
   [Farr, Joshua N.; Kaur, Japneet; Doolittle, Madison L.; Khosla, Sundeep] Mayo Clin, Robert & Arlene Kogod Ctr Aging, Coll Med, Rochester, MN 55905 USA.
   [Farr, Joshua N.] Mayo Clin, Div Physiol & Biomed Engn, Coll Med, Rochester, MN 55905 USA.
C3 Mayo Clinic; Mayo Clinic; Mayo Clinic
RP Farr, JN (corresponding author), Mayo Clin, Div Endocrinol, Coll Med, Rochester, MN 55905 USA.; Farr, JN (corresponding author), Mayo Clin, Robert & Arlene Kogod Ctr Aging, Coll Med, Rochester, MN 55905 USA.; Farr, JN (corresponding author), Mayo Clin, Div Physiol & Biomed Engn, Coll Med, Rochester, MN 55905 USA.
EM farr.joshua@mayo.edu; kaur.japneet@mayo.edu; doolittle.madison@mayo.edu;
   khosla.sundeep@mayo.edu
RI KAUR, JAPNEET/JFT-0765-2023; Farr, Joshua/B-3355-2011; Doolittle,
   Madison/AAB-3047-2022
OI Farr, Joshua/0000-0002-3179-6414; Doolittle, Madison/0000-0003-0912-0095
FU National Institutes of Health (NIH) [P01 AG062413, R21 AG065868, K01
   AR070241]; High-Risk Pilot Award from the Mayo Clinic Robert and Arlene
   Kogod Center on Aging; Career Development Award from the Mayo Clinic
   Robert and Arlene Kogod Center on Aging; Richard F. Emslander Career
   Development Award in Endocrinology; National Institute on Aging
   [R21AG065868, P01AG062413] Funding Source: NIH RePORTER
FX This work was supported by the National Institutes of Health (NIH)
   grants P01 AG062413 (to J.N.F., S.K.), R21 AG065868 (to J.N.F, S.K.),
   and K01 AR070241 (to J.N.F.) as well as a High-Risk Pilot Award (to
   J.N.F.) and Career Development Award (J.N.F.) from the Mayo Clinic
   Robert and Arlene Kogod Center on Aging and the Richard F. Emslander
   Career Development Award in Endocrinology (to J.N.F.).
CR Aguayo-Mazzucato C., 2019, Cell Metab
   Anderson R, 2019, EMBO J, V38, DOI 10.15252/embj.2018100492
   Baar MP, 2017, CELL, V169, P132, DOI 10.1016/j.cell.2017.02.031
   Baker DJ, 2016, NATURE, V530, P184, DOI 10.1038/nature16932
   Baker DJ, 2011, NATURE, V479, P232, DOI 10.1038/nature10600
   Bonds DE, 2006, J CLIN ENDOCR METAB, V91, P3404, DOI 10.1210/jc.2006-0614
   Burghardt AJ, 2010, J CLIN ENDOCR METAB, V95, P5045, DOI 10.1210/jc.2010-0226
   Bussian TJ, 2018, NATURE, V562, P578, DOI 10.1038/s41586-018-0543-y
   Chandra A, 2020, J BONE MINER RES, V35, P1119, DOI 10.1002/jbmr.3978
   Chang JH, 2016, NAT MED, V22, P78, DOI 10.1038/nm.4010
   Childs BG, 2016, SCIENCE, V354, P472, DOI 10.1126/science.aaf6659
   Coppé JP, 2010, ANNU REV PATHOL-MECH, V5, P99, DOI 10.1146/annurev-pathol-121808-102144
   Dallas SL, 2013, ENDOCR REV, V34, P658, DOI 10.1210/er.2012-1026
   Demaria M, 2014, DEV CELL, V31, P722, DOI 10.1016/j.devcel.2014.11.012
   Eckhardt BA, 2020, JCI INSIGHT, V5, DOI 10.1172/jci.insight.135236
   Farr JN, 2019, BONE, V121, P121, DOI 10.1016/j.bone.2019.01.015
   Farr JN, 2018, J BONE MINER RES, V33, P1568, DOI 10.1002/jbmr.3564
   Farr JN, 2017, NAT MED, V23, P1072, DOI 10.1038/nm.4385
   Farr JN, 2016, J BONE MINER RES, V31, P1920, DOI 10.1002/jbmr.2892
   Farr JN, 2016, BONE, V82, P28, DOI 10.1016/j.bone.2015.07.027
   Farr JN, 2014, J BONE MINER RES, V29, P787, DOI 10.1002/jbmr.2106
   Fuhrmann-Stroissnigg H, 2017, NAT COMMUN, V8, DOI 10.1038/s41467-017-00314-z
   HAYFLICK L, 1961, EXP CELL RES, V25, P585, DOI 10.1016/0014-4827(61)90192-6
   Hewitt G, 2012, NAT COMMUN, V3, DOI 10.1038/ncomms1708
   Hickson LJ, 2019, EBIOMEDICINE, V47, P446, DOI 10.1016/j.ebiom.2019.08.069
   Jeon OH, 2017, NAT MED, V23, P775, DOI 10.1038/nm.4324
   Jurk D, 2012, AGING CELL, V11, P996, DOI 10.1111/j.1474-9726.2012.00870.x
   Justice JN, 2019, EBIOMEDICINE, V40, P554, DOI 10.1016/j.ebiom.2018.12.052
   Kenyon J, 2007, NUCLEIC ACIDS RES, V35, P7557, DOI 10.1093/nar/gkm1064
   Khosla S, 2020, NAT REV ENDOCRINOL, V16, P263, DOI 10.1038/s41574-020-0335-y
   Khosla S, 2018, J CLIN ENDOCR METAB, V103, P1282, DOI 10.1210/jc.2017-02694
   Kim HN, 2019, AGING CELL, V18, DOI 10.1111/acel.12923
   Kirkland JL, 2017, J AM GERIATR SOC, V65, P2297, DOI 10.1111/jgs.14969
   Laberge RM, 2013, CELL DEATH DIS, V4, DOI 10.1038/cddis.2013.199
   Litwinoff EMS, 2015, CLIN PHARMACOL THER, V98, P135, DOI 10.1002/cpt.148
   Luo J, 1998, METABOLISM, V47, P663, DOI 10.1016/S0026-0495(98)90027-0
   Ma LL, 2012, EUR J EPIDEMIOL, V27, P319, DOI 10.1007/s10654-012-9674-x
   Minamino T, 2009, NAT MED, V15, P1082, DOI 10.1038/nm.2014
   Mu J, 2006, DIABETES, V55, P1695, DOI 10.2337/db05-1602
   Mu J, 2009, EUR J PHARMACOL, V623, P148, DOI 10.1016/j.ejphar.2009.09.027
   Musi N, 2018, AGING CELL, V17, DOI 10.1111/acel.12840
   Nelson G, 2012, AGING CELL, V11, P345, DOI 10.1111/j.1474-9726.2012.00795.x
   Ogrodnik M, 2019, CELL METAB, V29, P1061, DOI [10.1016/j.cmet.2019.01.013, 10.1016/j.cmet.2018.12.008]
   Ogrodnik M, 2017, NAT COMMUN, V8, DOI 10.1038/ncomms15691
   Pacheco R, 2013, CURR OSTEOPOROS REP, V11, P299, DOI 10.1007/s11914-013-0174-z
   Palmer AK, 2019, DIABETOLOGIA, V62, P1835, DOI 10.1007/s00125-019-4934-x
   Palmer AK, 2019, AGING CELL, V18, DOI 10.1111/acel.12950
   Park JI, 2000, J CANCER RES CLIN, V126, P455, DOI 10.1007/s004320050013
   Piemontese M, 2017, JCI INSIGHT, V2, DOI 10.1172/jci.insight.93771
   Qing H, 2012, J BONE MINER RES, V27, P1018, DOI 10.1002/jbmr.1567
   REICHEL W, 1968, J GERONTOL, V23, P71, DOI 10.1093/geronj/23.1.71
   Robles SJ, 1998, ONCOGENE, V16, P1113, DOI 10.1038/sj.onc.1201862
   Robling AG, 2020, ANNU REV PHYSIOL, V82, P485, DOI 10.1146/annurev-physiol-021119-034332
   Roos CM, 2016, AGING CELL, V15, P973, DOI 10.1111/acel.12458
   Sapieha P, 2018, TRENDS CELL BIOL, V28, P595, DOI 10.1016/j.tcb.2018.03.003
   Schafer MJ, 2017, NAT COMMUN, V8, DOI 10.1038/ncomms14532
   Stern AR, 2012, BIOTECHNIQUES, V52, P361, DOI 10.2144/0000113876
   STREHLER BL, 1959, J GERONTOL, V14, P430, DOI 10.1093/geronj/14.4.430
   Swanson EC, 2013, J CELL BIOL, V203, P929, DOI 10.1083/jcb.201306073
   Tchkonia T, 2013, J CLIN INVEST, V123, P966, DOI 10.1172/JCI64098
   TONNA EA, 1975, J GERONTOL, V30, P3, DOI 10.1093/geronj/30.1.3
   Wang XH, 1998, CANCER RES, V58, P5019
   Gerdes EOW, 2020, FEBS J, V287, P2418, DOI 10.1111/febs.15264
   Xu MQ, 2015, ECS ELECTROCHEM LETT, V4, DOI 10.1149/2.0021508eel
   Xu M, 2018, NAT MED, V24, P1246, DOI 10.1038/s41591-018-0092-9
   Yao ZT, 2020, CANCER RES, V80, P1171, DOI 10.1158/0008-5472.CAN-19-2348
   Yaprak G, 2018, BMC CANCER, V18, DOI 10.1186/s12885-018-4899-z
   Yosef R, 2016, NAT COMMUN, V7, DOI 10.1038/ncomms11190
   Yousefzadeh MJ, 2018, EBIOMEDICINE, V36, P18, DOI 10.1016/j.ebiom.2018.09.015
   Zhang J, 2018, CONNECT TISSUE RES, V59, P509, DOI 10.1080/03008207.2018.1439482
   Zhu Y, 2017, AGING-US, V9, P955, DOI 10.18632/aging.101202
   Zhu Y, 2015, AGING CELL, V14, P644, DOI 10.1111/acel.12344
NR 72
TC 42
Z9 44
U1 3
U2 27
PU SPRINGER
PI NEW YORK
PA ONE NEW YORK PLAZA, SUITE 4600, NEW YORK, NY, UNITED STATES
SN 1544-1873
EI 1544-2241
J9 CURR OSTEOPOROS REP
JI Curr. Osteoporos. Rep.
PD OCT
PY 2020
VL 18
IS 5
BP 559
EP 567
DI 10.1007/s11914-020-00619-x
EA AUG 2020
PG 9
WC Endocrinology & Metabolism
WE Science Citation Index Expanded (SCI-EXPANDED)
SC Endocrinology & Metabolism
GA NW1CO
UT WOS:000559489500003
PM 32794138
OA Green Submitted
DA 2026-02-13
ER

PT J
AU Pu, SX
   Liu, YW
   Wu, WJ
   Sun, F
   Lu, HS
   Xu, XC
   Su, YH
   Cheng, WM
   Wang, HZ
AF Pu, Shaoxia
   Liu, Yaowen
   Wu, Wenjun
   Sun, Fei
   Lu, Hongsheng
   Xu, Xiaocui
   Su, Yanhua
   Cheng, Wenming
   Wang, Haizhen
TI Aging related obesity and type 2 diabetes mellitus suppress
   neuromuscular communication and aggravate skeletal muscle dysfunction in
   rhesus monkeys
SO HELIYON
LA English
DT Article
DE Rhesus monkeys; Obesity; Type 2 diabetes; Aging; Muscle proteome
ID RISK-FACTORS; NEUROPATHY; DISABILITY; FALLS
AB Age-related functional deterioration in skeletal muscle raises the risk for falls, disability, and mortality in the elderly, particularly in obese people or those with type 2 diabetes mellitus (T2D). However, the response of the skeletal muscle to transitioning from obesity to diabetes remains poorly defined, despite that obesity is classified as a stage of pre-diabetes. We screened and selected spontaneously obese and diabetic rhesus monkeys and examined altered protein expression in skeletal muscle of healthy aging (CON), obesity aging (OB), and type 2 diabetes mellitus aging (T2D) rhesus monkeys using Tandem Mass Tags (TMT)-based quantitative proteomic analysis. In total, we identified 142 differentially expressed proteins. Muscle-nerve communication proteins were firstly suppressed at obese-stage. With the disintegration of skeletal muscle, mitochondrial complex I and other energy homeostasis relate proteins were significantly disordered at T2D stage. Indicating that aging related obesity suppressed muscle-nerve communication and contribute to T2D related functional deterioration of skeletal muscles in elderly rhesus monkeys. Some alterations of muscular functional regulator are detected in both obesity and T2D samples, suggesting some T2D related skeletal muscular hypofunctions are occurring at obesity or pre-obesity stage. Muscle-nerve communication proteins and muscular function related proteins could be potential therapy target or early diagnose marker of for skeletal muscular hypofunctions in aging obesity populations.
C1 [Pu, Shaoxia; Liu, Yaowen; Sun, Fei; Su, Yanhua; Wang, Haizhen] Yunnan Agr Univ, Coll Vet Med, Kunming, Peoples R China.
   [Wu, Wenjun; Cheng, Wenming] Yunnan Agr Univ, Fac Anim Sci & Technol, Kunming, Peoples R China.
   [Lu, Hongsheng] Yunnan Univ, Sch Life Sci, Kunming, Peoples R China.
   [Xu, Xiaocui] Kunming Med Univ, Fuwai Yunnan Cardiovasc Hosp, Kunming, Peoples R China.
C3 Yunnan Agricultural University; Yunnan Agricultural University; Yunnan
   University; Kunming Medical University
RP Wang, HZ (corresponding author), Yunnan Agr Univ, Coll Vet Med, Kunming, Peoples R China.; Cheng, WM (corresponding author), Yunnan Agr Univ, Fac Anim Sci & Technol, Kunming, Peoples R China.
EM cheng_8097@163.com; haizhenwang@ynau.edu.cn
RI Su, Yan-Hua/MIK-2806-2025
OI Wang, Haizhen/0000-0001-8135-4297
FU Yunnan Fundamental Research Projects [202201AS070081]; National Natural
   Science Foundation of China [32060206]
FX This study was supported by Yunnan Fundamental Research Projects (grant
   NO. 202101AU070095) , Yunnan Fundamental Research Projects (grant NO.
   202201AS070081) and National Natural Science Foundation of China (grant
   NO. 32060206) .
CR Apolloni S, 2019, J CACHEXIA SARCOPENI, V10, P872, DOI 10.1002/jcsm.12422
   Bas H, 2023, AGING CLIN EXP RES, V35, P2979, DOI 10.1007/s40520-023-02605-6
   Batsis JA, 2018, MED CLIN N AM, V102, P65, DOI 10.1016/j.mcna.2017.08.007
   Baumgartner RN, 2004, OBES RES, V12, P1995, DOI 10.1038/oby.2004.250
   Burton DGA, 2018, BIOGERONTOLOGY, V19, P447, DOI 10.1007/s10522-018-9763-7
   Busutil R, 2017, HEALTH QUAL LIFE OUT, V15, DOI 10.1186/s12955-017-0773-y
   Campisi J, 2019, NATURE, V571, P183, DOI 10.1038/s41586-019-1365-2
   Cho NH, 2018, DIABETES RES CLIN PR, V138, P271, DOI 10.1016/j.diabres.2018.02.023
   Cruz-Jentoft AJ, 2010, AGE AGEING, V39, P412, DOI 10.1093/ageing/afq034
   Di Micco R, 2021, NAT REV MOL CELL BIO, V22, P75, DOI 10.1038/s41580-020-00314-w
   Fajardo VA, 2015, DIS MODEL MECH, V8, P999, DOI 10.1242/dmm.020859
   Gregg EW, 2000, DIABETES CARE, V23, P1272, DOI 10.2337/diacare.23.9.1272
   Liu ZY, 2022, FRONT PUBLIC HEALTH, V10, DOI 10.3389/fpubh.2022.857691
   Mthembu Sinenhlanhla X H, 2022, Biochimie, V196, P182, DOI [10.1016/j.biochi.2021.09.010, 10.1016/j.biochi.2021.09.010]
   Nagasaki K, 2013, ENDOCR J, V60, P231, DOI 10.1507/endocrj.EJ12-0257
   Orlando G, 2020, DIABETES-METAB RES, V36, DOI 10.1002/dmrr.3231
   Phielix E, 2008, PHYSIOL BEHAV, V94, P252, DOI 10.1016/j.physbeh.2008.01.020
   Pimenta FBC, 2015, FRONT PSYCHOL, V6, DOI 10.3389/fpsyg.2015.00966
   Pop-Busui R, 2017, DIABETES CARE, V40, P136, DOI 10.2337/dc16-2042
   Rashedi V, 2019, DIABETES METAB SYND, V13, P2347, DOI 10.1016/j.dsx.2019.06.001
   Rubenstein LZ, 2006, AGE AGEING, V35, P37, DOI 10.1093/ageing/afl084
   Said G, 2007, NAT CLIN PRACT NEURO, V3, P331, DOI 10.1038/ncpneuro0504
   Vásquez E, 2014, J AGING HEALTH, V26, P1032, DOI 10.1177/0898264314535635
   Wallace C, 2002, DIABETES CARE, V25, P1983, DOI 10.2337/diacare.25.11.1983
   Wang JL, 2018, AM J PHYSIOL-ENDOC M, V315, pE294, DOI 10.1152/ajpendo.00016.2018
NR 25
TC 1
Z9 1
U1 4
U2 17
PU CELL PRESS
PI CAMBRIDGE
PA 50 HAMPSHIRE ST, FLOOR 5, CAMBRIDGE, MA 02139 USA
EI 2405-8440
J9 HELIYON
JI Heliyon
PD APR 15
PY 2024
VL 10
IS 7
AR e28549
DI 10.1016/j.heliyon.2024.e28549
EA MAR 2024
PG 9
WC Multidisciplinary Sciences
WE Science Citation Index Expanded (SCI-EXPANDED)
SC Science & Technology - Other Topics
GA QX7T5
UT WOS:001224239400001
PM 38586358
OA Green Submitted, gold
DA 2026-02-13
ER

PT J
AU Simón, A
   Bordonaba-Bosque, D
   Montero, O
   Solano-Castán, J
   Caro, I
AF Simon, Alba
   Bordonaba-Bosque, Daniel
   Montero, Olimpio
   Solano-Castan, Javier
   Caro, Irma
TI Blood Metabolic Biomarkers of Diabetes Mellitus Type 2 in Aged Adults
   Determined by a UPLC-MS Metabolomic Approach
SO METABOLITES
LA English
DT Article
DE diabetes mellitus type 2; elderly people; metabolomics; diet; UPLC-MS
ID INSULIN-RESISTANCE; AMINO-ACIDS; MARKERS
AB Background/Objectives: Type 2 diabetes mellitus (T2DM) is a metabolic disease whose importance rises with aging, though it is also looming large in younger populations due to increasing obesity. Its effects may damage renal and heart functioning. Plasma biomarkers of T2DM have been shown through metabolomic studies under different conditions, mainly obesity, but untargeted metabolomic studies on T2DM are lacking for elderly people. Methods: A UPLC-MS-based metabolomic approach was conducted to ascertain potential plasma biomarkers in a cohort older than 65 years. Results: The dipeptide Gly-His, along with diverse lysophosphatidylcholines (LPCs), mainly LPC(14:0) and LPC(20:4), and three gangliosides were found to have different plasma content in T2DM subjects compared to control (non-diabetic) subjects (NT2DM). LPC(20:4) exhibited a gender dependence, with statistically significant differences only in females. Gly-His correlated with MEDAS-14, whereas LPC(14:0) correlated with sugar-rich food consumption. Conclusions: As previously demonstrated for other conditions, mainly obesity, altered lipid metabolism was shown in this study to be a hallmark of T2DM in elderly people also.
C1 [Simon, Alba] Ctr Salud Almudevar, Serv Aragones Salud, Huesca 22270, Spain.
   [Bordonaba-Bosque, Daniel] Inst Aragones Ciencias Salud IACS, Serv Apoyo Metodol Estadistico & Documental SAMEyD, Avda San Juan Bosco 13, Zaragoza 50009, Spain.
   [Montero, Olimpio] Univ Valladolid, Consejo Super Invest Cient CSIC, Unidad Excelencia, Inst Biol & Genet Mol IBGM, Valladolid 47003, Spain.
   [Solano-Castan, Javier; Caro, Irma] Univ Valladolid, Dept Pediat & Inmunol, Psiquiatria & Hist Ciencia, Nutr Geriatr,Obstet & Ginecol Nutr & Bromatol, Valladolid 47005, Spain.
C3 Consejo Superior de Investigaciones Cientificas (CSIC); CSIC-UVA -
   Instituto de Biologia y Genetica Molecular (IBGM); Universidad de
   Valladolid; Universidad de Valladolid
RP Montero, O (corresponding author), Univ Valladolid, Consejo Super Invest Cient CSIC, Unidad Excelencia, Inst Biol & Genet Mol IBGM, Valladolid 47003, Spain.
EM alba1986_7@hotmail.com; dbordonaba.iacs@aragon.es;
   olimpio.montero@dicyl.csic.es; macjavi99@hotmail.com; irma.caro@uva.es
RI Montero, Olimpio/L-8263-2014
OI Montero, Olimpio/0000-0002-0241-8756; Bordonaba Bosque,
   Daniel/0000-0001-9444-606X
FU CEICA; Primary Care Directorate; Calaceite Health Center
FX We gratefully acknowledge the support of the CEICA, as well as the
   Primary Care Directorate and the coordination of the Calaceite Health
   Center, whose collaboration was essential for the development of this
   study. We also sincerely appreciate the voluntary participation of the
   59 patients from the Calaceite Basic Health Zone (ZBS), whose
   involvement was key to making this research possible. We also thank
   Marta Velasco for her valuable technical assistance.
CR Ahola-Olli AV, 2019, DIABETOLOGIA, V62, P2298, DOI 10.1007/s00125-019-05001-w
   Albillos SM, 2021, PARKINSONISM RELAT D, V91, P167, DOI 10.1016/j.parkreldis.2021.09.014
   Arneth B, 2019, INT J MOL SCI, V20, DOI 10.3390/ijms20102467
   Arroyo MN, 2021, INT J MOL SCI, V22, DOI 10.3390/ijms22020496
   Bandet CL, 2018, DIABETES, V67, P1258, DOI 10.2337/db17-0901
   Choi BH, 2024, EXP MOL MED, V56, P1552, DOI 10.1038/s12276-024-01263-6
   DiNicolantonio JJ, 2018, OPEN HEART, V5, DOI 10.1136/openhrt-2017-000676
   Donath MY, 2011, NAT REV IMMUNOL, V11, P98, DOI 10.1038/nri2925
   Drábková P, 2015, ADV CLIN EXP MED, V24, P447, DOI 10.17219/acem/29223
   Ellulu MS, 2022, BMC ENDOCR DISORD, V22, DOI 10.1186/s12902-021-00925-0
   Feng L, 2024, METABOLITES, V14, DOI 10.3390/metabo14110610
   Ferdous SE, 2024, INT J MOL SCI, V25, DOI 10.3390/ijms25168731
   Ferrannini E, 2013, DIABETES, V62, P1730, DOI 10.2337/db12-0707
   Floegel A, 2013, DIABETES, V62, P639, DOI 10.2337/db12-0495
   Galicia-Garcia U, 2020, INT J MOL SCI, V21, DOI 10.3390/ijms21176275
   Gall WE, 2010, PLOS ONE, V5, DOI 10.1371/journal.pone.0010883
   Gu XY, 2020, FRONT MOL BIOSCI, V7, DOI 10.3389/fmolb.2020.609806
   Guasch-Ferré M, 2016, DIABETES CARE, V39, P833, DOI 10.2337/dc15-2251
   de Alba IGF, 2020, FRONT PHARMACOL, V11, DOI 10.3389/fphar.2020.586187
   Ha CY, 2012, CLIN ENDOCRINOL, V76, P674, DOI 10.1111/j.1365-2265.2011.04244.x
   Han HS, 2023, NATURE AGING, V3, P982, DOI 10.1038/s43587-023-00460-8
   Johannsen DL, 2012, J CLIN ENDOCR METAB, V97, P242, DOI 10.1210/jc.2011-1798
   Kimura K, 2013, DIABETES, V62, P2266, DOI 10.2337/db12-1701
   Lewis GF, 2002, ENDOCR REV, V23, P201, DOI 10.1210/er.23.2.201
   Liu M, 1998, BIOCHEMISTRY-US, V37, P13626, DOI 10.1021/bi980351e
   Lu X, 2024, SIGNAL TRANSDUCT TAR, V9, DOI 10.1038/s41392-024-01951-9
   Lynch CJ, 2014, NAT REV ENDOCRINOL, V10, P723, DOI 10.1038/nrendo.2014.171
   Magliano D.J., 2021, IDF Diabetes Atlas
   Mirza AZ, 2019, EUR J MED CHEM, V166, P502, DOI 10.1016/j.ejmech.2019.01.067
   Nakhjavani M, 2013, LIFE SCI, V92, P51, DOI 10.1016/j.lfs.2012.10.026
   Nguyen D, 2013, AGING CELL, V12, P415, DOI 10.1111/acel.12073
   Pallares-Méndez R, 2016, ANN MED, V48, P89, DOI 10.3109/07853890.2015.1137630
   Roberts LD, 2014, LANCET DIABETES ENDO, V2, P65, DOI 10.1016/S2213-8587(13)70143-8
   Sandhoff R, 2018, PROG MOL BIOL TRANSL, V156, P1, DOI 10.1016/bs.pmbts.2018.01.002
   Shahisavandi M, 2023, GENES-BASEL, V14, DOI 10.3390/genes14071464
   Sjoberg DD, 2021, R J, V13, P570
   Tormo MC, 2021, Revista de Medicina de Laboratorio, V2, P30, DOI [10.20960/revmedlab.00053, DOI 10.20960/REVMEDLAB.00053]
   Wang B, 2021, SIGNAL TRANSDUCT TAR, V6, DOI 10.1038/s41392-020-00443-w
   Wang TJ, 2011, NAT MED, V17, P448, DOI 10.1038/nm.2307
   Wang WW, 2013, AMINO ACIDS, V45, P463, DOI 10.1007/s00726-013-1493-1
   Wang-Sattler R, 2012, MOL SYST BIOL, V8, DOI 10.1038/msb.2012.43
   Wickham H., DPLYR GRAMMAR DATA M
   Wittenbecher C, 2015, AM J CLIN NUTR, V101, P1241, DOI 10.3945/ajcn.114.099150
   Xia QS, 2020, WORLD J GASTROENTERO, V26, P2177, DOI 10.3748/wjg.v26.i18.2177
   Xu FG, 2013, J CLIN ENDOCR METAB, V98, pE1060, DOI 10.1210/jc.2012-4132
   Zhang YL, 2020, BBA-MOL BASIS DIS, V1866, DOI 10.1016/j.bbadis.2020.165683
   Zhang YR, 2023, MEDCOMM, V4, DOI 10.1002/mco2.363
NR 47
TC 2
Z9 2
U1 0
U2 1
PU MDPI
PI BASEL
PA MDPI AG, Grosspeteranlage 5, CH-4052 BASEL, SWITZERLAND
EI 2218-1989
J9 METABOLITES
JI Metabolites
PD JUN 12
PY 2025
VL 15
IS 6
AR 395
DI 10.3390/metabo15060395
PG 15
WC Biochemistry & Molecular Biology
WE Science Citation Index Expanded (SCI-EXPANDED)
SC Biochemistry & Molecular Biology
GA 4EJ7A
UT WOS:001516027200001
PM 40559420
OA Green Submitted, gold
DA 2026-02-13
ER

PT J
AU Cao, F
   Wu, K
   Zhu, YZ
   Bao, ZW
AF Cao, Fen
   Wu, Kun
   Zhu, Yong-Zhi
   Bao, Zhong-Wu
TI Roles and Mechanisms of Dipeptidyl Peptidase 4 Inhibitors in Vascular
   Aging
SO FRONTIERS IN ENDOCRINOLOGY
LA English
DT Review
DE DPP4 inhibitors; vascular aging; diseases; endothelial cells; vascular
   smooth muscle cells; endothelial progenitor cells; mononuclear
   macrophages
ID ENDOTHELIAL PROGENITOR CELLS; ACUTE MYOCARDIAL-INFARCTION; TYPE-2
   DIABETES-MELLITUS; GLUCAGON-LIKE PEPTIDE-1; GLYCATION END-PRODUCTS;
   DPP-4 INHIBITOR; BLOOD-PRESSURE; NLRP3 INFLAMMASOME; DIASTOLIC FUNCTION;
   HEART-FAILURE
AB Vascular aging is characterized by alterations in the constitutive properties and biological functions of the blood vessel wall. Endothelial cells (ECs) and vascular smooth muscle cells (VSMCs) are indispensability elements in the inner layer and the medial layer of the blood vessel wall, respectively. Dipeptidyl peptidase-4 (DPP4) inhibitors, as a hypoglycemic agent, play a protective role in reversing vascular aging regardless of their effects in meliorating glycemic control in humans and animal models of type 2 diabetes mellitus (T2DM) through complex cellular mechanisms, including improving EC dysfunction, promoting EC proliferation and migration, alleviating EC senescence, obstructing EC apoptosis, suppressing the proliferation and migration of VSMCs, increasing circulating endothelial progenitor cell (EPC) levels, and preventing the infiltration of mononuclear macrophages. All of these showed that DPP4 inhibitors may exert a positive effect against vascular aging, thereby preventing vascular aging-related diseases. In the current review, we will summarize the cellular mechanism of DPP4 inhibitors regulating vascular aging; moreover, we also intend to compile the roles and the promising therapeutic application of DPP4 inhibitors in vascular aging-related diseases.
C1 [Cao, Fen; Zhu, Yong-Zhi; Bao, Zhong-Wu] Huaihua First Peoples Hosp, Dept Cardiol, Huaihua, Peoples R China.
   [Wu, Kun] Huaihua First Peoples Hosp, Dept Neurol, Huaihua, Peoples R China.
RP Bao, ZW (corresponding author), Huaihua First Peoples Hosp, Dept Cardiol, Huaihua, Peoples R China.
EM baozhongwu3805@163.com
CR Aini K, 2019, INT HEART J, V60, P1421, DOI 10.1536/ihj.19-117
   Akoumianakis I, 2017, VASC PHARMACOL, V96-98, P1, DOI 10.1016/j.vph.2017.07.001
   Aroor AR, 2017, CARDIOVASC DIABETOL, V16, DOI 10.1186/s12933-017-0544-4
   Aroor Annayya R, 2013, Front Endocrinol (Lausanne), V4, P161, DOI 10.3389/fendo.2013.00161
   Aroor AR, 2013, ENDOCRINOLOGY, V154, P2501, DOI 10.1210/en.2013-1096
   Ashraghi MR, 2016, RECENT PATENTS ENDOC, V10, P11, DOI 10.2174/1872214810999160628105549
   Aso Y, 2015, ENDOCRINE, V50, P659, DOI 10.1007/s12020-015-0688-5
   Awal HB, 2020, CARDIOVASC DIABETOL, V19, DOI 10.1186/s12933-020-01046-z
   Balistreri CR, 2019, REJUV RES, V22, P399, DOI 10.1089/rej.2018.2144
   Birnbaum Y, 2019, BASIC RES CARDIOL, V114, DOI 10.1007/s00395-019-0743-0
   Boschmann M, 2009, J CLIN ENDOCR METAB, V94, P846, DOI 10.1210/jc.2008-1400
   Bostick B, 2014, METABOLISM, V63, P1000, DOI 10.1016/j.metabol.2014.04.002
   Brenner C, 2015, INT J CARDIOL, V199, P163, DOI 10.1016/j.ijcard.2015.07.044
   Brenner C, 2016, INT J CARDIOL, V205, P23, DOI 10.1016/j.ijcard.2015.11.180
   Brown SM, 2017, ENDOCRINOLOGY, V158, P3592, DOI 10.1210/en.2017-00416
   Byrneee AJ, 2020, J EXP MED, V217, DOI 10.1084/jem.20191236
   Castellano G, 2016, AM J TRANSPLANT, V16, P325, DOI 10.1111/ajt.13415
   Cha SA, 2017, LIPIDS HEALTH DIS, V16, DOI 10.1186/s12944-017-0443-4
   Chaturvedi M, 2014, MOL NEUROBIOL, V49, P563, DOI 10.1007/s12035-013-8538-z
   Chen SY, 2019, NEUROPHARMACOLOGY, V157, DOI 10.1016/j.neuropharm.2019.107668
   Chen Y, 2014, EVID-BASED COMPL ALT, V2014, DOI 10.1155/2014/956824
   Chen ZH, 2020, BIOCHEM PHARMACOL, V177, DOI 10.1016/j.bcp.2020.113951
   Cheng HM, 2017, INT J CARDIOL, V230, P209, DOI 10.1016/j.ijcard.2016.12.170
   Chiba Yukari, 2018, J Clin Med Res, V10, P648, DOI [10.14740/jocmr3464w, 10.14740/jocmr3464w]
   Choi SH, 2015, VASC PHARMACOL, V73, P11, DOI 10.1016/j.vph.2015.07.005
   Connelly KA, 2016, J DIABETES, V8, P63, DOI 10.1111/1753-0407.12258
   Cornel JH, 2016, DIABETES CARE, V39, P2304, DOI 10.2337/dc16-1415
   Dai XZ, 2018, J CELL MOL MED, V22, P89, DOI 10.1111/jcmm.13296
   Dai Y, 2014, CARDIOVASC DRUG THER, V28, P425, DOI 10.1007/s10557-014-6539-4
   Dai Y, 2014, ACTA DIABETOL, V51, P471, DOI 10.1007/s00592-013-0541-3
   Darsalia V, 2012, CLIN SCI, V122, P473, DOI 10.1042/CS20110374
   de Boer SA, 2017, DIABETES OBES METAB, V19, P1147, DOI 10.1111/dom.12925
   de Oliveira BC, 2019, BIOMED PHARMACOTHER, V113, DOI 10.1016/j.biopha.2019.108733
   Dei Cas A, 2017, CARDIOVASC DIABETOL, V16, DOI 10.1186/s12933-017-0503-0
   Díaz-Jiménez D, 2020, J BIOL CHEM, V295, P3213, DOI 10.1074/jbc.RA119.010894
   Donate-Correa J, 2013, INT J CARDIOL, V165, P179, DOI 10.1016/j.ijcard.2011.08.850
   Donato AJ, 2018, CIRC RES, V123, P825, DOI 10.1161/CIRCRESAHA.118.312563
   Dore FJ, 2018, CARDIOVASC DIABETOL, V17, DOI 10.1186/s12933-018-0709-9
   dos Santos L, 2013, CIRC-HEART FAIL, V6, P1029, DOI 10.1161/CIRCHEARTFAILURE.112.000057
   Du X, 2017, J AM COLL CARDIOL, V69, P1968, DOI 10.1016/j.jacc.2017.02.020
   El-Naggar AR, 2019, J CARDIOVASC PHARM T, V24, P254, DOI 10.1177/1074248418817345
   Ervinna N, 2013, ENDOCRINOLOGY, V154, P1260, DOI 10.1210/en.2012-1855
   Esposito G, 2017, BRIT J PHARMACOL, V174, P4070, DOI 10.1111/bph.13686
   Evans M, 2016, VASC HEALTH RISK MAN, V12, P337, DOI 10.2147/VHRM.S112148
   Fadini GP, 2016, J CLIN ENDOCR METAB, V101, P748, DOI 10.1210/jc.2015-3716
   Fadini GP, 2010, DIABETES CARE, V33, P1607, DOI 10.2337/dc10-0187
   Fenyo IM, 2013, IMMUNOBIOLOGY, V218, P1376, DOI 10.1016/j.imbio.2013.06.005
   Fujiwara T, 2015, HEART VESSELS, V30, P696, DOI 10.1007/s00380-014-0509-4
   Fukuda-Tsuru S, 2012, EUR J PHARMACOL, V696, P194, DOI 10.1016/j.ejphar.2012.09.024
   Gao P, 2020, HYPERTENSION, V75, P150, DOI 10.1161/HYPERTENSIONAHA.119.13778
   Gomez D, 2012, CARDIOVASC RES, V95, P156, DOI 10.1093/cvr/cvs115
   Gonçalves A, 2018, BIOMED PHARMACOTHER, V102, P833, DOI 10.1016/j.biopha.2018.03.144
   Groop PH, 2013, DIABETES CARE, V36, P3460, DOI 10.2337/dc13-0323
   Gutzwiller JP, 2006, DIGESTION, V73, P142, DOI 10.1159/000094334
   Hardigan T, 2016, AM J PHYSIOL-REG I, V311, pR466, DOI 10.1152/ajpregu.00057.2016
   Hardigan T, 2016, LIFE SCI, V159, P90, DOI 10.1016/j.lfs.2016.02.067
   Hasegawa Y, 2017, CARDIOVASC DIABETOL, V16, DOI 10.1186/s12933-017-0639-y
   Hein GJ, 2013, DIABETES, V62, P373, DOI 10.2337/db12-0202
   Hirano T, 2016, METABOLISM, V65, P893, DOI 10.1016/j.metabol.2016.03.010
   Huang CY, 2012, BRIT J PHARMACOL, V167, P1506, DOI 10.1111/j.1476-5381.2012.02102.x
   Huber BC, 2011, CARDIOVASC RES, V90, P529, DOI 10.1093/cvr/cvr014
   Hwang HJ, 2015, MOL CELL ENDOCRINOL, V405, P25, DOI 10.1016/j.mce.2015.01.025
   Jackson EK, 2017, J AM HEART ASSOC, V6, DOI 10.1161/JAHA.117.007253
   Ji YQ, 2019, FRONT PHARMACOL, V10, DOI 10.3389/fphar.2019.00142
   Jiang TC, 2019, MOL IMMUNOL, V107, P54, DOI 10.1016/j.molimm.2019.01.006
   Jung S, 2020, EUR HEART J-CARD PHA, V6, P364, DOI 10.1093/ehjcvp/pvz078
   Kaifu K, 2018, MICROVASC RES, V120, P90, DOI 10.1016/j.mvr.2018.07.004
   Kamel NM, 2019, EUR J PHARMACOL, V861, DOI 10.1016/j.ejphar.2019.172620
   Katakami N, 2018, CARDIOVASC DIABETOL, V17, DOI 10.1186/s12933-018-0666-3
   Kato S, 2016, INT J CARDIOL, V223, P770, DOI 10.1016/j.ijcard.2016.08.306
   Kawasaki T, 2018, AM J PHYSIOL-LUNG C, V315, pL834, DOI 10.1152/ajplung.00031.2018
   Kiliç A, 2021, TURK J MED SCI, V51, P727, DOI 10.3906/sag-2008-165
   Kim YG, 2017, CIRC-HEART FAIL, V10, DOI 10.1161/CIRCHEARTFAILURE.117.003957
   Kitao N, 2017, CARDIOVASC DIABETOL, V16, DOI 10.1186/s12933-017-0607-6
   Koibuchi N, 2014, CARDIOVASC DIABETOL, V13, DOI 10.1186/s12933-014-0157-0
   Kusunoki M, 2016, DRUG RES, V66, P18, DOI 10.1055/s-0035-1547254
   Kusunoki M, 2015, DRUG RES, V65, P532, DOI 10.1055/s-0034-1390419
   Kutoh E, 2015, ENDOCR RES, V40, P88, DOI 10.3109/07435800.2014.952743
   Kuwahara N, 2008, INT J CARDIOL, V123, P84, DOI 10.1016/j.ijcard.2007.02.029
   Lei YN, 2017, INT J CARDIOL, V243, P413, DOI 10.1016/j.ijcard.2017.05.062
   Lei YN, 2017, CIRC J, V81, P770, DOI 10.1253/circj.CJ-16-1326
   Leung M, 2016, DIABETES VASC DIS RE, V13, P236, DOI 10.1177/1479164116629352
   Li F, 2017, EXP CLIN ENDOCR DIAB, V125, P400, DOI 10.1055/s-0042-124421
   Li L, 2016, BMJ-BRIT MED J, V352, DOI 10.1136/bmj.i610
   Li Q, 2018, FREE RADICAL BIO MED, V121, P105, DOI 10.1016/j.freeradbiomed.2018.04.580
   Liao YF, 2010, VASC MED, V15, P279, DOI 10.1177/1358863X10367537
   Lim K, 2015, J CLIN ENDOCR METAB, V100, pE1308, DOI 10.1210/jc.2015-1800
   Lim S, 2012, PLOS ONE, V7, DOI 10.1371/journal.pone.0035007
   Lim SC, 2014, J RENIN-ANGIO-ALDO S, V15, P487, DOI 10.1177/1470320313475905
   Lin FY, 2021, CARDIOVASC DRUG THER, V35, P1111, DOI 10.1007/s10557-020-07013-w
   Lin X, 2016, BIOMED RES INT, V2016, DOI 10.1155/2016/6021394
   Liu WW, 2014, INFLAMM RES, V63, P33, DOI 10.1007/s00011-013-0667-3
   Lovshin JA, 2017, DIABETES CARE, V40, P1073, DOI 10.2337/dc17-0061
   Lozhkin A, 2017, J MOL CELL CARDIOL, V102, P10, DOI 10.1016/j.yjmcc.2016.12.004
   Ma M, 2015, CARDIOVASC DIABETOL, V14, DOI 10.1186/s12933-015-0218-z
   Ma SX, 2019, EUR J PHARMACOL, V851, P186, DOI 10.1016/j.ejphar.2019.01.008
   Manrique C, 2016, CARDIOVASC DIABETOL, V15, DOI 10.1186/s12933-016-0414-5
   Maruhashi T, 2016, CARDIOVASC DIABETOL, V15, DOI 10.1186/s12933-016-0438-x
   Mason RP, 2012, J CARDIOVASC PHARM, V60, P467, DOI 10.1097/FJC.0b013e31826be204
   Matikainen N, 2006, DIABETOLOGIA, V49, P2049, DOI 10.1007/s00125-006-0340-2
   Matsubara J, 2013, CIRC J, V77, P1337, DOI 10.1253/circj.CJ-12-1168
   McCormick LM, 2014, CIRC-CARDIOVASC IMAG, V7, P274, DOI 10.1161/CIRCIMAGING.113.000785
   McGuire DK, 2019, CIRCULATION, V139, P351, DOI 10.1161/CIRCULATIONAHA.118.038352
   McMurray JJV, 2018, JACC-HEART FAIL, V6, P8, DOI 10.1016/j.jchf.2017.08.004
   Meng JX, 2020, INT IMMUNOPHARMACOL, V89, DOI 10.1016/j.intimp.2020.106996
   Mi DH, 2019, CNS NEUROSCI THER, V25, P323, DOI 10.1111/cns.13042
   Mistry GC, 2008, J CLIN PHARMACOL, V48, P592, DOI 10.1177/0091270008316885
   Mita T, 2017, INT J ENDOCRINOL, V2017, DOI 10.1155/2017/1925305
   Mita T, 2016, DIABETES CARE, V39, P139, DOI 10.2337/dc15-0781
   Nagamine A, 2017, J PHARMACOL SCI, V133, P42, DOI 10.1016/j.jphs.2016.12.003
   Nakamura K, 2014, CARDIOVASC DIABETOL, V13, DOI 10.1186/s12933-014-0110-2
   Nakamura T, 2016, CARDIOVASC DIABETOL, V15, DOI 10.1186/s12933-016-0371-z
   Nakashima S, 2014, HORM METAB RES, V46, P717, DOI 10.1055/s-0034-1371892
   Nassar NN, 2015, NEUROPHARMACOLOGY, V89, P308, DOI 10.1016/j.neuropharm.2014.10.007
   Negro R, 2019, EXP CLIN ENDOCR DIAB, V127, P215, DOI 10.1055/s-0043-122383
   Neuhaus T, 2003, CELL PROLIFERAT, V36, P75, DOI 10.1046/j.1365-2184.2003.00262.x
   Noguchi K, 2015, EXP THER MED, V9, P84, DOI 10.3892/etm.2014.2051
   Oeseburg H, 2010, ARTERIOSCL THROM VAS, V30, P1407, DOI 10.1161/ATVBAHA.110.206425
   Ogawa S, 2011, TOHOKU J EXP MED, V223, P133, DOI 10.1620/tjem.223.133
   Onoue T, 2020, PLOS ONE, V15, DOI 10.1371/journal.pone.0228004
   Ott C, 2016, DIABETOLOGIA, V59, P2579, DOI 10.1007/s00125-016-4083-4
   Ott C, 2014, REDOX BIOL, V2, P411, DOI 10.1016/j.redox.2013.12.016
   Oyama J, 2016, PLOS MED, V13, DOI 10.1371/journal.pmed.1002051
   Palombo C, 2016, VASC PHARMACOL, V77, P1, DOI 10.1016/j.vph.2015.11.083
   Papazafiropoulou AK, 2018, EXP CLIN ENDOCR DIAB, V126, P367, DOI 10.1055/s-0043-118748
   Potenza MA, 2017, PHARMACOL RES, V120, P226, DOI 10.1016/j.phrs.2017.04.009
   Pujadas G, 2017, ENDOCRINE, V56, P509, DOI 10.1007/s12020-016-1052-0
   Ras RT, 2013, INT J CARDIOL, V168, P344, DOI 10.1016/j.ijcard.2012.09.047
   Remm F, 2018, STEM CELLS INT, V2018, DOI 10.1155/2018/5284963
   Rosengren A, 2004, LANCET, V364, P953, DOI 10.1016/S0140-6736(04)17019-0
   Salim HM, 2017, VASC PHARMACOL, V96-98, P19, DOI 10.1016/j.vph.2017.03.003
   Salim HM, 2016, VASC PHARMACOL, V79, P16, DOI 10.1016/j.vph.2015.08.011
   Sanajou D, 2018, EUR J PHARMACOL, V833, P158, DOI 10.1016/j.ejphar.2018.06.001
   Satoh T, 2013, CELL DEATH DIS, V4, DOI 10.1038/cddis.2013.169
   Scirica BM, 2013, NEW ENGL J MED, V369, P1317, DOI 10.1056/NEJMoa1307684
   Senatus LM, 2017, FRONT GENET, V8, DOI 10.3389/fgene.2017.00187
   Singh A, 2011, AM J PHYSIOL-RENAL, V300, pF40, DOI 10.1152/ajprenal.00103.2010
   Steptoe A, 2012, NAT REV CARDIOL, V9, P360, DOI 10.1038/nrcardio.2012.45
   Sung PH, 2019, BIOMED PHARMACOTHER, V111, P1088, DOI 10.1016/j.biopha.2019.01.025
   Takahashi H, 2019, BIOCHEM BIOPHYS REP, V18, DOI 10.1016/j.bbrep.2019.100640
   Tanaka A, 2018, INT J CARDIOL, V271, P331, DOI 10.1016/j.ijcard.2018.05.055
   Tang ST, 2016, INT J MOL MED, V37, P1558, DOI 10.3892/ijmm.2016.2578
   Terasaki M, 2020, INT J MOL SCI, V21, DOI 10.3390/ijms21134811
   Terasaki M, 2018, INT J ENDOCRINOL, V2018, DOI 10.1155/2018/8458304
   Terasaki M, 2017, INT J ENDOCRINOL, V2017, DOI 10.1155/2017/1365209
   Terawaki Y, 2014, CARDIOVASC DIABETOL, V13, DOI 10.1186/s12933-014-0154-3
   Thijssen DHJ, 2016, J PHYSIOL-LONDON, V594, P2275, DOI 10.1113/JP270597
   Tomiyama H, 2016, CARDIOVASC DIABETOL, V15, DOI 10.1186/s12933-016-0472-8
   Tremblay AJ, 2011, DIABETES OBES METAB, V13, P366, DOI 10.1111/j.1463-1326.2011.01362.x
   Triposkiadis F, 2019, J AM COLL CARDIOL, V74, P804, DOI 10.1016/j.jacc.2019.06.053
   Turgeon J, 2012, ATHEROSCLEROSIS, V223, P122, DOI 10.1016/j.atherosclerosis.2012.05.003
   Ungvari Z, 2018, NAT REV CARDIOL, V15, P555, DOI 10.1038/s41569-018-0030-z
   Versari D, 2009, DIABETES CARE, V32, pS314, DOI 10.2337/dc09-S330
   Vittone F, 2012, DIABETOLOGIA, V55, P2267, DOI 10.1007/s00125-012-2582-5
   Wang MT, 2017, CARDIOVASC DIABETOL, V16, DOI 10.1186/s12933-017-0572-0
   Werida R, 2020, DIABETES RES CLIN PR, V170, DOI 10.1016/j.diabres.2020.108473
   White WB, 2013, NEW ENGL J MED, V369, P1327, DOI 10.1056/NEJMoa1305889
   Wicinski M, 2019, INT J MOL SCI, V20, DOI 10.3390/ijms20164052
   Wolf EJ, 2020, PSYCHONEUROENDOCRINO, V117, DOI 10.1016/j.psyneuen.2020.104656
   Wronkowitz N, 2014, BBA-MOL BASIS DIS, V1842, P1613, DOI 10.1016/j.bbadis.2014.06.004
   Wu C, 2017, MOL MED REP, V15, P4346, DOI 10.3892/mmr.2017.6501
   Xu J, 2018, LAB INVEST, V98, P1333, DOI 10.1038/s41374-018-0080-1
   Xu YC, 2015, ENDOCR REV, V36, P174, DOI 10.1210/er.2013-1079
   Yang D, 2019, FASEB J, V33, P7603, DOI 10.1096/fj.201801671RRRR
   Zannad F, 2015, LANCET, V385, P2067, DOI 10.1016/S0140-6736(14)62225-X
   Zhang Q, 2018, BIOMED RES INT, V2018, DOI 10.1155/2018/3109251
   Zhao X, 2020, AUTOPHAGY, V16, P70, DOI 10.1080/15548627.2019.1598750
NR 167
TC 15
Z9 21
U1 3
U2 8
PU FRONTIERS MEDIA SA
PI LAUSANNE
PA AVENUE DU TRIBUNAL FEDERAL 34, LAUSANNE, CH-1015, SWITZERLAND
SN 1664-2392
J9 FRONT ENDOCRINOL
JI Front. Endocrinol.
PD AUG 17
PY 2021
VL 12
DI 10.3389/fendo.2021.731273
PG 15
WC Endocrinology & Metabolism
WE Science Citation Index Expanded (SCI-EXPANDED)
SC Endocrinology & Metabolism
GA UQ2HZ
UT WOS:000695891900001
PM 34489872
OA Green Submitted, gold
DA 2026-02-13
ER

PT J
AU Hoseini, R
   Hoseini, Z
   Kamangar, A
AF Hoseini, Rastegar
   Hoseini, Zahra
   Kamangar, Ayob
TI The role of the SIRT1 and mTOR pathways in exercise-induced β-cell
   senescence reduction in type 2 diabetes mellitus
SO CELLULAR AND MOLECULAR LIFE SCIENCES
LA English
DT Review
DE SIRT1; MTOR pathway; beta-cell senescence; T2DM Exercise; Metabolic
   modulation
ID ENDOPLASMIC-RETICULUM STRESS; NF-KAPPA-B; ADIPOSE-TISSUE; MITOCHONDRIAL
   BIOGENESIS; CALORIE RESTRICTION; INSULIN SENSITIVITY; METABOLIC
   SYNDROME; RAPAMYCIN PATHWAY; MAMMALIAN TARGET; OXIDATIVE STRESS
AB Type 2 diabetes mellitus (T2DM) is characterized by insulin resistance, chronic hyperglycemia, and pancreatic beta-cell dysfunction, driven in part by cellular senescence and chronic inflammation. The sirtuin 1 (SIRT1) and mechanistic target of rapamycin (mTOR) pathways play critical roles in regulating cellular metabolism, stress responses, and aging, making them key targets for mitigating beta-cell senescence and T2DM progression. SIRT1, a NAD + -dependent deacetylase, enhances insulin secretion, reduces oxidative stress, and suppresses inflammation by modulating transcription factors such as NF-kappa B and PGC-1 alpha. Conversely, mTOR signaling, when hyperactivated, promotes cellular senescence and metabolic dysfunction. Exercise has emerged as a potent non-pharmacological intervention. It upregulates SIRT1 activity through increased NAD(+) levels and AMP-activated protein kinase (AMPK) activation, while also downregulating excessive mTOR signaling. These effects enhance autophagy, reduce oxidative stress, and improve mitochondrial function, thereby preserving beta-cell mass and function. Preclinical and clinical studies demonstrated that exercise-induced SIRT1 activation and mTOR inhibition mitigate beta-cell senescence, improve glucose homeostasis, and reduce the risk of T2DM. Pharmacological strategies targeting SIRT1 activation and mTOR inhibition, such as NAD + boosters and rapamycin analogs, show promise in preclinical models but require further clinical validation. Understanding the interplay between the SIRT1 and mTOR pathways offers novel therapeutic avenues for preserving beta-cell function, preventing T2DM, and promoting healthy aging. Future research should focus on optimizing exercise regimens and developing targeted interventions to harness the synergistic benefits of SIRT1 activation and mTOR inhibition in metabolic health.
C1 [Hoseini, Rastegar; Hoseini, Zahra; Kamangar, Ayob] Razi Univ, Fac Sport Sci, Dept Exercise Physiol, Kermanshah, Iran.
C3 Razi University
RP Hoseini, R (corresponding author), Razi Univ, Fac Sport Sci, Dept Exercise Physiol, Kermanshah, Iran.
EM R.hoseini@razi.ac.ir
RI Hoseini, Rastegar/ABH-7065-2020
OI Hoseini, Rastegar/0000-0001-8685-2471
CR Aguayo-Mazzucato C, 2019, CELL METAB, V30, P129, DOI 10.1016/j.cmet.2019.05.006
   Al Awadi F, 2020, Dubai Diabetes and Endocrinology Journal, V26, P164, DOI [10.1159/000512428, 10.1159/000512428, DOI 10.1159/000512428]
   Al-kuraishy HM, 2024, AUTOPHAGY, V20, P2361, DOI 10.1080/15548627.2024.2367356
   Al-Kuraishy HM, 2024, Autophagy
   Alqrad MAI, 2023, MEDICINA-LITHUANIA, V59, DOI 10.3390/medicina59071351
   Alrouji M, 2023, J CELL MOL MED, V27, P1775, DOI 10.1111/jcmm.17784
   Amjad S, 2021, MOL METAB, V49, DOI 10.1016/j.molmet.2021.101195
   Amorim JA, 2022, NAT REV ENDOCRINOL, V18, P243, DOI 10.1038/s41574-021-00626-7
   Angelico F, 2023, INTERN EMERG MED, V18, P1007, DOI 10.1007/s11739-023-03226-7
   Archuleta TL, 2009, FREE RADICAL BIO MED, V47, P1486, DOI 10.1016/j.freeradbiomed.2009.08.014
   Asahara S, 2022, BIOMOLECULES, V12, DOI 10.3390/biom12050614
   Avilkina V, 2022, BONE, V154, DOI 10.1016/j.bone.2021.116232
   Back SH, 2012, ANNU REV BIOCHEM, V81, P767, DOI 10.1146/annurev-biochem-072909-095555
   Bartolomé A, 2014, DIABETES, V63, P2996, DOI 10.2337/db13-0970
   Basile G, 2022, MOL METAB, V60, DOI 10.1016/j.molmet.2022.101477
   Bejjani F, 2019, BBA-REV CANCER, V1872, P11, DOI 10.1016/j.bbcan.2019.04.003
   Bonkowski MS, 2016, NAT REV MOL CELL BIO, V17, P679, DOI 10.1038/nrm.2016.93
   Burgos-Morón E, 2019, J CLIN MED, V8, DOI 10.3390/jcm8091385
   Calcaterra V, 2022, INT J ENV RES PUB HE, V19, DOI 10.3390/ijerph19116908
   Carroll B, 2017, J CELL BIOL, V216, P1949, DOI 10.1083/jcb.201610113
   Chen F, 2024, BMC MED, V22, DOI 10.1186/s12916-024-03749-6
   Cho KW, 2011, DIABETES, V60, P3100, DOI 10.2337/db11-1308
   Chrienova Z, 2021, J ENZYM INHIB MED CH, V36, P1679, DOI 10.1080/14756366.2021.1955873
   Civitarese AE, 2007, PLOS MED, V4, P485, DOI 10.1371/journal.pmed.0040076
   Clark AL, 2016, CURR OPIN IMMUNOL, V43, P60, DOI 10.1016/j.coi.2016.09.006
   Conn CS, 2011, CELL CYCLE, V10, P1940, DOI 10.4161/cc.10.12.15858
   Cresswell JA, 2025, LANCET GLOB HEALTH, V13, pe626, DOI [10.1016/s2214-109x(24)00560-6, 10.1016/S2214-109X(24)00560-6]
   de Kreutzenberg SV, 2010, DIABETES, V59, P1006, DOI 10.2337/db09-1187
   De R, 2021, CELL BIOL TOXICOL, V37, P333, DOI 10.1007/s10565-020-09561-1
   Dong G, 2015, AM J PHYSIOL-RENAL, V308, pF267, DOI 10.1152/ajprenal.00629.2014
   El Assar M, 2022, INT J MOL SCI, V23, DOI 10.3390/ijms23158713
   Elghazi L, 2017, MOL METAB, V6, P560, DOI 10.1016/j.molmet.2017.03.010
   Esmaeili Y, 2022, J CONTROL RELEASE, V345, P147, DOI 10.1016/j.jconrel.2022.03.001
   Evans JL, 2005, ANTIOXID REDOX SIGN, V7, P1040, DOI 10.1089/ars.2005.7.1040
   Fontana L, 2004, P NATL ACAD SCI USA, V101, P6659, DOI 10.1073/pnas.0308291101
   Galderisi A, 2021, J CLIN ENDOCR METAB, V106, P2660, DOI 10.1210/clinem/dgab344
   Geier C, 2021, AUTOIMMUN REV, V20, DOI 10.1016/j.autrev.2021.102984
   Gerber PA, 2017, ANTIOXID REDOX SIGN, V26, P501, DOI 10.1089/ars.2016.6755
   Gharakhanlou BJ, 2022, INT J DIABETES DEV C, V42, P727, DOI 10.1007/s13410-021-01032-5
   Ghiasi R, 2019, HORM MOL BIOL CLIN I, V40, DOI 10.1515/hmbci-2019-0011
   Ghosh HS, 2010, PLOS ONE, V5, DOI 10.1371/journal.pone.0009199
   Gillum MP, 2011, DIABETES, V60, P3235, DOI 10.2337/db11-0616
   Gurd BJ, 2010, APPL PHYSIOL NUTR ME, V35, P350, DOI 10.1139/H10-030
   Hazar N, 2024, FRONT PUBLIC HEALTH, V12, DOI 10.3389/fpubh.2024.1322072
   He F, 2021, BIOMED RES INT, V2021, DOI 10.1155/2021/8818713
   He SL, 2023, INT J MED SCI, V20, P505, DOI 10.7150/ijms.77955
   He T, 2023, J MOL MED, V101, P1397, DOI 10.1007/s00109-023-02364-x
   Hela F, 2023, BIOLOGY-BASEL, V12, DOI 10.3390/biology12091205
   Hoseini Rastegar, 2025, Heliyon, V11, pe41888, DOI [10.1016/j.heliyon.2025.e41888, 10.1016/j.heliyon.2025.e41888]
   Huang QX, 2021, J AM CHEM SOC, V143, P1416, DOI 10.1021/jacs.0c10836
   Hulett NA, 2022, NUTRIENTS, V14, DOI 10.3390/nu14030647
   Hwang JW, 2013, FREE RADICAL BIO MED, V61, P95, DOI 10.1016/j.freeradbiomed.2013.03.015
   Jin Q, 2024, INT J BIOL MACROMOL, V264, DOI 10.1016/j.ijbiomac.2024.130761
   Jinyue W., 2021, Front Sport Res, V3, P19
   Juan CG, 2023, SCI REP-UK, V13, DOI 10.1038/s41598-023-38843-x
   Kakoti BB, 2024, J DIABETES METAB DIS, V23, P1427, DOI 10.1007/s40200-024-01420-8
   Kang H, 2021, LAB INVEST, V101, P1225, DOI 10.1038/s41374-021-00599-1
   Kauppinen A, 2013, CELL SIGNAL, V25, P1939, DOI 10.1016/j.cellsig.2013.06.007
   Khamzina L, 2005, ENDOCRINOLOGY, V146, P1473, DOI 10.1210/en.2004-0921
   Kim JY, 2022, FRONT ENDOCRINOL, V13, DOI 10.3389/fendo.2022.930919
   Kitada M, 2013, DIABETES METAB J, V37, P315, DOI 10.4093/dmj.2013.37.5.315
   Kong SF, 2022, MOL GENET GENOMICS, V297, P621, DOI 10.1007/s00438-022-01878-2
   Krebs M, 2007, DIABETES, V56, P1600, DOI 10.2337/db06-1016
   Kulothungan V, 2024, SUSTAIN DEV, V32, P2020, DOI 10.1002/sd.2761
   Laplante M, 2012, CELL, V149, P274, DOI 10.1016/j.cell.2012.03.017
   Lee JH, 2022, INT J MOL SCI, V23, DOI 10.3390/ijms23094843
   Lee JH, 2009, DIABETES, V58, P344, DOI 10.2337/db07-1795
   Leibowitz G, 2008, DIABETES OBES METAB, V10, P157, DOI 10.1111/j.1463-1326.2008.00952.x
   Li D, 2022, FOOD FUNCT, V13, P11853, DOI [10.1039/d2fo01450e, 10.1039/D2FO01450E]
   Li D, 2017, J NEUROINFLAMM, V14, DOI 10.1186/s12974-017-0841-6
   Li MW, 2022, SIGNAL TRANSDUCT TAR, V7, DOI 10.1038/s41392-022-01073-0
   Li ZY, 2022, TRENDS CELL BIOL, V32, P574, DOI 10.1016/j.tcb.2021.12.008
   Liang DY, 2020, BIOCHIMIE, V170, P10, DOI 10.1016/j.biochi.2019.12.001
   Liang MY, 2021, REV CARDIOVASC MED, V22, P1523, DOI 10.31083/j.rcm2204156
   Lim JH, 2010, MOL CELL, V38, P864, DOI 10.1016/j.molcel.2010.05.023
   Liu L, 2023, J BIOMED SCI, V30, DOI 10.1186/s12929-023-00975-7
   Liu TF, 2011, J BIOL CHEM, V286, P9856, DOI 10.1074/jbc.M110.196790
   Lu Y, 2025, ADV BIOL-GER, V9, DOI 10.1002/adbi.202400469
   Lumeng CN, 2011, J CLIN INVEST, V121, P2111, DOI 10.1172/JCI57132
   Majeed Y, 2021, SCI REP-UK, V11, DOI 10.1038/s41598-021-87759-x
   Marques P, 2024, SCI REP-UK, V14, DOI 10.1038/s41598-024-63525-7
   Meyerovich K, 2016, J MOL ENDOCRINOL, V57, pR1, DOI 10.1530/JME-15-0306
   Mezza T, 2025, METABOLISM, V163, DOI 10.1016/j.metabol.2024.156087
   Michishita E, 2005, MOL BIOL CELL, V16, P4623, DOI 10.1091/mbc.E05-01-0033
   Mihanfar A, 2024, ARCH PHYSIOL BIOCHEM, V130, P13, DOI 10.1080/13813455.2021.1956976
   Milne JC, 2007, NATURE, V450, P712, DOI 10.1038/nature06261
   Miwa S, 2022, J CLIN INVEST, V132, DOI 10.1172/JCI158447
   Morris BJ, 2013, FREE RADICAL BIO MED, V56, P133, DOI 10.1016/j.freeradbiomed.2012.10.525
   Murakami T, 2022, FRONT ENDOCRINOL, V13, DOI 10.3389/fendo.2022.869414
   Olefsky JM, 2010, ANNU REV PHYSIOL, V72, P219, DOI 10.1146/annurev-physiol-021909-135846
   Omar-Hmeadi M, 2021, CELL MOL LIFE SCI, V78, P1957, DOI 10.1007/s00018-020-03688-4
   Pedersen SS, 2022, J BIOL CHEM, V298, DOI 10.1016/j.jbc.2022.102312
   Prasad M, 2025, INDIAN J COMMUN MED, V50, P318, DOI 10.4103/ijcm.ijcm_420_23
   Qiang L, 2011, CELL METAB, V14, P758, DOI 10.1016/j.cmet.2011.10.007
   Rada P, 2018, ANTIOXID REDOX SIGN, V28, P1187, DOI 10.1089/ars.2017.7373
   Radak Z, 2020, REDOX BIOL, V35, DOI 10.1016/j.redox.2020.101467
   Ramasubbu K, 2023, MOL CELL BIOCHEM, V478, P1307, DOI 10.1007/s11010-022-04587-x
   Ribaric S, 2022, INT J MOL SCI, V23, DOI 10.3390/ijms23063245
   Rorsman P, 2018, PHYSIOL REV, V98, P117, DOI 10.1152/physrev.00008.2017
   Sadria M, 2021, CELL COMMUN SIGNAL, V19, DOI 10.1186/s12964-021-00706-1
   Sauve AA, 2006, ANNU REV BIOCHEM, V75, P435, DOI 10.1146/annurev.biochem.74.082803.133500
   Scherer PE, 2006, DIABETES, V55, P1537, DOI 10.2337/db06-0263
   Selman C, 2009, SCIENCE, V326, P140, DOI 10.1126/science.1177221
   Smiles WJ, 2024, ESSAYS BIOCHEM, V68, P321, DOI 10.1042/EBC20240007
   Smoliga JM, 2011, MOL NUTR FOOD RES, V55, P1129, DOI 10.1002/mnfr.201100143
   Song J, 2018, FRONT ENDOCRINOL, V9, DOI 10.3389/fendo.2018.00724
   Song YH, 2022, REV NEUROSCIENCE, V33, P427, DOI 10.1515/revneuro-2021-0118
   Stanciu SM, 2024, BIOMEDICINES, V12, DOI 10.3390/biomedicines12081802
   Sun C, 2007, CELL METAB, V6, P307, DOI 10.1016/j.cmet.2007.08.014
   Suwa M, 2008, METABOLISM, V57, P986, DOI 10.1016/j.metabol.2008.02.017
   Suwa Masataka, 2013, Curr Aging Sci, V6, P178
   Szwed A, 2021, PHYSIOL REV, V101, P1371, DOI 10.1152/physrev.00026.2020
   Tanno M, 2007, J BIOL CHEM, V282, P6823, DOI 10.1074/jbc.M609554200
   Tao ZT, 2025, FRONT IMMUNOL, V16, DOI 10.3389/fimmu.2025.1580369
   Thoreen CC, 2012, NATURE, V485, P109, DOI 10.1038/nature11083
   Tuduri E, 2022, AGEING RES REV, V80, DOI 10.1016/j.arr.2022.101674
   Ungurianu A, 2023, AGEING RES REV, V88, DOI 10.1016/j.arr.2023.101936
   Vargas-Ortiz K, 2019, INT J MOL SCI, V20, DOI 10.3390/ijms20112717
   Wang LQ, 2022, NAT REV CANCER, V22, P340, DOI 10.1038/s41568-022-00450-9
   Wang Y, 2024, FRONT ENDOCRINOL, V14, DOI 10.3389/fendo.2023.1331739
   Water Environment & Health team LAPABE laboratory Faculty of Science Mohammed First University Oujda., 2023, MED MOD, V30, P323, DOI [10.31689/rmm.2023.30.4.323, 10.31689/rmm.2023.30.4.323, DOI 10.31689/RMM.2023.30.4.323]
   Wellen KE, 2005, J CLIN INVEST, V115, P1111, DOI 10.1172/JCI200525102
   Wu ML, 2021, FREE RADICAL BIO MED, V168, P117, DOI 10.1016/j.freeradbiomed.2021.03.029
   Xu CY, 2020, NAT CELL BIOL, V22, P1170, DOI 10.1038/s41556-020-00579-5
   Xu H, 2023, AGING DIS, V14, P794, DOI 10.14336/AD.2022.1123
   Xu YF, 2023, AUTOPHAGY, V19, P379, DOI 10.1080/15548627.2022.2062112
   Yang XY, 2024, FRONT ENDOCRINOL, V15, DOI 10.3389/fendo.2024.1343002
   Yao K, 2023, J NEUROINFLAMM, V20, DOI 10.1186/s12974-023-02886-8
   Yeung F, 2004, EMBO J, V23, P2369, DOI 10.1038/sj.emboj.7600244
   Yoon MS, 2017, NUTRIENTS, V9, DOI 10.3390/nu9111176
   Yu Q, 2018, CANCER LETT, V418, P20, DOI 10.1016/j.canlet.2017.12.035
   Yu WH, 2024, LANCET PLANET HEALTH, V8, pe146, DOI 10.1016/S2542-5196(24)00003-2
   Zamanian MY, 2024, CELL BIOCHEM FUNCT, V42, DOI 10.1002/cbf.4030
   Zhang JN, 2009, J CLIN INVEST, V119, P3048, DOI 10.1172/JCI38902
   Zhang TC, 2024, FRONT ENDOCRINOL, V14, DOI 10.3389/fendo.2023.1281213
   Zhao KX, 2024, FRONT CELL DEV BIOL, V12, DOI 10.3389/fcell.2024.1405546
   Zhao YX, 2024, BIOGERONTOLOGY, V25, P53, DOI 10.1007/s10522-023-10067-6
   Zhao Z, 2025, FRONT ENDOCRINOL, V16, DOI 10.3389/fendo.2025.1557797
NR 138
TC 1
Z9 1
U1 5
U2 5
PU SPRINGER BASEL AG
PI BASEL
PA PICASSOPLATZ 4, BASEL, 4052, SWITZERLAND
SN 1420-682X
EI 1420-9071
J9 CELL MOL LIFE SCI
JI Cell. Mol. Life Sci.
PD OCT 30
PY 2025
VL 82
IS 1
AR 374
DI 10.1007/s00018-025-05836-0
PG 15
WC Biochemistry & Molecular Biology; Cell Biology
WE Science Citation Index Expanded (SCI-EXPANDED)
SC Biochemistry & Molecular Biology; Cell Biology
GA 9FP4M
UT WOS:001605189400001
PM 41165878
OA Green Submitted, gold
DA 2026-02-13
ER

PT J
AU Katsuragawa, S
   Tsurutani, Y
   Takiguchi, T
   Saito, J
   Nishikawa, T
AF Katsuragawa, Sho
   Tsurutani, Yuya
   Takiguchi, Tomoko
   Saito, Jun
   Nishikawa, Tetsuo
TI Impact of primary aldosteronism on renal function in patients with type
   2 diabetes
SO JOURNAL OF DIABETES INVESTIGATION
LA English
DT Article
DE Hyperaldosteronism; Renal insufficiency; Type 2 diabetes mellitus
ID KIDNEY-DISEASE; CARDIOVASCULAR OUTCOMES; PREVALENCE; INSULIN; SYSTEM;
   DIAGNOSIS; BLOCKADE; RISK
AB Aims/Introduction Renal dysfunction might quickly progress in patients with type 2 diabetes mellitus, when accompanied by hypertension. However, whether primary aldosteronism (PA), which autonomously over-secretes aldosterone, causes additional renal damage in patients with type 2 diabetes mellitus is unclear. We evaluated the impact of PA on renal function in patients with type 2 diabetes mellitus. Materials and Methods A retrospective review of all patients with type 2 diabetes mellitus who visited Yokohama Rosai Hospital's (Yokohama Japan) outpatient department between April 2017 and March 2018 was carried out. Records of patients with PA who underwent PA treatment by adrenalectomy or mineralocorticoid receptor antagonists (PA group) and those without PA (non-PA group) were extracted, and renal function was compared between the two groups. Untreated PA patients were excluded, as their renal function might be overestimated as a result of glomerular hyperfiltration. Results There were 83 patients in the PA group and 1,580 patients in the non-PA group. The PA group had significantly lower estimated glomerular filtration rates than the non-PA group (66.3 [52.4-78.2] vs 70.5 [56.0-85.6] mL/min/1.73 m(2),P = 0.047). Multiple regression analysis showed that PA was a factor for decreased estimated glomerular filtration rate, independent of age, sex, glycated hemoglobin, diuretic use and hypertension (P = 0.025). PA induced a 3.7-mL/min/1.73 m(2)(95% confidence interval 0.47-6.9) decrease in estimated glomerular filtration rate, equivalent to that induced by 4.4 years of aging. Conclusions Our results show that in patients with type 2 diabetes mellitus, PA is an independent risk factor for renal dysfunction. To prevent the progression of renal failure, PA should not be overlooked.
C1 [Katsuragawa, Sho; Tsurutani, Yuya; Takiguchi, Tomoko; Saito, Jun; Nishikawa, Tetsuo] Yokohama Rosai Hosp, Endocrinol & Diabet Ctr, Yokohama, Kanagawa, Japan.
C3 Yokohama Rosai Hospital
RP Tsurutani, Y (corresponding author), Yokohama Rosai Hosp, Endocrinol & Diabet Ctr, Yokohama, Kanagawa, Japan.
EM yuya97tsuru1055@gmail.com
RI Katsuragawa, Sho/HGC-0129-2022
OI Katsuragawa, Sho/0000-0002-9953-4971
CR Afkarian M, 2016, JAMA-J AM MED ASSOC, V316, P602, DOI 10.1001/jama.2016.10924
   Akehi Y, 2019, DIABETES CARE, V42, P938, DOI 10.2337/dc18-1293
   Amer Diabet Assoc, 2008, DIABETES CARE, V31, pS55, DOI [10.2337/dc10-S062, 10.2337/dc11-S062, 10.2337/dc08-S055, 10.2337/dc13-S067, 10.2337/dc12-s064, 10.2337/dc14-S081]
   [Anonymous], 2019, Am J Kidney Dis, DOI 10.1053/j.ajkd.2019.09.002
   [Anonymous], 2019, Diabetes Care, V42, pS13, DOI DOI 10.2337/DC19-S002
   Brenner BM, 2001, NEW ENGL J MED, V345, P861, DOI 10.1056/NEJMoa011161
   Catena C, 2008, ARCH INTERN MED, V168, P80, DOI 10.1001/archinternmed.2007.33
   Coliussi G, 2007, DIABETES CARE, V30, P2349, DOI 10.2337/dc07-0525
   de Boer IH, 2011, JAMA-J AM MED ASSOC, V305, P2532, DOI 10.1001/jama.2011.861
   Dreischulte T, 2015, KIDNEY INT, V88, P396, DOI 10.1038/ki.2015.101
   Funder JW, 2016, J CLIN ENDOCR METAB, V101, P1889, DOI 10.1210/jc.2015-4061
   Furumatsu Y, 2008, HYPERTENS RES, V31, P59, DOI 10.1291/hypres.31.59
   Garland JS, 2013, J RENAL NUTR, V23, P4, DOI 10.1053/j.jrn.2011.12.008
   Gerards J, 2019, J CLIN ENDOCR METAB, V104, P3192, DOI 10.1210/jc.2019-00299
   Hanslik G, 2015, EUR J ENDOCRINOL, V173, P665, DOI 10.1530/EJE-15-0450
   Hundemer GL, 2018, HYPERTENSION, V72, P658, DOI 10.1161/HYPERTENSIONAHA.118.11568
   Kim Y, 2017, KOREAN J INTERN MED, V32, P11
   Kramers BJ, 2017, J CLIN HYPERTENS, V19, P290, DOI 10.1111/jch.12914
   Matsuo S, 2009, AM J KIDNEY DIS, V53, P982, DOI 10.1053/j.ajkd.2008.12.034
   Mulatero P, 2013, J CLIN ENDOCR METAB, V98, P4826, DOI 10.1210/jc.2013-2805
   Murase K, 2013, ENDOCR J, V60, P967
   Nishikawa T, 2011, ENDOCR J, V58, P711, DOI 10.1507/endocrj.EJ11-0133
   Ohashi Kennosuke, 2018, J Clin Med Res, V10, P56, DOI [10.14740/jocmr3233w, 10.14740/jocmr3233w]
   Omura Masao, 2006, Rinsho Byori, V54, P1157
   Rao VRALBV, 2019, DIABETES METAB SYND, V13, P754, DOI 10.1016/j.dsx.2018.11.054
   Reincke M, 2009, J CLIN ENDOCR METAB, V94, P869, DOI 10.1210/jc.2008-1851
   Ribstein J, 2005, J AM SOC NEPHROL, V16, P1320, DOI 10.1681/ASN.2004100878
   Rossi GP, 2006, HYPERTENSION, V48, P232, DOI 10.1161/01.HYP.0000230444.01215.6a
   Schmidt M, 2017, BMJ-BRIT MED J, V356, DOI 10.1136/bmj.j791
   Sechi LA, 2009, J CLIN ENDOCR METAB, V94, P1191, DOI 10.1210/jc.2008-2245
   Shichiri M, 2000, DIABETES CARE, V23, pB21
   SHIMAMOTO K, 1994, HYPERTENSION, V23, pI29, DOI 10.1161/01.HYP.23.1_Suppl.I29
   Tancredi M, 2017, CLIN ENDOCRINOL, V87, P233, DOI 10.1111/cen.13370
   The World Health Organization (WHO), 2020, GUID ATC CLASS DDD A
   Tsurutani Y, 2017, ENDOCR J, V64, P339, DOI 10.1507/endocrj.EJ16-0500
   Tylicki L, 2008, AM J KIDNEY DIS, V52, P486, DOI 10.1053/j.ajkd.2008.02.297
NR 36
TC 6
Z9 7
U1 0
U2 5
PU WILEY
PI HOBOKEN
PA 111 RIVER ST, HOBOKEN 07030-5774, NJ USA
SN 2040-1116
EI 2040-1124
J9 J DIABETES INVEST
JI J. Diabetes Investig.
PD FEB
PY 2021
VL 12
IS 2
BP 217
EP 225
DI 10.1111/jdi.13332
EA JUL 2020
PG 9
WC Endocrinology & Metabolism
WE Science Citation Index Expanded (SCI-EXPANDED)
SC Endocrinology & Metabolism
GA QB6PC
UT WOS:000552659600001
PM 32583599
OA Green Submitted, gold
DA 2026-02-13
ER

PT J
AU Yuan, Q
   Hu, CP
   Gong, ZC
   Bai, YP
   Liu, SY
   Li, YJ
   Jiang, JL
AF Yuan, Qiong
   Hu, Chang-Ping
   Gong, Zhi-Cheng
   Bai, Yong-Ping
   Liu, Si-Yu
   Li, Yuan-Jian
   Jiang, Jun-Lin
TI Accelerated onset of senescence of endothelial progenitor cells in
   patients with type 2 diabetes mellitus: Role of dimethylarginine
   dimethylaminohydrolase 2 and asymmetric dimethylarginine
SO BIOCHEMICAL AND BIOPHYSICAL RESEARCH COMMUNICATIONS
LA English
DT Article
DE Type 2 diabetes mellitus; Endothelial progenitor cell; Dimethylarginine
   dimethylaminohydrolase; Asymmetric dimethylarginine; Silent information
   regulator 1
ID CARDIOVASCULAR-DISEASE; VASCULAR DYSFUNCTION; DOWN-REGULATION;
   L-ARGININE; SIRT1; COMPLICATIONS; KINASE; ADMA
AB The risk of cardiovascular complications in diabetic patients is mainly associated with endothelial dysfunction. Reduced number of EPCs and impaired function of EPCs in diabetes result in imbalance of endothelial homeostasis and dysfunction of vessels. In patients with diabetes mellitus, plasma levels of asymmetric dimethylarginine (ADMA) were elevated, while the expression and activity of dimethylarginine dimethylaminohydrolase (DDAH) were reduced. In the present study, we investigated the role of the DDAH2/ADMA pathway in the senescence of EPCs in type 2 diabetic patients and cultured EPCs treated with high glucose. The results showed that the percentage of senescent EPCs increased while the expression of DDAH2 decreased concomitantly with an increase in the plasma levels of ADMA in patients with type 2 diabetes mellitus (T2DM). Similar results were seen in cultured EPCs treated with high glucose. Exogenous application of ADMA accelerated the senescence of EPCs in a dose-dependent manner, and overexpression of DDAH2 inhibited high glucose-induced EPCs senescence. In addition, it has also been reported that DDAH/ADMA pathway is regulated by silent information regulator 1 (SIRT1) in endothelial cell. In the present study, we found decreased expression of SIRT1 both in T2DM patients and EPCs pretreated with high glucose. And resveratrol (activating SIRT1) inhibited high glucose-induced EPCs senescence by upregulating the expression of DDAH2 and decreasing the levels of ADMA. Taken together, we concluded that DDAH2/ADMA is involved in the accelerated senescence of EPCs in diabetes, which is associated with the activation of SIRT1. (C) 2015 Elsevier Inc. All rights reserved.
C1 [Yuan, Qiong; Hu, Chang-Ping; Liu, Si-Yu; Li, Yuan-Jian; Jiang, Jun-Lin] Cent S Univ, Sch Pharmaceut Sci, Dept Pharmacol, Changsha 410078, Hunan, Peoples R China.
   [Yuan, Qiong] Wuhan Univ Sci & Technol, Coll Med, Dept Pharmacol, Wuhan 430081, Peoples R China.
   [Gong, Zhi-Cheng] Cent S Univ, Xiangya Hosp, Dept Pharm, Changsha 410008, Hunan, Peoples R China.
   [Bai, Yong-Ping] Cent S Univ, Xiangya Hosp, Dept Cardiovasc Med, Changsha 410078, Hunan, Peoples R China.
C3 Central South University; Wuhan University of Science & Technology;
   Central South University; Central South University
RP Jiang, JL (corresponding author), Cent S Univ, Sch Pharmaceut Sci, Dept Pharmacol, Changsha 410078, Hunan, Peoples R China.
EM junlinjiang@csu.edu.cn
RI yongping, Bai/HHZ-4785-2022
FU National Natural Science Foundaion of China [81102437, 81373408]; Hunan
   Provincial Natural Science Foundation of China [13JJ2008]; Ministry of
   Education of China [20120162110056]
FX This work was supported by grants from the National Natural Science
   Foundaion of China (No. 81102437 and 81373408), Hunan Provincial Natural
   Science Foundation of China (No. 13JJ2008) and Doctoral Fund of Ministry
   of Education of China (No. 20120162110056).
CR Anderssohn M, 2010, DIABETES VASC DIS RE, V7, P105, DOI 10.1177/1479164110366053
   Arunachalam G, 2014, BRIT J PHARMACOL, V171, P523, DOI 10.1111/bph.12496
   Balestrieri ML, 2008, BBA-PROTEINS PROTEOM, V1784, P936, DOI 10.1016/j.bbapap.2008.03.004
   Böger RH, 2009, CIRCULATION, V119, P1592, DOI 10.1161/CIRCULATIONAHA.108.838268
   Bouras G, 2013, CURR TOP MED CHEM, V13, P180, DOI 10.2174/1568026611313020007
   Chen MC, 2009, DIABETIC MED, V26, P134, DOI 10.1111/j.1464-5491.2008.02649.x
   Csiszar A, 2009, AM J PHYSIOL-HEART C, V297, pH13, DOI 10.1152/ajpheart.00368.2009
   Fadini GP, 2005, J AM COLL CARDIOL, V45, P1449, DOI 10.1016/j.jacc.2004.11.067
   Hirschi KK, 2008, ARTERIOSCL THROM VAS, V28, P1584, DOI 10.1161/ATVBAHA.107.155960
   Hur J, 2004, ARTERIOSCL THROM VAS, V24, P288, DOI 10.1161/01.ATV.0000114236.77009.06
   Kuki S, 2006, CIRC J, V70, P1076, DOI 10.1253/circj.70.1076
   Lee Poay Sian Sabrina, 2014, World J Stem Cells, V6, P355, DOI 10.4252/wjsc.v6.i3.355
   Lemarié CA, 2011, AM J PHYSIOL-HEART C, V300, pH745, DOI 10.1152/ajpheart.00321.2010
   Orimo M, 2009, ARTERIOSCL THROM VAS, V29, P889, DOI 10.1161/ATVBAHA.109.185694
   Pizzarelli F, 2013, AGE, V35, P2465, DOI 10.1007/s11357-013-9523-1
   Saboor Muhammad, 2014, J Ayub Med Coll Abbottabad, V26, P239
   Scalera F, 2004, ARTERIOSCL THROM VAS, V24, P1816, DOI 10.1161/01.ATV.0000141843.77133.fc
   Scalera F, 2006, BIOCHEM BIOPH RES CO, V345, P1075, DOI 10.1016/j.bbrc.2006.05.015
   Scalera F, 2009, BIOCHEM BIOPH RES CO, V390, P703, DOI 10.1016/j.bbrc.2009.10.033
   Servillo L, 2013, J CELL BIOCHEM, V114, P2522, DOI 10.1002/jcb.24598
   Spinelli F. R., 2013, MEDIAT INFLAMM, V2013, P537
   Teplan V, 2015, J RENAL NUTR, V25, P247, DOI 10.1053/j.jrn.2014.10.021
   Thum T, 2005, J AM COLL CARDIOL, V46, P1693, DOI 10.1016/j.jacc.2005.04.066
   Yin ZY, 2012, CARDIOVASC DIABETOL, V11, DOI 10.1186/1475-2840-11-12
   Yiu KH, 2014, ARTERIOSCL THROM VAS, V34, P1136, DOI 10.1161/ATVBAHA.114.302192
   Yuan Q, 2014, CELL BIOL INT, V38, P1013, DOI 10.1002/cbin.10288
   Yuan Q, 2010, CLIN EXP PHARMACOL P, V37, P630, DOI 10.1111/j.1440-1681.2010.05368.x
   Zhao LR, 2014, INT J MOL MED, V34, P1025, DOI 10.3892/ijmm.2014.1852
   Zhou Z, 2010, J HYPERTENS, V28, P931, DOI 10.1097/HJH.0b013e3283399326
NR 29
TC 43
Z9 51
U1 0
U2 23
PU ACADEMIC PRESS INC ELSEVIER SCIENCE
PI SAN DIEGO
PA 525 B ST, STE 1900, SAN DIEGO, CA 92101-4495 USA
SN 0006-291X
EI 1090-2104
J9 BIOCHEM BIOPH RES CO
JI Biochem. Biophys. Res. Commun.
PD MAR 20
PY 2015
VL 458
IS 4
BP 869
EP 876
DI 10.1016/j.bbrc.2015.02.050
PG 8
WC Biochemistry & Molecular Biology; Biophysics
WE Science Citation Index Expanded (SCI-EXPANDED)
SC Biochemistry & Molecular Biology; Biophysics
GA CE8TQ
UT WOS:000352117400023
PM 25701782
DA 2026-02-13
ER

PT J
AU Wang, ZR
   Zhang, YL
   Chen, SS
   Qu, Y
   Tang, MC
   Wang, WY
   Li, WC
   Gu, LS
AF Wang, Zhuoran
   Zhang, Yilin
   Chen, Sishi
   Qu, Yang
   Tang, Mengchen
   Wang, Wenying
   Li, Weichang
   Gu, Lisha
TI Multifunctional CeO2 nanozymes for mitigating high-glucose induced
   senescence and enhancing bone regeneration in type 2 diabetes mellitus
SO CHEMICAL ENGINEERING JOURNAL
LA English
DT Article
DE T2DM; ROS; Cerium oxide nanozyme; Senescence
ID OXIDATIVE STRESS; NANOPARTICLES; INFLAMMATION; SIRT1; AMPK; THERAPY;
   NAD(+)
AB Healing bone defects in patients with type 2 diabetes mellitus (T2DM) has long been a challenging issue. Elevated blood sugar levels in T2DM lead to the overproduction of reactive oxygen species (ROS), which negatively affects mitochondrial function, induces senescence in bone marrow mesenchymal stem cells (BMSCs), and diminishes their osteoblastic potential. In this study, we developed polyacrylic acid modified cerium oxide nanoparticles (PCNPs), a biocompatible, water-soluble, and antioxidant nanozyme. Our in vitro experiments demonstrated that PCNPs effectively eliminated ROS, restored mitochondrial function, and significantly upregulated the AMPKSIRT1-PGC1 alpha signaling pathway, ultimately mitigating BMSCs senescence. Considering clinical applications, we have also investigated the synergistic effects of PCNPs with material systems for sustained release in vivo. This sustained-release system proved to be more effective in mitigating BMSCs senescence and promoting bone defect healing in T2DM rats. These findings introduce a promising and innovative approach for managing bone defects in T2DM patients using customized multifunctional nanozymes.
C1 [Zhang, Yilin; Chen, Sishi; Li, Weichang; Gu, Lisha] Sun Yat Sen Univ, Hosp Stomatol, Guangzhou, Guangdong, Peoples R China.
   [Zhang, Yilin; Chen, Sishi; Li, Weichang; Gu, Lisha] Sun Yat Sen Univ, Guanghua Sch Stomatol, Guangdong Prov Key Lab Stomatol, Guangzhou, Guangdong, Peoples R China.
   [Li, Weichang; Gu, Lisha] Sun Yat Sen Univ, Hosp Stomatol, Guanghua Sch Stomatol, Guangdong Prov Key Lab Stomatol, Guangzhou, Peoples R China.
C3 Sun Yat Sen University; Sun Yat Sen University; Sun Yat Sen University
RP Li, WC; Gu, LS (corresponding author), Sun Yat Sen Univ, Hosp Stomatol, Guanghua Sch Stomatol, Guangdong Prov Key Lab Stomatol, Guangzhou, Peoples R China.
EM wangzhr6@mail2.sysu.edu.cn; zhangylin65@mail2.sysu.edu.cn;
   chenssh3@mail2.sysu.edu.cn; quyang5@mail2.sysu.edu.cn;
   tangmch3@mail2.sysu.edu.cn; wangzhr6@mail2.sysu.edu.cn;
   zhangylin65@mail2.sysu.edu.cn; gulisha@mail.sysu
RI ; Li, Weichang/LVR-0750-2024
OI Gu, Lisha/0000-0002-5655-3021; Tang, Mengchen/0009-0007-8780-8406; Li,
   Weichang/0000-0003-1856-7649
FU National Nature Science Foundation of China [81873712]; Science and
   Technology Pro- gram of Guangzhou [201904010057]; Science and Technology
   Program of Guangzhou [2023A1515011958]
FX This work was supported by the National Nature Science Foundation of
   China [grant number 81873712] ; the Science and Technology Pro- gram of
   Guangzhou [grant number 201904010057] ; the Science and Technology
   Program of Guangzhou [grant number 2023A1515011958] .
CR Asher G, 2011, CELL METAB, V13, P125, DOI 10.1016/j.cmet.2011.01.006
   Birch J, 2020, GENE DEV, V34, P1565, DOI 10.1101/gad.343129.120
   Bonkowski MS, 2016, NAT REV MOL CELL BIO, V17, P679, DOI 10.1038/nrm.2016.93
   Cantó C, 2009, NATURE, V458, P1056, DOI 10.1038/nature07813
   Casals E, 2020, SMALL, V16, DOI [10.1002/smll.202070111, 10.1002/smll.201907322]
   Ceriello A, 2019, LANCET DIABETES ENDO, V7, P221, DOI 10.1016/S2213-8587(18)30136-0
   Chen HQ, 2014, AGEING RES REV, V13, P55, DOI 10.1016/j.arr.2013.12.002
   Chen MW, 2022, ACS NANO, V16, P15397, DOI 10.1021/acsnano.2c07200
   Chen X, 2018, FREE RADICAL BIO MED, V126, P187, DOI 10.1016/j.freeradbiomed.2018.08.001
   Cole JB, 2020, NAT REV NEPHROL, V16, P377, DOI 10.1038/s41581-020-0278-5
   Coryell PR, 2021, NAT REV RHEUMATOL, V17, P47, DOI 10.1038/s41584-020-00533-7
   Deng P, 2021, CELL STEM CELL, V28, P1057, DOI 10.1016/j.stem.2021.01.010
   Diaz-Vegas A, 2020, ENDOCR REV, V41, P491, DOI 10.1210/endrev/bnaa005
   Diederichs S, 2019, CELL MOL LIFE SCI, V76, P3875, DOI 10.1007/s00018-019-03099-0
   Dou C, 2021, BIOACT MATER, V6, P4697, DOI 10.1016/j.bioactmat.2021.04.038
   Feng LY, 2023, BIOACT MATER, V27, P82, DOI 10.1016/j.bioactmat.2023.03.013
   Gong H, 2022, SIGNAL TRANSDUCT TAR, V7, DOI 10.1038/s41392-022-00886-3
   Guo Y, 2023, AGEING RES REV, V88, DOI 10.1016/j.arr.2023.101955
   Jiang P, 2021, MOL CELL, V81, DOI 10.1016/j.molcel.2020.12.008
   Jin LG, 2022, CIRCULATION, V146, P1537, DOI 10.1161/CIRCULATIONAHA.122.059631
   Khosla S, 2021, NAT REV ENDOCRINOL, V17, P685, DOI 10.1038/s41574-021-00555-5
   Lecka-Czernik B, 2017, DIABETOLOGIA, V60, P1163, DOI 10.1007/s00125-017-4269-4
   Lee H, 2022, J CONTROL RELEASE, V349, P241, DOI 10.1016/j.jconrel.2022.06.064
   Lewinska A, 2020, REDOX BIOL, V28, DOI 10.1016/j.redox.2019.101337
   Li BW, 2023, ACS NANO, V17, P7511, DOI 10.1021/acsnano.2c12614
   Li DZ, 2022, ADV MATER, V34, DOI 10.1002/adma.202108430
   Li N, 2021, BIOACT MATER, V6, P2303, DOI 10.1016/j.bioactmat.2021.01.005
   López-Otin C, 2023, CELL, V186, P243, DOI 10.1016/j.cell.2022.11.001
   Madreiter-Sokolowski CT, 2020, REDOX BIOL, V36, DOI 10.1016/j.redox.2020.101678
   Milanovic M, 2018, NATURE, V553, P96, DOI 10.1038/nature25167
   Miwa S, 2022, J CLIN INVEST, V132, DOI 10.1172/JCI158447
   Ni DL, 2019, ADV MATER, V31, DOI 10.1002/adma.201902956
   Packer M, 2022, CIRCULATION, V146, P1383, DOI 10.1161/CIRCULATIONAHA.122.061732
   Peng YD, 2022, REDOX BIOL, V52, DOI 10.1016/j.redox.2022.102309
   Ren SS, 2022, BIOACT MATER, V7, P242, DOI 10.1016/j.bioactmat.2021.05.037
   Robert A, 2022, ACS NANO, V16, P6956, DOI 10.1021/acsnano.2c02966
   Rohm TV, 2022, IMMUNITY, V55, P31, DOI 10.1016/j.immuni.2021.12.013
   Schumacher B, 2021, NATURE, V592, P695, DOI 10.1038/s41586-021-03307-7
   Singh RK, 2022, BIOMATERIALS, V288, DOI 10.1016/j.biomaterials.2022.121732
   Song YM, 2015, AUTOPHAGY, V11, P46, DOI 10.4161/15548627.2014.984271
   Sun W, 2018, METABOLISM, V88, P61, DOI 10.1016/j.metabol.2018.06.006
   Suntar I, 2020, ACTA PHARMACOL SIN B, V10, P734, DOI 10.1016/j.apsb.2020.01.001
   Wang H, 2023, BIOACT MATER, V21, P324, DOI 10.1016/j.bioactmat.2022.08.029
   Wang Y, 2024, ADV MATER, V36, DOI 10.1002/adma.202301810
   Weng QJ, 2021, NAT COMMUN, V12, DOI 10.1038/s41467-021-21714-2
   Wu QJ, 2022, SIGNAL TRANSDUCT TAR, V7, DOI 10.1038/s41392-022-01257-8
   Xiao X, 2021, SIGNAL TRANSDUCT TAR, V6, DOI 10.1038/s41392-021-00765-3
   Yang BW, 2019, CHEM REV, V119, P4881, DOI 10.1021/acs.chemrev.8b00626
   Yao C, 2018, ADV MATER, V30, DOI 10.1002/adma.201704833
   Yuan T, 2019, REDOX BIOL, V20, P247, DOI 10.1016/j.redox.2018.09.025
   Zhang MZ, 2023, ACS NANO, V17, P4433, DOI 10.1021/acsnano.2c09855
   Zhang YY, 2021, SCI ADV, V7, DOI 10.1126/sciadv.abi4379
   Zhu SL, 2023, BIOACT MATER, V26, P306, DOI 10.1016/j.bioactmat.2023.03.005
   Zhu ZN, 2014, BONE, V68, P115, DOI 10.1016/j.bone.2014.08.010
NR 54
TC 19
Z9 21
U1 19
U2 127
PU ELSEVIER SCIENCE SA
PI LAUSANNE
PA PO BOX 564, 1001 LAUSANNE, SWITZERLAND
SN 1385-8947
EI 1873-3212
J9 CHEM ENG J
JI Chem. Eng. J.
PD APR 1
PY 2024
VL 485
AR 149842
DI 10.1016/j.cej.2024.149842
EA FEB 2024
PG 17
WC Engineering, Environmental; Engineering, Chemical
WE Science Citation Index Expanded (SCI-EXPANDED)
SC Engineering
GA MZ1Z6
UT WOS:001197379100001
OA hybrid
DA 2026-02-13
ER

PT J
AU Gu, M
   Ge, JC
   Xu, H
   Chen, YB
   Chen, Q
   Wang, Z
   Xu, B
AF Gu, Meng
   Ge, Jianchao
   Xu, Huan
   Chen, Yanbo
   Chen, Qi
   Wang, Zhong
   Xu, Bin
TI Arctigenin inhibits high glucose-induced EMT and cell proliferation to
   alleviate benign prostatic hyperplasia companied with type 2 diabetes
   mellitus through MBOAT4/ acylated Ghrelin/GHS-R
SO CHEMICO-BIOLOGICAL INTERACTIONS
LA English
DT Article
DE Benign prostatic hyperplasia (BPH); Type 2 diabetes mellitus;
   Arctigenin; Epithelial mesenchymal transformation (EMT); MBOAT4
ID EPITHELIAL-MESENCHYMAL TRANSITION; GROWTH; SYSTEM
AB Benign prostatic hyperplasia (BPH) affects aging men worldwide. Type 2 diabetes mellitus (T2DM) and BPH are aging related progressive diseases. High glucose (HG) promoted epithelial mesenchymal transformation (EMT) glucose-dependently in BPH cells. Arctigenin has multiple therapeutic functions as anti-tumor and antiinflammatory. The role of Arctigenin in BPH and mechanism remain to be investigated. We proposed to explore the therapeutic effect of Arctigenin on BPH accompanied with T2DM and the molecular mechanism. EMT-related markers such as E-Cadherin and Vimentin along with Ki67 and MBOAT4/(acylated) Ghrelin/GHS-R in samples from BPH patients with euglycemia or T2DM were measured and the role of Arctigenin in cell proliferation, migration and vascular-like networks formation of BPH and vascular endothelial cells in HG culture and db/db mice (T2DM) with BPH were explored. Our results demonstrated that positive EMT-markers, MBOAT4/(acylated) Ghrelin/GHS-R and cell proliferation were found in HG samples of BPH patients, HGinduced cells and db/db mice. Arctigenin suppresses cell proliferation, cell migration and EMT, angiogenesis formation and attenuates BPH in mice under normal or HG condition. Our study suggested that Arctigenin might alleviate BPH companied with type 2 diabetes mellitus by inhibiting Ghrelin-induced EMT and cell proliferation through regulating MBOAT4/(acylated) Ghrelin/GHS-R.
C1 [Gu, Meng; Ge, Jianchao; Xu, Huan; Chen, Yanbo; Chen, Qi; Wang, Zhong; Xu, Bin] Shanghai Jiao Tong Univ, Dept Urol, Shanghai Peoples Hosp 9, Sch Med, Shanghai, Peoples R China.
C3 Shanghai Jiao Tong University
RP Chen, Q; Wang, Z; Xu, B (corresponding author), Shanghai Jiao Tong Univ, Dept Urol, Shanghai Peoples Hosp 9, Sch Med, Shanghai, Peoples R China.; Chen, Q (corresponding author), 639 Zhizaoju Rd, Shanghai 200011, Peoples R China.
EM 100392@sh9hospital.org.cn; zhongwang2000@sina.com;
   116201@sh9hospital.org.cn
FU National Natural Science Foundation of China [81900687, 81970656];
   Interdisciplinary Program of Shanghai Jiao Tong University [YG2024QNB17]
FX The work was sponsored by the National Natural Science Foundation of
   China (Grant No. 81900687 and 81970656) , and the Interdisciplinary
   Program of Shanghai Jiao Tong University (project number YG2024QNB17) .
CR Alén BO, 2016, ONCOTARGET, V7, P5957, DOI 10.18632/oncotarget.6718
   Alonso-Magdalena P, 2009, P NATL ACAD SCI USA, V106, P2859, DOI 10.1073/pnas.0812666106
   Ashraf AA, 2021, AM J PHYSIOL-GASTR L, V321, pG461, DOI 10.1152/ajpgi.00364.2020
   Cannarella R, 2021, FRONT ENDOCRINOL, V12, DOI 10.3389/fendo.2021.554078
   Chen J, 2016, RES VET SCI, V106, P159, DOI 10.1016/j.rvsc.2015.10.012
   Chen XD, 2023, DISCOV MED, V35, P946, DOI 10.24976/Discov.Med.202335179.90
   Chen Y, 2024, EUR J PHARMACOL, V967, DOI 10.1016/j.ejphar.2024.176356
   Daniel P.R., 2023, Cancers, V15, P5465
   Ferrucci D, 2017, CELL BIOL INT, V41, P1265, DOI 10.1002/cbin.10867
   Fu XF, 2022, Confer Cont Robo, P11, DOI 10.1109/ICCR55715.2022.10053850
   Fujioka R, 2018, PLOS ONE, V13, DOI 10.1371/journal.pone.0198219
   Gao Q, 2018, ACTA PHARMACOL SIN, V39, P787, DOI 10.1038/aps.2018.32
   Gao RR, 2022, PHARMACEUTICS, V14, DOI 10.3390/pharmaceutics14071382
   Gu M, 2021, FRONT CELL DEV BIOL, V9, DOI 10.3389/fcell.2021.615928
   Guo WQ, 2022, PHARMACOL RES, V182, DOI 10.1016/j.phrs.2022.106355
   Hsu P.C., 2022, Biomedicines, V10
   Hu PC, 2024, ARCH ESP UROL, V77, P229, DOI 10.56434/j.arch.esp.urol.20247703.30
   Huang S, 2023, CANCER NANOTECHNOL, V14, DOI 10.1186/s12645-023-00200-y
   Huang X, 2023, MEDICINE, V102, DOI 10.1097/MD.0000000000032884
   Jin G, 2019, BIOCHEM BIOPH RES CO, V520, P413, DOI 10.1016/j.bbrc.2019.09.130
   Kanda R, 2020, ENDOCR J, V67, P379, DOI 10.1507/endocrj.EJ19-0368
   Kim EY, 2019, BMB REP, V52, P560, DOI 10.5483/BMBRep.2019.52.9.113
   Könye R, 2016, NAT PROD COMMUN, V11, P1459
   Langan Robert C, 2021, FP Essent, V503, P18
   Lee YJ, 2020, MOL CELL BIOCHEM, V467, P45, DOI 10.1007/s11010-020-03699-6
   Liu LB, 2023, FRONT BIOSCI-LANDMRK, V28, DOI 10.31083/j.fbl2809203
   Liu YN, 2012, MOL CELL BIOL, V32, P941, DOI 10.1128/MCB.06306-11
   McConnell J.D., 1990, Medical management of benign prostatic hyperplasia with androgen suppression, the prostate, P49
   Mikirova NA, 2017, J TRANSL MED, V15, DOI 10.1186/s12967-017-1315-4
   Mostafa F, 2019, EUR J PHARMACOL, V865, DOI 10.1016/j.ejphar.2019.172729
   Murray NP, 2022, ARCH ESP UROL, V75, P507, DOI 10.56434/j.arch.esp.urol.20227506.75
   Noweir A, 2022, ARAB J UROL, V20, P14, DOI 10.1080/2090598X.2021.2010451
   Orrapin S, 2022, CANCERS, V14, DOI 10.3390/cancers14143373
   Parsons JK, 2010, CURR BLADDER DYSFUNC, V5, P212, DOI 10.1007/s11884-010-0067-2
   Pluquet M, 2024, FRONT PHARMACOL, V15, DOI 10.3389/fphar.2024.1375838
   Riveros C, 2023, PROSTATE INT, V11, P20, DOI 10.1016/j.prnil.2022.07.003
   Saad AAA, 2022, J PHARMACEUT BIOMED, V212, DOI 10.1016/j.jpba.2022.114666
   Sætre H, 2024, BJGP OPEN, V8, DOI 10.3399/BJGPO.2023.0207
   Sarma A.V., 2018, DIABETES AM
   Shabgah AG, 2021, EUR J PHARMACOL, V909, DOI 10.1016/j.ejphar.2021.174419
   Shen QQ, 2024, ACTA PHARMACOL SIN, V45, P268, DOI 10.1038/s41401-023-01153-z
   ShuangSang F., 2020, Nucleic Acids Res., V49
   Smetana GW, 2023, ANN INTERN MED, V176, P545, DOI 10.7326/M23-0113
   Szymanska B, 2021, BIOMOLECULES, V11, DOI 10.3390/biom11121816
   Thakur M, 2024, BJUI COMPASS, V5, P675, DOI 10.1002/bco2.362
   Tine M, 2016, ECOL EVOL, V6, P2516, DOI 10.1002/ece3.2057
   Wang GM, 2023, PHYTOMEDICINE, V110, DOI 10.1016/j.phymed.2023.154647
   Wang XR, 2021, BIOSCI TRENDS, V15, P321, DOI 10.5582/bst.2021.01317
   Wiedmer P., 2007, Endocrinology & metabolism, V3, P705
   Xiao D, 2016, INT J ENDOCRINOL, V2016, DOI 10.1155/2016/4350712
   Xin CH, 2022, FRONT ENDOCRINOL, V12, DOI 10.3389/fendo.2021.741748
   Xiong D, 2023, FRONT BIOSCI-LANDMRK, V28, DOI 10.31083/j.fbl2805100
   Xu YR, 2017, BIOCHEM BIOPH RES CO, V493, P934, DOI 10.1016/j.bbrc.2017.09.117
   Yang TT, 2020, EXP CELL RES, V394, DOI 10.1016/j.yexcr.2020.112145
   Zhang J, 2019, LIFE SCI, V223, P194, DOI 10.1016/j.lfs.2019.03.037
   Zhang KY, 2023, PATHOGENS, V12, DOI 10.3390/pathogens12020176
   Zhang YF, 2022, ANN CLIN LAB SCI, V52, P367
   Zhong YF, 2019, NAT COMMUN, V10, DOI 10.1038/s41467-019-12433-w
   Zhou Y, 2023, FRONT ENDOCRINOL, V14, DOI 10.3389/fendo.2023.1305839
   Zhou YY, 2023, INT IMMUNOPHARMACOL, V114, DOI 10.1016/j.intimp.2022.109529
NR 60
TC 0
Z9 0
U1 4
U2 6
PU ELSEVIER IRELAND LTD
PI CLARE
PA ELSEVIER HOUSE, BROOKVALE PLAZA, EAST PARK SHANNON, CO, CLARE, 00000,
   IRELAND
SN 0009-2797
EI 1872-7786
J9 CHEM-BIOL INTERACT
JI Chem.-Biol. Interact.
PD SEP 5
PY 2025
VL 418
AR 111601
DI 10.1016/j.cbi.2025.111601
EA JUN 2025
PG 13
WC Biochemistry & Molecular Biology; Pharmacology & Pharmacy; Toxicology
WE Science Citation Index Expanded (SCI-EXPANDED)
SC Biochemistry & Molecular Biology; Pharmacology & Pharmacy; Toxicology
GA 4MP7F
UT WOS:001521619100001
PM 40541650
DA 2026-02-13
ER

PT J
AU Acierno, C
   Frontuto, M
   De Stefano, GF
   Erezanu, A
   Limone, A
   Morella, S
   Picaro, F
   Palazzo, D
   Gilio, M
AF Acierno, Carlo
   Frontuto, Maria
   De Stefano, Giulio Francesco
   Erezanu, Ana
   Limone, Andrea
   Morella, Simona
   Picaro, Francesco
   Palazzo, Donatella
   Gilio, Michele
TI From Steatosis to Immunosenescence: The Impact of Metabolic Dysfunction
   on Immune Aging in HIV and Non-HIV Populations
SO BIOMEDICINES
LA English
DT Review
DE immunosenescence; HIV; MASLD; type 2 diabetes mellitus; metaflammation;
   epigenetic aging; gut-liver axis; TyG index; immune resilience; vaccine
   response
ID NONALCOHOLIC FATTY LIVER; CELL REPLICATIVE SENESCENCE; MICROBIAL
   TRANSLOCATION; GUT MICROBIOTA; ADIPOSE-TISSUE; SYSTEMIC INFLAMMATION;
   INSULIN-RESISTANCE; B-CELLS; INFECTION; ACTIVATION
AB Immunosenescence, defined as the progressive decline of immune function with age, is increasingly recognized as a determinant of morbidity in people living with HIV (PLWH) and in individuals with metabolic dysfunction. The coexistence of chronic viral infection and systemic metabolic alterations-including metabolic dysfunction-associated steatotic liver disease (MASLD) and type 2 diabetes mellitus-creates a pro-inflammatory state ("metaflammation") that accelerates immune aging. This narrative review synthesizes current clinical, translational, and experimental evidence on the cellular, molecular, and metabolic mechanisms underlying immunosenescence in HIV-positive and HIV-negative populations with metabolic dysfunction. Key converging pathways include chronic inflammation, mitochondrial dysfunction, microbial translocation, and altered immunometabolic signaling, leading to features such as CD8+CD28- T-cell expansion, reduced CD4/CD8 ratios, and impaired vaccine responses. Biomarkers such as iAge, IMM-AGE, and the triglyceride-glucose (TyG) index have emerged as promising tools to quantify immune aging beyond chronological measures. Understanding these interconnected mechanisms offers opportunities for targeted interventions-such as metabolic reprogramming, microbiota modulation, and geroscience-based strategies-aimed at preserving immune resilience and promoting healthy aging in high-risk populations.
C1 [Acierno, Carlo; Frontuto, Maria; De Stefano, Giulio Francesco; Erezanu, Ana; Limone, Andrea; Morella, Simona; Picaro, Francesco; Palazzo, Donatella; Gilio, Michele] San Carlo Hosp, Dept Infect Dis, I-85100 Potenza, Italy.
RP Acierno, C (corresponding author), San Carlo Hosp, Dept Infect Dis, I-85100 Potenza, Italy.
EM carlo.acierno@ospedalesancarlo.it;
   mariolina.frontuto@ospedalesancarlo.it;
   giulio.destefano@ospedalesancarlo.it; ana.erezanu@ospedalesancarlo.it;
   andrea.limone@ospedalesancarlo.it; simona.morella@ospedalesancarlo.it;
   francesco.picaro@ospedalesancarlo.it;
   donatella.palazzo@ospedalesancarlo.it; michele.gilio@ospedalesancarlo.it
OI Limone, Anea/0009-0003-3388-8560; Acierno, Carlo/0000-0002-1239-7012
CR Acierno C, 2025, NUTRIENTS, V17, DOI 10.3390/nu17132229
   Acierno C, 2025, BIOMEDICINES, V13, DOI 10.3390/biomedicines13061343
   Acierno C, 2025, LIVERS-BASEL, V5, DOI 10.3390/livers5020017
   Akusjaervi SS, 2023, CURR HIV-AIDS REP, DOI 10.1007/s11904-023-00646-0
   Allende DS, 2024, ALIMENT PHARM THER, V60, P1351, DOI 10.1111/apt.18236
   Alpert A, 2019, NAT MED, V25, P487, DOI 10.1038/s41591-019-0381-y
   Apetroaei MM, 2025, CURR ISSUES MOL BIOL, V47, DOI [10.3390/cimb47040273, 10.3390/cimb47040273]
   Appay V, 2008, J PATHOL, V214, P231, DOI 10.1002/path.2276
   Bäckhed F, 2007, P NATL ACAD SCI USA, V104, P979, DOI 10.1073/pnas.0605374104
   Barbara G, 2021, FRONT NUTR, V8, DOI 10.3389/fnut.2021.718356
   Barhoumi T, 2025, FRONT CARDIOVASC MED, V12, DOI 10.3389/fcvm.2025.1616623
   Berlanga-Acosta JA, 2020, FRONT ENDOCRINOL, V11, DOI 10.3389/fendo.2020.573032
   Boicean A, 2025, J CLIN MED, V14, DOI [10.3390/jcm14082678, 10.3390/jcm14082678]
   Brenchley JM, 2006, NAT MED, V12, P1365, DOI 10.1038/nm1511
   Bresciani E, 2022, INT J MOL SCI, V23, DOI 10.3390/ijms23073486
   Brown TT, 2005, ARCH INTERN MED, V165, P1179, DOI 10.1001/archinte.165.10.1179
   Buck MD, 2017, CELL, V169, P570, DOI 10.1016/j.cell.2017.04.004
   BUSEYNE F, 1993, AIDS, V7, pS81, DOI 10.1097/00002030-199311002-00016
   Buzzetti E, 2016, METABOLISM, V65, P1038, DOI 10.1016/j.metabol.2015.12.012
   Byakwaga H, 2014, J INFECT DIS, V210, P383, DOI 10.1093/infdis/jiu115
   Canivet CM, 2024, SEMIN LIVER DIS, V44, P35, DOI 10.1055/s-0044-1785196
   Cao WH, 2024, FRONT MED-LAUSANNE, V11, DOI 10.3389/fmed.2024.1384927
   Carli F, 2024, JHEP REP, V6, DOI 10.1016/j.jhepr.2024.101185
   Caturano A, 2025, ANTIOXIDANTS-BASEL, V14, DOI 10.3390/antiox14010072
   Caturano A, 2021, PROCESSES, V9, DOI 10.3390/pr9010135
   Chauvin M, 2022, CLIN SCI, V136, P61, DOI 10.1042/CS20210344
   Chen B, 2012, J TRANSL MED, V10, DOI 10.1186/1479-5876-10-228
   Chiu YL, 2014, J CLIN INVEST, V124, P198, DOI 10.1172/JCI70510
   Choi J, 2008, BRAIN BEHAV IMMUN, V22, P600, DOI 10.1016/j.bbi.2007.12.004
   Chou JP, 2013, CURR PHARM DESIGN, V19, P1680
   Crakes KR, 2019, FRONT MICROBIOL, V10, DOI 10.3389/fmicb.2019.01104
   Deeks SG, 2013, LANCET, V382, P1525, DOI 10.1016/S0140-6736(13)61809-7
   Deeks SG, 2011, ANNU REV MED, V62, P141, DOI 10.1146/annurev-med-042909-093756
   Deguit CDT, 2019, JAIDS-J ACQ IMM DEF, V82, P211, DOI 10.1097/QAI.0000000000002121
   Di Vincenzo F, 2024, INTERN EMERG MED, V19, P275, DOI 10.1007/s11739-023-03374-w
   Dillon SM, 2016, AIDS, V30, P2737, DOI 10.1097/QAD.0000000000001289
   Dinh DM, 2015, J INFECT DIS, V211, P19, DOI 10.1093/infdis/jiu409
   Dixit VD, 2013, DIABETES, V62, P22, DOI 10.2337/db12-1115
   Dock JN, 2011, AGING DIS, V2, P382
   Duarte MJ, 2023, CURR HIV-AIDS REP, V20, P170, DOI 10.1007/s11904-023-00657-x
   Dubrow R, 2012, CURR OPIN ONCOL, V24, P506, DOI 10.1097/CCO.0b013e328355e131
   Estes JD, 2010, PLOS PATHOG, V6, DOI 10.1371/journal.ppat.1001052
   Facciolà A, 2022, INFECT DIS REP, V14, P784, DOI 10.3390/idr14050080
   Ferrucci L, 2005, BLOOD, V105, P2294, DOI 10.1182/blood-2004-07-2599
   Franceschi C, 2000, ANN NY ACAD SCI, V908, P244
   Frasca D, 2020, SEMIN IMMUNOPATHOL, V42, P573, DOI 10.1007/s00281-020-00812-1
   Fulop T, 2023, CLIN REV ALLERG IMMU, V64, P109, DOI 10.1007/s12016-021-08899-6
   Fulop T, 2018, FRONT IMMUNOL, V8, DOI 10.3389/fimmu.2017.01960
   Furusawa Y, 2013, NATURE, V504, P446, DOI 10.1038/nature12721
   Gabrielson M, 2014, PLOS ONE, V9, DOI 10.1371/journal.pone.0107109
   Gáspár Z, 2024, MICROORGANISMS, V12, DOI 10.3390/microorganisms12112221
   Gonzalez LL, 2018, BBA-MOL BASIS DIS, V1864, P3805, DOI 10.1016/j.bbadis.2018.08.034
   Goyal R., 2025, StatPearls [Internet]
   Grund B, 2016, PLOS ONE, V11, DOI 10.1371/journal.pone.0155100
   Guaraldi G, 2017, AIDS, V31, pS129, DOI [10.1097/qad.0000000000001478, 10.1097/QAD.0000000000001478]
   Guerville F, 2020, JPAD-J PREV ALZHEIM, V7, P56, DOI 10.14283/jpad.2019.50
   Guo LH, 2023, FRONT IMMUNOL, V14, DOI 10.3389/fimmu.2023.1284293
   Ha Tai-You, 2011, Immune Netw, V11, P135, DOI [10.4110/in.2011.11.1.11, 10.4110/in.2011.11.3.135]
   Hazenberg MD, 2003, AIDS, V17, P1881, DOI 10.1097/00002030-200309050-00006
   He XY, 2025, INFECT DIS IMMUN, V5, P44, DOI [10.1097/id9.0000000000000134, 10.1097/ID9.0000000000000134]
   High KP, 2012, JAIDS-J ACQ IMM DEF, V60, pS1, DOI 10.1097/QAI.0b013e31825a3668
   Hotamisligil GS, 2006, NATURE, V444, P860, DOI 10.1038/nature05485
   Hove-Skovsgaard M, 2020, FRONT IMMUNOL, V11, DOI 10.3389/fimmu.2020.583569
   Hu TY, 2024, SIGNAL TRANSDUCT TAR, V9, DOI 10.1038/s41392-024-01954-6
   Hunt PW, 2008, J INFECT DIS, V197, P126, DOI 10.1086/524143
   Hunt PW, 2012, CURR HIV-AIDS REP, V9, P139, DOI 10.1007/s11904-012-0118-8
   Jee YM, 2025, BIOMEDICINES, V13, DOI 10.3390/biomedicines13051260
   Jia GH, 2019, BBA-MOL BASIS DIS, V1865, P1802, DOI 10.1016/j.bbadis.2018.08.008
   Jiang MQ, 2025, EXPERT REV ENDOCRINO, V20, P267, DOI 10.1080/17446651.2025.2492767
   Kalopitas G, 2024, LIFE-BASEL, V14, DOI 10.3390/life14060742
   Kanbay M, 2019, CLIN KIDNEY J, V12, P861, DOI 10.1093/ckj/sfz106
   Kaur S, 2020, BIOORGAN MED CHEM, V28, DOI 10.1016/j.bmc.2020.115327
   Kern L, 2019, CANCERS, V11, DOI 10.3390/cancers11010024
   Khan S, 2020, FRONT ENDOCRINOL, V11, DOI 10.3389/fendo.2020.00267
   Kim HJ, 2023, IMMUN AGEING, V20, DOI 10.1186/s12979-023-00383-3
   Kitano M, 2016, J CLIN MED, V5, DOI 10.3390/jcm5030038
   Klatt NR, 2013, IMMUNOL REV, V254, P326, DOI 10.1111/imr.12065
   Koethe JR, 2013, J INFECT DIS, V208, P1194, DOI 10.1093/infdis/jit324
   Koliaki C, 2015, CELL METAB, V21, P739, DOI 10.1016/j.cmet.2015.04.004
   Kolte L, 2013, DAN MED J, V60
   Kovtonyuk LV, 2016, FRONT IMMUNOL, V7, DOI 10.3389/fimmu.2016.00502
   Kuller LH, 2008, PLOS MED, V5, P1496, DOI 10.1371/journal.pmed.0050203
   Laphanuwat P, 2023, IMMUNOL REV, V316, P160, DOI 10.1111/imr.13206
   Latchney SE, 2017, SEMIN HEMATOL, V54, P25, DOI 10.1053/j.seminhematol.2016.10.001
   Lau EYM, 2019, CLIN EXP IMMUNOL, V197, P205, DOI 10.1111/cei.13344
   Lee EY, 2016, LIPIDS HEALTH DIS, V15, DOI 10.1186/s12944-016-0324-2
   Lee KA, 2022, FRONT AGING-LAUSANNE, V3, DOI 10.3389/fragi.2022.900028
   Leng SX, 2015, CURR HIV-AIDS REP, V12, P25, DOI 10.1007/s11904-014-0247-3
   Leung C, 2016, NAT REV GASTRO HEPAT, V13, P412, DOI 10.1038/nrgastro.2016.85
   Levine ME, 2018, AGING-US, V10, P573, DOI 10.18632/aging.101414
[truncated: 4,733,175 more chars]
