# Supplementary material for: Investigating the research trajectory and future trends in type 2 diabetes mellitus and aging: a bibliometric analysis from 2009 to 2025 based on big data
Source: Front Aging. 2026 Apr 22;7:1779773. doi: 10.3389/fragi.2026.1779773 (PMC13143900; doi:10.3389/fragi.2026.1779773)
Supplement: Supplementary file 1 [file DataSheet1.zip › input/download_02.txt]

FN Clarivate Analytics Web of Science
VR 1.0
PT J
AU van de Vyver, M
   Govender, S
   Petersen-Ross, K
   Howard, K
AF Van De Vyver, Mari
   Govender, Saiuree
   Petersen-Ross, Kelly
   Howard, Kayla
TI RISING STARS: Targeting premature cellular senescence using senomorphic
   or senolytic agents to impact diabetes
SO JOURNAL OF MOLECULAR ENDOCRINOLOGY
LA English
DT Review
DE diabetes II; senescence; adipose tissue; DNA damage; oxidative stress
ID NF-KAPPA-B; LEUKOCYTE TELOMERE LENGTH; DNA-DAMAGE; SECRETORY PHENOTYPE;
   OXIDATIVE STRESS; CYTOCHROME-C; APOPTOSIS; PROTEIN; REPAIR; PROGRESSION
AB Type 2 diabetes mellitus (DM) is closely associated with cellular senescence (SnC), a state of irreversible cell cycle arrest marked by functional decline. Preventing cellular senescence in already diagnosed DM patients is crucial for limiting disease progression and the onset of co-morbidities. The relationship between oxidative stress, DNA damage, and telomere shortening provides a mechanistic framework for elucidating the role of cellular senescence in the pathogenesis and progression of type 2 DM. This senescence-driven model of metabolic dysfunction not only accounts for impaired beta-cell function and insulin resistance but also for the systemic complications observed in DM patients. The accumulation of senescent cells, particularly in metabolically active tissues such as adipose tissue, is increasingly recognised as both a cause and a consequence of the chronic inflammatory environment that characterises diabetes. Evidence from in vitro and preclinical studies highlights the detrimental effects of the senescence-associated secretory phenotype, reinforcing tissue damage through paracrine and autocrine signalling mechanisms. Despite its complexity, approaches targeting the senescent phenotype offer a promising avenue for adjunct therapies. Senotherapeutics, such as senomorphic agents that protect cells from cytotoxic damage and mitigate oxidative stress, can potentially protect against disease onset, whereas senolytic agents have the potential to eliminate senescent cells to limit metabolic disease progression, mitigate complications, and ultimately improve patient outcomes. There is, however, an urgent need to translate the preclinical findings into clinical trials to assess the safety, efficacy, and long-term effects of senotherapeutic agents.
C1 [Van De Vyver, Mari; Govender, Saiuree; Petersen-Ross, Kelly; Howard, Kayla] Stellenbosch Univ, Fac Med & Hlth Sci, Dept Med, Expt Med Res Grp, Cape Town, South Africa.
C3 Stellenbosch University
RP van de Vyver, M (corresponding author), Stellenbosch Univ, Fac Med & Hlth Sci, Dept Med, Expt Med Res Grp, Cape Town, South Africa.
EM vandevyverm@sun.ac.za
RI Ross, Kelly/KDM-7367-2024; van de Vyver, Mari/OYD-6080-2025
OI Ross, Kelly/0000-0003-2887-6568; van de Vyver, Mari/0000-0002-0861-2939
FU National Research Foundation [CPRR240322210479]
FX This work is funded by the National Research Foundation (Grant
   No:CPRR240322210479)
CR Acosta JC, 2013, NAT CELL BIOL, V15, P978, DOI 10.1038/ncb2784
   Aguayo-Mazzucato C, 2019, CELL METAB, V30, P129, DOI 10.1016/j.cmet.2019.05.006
   Al-Thuwaini TM, 2021, J DIABETES METAB DIS, V20, P1161, DOI 10.1007/s40200-021-00835-x
   Alanazi AZ, 2023, PHARMACEUTICALS-BASE, V16, DOI 10.3390/ph16070921
   Alharbi KS, 2022, J FOOD BIOCHEM, V46, DOI 10.1111/jfbc.14471
   Alves I, 2025, NUTRIENTS, V17, DOI 10.3390/nu17030428
   Baar MP, 2017, CELL, V169, P132, DOI 10.1016/j.cell.2017.02.031
   Beauséjour CM, 2003, EMBO J, V22, P4212, DOI 10.1093/emboj/cdg417
   BLACKBURN EH, 1991, NATURE, V350, P569, DOI 10.1038/350569a0
   Blasiak J, 2004, MUTAT RES-FUND MOL M, V554, P297, DOI 10.1016/j.mrfmmm.2004.05.011
   Bode-Böger SM, 2005, BIOCHEM BIOPH RES CO, V334, P1226, DOI 10.1016/j.bbrc.2005.07.014
   Bonfigli AR, 2016, ONCOTARGET, V7, P50835, DOI 10.18632/oncotarget.10615
   Brierley DJ, 2013, ANTIOXID REDOX SIGN, V18, P2420, DOI 10.1089/ars.2012.4994
   Brimson JM, 2021, PHARMACEUTICALS-BASE, V14, DOI 10.3390/ph14100982
   Campos A, 2020, INT J MOL SCI, V21, DOI 10.3390/ijms21020446
   Cepas V, 2020, ANTIOXIDANTS-BASEL, V9, DOI 10.3390/antiox9020142
   Cerioni L, 2012, PHARMACOL RES, V65, P379, DOI 10.1016/j.phrs.2011.12.006
   Chakradeo S, 2016, CURR DRUG TARGETS, V17, P460, DOI 10.2174/1389450116666150825113500
   Chen DD, 2021, AGING-US, V13, P21547, DOI 10.18632/aging.203496
   Cheng FF, 2022, DIABETES CARE, V45, P701, DOI 10.2337/dc21-1609
   Cheng FF, 2022, DIABETOLOGIA, V65, P375, DOI 10.1007/s00125-021-05613-1
   Cheng FF, 2021, DIABETES RES CLIN PR, V173, DOI 10.1016/j.diabres.2021.108649
   Cheng FF, 2020, DIABETES CARE, V43, P2257, DOI 10.2337/dc20-0028
   Cheng YW, 2024, J PHYSIOL INVESTIG, V67, P107, DOI 10.4103/ejpi.EJPI-D-23-00035
   Chetyrkin S, 2011, BIOCHEMISTRY-US, V50, P6102, DOI 10.1021/bi200757d
   Chien YC, 2011, GENE DEV, V25, P2125, DOI 10.1101/gad.17276711
   Childs BG, 2014, EMBO REP, V15, P1139, DOI 10.15252/embr.201439245
   Coppé JP, 2010, ANNU REV PATHOL-MECH, V5, P99, DOI 10.1146/annurev-pathol-121808-102144
   Coppé JP, 2008, PLOS BIOL, V6, P2853, DOI 10.1371/journal.pbio.0060301
   D'Errico M, 2008, MUTAT RES-REV MUTAT, V659, P4, DOI 10.1016/j.mrrev.2007.10.003
   Daugherty DJ, 2018, NEUROPHARMACOLOGY, V129, P26, DOI 10.1016/j.neuropharm.2017.11.007
   Dong K, 2020, ANN TRANSL MED, V8, DOI 10.21037/atm.2020.03.10
   Druelle C, 2016, ONCOTARGET, V7, P67699, DOI 10.18632/oncotarget.11505
   Elmitwalli O, 2024, INT J MOL SCI, V25, DOI 10.3390/ijms252313209
   Espinoza SE, 2025, GEROSCIENCE, V47, P5169, DOI 10.1007/s11357-025-01598-6
   Fang YM, 2023, GEROSCIENCE, V45, P2835, DOI 10.1007/s11357-023-00843-0
   Farrim MI, 2024, AGEING RES REV, V102, DOI 10.1016/j.arr.2024.102557
   Feng MX, 2019, FASEB BIOADV, V1, P579, DOI 10.1096/fba.2019-00041
   Fernandes MS, 2009, BLOOD, V114, P1813, DOI 10.1182/blood-2008-07-172148
   Foster TC, 2025, FRONT AGING NEUROSCI, V17, DOI 10.3389/fnagi.2025.1555872
   Frey Y, 2024, NUCLEIC ACIDS RES, V53, DOI 10.1093/nar/gkae1257
   Govender S, 2024, BIOCHIMIE, V220, P11, DOI 10.1016/j.biochi.2023.12.001
   Gu Y, 2023, CARDIOVASC DIABETOL, V22, DOI 10.1186/s12933-023-01955-9
   Guo C, 2023, PHYTOMEDICINE, V114, DOI 10.1016/j.phymed.2023.154768
   Guo XL, 2024, PHYTOMEDICINE, V130, DOI 10.1016/j.phymed.2024.155705
   Gurung RL, 2021, CLIN KIDNEY J, V14, P2371, DOI 10.1093/ckj/sfab067
   Gurung RL, 2018, KIDNEY INT REP, V3, P592, DOI 10.1016/j.ekir.2017.12.005
   Hahm JY, 2022, EXP MOL MED, V54, P1626, DOI 10.1038/s12276-022-00822-z
   Hao Qiufa, 2020, Chinese Medical Sciences Journal, V35, P31, DOI [10.24920/003573, 10.24920/003573]
   HAYFLICK L, 1961, EXP CELL RES, V25, P585, DOI 10.1016/0014-4827(61)90192-6
   He XX, 2024, J CLIN ENDOCR METAB, V110, pe177, DOI 10.1210/clinem/dgae536
   Hegde ML, 2013, P NATL ACAD SCI USA, V110, pE3090, DOI 10.1073/pnas.1304231110
   Helena JM, 2018, INT J MOL SCI, V19, DOI 10.3390/ijms19041148
   Helmbold H, 2009, ONCOGENE, V28, P3456, DOI 10.1038/onc.2009.222
   Henricsson M, 1999, DIABETES CARE, V22, P1944, DOI 10.2337/diacare.22.12.1944
   Hense JD, 2024, SCI REP-UK, V14, DOI 10.1038/s41598-024-67697-0
   Hickson LJ, 2019, EBIOMEDICINE, V47, P446, DOI 10.1016/j.ebiom.2019.08.069
   Hu L, 2022, FRONT CELL DEV BIOL, V10, DOI 10.3389/fcell.2022.822816
   Ighodaro OM, 2018, BIOMED PHARMACOTHER, V108, P656, DOI 10.1016/j.biopha.2018.09.058
   Imai S, 2017, CURR NEUROVASC RES, V14, P232, DOI 10.2174/1567202614666170619081929
   Izabela SB, 2014, FREE RADICAL BIO MED, V75, pS47, DOI 10.1016/j.freeradbiomed.2014.10.810
   Jeon HL, 2022, J DIABETES INVEST, V13, P830, DOI 10.1111/jdi.13719
   Jung KW, 2021, J FUNGI, V7, DOI 10.3390/jof7070566
   Kawanishi S, 2004, ANN NY ACAD SCI, V1019, P278, DOI 10.1196/annals.1297.047
   Khare P, 2017, NEUROMOL MED, V19, P101, DOI 10.1007/s12017-016-8434-6
   Kim CY, 2019, PHARMACOL RES, V145, DOI 10.1016/j.phrs.2019.104259
   Kirkland JL, 2020, J INTERN MED, V288, P518, DOI 10.1111/joim.13141
   Kondoh H, 2022, CELL METAB, V34, P5, DOI 10.1016/j.cmet.2021.12.008
   Kosmider B, 2019, SCI REP-UK, V9, DOI 10.1038/s41598-018-37000-z
   Kowaltowski AJ, 2005, ANTIOXID REDOX SIGN, V7, P508, DOI 10.1089/ars.2005.7.508
   Kumar P, 2023, ANTIOXIDANTS-BASEL, V12, DOI 10.3390/antiox12051042
   Kumar P, 2022, NUTRIENTS, V14, DOI 10.3390/nu14051114
   Kumar V, 2020, EMBO J, V39, DOI 10.15252/embj.2019103477
   Kurosaki Y, 2022, MOL CELL BIOCHEM, V477, P689, DOI 10.1007/s11010-021-04295-y
   Lankin VZ, 2018, TERAPEVT ARKH, V90, P46, DOI [10.26442/terarkh2018901046-50, 10.26442/terarkh201890104-50]
   Lazaro I, 2017, CLIN INVEST ARTERIOS, V29, P51, DOI 10.1016/j.arteri.2016.10.003
   Lazaro I, 2015, DIABETES, V64, P3600, DOI 10.2337/db14-1926
   Lee SJ, 2022, AGING-US, V14, P225, DOI 10.18632/aging.203821
   Li CY, 2000, J BIOL CHEM, V275, P25665, DOI 10.1074/jbc.M906383199
   Li ZL, 2025, INT IMMUNOPHARMACOL, V151, DOI 10.1016/j.intimp.2025.114219
   Liu QL, 2018, INFLAMMATION, V41, P2018, DOI 10.1007/s10753-018-0845-0
   Lopes-Paciencia S, 2019, CYTOKINE, V117, P15, DOI 10.1016/j.cyto.2019.01.013
   LORENZI M, 1987, J CLIN INVEST, V79, P653, DOI 10.1172/JCI112863
   Marino F, 2022, DIABETES, V71, P1081, DOI 10.2337/db21-0536
   Matacchione G, 2022, ANTIOXIDANTS-BASEL, V11, DOI 10.3390/antiox11061037
   Mato-Basalo R, 2021, INT J MOL SCI, V22, DOI 10.3390/ijms22073367
   Meek K, 2004, IMMUNOL REV, V200, P132, DOI 10.1111/j.0105-2896.2004.00162.x
   Mehta S, 2021, CARTILAGE, V13, p1214S, DOI 10.1177/1947603520988768
   Mirzayans R, 2012, BIOCHEM RES INT, V2012, DOI 10.1155/2012/951574
   Murakami T, 2022, FRONT ENDOCRINOL, V13, DOI 10.3389/fendo.2022.869414
   Nguyen MT, 2013, CELL DEATH DIFFER, V20, P1654, DOI 10.1038/cdd.2013.129
   O'Reilly S, 2024, TRENDS MOL MED, V30, P1113, DOI 10.1016/j.molmed.2024.05.012
   Ojeda-Rodriguez A, 2024, ANTIOXIDANTS-BASEL, V13, DOI 10.3390/antiox13010125
   Palmer AK, 2019, AGING CELL, V18, DOI 10.1111/acel.12950
   Perez-Serna AA, 2025, BIOMEDICINES, V13, DOI 10.3390/biomedicines13010223
   Pillai RN, 2018, J THORAC ONCOL, V13, P473, DOI 10.1016/j.jtho.2018.02.010
   Piplani S, 2018, INDIAN HEART J, V70, pS173, DOI 10.1016/j.ihj.2018.09.007
   Qian SN, 2022, FRONT ONCOL, V12, DOI 10.3389/fonc.2022.985363
   Qin BD, 2023, DIABET METAB SYND OB, V16, P3739, DOI 10.2147/DMSO.S428560
   Ramasamy R, 2011, ANN NY ACAD SCI, V1243, P88, DOI 10.1111/j.1749-6632.2011.06320.x
   Rodier F, 2009, NAT CELL BIOL, V11, P973, DOI 10.1038/ncb1909
   Rodriguez R, 2006, MOL BIOL CELL, V17, P402, DOI 10.1091/mbc.E05-07-0594
   Salaami O, 2021, MAYO CLIN PROC, V96, P3021, DOI 10.1016/j.mayocp.2021.06.025
   Salminen A, 2012, CELL SIGNAL, V24, P835, DOI 10.1016/j.cellsig.2011.12.006
   Salotti J, 2019, EXP GERONTOL, V128, DOI 10.1016/j.exger.2019.110752
   Samarawickrama PN, 2024, THERANOSTICS, V14, P5429, DOI 10.7150/thno.100991
   Sawicki K, 2025, INT J MOL SCI, V26, DOI 10.3390/ijms26010290
   Schieber M, 2014, CURR BIOL, V24, pR453, DOI 10.1016/j.cub.2014.03.034
   Sekhar RV, 2022, ANTIOXIDANTS-BASEL, V11, DOI 10.3390/antiox11010154
   Shah MA, 2024, MED RES REV, V44, P235, DOI 10.1002/med.21985
   Sierra-Ramirez A, 2020, AGING-US, V12, P11337, DOI 10.18632/aging.103607
   Songkiatisak P, 2022, IMMUN AGEING, V19, DOI 10.1186/s12979-022-00277-w
   Suda M, 2024, J BIOCHEM, V177, P177, DOI 10.1093/jb/mvae091
   Sun ZQ, 2025, BBA-MOL BASIS DIS, V1871, DOI 10.1016/j.bbadis.2025.167670
   Takahashi A, 2006, NAT CELL BIOL, V8, P1291, DOI 10.1038/ncb1491
   Takahashi A, 2007, CELL DIV, V2, DOI 10.1186/1747-1028-2-10
   Tamura Y, 2014, J CLIN ENDOCR METAB, V99, P2771, DOI 10.1210/jc.2014-1222
   Tay VSY, 2019, SCI REP-UK, V9, DOI 10.1038/s41598-019-54554-8
   Tesch GH, 2024, CLIN SCI, V138, P309, DOI 10.1042/CS20231698
   Thompson PJ, 2019, CELL METAB, V29, P1045, DOI 10.1016/j.cmet.2019.01.021
   Tilstra JS, 2012, J CLIN INVEST, V122, P2601, DOI 10.1172/JCI45785
   Tsao CF, 2021, CURR MOL MED, V21, P506, DOI 10.2174/1566524020999201113101738
   Twarda-Clapa A, 2022, CELLS-BASEL, V11, DOI 10.3390/cells11081312
   Vakifahmetoglu H, 2006, ONCOGENE, V25, P5683, DOI 10.1038/sj.onc.1209569
   van de Vyver M, 2023, J ENDOCRINOL, V257, DOI 10.1530/JOE-22-0271
   Vecoli C, 2022, NUTR METAB CARDIOVAS, V32, P1236, DOI 10.1016/j.numecd.2022.01.021
   VOJTA PJ, 1995, BBA-REV CANCER, V1242, P29, DOI 10.1016/0304-419X(95)00002-W
   Wang LC, 2022, CELL METAB, V34, P75, DOI 10.1016/j.cmet.2021.11.002
   Xu M, 2018, NAT MED, V24, P1246, DOI 10.1038/s41591-018-0092-9
   Yang J, 1997, SCIENCE, V275, P1129, DOI 10.1126/science.275.5303.1129
   Yang JL, 2020, AGING-US, V12, P10370, DOI 10.18632/aging.103263
   Yosef R, 2016, NAT COMMUN, V7, DOI 10.1038/ncomms11190
   You JZ, 2017, STEM CELL RES THER, V8, DOI 10.1186/s13287-017-0636-9
   Yu Q, 2024, EUR J PHARMACOL, V971, DOI 10.1016/j.ejphar.2024.176529
   Zeng JB, 2019, J DIABETES COMPLICAT, V33, P363, DOI 10.1016/j.jdiacomp.2019.02.003
   Zhang FX, 2012, AM J PHYSIOL-CELL PH, V302, pC1786, DOI 10.1152/ajpcell.00004.2012
   Zhang L, 2016, J NUTR HEALTH AGING, V20, P835, DOI 10.1007/s12603-016-0723-0
   Zhang SY, 2024, BIOCHEM BIOPH RES CO, V722, DOI 10.1016/j.bbrc.2024.150149
   Zhao J, 2018, PLOS BIOL, V16, DOI 10.1371/journal.pbio.2004663
   Zhu XW, 2024, INT J MOL MED, V53, DOI 10.3892/ijmm.2024.5350
   Zhu Y, 2017, AGING-US, V9, P955, DOI 10.18632/aging.101202
   Zhu Y, 2016, AGING CELL, V15, P428, DOI 10.1111/acel.12445
   Zhu Y, 2015, AGING CELL, V14, P644, DOI 10.1111/acel.12344
   Zoungas S, 2024, LANCET DIABETES ENDO, V12, P98, DOI 10.1016/S2213-8587(23)00327-3
NR 144
TC 0
Z9 0
U1 1
U2 1
PU BIOSCIENTIFICA LTD
PI BRISTOL
PA STARLING HOUSE, 1600 BRISTOL PARKWAY N, BRISTOL, ENGLAND
SN 0952-5041
EI 1479-6813
J9 J MOL ENDOCRINOL
JI J. Mol. Endocrinol.
PD NOV 1
PY 2025
VL 75
IS 4
AR e250052
DI 10.1530/JME-25-0052
PG 16
WC Endocrinology & Metabolism
WE Science Citation Index Expanded (SCI-EXPANDED)
SC Endocrinology & Metabolism
GA P5877
UT WOS:001633736000002
PM 41170819
DA 2026-02-13
ER

PT J
AU Moameri, H
   Norouzi, M
   Valizadeh, Z
   Akbarzade, Z
   Rahmati, S
   Khaleghi, S
   Abbasian, L
AF Moameri, Hossein
   Norouzi, Mojtaba
   Valizadeh, Zahra
   Akbarzade, Zahra
   Rahmati, Shoboo
   Khaleghi, Samaneh
   Abbasian, Ladan
TI Association between HIV infection and type 2 diabetes mellitus: global
   incidence, prevalence, and risk factors - a systematic review and
   meta-analysis
SO BMC INFECTIOUS DISEASES
LA English
DT Review
DE HIV infection; Type 2 diabetes mellitus; Incidence; Prevalence;
   Meta-analysis; Global
ID COMBINATION ANTIRETROVIRAL THERAPY; QUALITY-OF-LIFE; OLDER PERSONS;
   ADULTS; IMPACT; COMORBIDITIES; INDIVIDUALS; MULTICENTER; POPULATION;
   GLUCOSE
AB Introduction People living with HIV (PLHIV) are at an increased risk of type 2 diabetes mellitus (T2DM) due to aging, lifestyle, and antiretroviral therapy-related factors. This systematic review and meta-analysis estimated the pooled incidence, prevalence, and risk factors for T2DM among PLHIV globally, focusing on older populations. Methods This systematic review and meta-analysis was conducted following the Preferred Reporting Items for Systematic Reviews and Meta-Analyses guidelines. We conducted a comprehensive literature search in PubMed, Embase, Web of Science, and Scopus for English-language articles published by December 25, 2024. The I-2 index and Cochrane's Q statistic were also used to assess study heterogeneity. A random effects model was used to compute the pooled measure of association with 95% confidence intervals. Moreover, the Egger test was used to assess publication bias. Result After screening, 112 studies were selected for analysis. These included 491,367 PLHIV, of whom 39,021 had diabetes. Among them, 5,363 PLHIV were over 50 years old with diabetes. One hundred and twelve of these studies have assessed the prevalence of diabetes among people with HIV, while ten studies have reported both the incidence and prevalence of diabetes in this group. This analysis demonstrated an association between HIV and increased odds of T2DM (OR: 1.61, 95% CI: 1.09-2.38). Additionally, there was a significant association between T2DM and being over 50 years (OR: 3.35, 95% CI: 2.52-4.44), having a family history of DM (OR: 2.30, 95% CI: 1.58-3.73), a body mass index (BMI) greater than 25 (OR:2.43, 95% CI: 1.58-3.73), and having hypertension (OR: 1.10, 95% CI: 1.39-3.19) among PLHIV. Furthermore, the prevalence of T2DM among PLHIV was found to be 9% (95% CI: 8%-10%), and it was 11% (95% CI: 9%-13%)among PLHIV aged 50 and older. Additionally, a higher prevalence of T2DM was observed in PLHIV who use NRTIs14% (95% CI: 2%-28%), those who have been on antiretroviral therapy for more than 10 years 15% (95% CI: 6%-26%), and those diagnosed with advanced HIV disease 8% (95% CI: 4%-14%). Conclusion This analysis highlights a significant association between HIV and increased T2DM risk, with age, family history of DM, high BMI, and hypertension as key factors. Comprehensive diabetes screening and preventative interventions, including lifestyle modifications such as personalized nutritional guidance, promotion of regular physical exercise, and consistent glucose monitoring, are crucial for improving outcomes in PLHIV.
C1 [Moameri, Hossein] Shahroud Univ Med Sci, Sch Publ Hlth, Dept Epidemiol, Shahroud, Iran.
   [Moameri, Hossein; Valizadeh, Zahra; Khaleghi, Samaneh; Abbasian, Ladan] Univ Tehran Med Sci, Iranian Inst Reduct High Risk Behav, Iranian Res Ctr HIV AIDS, Dept Infect Dis,Imam Khomeini Hosp Complex,Sch Med, Tehran, Iran.
   [Norouzi, Mojtaba] Shahrekord Univ Med Sci, Sch Hlth, Dept Epidemiol & Biostat, Shahrekord, Iran.
   [Norouzi, Mojtaba] Kerman Univ Med Sci, Fac Publ Hlth, Dept Biostat & Epidemiol, Kerman, Iran.
   [Akbarzade, Zahra] Univ Tehran Med Sci, Sch Nutr Sci & Dietet, Dept Community Nutr, Tehran, Iran.
   [Rahmati, Shoboo] Kurdistan Univ Med Sci, Res Inst Hlth Dev, Social Determinants Hlth Res Ctr, Sanandaj, Iran.
C3 Shahroud University Medical Sciences; Tehran University of Medical
   Sciences; Shahrekord University Medical Sciences; Kerman University of
   Medical Sciences; Tehran University of Medical Sciences; Kurdistan
   University of Medical Sciences
RP Abbasian, L (corresponding author), Univ Tehran Med Sci, Iranian Inst Reduct High Risk Behav, Iranian Res Ctr HIV AIDS, Dept Infect Dis,Imam Khomeini Hosp Complex,Sch Med, Tehran, Iran.
EM La-abbasian@sina.tums.ac.ir
RI norouzi, mojtaba/KRQ-9700-2024; Abbasian, Ladan/AEI-9982-2022
CR Abebe SM, 2016, BMJ OPEN, V6, DOI 10.1136/bmjopen-2016-011175
   Ambati J, 2020, NAT COMMUN, V11, DOI 10.1038/s41467-020-18528-z
   Appiah LT, 2019, CLIN CARDIOL, DOI 10.1002/clc.23273
   Ataro Z, 2018, HIV AIDS-RES PALLIAT, V10, P181, DOI 10.2147/HIV.S176877
   Autenrieth CS, 2018, PLOS ONE, V13, DOI 10.1371/journal.pone.0207005
   Badacho AS, 2023, FRONT CARDIOVASC MED, V10, DOI 10.3389/fcvm.2023.1173440
   Bam NE, 2022, AFR J PRIM HEALTH CA, V14, DOI 10.4102/phcfm.v14i1.3256
   Birabaharan M, 2022, AIDS, V36, P383, DOI 10.1097/QAD.0000000000003127
   Bloch M, 2020, HIV MED, V21, P2, DOI 10.1111/hiv.12952
   Bratt G, 2021, PLOS ONE, V16, DOI 10.1371/journal.pone.0254079
   Bratu A, 2021, BMJ OPEN, V11, DOI 10.1136/bmjopen-2021-048744
   Brown TT, 2005, ARCH INTERN MED, V165, P1179, DOI 10.1001/archinte.165.10.1179
   Buendia JR, 2022, AIDS CARE, V34, P900, DOI 10.1080/09540121.2021.1925212
   Butt AA, 2009, AIDS, V23, P1227, DOI 10.1097/QAD.0b013e32832bd7af
   Capeau J, 2012, AIDS, V26, P303, DOI 10.1097/QAD.0b013e32834e8776
   Cassenote AJF, 2021, BRAZ J INFECT DIS, V25, DOI [10.1016/j.bjid.2021.1016081413-8670/, 10.1016/j.bjid.2021.101608]
   Chang D, 2022, J INT AIDS SOC, V25, DOI 10.1002/jia2.25985
   Cheza A, 2021, PLOS ONE, V16, DOI 10.1371/journal.pone.0252180
   Chimbetete C, 2017, TROP MED INT HEALTH, V22, P839, DOI 10.1111/tmi.12896
   Chitsa B, 2019, TEXILA INTERNATIONAL JOURNAL OF PUBLIC HEALTH, V7, P189, DOI [10.21522/tijph.2013.07.04.art021, 10.21522/TIJPH.2013.07.04.Art021, DOI 10.21522/TIJPH.2013.07.04.ART021]
   Coetzee L, 2019, J INT AIDS SOC, V22, DOI 10.1002/jia2.25364
   Cunha GH, 2020, AIDS CARE, V32, P600, DOI 10.1080/09540121.2019.1695727
   Danforth K, 2018, Global mortality and morbidity of HIV/AIDS
   De Stephane M., 2008, Diabetes Care, V31, P1224, DOI [10.2337/dc07-2013, DOI 10.2337/DC07-2013]
   Dolling DI, 2017, BMC INFECT DIS, V17, DOI 10.1186/s12879-017-2266-3
   Duguma F, 2020, HIV AIDS-RES PALLIAT, V12, P657, DOI 10.2147/HIV.S279732
   Duncan AD, 2020, DIABETIC MED, V37, P1705, DOI 10.1111/dme.13927
   Egger M, 1997, BMJ-BRIT MED J, V315, P629, DOI 10.1136/bmj.315.7109.629
   Ergin HE, 2020, CUREUS J MED SCIENCE, V12, DOI 10.7759/cureus.8059
   Gali B, 2019, CURR MED RES OPIN, V35, P1955, DOI 10.1080/03007995.2019.1645999
   Galli L, 2012, EUR J EPIDEMIOL, V27, P657, DOI 10.1007/s10654-012-9707-5
   Getahun Z., 2020, J Multimorbidity Comorbidity, V10, p2235042X19899319
   Geteneh A, 2025, SCI REP-UK, V15, DOI 10.1038/s41598-025-96076-6
   Gizamba JM, 2023, BMC INFECT DIS, V23, DOI 10.1186/s12879-023-08736-5
   GS MP., 2024, Examining incidence of diabetes in people living with HIV: tracking the shift in traditional and HIV-related risk factors
   Gunter J, 2018, ACTA CLIN BELG, V73, P50, DOI 10.1080/17843286.2017.1339965
   Haddaway NR, 2015, PLOS ONE, V10, DOI 10.1371/journal.pone.0138237
   Hamooya BM, 2021, PLOS ONE, V16, DOI 10.1371/journal.pone.0247004
   Han WM, 2019, J INT AIDS SOC, V22, DOI 10.1002/jia2.25236
   Hernandez-Romieu AC, 2017, BMJ OPEN DIAB RES CA, V5, DOI 10.1136/bmjdrc-2016-000304
   Higgins JPT, 2003, BMJ-BRITISH MEDICAL JOURNAL, V327, P557, DOI [DOI 10.1136/BMJ.327.7414.557, 10.1136/bmj.327.7414.557]
   Howard AA, 2006, HIV MED, V7, P389, DOI 10.1111/j.1468-1293.2006.00398.x
   Hsu R, 2021, AIDS, V35, P81, DOI 10.1097/QAD.0000000000002718
   Ingabire PM, 2019, AIDS RES TREAT, V2019, DOI 10.1155/2019/1832152
   Jumare J, 2023, BMC ENDOCR DISORD, V23, DOI 10.1186/s12902-023-01419-x
   Justice AC, 2021, LANCET HEALTH LONGEV, V2, pE639
   Kanyara L, 2024, BMC PUBLIC HEALTH, V24, DOI 10.1186/s12889-024-18265-8
   Kim JH, 2021, HIV MED, V22, P824, DOI 10.1111/hiv.13139
   Kubiak RW, 2021, BMC INFECT DIS, V21, DOI 10.1186/s12879-021-06473-1
   Lagathu C, 2019, EXPERT OPIN DRUG SAF, V18, P829, DOI 10.1080/14740338.2019.1644317
   Langebeek N, 2017, AIDS, V31, P1471, DOI 10.1097/QAD.0000000000001511
   Ledergerber B, 2007, CLIN INFECT DIS, V45, P111, DOI 10.1086/518619
   Lo YC, 2009, HIV MED, V10, P302, DOI 10.1111/j.1468-1293.2008.00687.x
   Magagnoli Joseph, 2023, MedComm Futur Med, V2, DOI [10.1002/mef2.37, 10.1002/mef2.37]
   Magkos F, 2016, CELL METAB, V23, P591, DOI 10.1016/j.cmet.2016.02.005
   Mengistu EF, 2025, THER ADV INFECT DIS, V12, DOI 10.1177/20499361251332031
   Mhlanga NL, 2024, S AFR FAM PRACT, V66, DOI 10.4102/safp.v66i1.5827
   Mhlanga NL, 2023, S AFR FAM PRACT, V65
   Mohammed AE, 2015, DIABET METAB SYND OB, V8, P197, DOI 10.2147/DMSO.S80084
   Montes ML, 2024, OPEN FORUM INFECT DI, V11, DOI 10.1093/ofid/ofae112
   Moore DJ, 2018, AIDS BEHAV, V22, P1551, DOI 10.1007/s10461-017-2001-5
   Morgan EE, 2012, JAIDS-J ACQ IMM DEF, V61, P341, DOI 10.1097/QAI.0b013e31826bfc53
   Moskalewicz A, 2020, J CLIN EPIDEMIOL, V120, P94, DOI 10.1016/j.jclinepi.2019.12.013
   Moyo-Chilufya M, 2023, ECLINICALMEDICINE, V65, DOI 10.1016/j.eclinm.2023.102255
   Mugisha JO, 2016, GLOBAL HEALTH ACTION, V9, DOI 10.3402/gha.v9.31098
   Murray MM, 2021, HIV MED, V22, P742, DOI 10.1111/hiv.13122
   Nagai M, 2023, GLOB HLTH MED-JPN, V5, P15, DOI 10.35772/ghm.2022.01061
   Nansseu JR, 2018, EPIDEMIOLOGY, V29, P431, DOI 10.1097/EDE.0000000000000815
   Nduka CU, 2017, DIABETES-METAB RES, V33, DOI 10.1002/dmrr.2902
   Obimakinde AM, 2020, AIDS RES HUM RETROV, V36, P180, DOI [10.1089/AID.2019.0131, 10.1089/aid.2019.0131]
   Okyere J, 2022, BMC PUBLIC HEALTH, V22, DOI 10.1186/s12889-022-14091-y
   Patel R, 2016, INT J STD AIDS, V27, P628, DOI 10.1177/0956462415589524
   Pedro MN, 2018, FRONT ENDOCRINOL, V9, DOI 10.3389/fendo.2018.00514
   Puhr R, 2019, HIV MED, V20, P121, DOI 10.1111/hiv.12689
   Putcharoen O, 2017, AIDS, V31, P1535, DOI [10.1097/QAD.0000000000001496, 10.1097/qad.0000000000001496]
   Pyarali F, 2021, MEDICINE, V100, DOI 10.1097/MD.0000000000026631
   Rabe M, 2020, S AFR J HIV MED, V21, DOI 10.4102/sajhivmed.v21i1.1066
   Rhee JY, 2016, DIABETES-METAB RES, V32, P544, DOI 10.1002/dmrr.2792
   Riyaten P, 2015, JAIDS-J ACQ IMM DEF, V69, P453, DOI 10.1097/QAI.0000000000000647
   Rubtsova AA, 2021, AIDS BEHAV, V25, P2875, DOI 10.1007/s10461-021-03340-7
   Rücker SCM, 2018, AIDS, V32, P253, DOI 10.1097/QAD.0000000000001700
   Samad F, 2017, BMJ OPEN DIAB RES CA, V5, DOI 10.1136/bmjdrc-2017-000457
   Sarkar Sudipa, 2025, Top Antivir Med, V33, P596
   Shah SS, 2002, CLIN INFECT DIS, V35, P1238, DOI 10.1086/343048
   Shankalala P, 2017, J DIABETES METAB DIS, V16, DOI 10.1186/s40200-017-0310-x
   Sheppard DP, 2017, J NEUROVIROL, V23, P492, DOI 10.1007/s13365-017-0523-2
   Sogbanmu O. O., 2019, The Open Public Health Journal, V12, P263, DOI [10.2174/1874944501912010263, 10.2174/1874944501912010263]
   Steiniche D, 2016, T ROY SOC TROP MED H, V110, P219, DOI 10.1093/trstmh/trw017
   Sterne JAC, 2001, J CLIN EPIDEMIOL, V54, P1046, DOI 10.1016/S0895-4356(01)00377-8
   Teeraananchai S, 2017, HIV MED, V18, P256, DOI 10.1111/hiv.12421
   Tien PC, 2007, AIDS, V21, P1739, DOI 10.1097/QAD.0b013e32827038d0
   Tien PC, 2012, JAIDS-J ACQ IMM DEF, V61, P334, DOI 10.1097/QAI.0b013e31826bfc32
   Tripathi A, 2014, DIABETIC MED, V31, P1185, DOI 10.1111/dme.12455
   Vance DE, 2011, J ASSOC NURSE AIDS C, V22, P17, DOI 10.1016/j.jana.2010.04.002
   Webel AR, 2021, J ASSOC NURSE AIDS C, V32, P322, DOI 10.1097/JNC.0000000000000240
   WHO, 2024, Diabetes
   Xu LJ, 2025, ANN MED, V57, DOI 10.1080/07853890.2024.2427910
   Ye YF, 2020, FRONT ENDOCRINOL, V11, DOI 10.3389/fendo.2020.555401
   Yoon C, 2004, JAIDS-J ACQ IMM DEF, V37, P1464, DOI 10.1097/01.qai.0000137373.26438.18
   Zanella I, 2022, METAB BRAIN DIS, V37, P1569, DOI 10.1007/s11011-022-00975-w
NR 100
TC 0
Z9 0
U1 0
U2 0
PU BMC
PI LONDON
PA CAMPUS, 4 CRINAN ST, LONDON N1 9XW, ENGLAND
EI 1471-2334
J9 BMC INFECT DIS
JI BMC Infect. Dis.
PD DEC 12
PY 2025
VL 26
IS 1
AR 78
DI 10.1186/s12879-025-12222-5
PG 15
WC Infectious Diseases
WE Science Citation Index Expanded (SCI-EXPANDED)
SC Infectious Diseases
GA CG8WH
UT WOS:001665484100003
PM 41388443
OA Green Submitted, gold
DA 2026-02-13
ER

PT J
AU Olson, K
   Houston, DK
   Ross, J
   Wing, RR
   Simpson, FR
   Pandey, A
   Walkup, MP
   Yang, M
   Espeland, MA
AF Olson, Kayloni
   Houston, Denise K.
   Ross, Johnathan
   Wing, Rena R.
   Simpson, Felicia R.
   Pandey, Ambarish
   Walkup, Michael P.
   Yang, Mia
   Espeland, Mark A.
TI Associations that Cardiorespiratory Fitness and Body Mass Index Loss
   Have with Deficit Accumulation Frailty
SO MEDICINE & SCIENCE IN SPORTS & EXERCISE
LA English
DT Article
DE WEIGHT LOSS; BIOLOGICAL AGING; LIFESTYLE INTERVENTION; TYPE 2 DIABETES
   MELLITUS; EPIDEMIOLOGY
ID LIFE-STYLE INTERVENTION; ADULTS; MORTALITY; WEIGHT; FATNESS; WOMEN;
   RISK; MEN
AB Introduction/Purpose: Lower cardiorespiratory fitness and obesity may accelerate aging processes. The degree to which changes in fitness and body mass index (BMI) may alter the rate of aging may be important for planning treatment. We assessed cross-sectional and longitudinal associations that cardiorespiratory fitness and BMI had with a deficit accumulation frailty index (FI). Methods: Fitness, based on standardized graded exercise tests, and weight to calculate BMI at baseline and year 4 were collected from 3944 participants aged 45-76 yr in the Action for Health in Diabetes (Look AHEAD) randomized controlled clinical trial. A validated 38-item deficit accumulation FI was used as a marker of aging. Associations between baseline and changes in fitness and BMI with changes in FI were assessed using linear models. Results: Both baseline and 4-yr changes in fitness and BMI were independently associated with 4-yr changes in frailty (all P < 0.001). Mean (95% confidence interval) changes in FI ranged from -0.019 (-0.024, -0.013) for participants in the group with the greatest fitness increase and BMI loss to 0.029 (0.024, 0.034) for participants in the group with the greatest fitness loss and BMI gain. Associations of 4-yr changes in fitness and BMI with FI changes were similar across subgroups based on age, sex, baseline BMI, diabetes duration, and cardiovascular disease history. Increased fitness across 4 yr was associated with less FI accumulation independent of baseline fitness. Conclusions: Adults with type 2 diabetes and overweight or obesity may slow aging processes captured by an FI by increasing their cardiorespiratory fitness and losing weight.
C1 [Olson, Kayloni; Wing, Rena R.] Miriam Hosp, Weight Control & Diabet Res Ctr, Providence, RI USA.
   [Houston, Denise K.; Yang, Mia; Espeland, Mark A.] Wake Forest Sch Med, Sticht Ctr Hlth Aging & Alzheimers Prevent, Winston Salem, NC USA.
   [Ross, Johnathan; Walkup, Michael P.; Espeland, Mark A.] Wake Forest Sch Med, Dept Biostat & Data Sci, Winston Salem, NC USA.
   [Ross, Johnathan; Simpson, Felicia R.] Winston Salem State Univ, Dept Math, Winston Salem, NC USA.
   [Pandey, Ambarish] Univ Texas Southwestern Med Ctr Dallas, Dept Internal Med, Dallas, TX USA.
   [Espeland, Mark A.] Wake Forest Sch Med, Sticht Ctr Hlth Aging & Alzheimers Prevent, One Med Ctr Blvd, Winston Salem, NC 27101 USA.
C3 Lifespan Health Rhode Island; Miriam Hospital; Wake Forest University;
   Wake Forest University; Winston-Salem State University; University of
   Texas System; University of Texas Southwestern Medical Center; Wake
   Forest University
RP Espeland, MA (corresponding author), Wake Forest Sch Med, Sticht Ctr Hlth Aging & Alzheimers Prevent, One Med Ctr Blvd, Winston Salem, NC 27101 USA.
EM Kayloni_Olson@Brown.edu; dhouston@wakehealth.edu;
   jross120@rams.wssu.edu; rwing@lifespan.org; griffinfr@wssu.edu;
   Ambarish.Pandey@utsouthwestern.edu; mwalkup@wakehealth.edu;
   miyang@wakehealth.edu; mespelan@wakehealth.edu
RI Pandey, Ambarish/JQV-6633-2023
FU National Institutes of Health [DK57136, DK57149, DK56990, DK57177,
   DK57171, DK57151, DK57182, DK57131, DK57002, DK57078, DK57154, DK57178,
   DK57219, DK57008, DK57135, DK56992, AG058571, AG073697, K23DK124578];
   National Institute of Diabetes and Digestive and Kidney Diseases;
   National Heart, Lung, and Blood Institute; National Institute of Nursing
   Research; National Center on Minority Health and Health Disparities;
   Office of Research on Women's Health; Centers for Disease Control and
   Prevention; Department of Veterans Affairs; Intramural Research Program
   of the National Institute of Diabetes and Digestive and Kidney Diseases;
   University of Pittsburgh General Clinical Research Center [M01RR000056];
   Clinical Translational Research Center - Clinical & Translational
   Science Award [UL1 RR 024153]; National Institutes of Health grant [DK
   046204]; Frederic C. Bartter General Clinical Research Center
   [M01RR01346]; Wake Forest Alzheimer's Disease Core Center
   [P30AG049638-01A1]; National Institute on Aging [U01AG073697] Funding
   Source: NIH RePORTER
FX The Action for Health in Diabetes is supported through the following
   cooperative agreements from the National Institutes of Health: DK57136,
   DK57149, DK56990, DK57177, DK57171, DK57151, DK57182, DK57131, DK57002,
   DK57078, DK57154, DK57178, DK57219, DK57008, DK57135, and DK56992.
   Additional support was provided by AG058571 and AG073697. J. R. was
   funded through a diversity supplement to AG073697. K. O. received
   funding from K23DK124578. The following federal agencies contributed
   support to the Look AHEAD: National Institute of Diabetes and Digestive
   and Kidney Diseases; National Heart, Lung, and Blood Institute; National
   Institute of Nursing Research; National Center on Minority Health and
   Health Disparities; Office of Research on Women's Health; Centers for
   Disease Control and Prevention; and Department of Veterans Affairs. This
   research was supported in part by the Intramural Research Program of the
   National Institute of Diabetes and Digestive and Kidney Diseases. The
   Indian Health Service provided personnel, medical oversight, and use of
   facilities. The opinions expressed in this manuscript are those of the
   authors and do not necessarily reflect the views of the Indian Health
   Service or other funding sources. Additional support was received from
   the University of Pittsburgh General Clinical Research Center
   (M01RR000056), the Clinical Translational Research Center funded by the
   Clinical & Translational Science Award (UL1 RR 024153), and a National
   Institutes of Health grant (DK 046204); Frederic C. Bartter General
   Clinical Research Center (M01RR01346); and the Wake Forest Alzheimer's
   Disease Core Center (P30AG049638-01A1).
CR Aguayo GA, 2019, DIABETES CARE, V42, P1903, DOI 10.2337/dc19-0497
   Ahima RS, 2009, NAT MED, V15, P996, DOI 10.1038/nm0909-996
   [Anonymous], 2013, N Engl J Med, V369, P145, DOI [DOI 10.1056/NEJMOA1212914.CARDIOVASCULAR, DOI 10.1056/NEJMOA1212914]
   Belsky DW, 2018, J GERONTOL A-BIOL, V73, P4, DOI 10.1093/gerona/glx096
   Brancati F, 2003, CONTROL CLIN TRIALS, V24, P610, DOI 10.1016/S0197-2456(03)00064-3
   Brennan AM, 2022, J GERONTOL A-BIOL, V77, P1088, DOI 10.1093/gerona/glab240
   Calderón-Larrañaga A, 2021, CLIN NUTR, V40, P5764, DOI 10.1016/j.clnu.2021.10.012
   Clausen JSR, 2018, J AM COLL CARDIOL, V72, P987, DOI 10.1016/j.jacc.2018.06.045
   Espeland MA, 2022, J GERONTOL A-BIOL, V77, P1691, DOI 10.1093/gerona/glab342
   Espeland MA, 2013, J AM GERIATR SOC, V61, P912, DOI 10.1111/jgs.12271
   Evans JK, 2023, J GERONTOL A-BIOL, V78, P2119, DOI 10.1093/gerona/glad088
   Fabbri E, 2015, J AM GERIATR SOC, V63, P1791, DOI 10.1111/jgs.13608
   Fleenor BS, 2021, J CARDIOPULM REHABIL, V41, P122, DOI 10.1097/HCR.0000000000000530
   Hakola L, 2011, SCAND J MED SCI SPOR, V21, P679, DOI 10.1111/j.1600-0838.2010.01127.x
   Hanlon P, 2020, BMC MED, V18, DOI 10.1186/s12916-020-01752-1
   Hayes SM, 2015, ANN CLIN TRANSL NEUR, V2, P688, DOI 10.1002/acn3.204
   Jakicic JM, 2009, INT J OBESITY, V33, P305, DOI 10.1038/ijo.2008.280
   Jakicic JM, 2013, DIABETES CARE, V36, P1297, DOI 10.2337/dc12-0712
   Justice JN, 2022, GEROSCIENCE, V44, P983, DOI 10.1007/s11357-021-00509-9
   Kokkinos P, 2022, J AM COLL CARDIOL, V80, P598, DOI 10.1016/j.jacc.2022.05.031
   Look Ahead Research Group, 2006, Diab Vasc Dis Res, V3, P202, DOI 10.3132/dvdr.2006.031
   Mitnitski A, 2015, INTERD T GERONT GERI, V40, P85, DOI 10.1159/000364933
   Murayama H, 2021, J GERONTOL A-BIOL, V76, P2039, DOI 10.1093/gerona/glab052
   Netz Y, 2021, FRONT MED-LAUSANNE, V7, DOI 10.3389/fmed.2020.594710
   Noonan V, 2000, PHYS THER, V80, P782, DOI 10.1093/ptj/80.8.782
   O'Brien MW, 2021, GEROSCIENCE, V43, P2707, DOI 10.1007/s11357-021-00391-5
   Pandey A, 2022, J GERONTOL A-BIOL, V77, P2489, DOI 10.1093/gerona/glac094
   Pantiya P, 2022, ENDOCRINOL METAB, V37, P630, DOI 10.3803/EnM.2022.1430
   Predovan D, 2021, FRONT PSYCHOL, V12, DOI 10.3389/fpsyg.2021.742184
   Ramaker ME, 2022, J GERONTOL A-BIOL, V77, P2395, DOI 10.1093/gerona/glac168
   Raymond E, 2020, J GERONTOL A-BIOL, V75, P1943, DOI 10.1093/gerona/glaa106
   Searle Samuel D, 2008, BMC Geriatr, V8, P24, DOI 10.1186/1471-2318-8-24
   Simpson FR, 2020, J GERONTOL A-BIOL, V75, P1921, DOI 10.1093/gerona/glz197
   Stevens J, 2002, AM J EPIDEMIOL, V156, P832, DOI 10.1093/aje/kwf114
   Tchkonia T, 2010, AGING CELL, V9, P667, DOI 10.1111/j.1474-9726.2010.00608.x
   Tsai SW, 2015, J CHIN MED ASSOC, V78, P520, DOI 10.1016/j.jcma.2015.05.009
   Tzemah-Shahar R, 2022, AGEING RES REV, V77, DOI 10.1016/j.arr.2022.101609
   Wadden TA, 2006, OBESITY, V14, P737
   Wesche-Thobaben J, 2011, CLIN TRIALS, V8, P320, DOI 10.1177/1740774511405858
   Wing RR, 2007, MED SCI SPORT EXER, V39, P2107, DOI 10.1249/mss.0b013e31815614cb
   Yuan Y, 2022, JAMA NETW OPEN, V5, DOI 10.1001/jamanetworkopen.2022.25876
NR 41
TC 2
Z9 2
U1 2
U2 4
PU LIPPINCOTT WILLIAMS & WILKINS
PI PHILADELPHIA
PA TWO COMMERCE SQ, 2001 MARKET ST, PHILADELPHIA, PA 19103 USA
SN 0195-9131
EI 1530-0315
J9 MED SCI SPORT EXER
JI Med. Sci. Sports Exerc.
PD APR
PY 2024
VL 56
IS 4
BP 717
EP 724
DI 10.1249/MSS.0000000000003353
PG 8
WC Sport Sciences
WE Science Citation Index Expanded (SCI-EXPANDED)
SC Sport Sciences
GA LG2F8
UT WOS:001185556800015
PM 38051041
OA Green Submitted
DA 2026-02-13
ER

PT J
AU Soares, RN
   Ramirez-Perez, F
   Cabral-Amador, FJ
   Morales-Quinones, M
   Foote, CA
   Ghiarone, T
   Sharma, N
   Power, G
   Smith, JA
   Rector, RS
   Martinez-Lemus, LA
   Padilla, J
   Manrique-Acevedo, C
AF Soares, Rogerio N.
   Ramirez-Perez, Francisco, I
   Cabral-Amador, Francisco J.
   Morales-Quinones, Mariana
   Foote, Christopher A.
   Ghiarone, Thaysa
   Sharma, Neekun
   Power, Gavin
   Smith, James A.
   Rector, R. Scott
   Martinez-Lemus, Luis A.
   Padilla, Jaume
   Manrique-Acevedo, Camila
TI SGLT2 inhibition attenuates arterial dysfunction and decreases vascular
   F-actin content and expression of proteins associated with oxidative
   stress in aged mice
SO GEROSCIENCE
LA English
DT Article
DE SGLT2; Arterial stiffness; Aging; Endothelial function; Oxidative stress
ID FLOW-MEDIATED DILATION; TYPE-2 DIABETES-MELLITUS; WALL SHEAR-STRESS;
   BLOOD-PRESSURE; BRACHIAL-ARTERY; HEART-FAILURE; ENDOTHELIAL FUNCTION;
   WAVE REFLECTION; DOUBLE-BLIND; STIFFNESS
AB Aging of the vasculature is characterized by endothelial dysfunction and arterial stiffening, two key events in the pathogenesis of cardiovascular disease (CVD). Treatment with sodium glucose transporter 2 (SGLT2) inhibitors is now known to decrease cardiovascular morbidity and mortality in type 2 diabetes. However, whether SGLT2 inhibition attenuates vascular aging is unknown. We first confirmed in a cohort of adult subjects that aging is associated with impaired endothelial function and increased arterial stiffness and that these two variables are inversely correlated. Next, we investigated whether SGLT2 inhibition with empagliflozin (Empa) ameliorates endothelial dysfunction and reduces arterial stiffness in aged mice with confirmed vascular dysfunction. Specifically, we assessed mesenteric artery endothelial function and stiffness (via flow-mediated dilation and pressure myography mechanical responses, respectively) and aortic stiffness (in vivo via pulse wave velocity and ex vivo via atomic force microscopy) in Empa-treated (14 mg/kg/day for 6 weeks) and control 80-week-old C57BL/6 J male mice. We report that Empa-treated mice exhibited improved mesenteric endothelial function compared with control, in parallel with reduced mesenteric artery and aortic stiffness. Additionally, Empa-treated mice had greater vascular endothelial nitric oxide synthase activation, lower phosphorylated cofilin, and filamentous actin content, with downregulation of pathways involved in production of reactive oxygen species. Our findings demonstrate that Empa improves endothelial function and reduces arterial stiffness in a preclinical model of aging, making SGLT2 inhibition a potential therapeutic alternative to reduce the progression of CVD in older individuals.
C1 [Soares, Rogerio N.; Ramirez-Perez, Francisco, I; Cabral-Amador, Francisco J.; Morales-Quinones, Mariana; Ghiarone, Thaysa; Sharma, Neekun; Martinez-Lemus, Luis A.] Univ Missouri, Dept Med, Columbia, MO USA.
   [Foote, Christopher A.; Martinez-Lemus, Luis A.] Univ Missouri, Dept Med Pharmacol & Physiol, Columbia, MO USA.
   [Power, Gavin; Smith, James A.; Rector, R. Scott; Padilla, Jaume] Univ Missouri, Dept Nutr & Exercise Physiol, Columbia, MO 65211 USA.
   [Rector, R. Scott; Manrique-Acevedo, Camila] Harry S Truman Mem Vet Hosp, Res Serv, Columbia, MO 65201 USA.
   [Rector, R. Scott] Univ Missouri, Dept Med, Div Gastroenterol & Hepatol, Columbia, MO USA.
   [Martinez-Lemus, Luis A.; Padilla, Jaume; Manrique-Acevedo, Camila] Univ Missouri, Dalton Cardiovasc Res Ctr, Columbia, MO USA.
   [Martinez-Lemus, Luis A.] Univ Missouri, Dept Biomed Biol & Chem Engn, Columbia, MO USA.
   [Manrique-Acevedo, Camila] Univ Missouri, Dept Med, Div Endocrinol Diabet & Metab, Columbia, MO 65211 USA.
C3 University of Missouri System; University of Missouri Columbia;
   University of Missouri System; University of Missouri Columbia;
   University of Missouri System; University of Missouri Columbia; US
   Department of Veterans Affairs; Veterans Health Administration (VHA);
   Harry S. Truman Memorial Veterans' Hospital; University of Missouri
   System; University of Missouri Columbia; University of Missouri System;
   University of Missouri Columbia; University of Missouri System;
   University of Missouri Columbia; University of Missouri System;
   University of Missouri Columbia
RP Padilla, J (corresponding author), Univ Missouri, Dept Nutr & Exercise Physiol, Columbia, MO 65211 USA.; Manrique-Acevedo, C (corresponding author), Univ Missouri, Dept Med, Div Endocrinol Diabet & Metab, Columbia, MO 65211 USA.
EM padillaja@missouri.edu; manriquec@health.missouri.edu
RI Soares, Rogerio/AAV-2649-2020; Sharma, Neekun/HLP-7120-2023;
   Ramirez-Perez, Francisco/HSC-3380-2023
OI Padilla, Jaume/0000-0002-7944-4936; Sharma, Neekun/0000-0002-4456-8074;
   Rector, R Scott/0000-0001-9908-7123; Power, Gavin/0000-0001-6147-8647;
   Ramirez-Perez, Francisco/0000-0003-4920-383X
FU National Institutes of Health [R01 HL142770, R01HL1532654]; VA Merit
   Grant [I01BX003271]; National Heart Lung and Blood Institute
   [R01HL153264, R01HL142770] Funding Source: NIH RePORTER; National
   Institute of Diabetes and Digestive and Kidney Diseases [P30DK020579]
   Funding Source: NIH RePORTER
FX This work was supported by the National Institutes of Health grant R01
   HL142770 to C.M-A and R01HL1532654 to L.A.M-L. and J.P. Salary support
   for RSR was provided by a VA Merit Grant I01BX003271.
CR Abdul-Ghani MA, 2013, DIABETES, V62, P3324, DOI 10.2337/db13-0604
   AlGhatrif M, 2013, HYPERTENSION, V62, P934, DOI 10.1161/HYPERTENSIONAHA.113.01445
   Anderson TJ, 2006, CAN J CARDIOL, V22, p72B, DOI 10.1016/S0828-282X(06)70990-4
   Aroor AR, 2018, CARDIOVASC DIABETOL, V17, DOI 10.1186/s12933-018-0750-8
   Bailey CJ, 2011, TRENDS PHARMACOL SCI, V32, P63, DOI 10.1016/j.tips.2010.11.011
   Barsha G, 2016, BIOL SEX DIFFER, V7, DOI 10.1186/s13293-016-0110-x
   BenDriss A, 1997, AM J PHYSIOL-HEART C, V272, pH851, DOI 10.1152/ajpheart.1997.272.2.H851
   Bolinder J, 2012, J CLIN ENDOCR METAB, V97, P1020, DOI 10.1210/jc.2011-2260
   Bonarjee VVS, 2018, FRONT CARDIOVASC MED, V5, DOI 10.3389/fcvm.2018.00064
   Bratic A, 2013, J CLIN INVEST, V123, P951, DOI 10.1172/JCI64125
   Bruno RM, 2012, DIABETOLOGIA, V55, P1847, DOI 10.1007/s00125-012-2517-1
   Bull B S, 2003, Lab Hematol, V9, P1
   Cardoso R, 2021, ECLINICALMEDICINE, V36, DOI 10.1016/j.eclinm.2021.100933
   Casey DP, 2007, EUR J APPL PHYSIOL, V100, P403, DOI 10.1007/s00421-007-0447-2
   Chilton R, 2015, DIABETES OBES METAB, V17, P1180, DOI 10.1111/dom.12572
   Çinar Y, 1999, AM J HYPERTENS, V12, P739, DOI 10.1016/S0895-7061(99)00011-4
   Cunningham RP, 2021, DIABETES, V70, P2476, DOI 10.2337/db20-1228
   Dai DF, 2012, CIRC RES, V110, P1109, DOI 10.1161/CIRCRESAHA.111.246140
   Fadini GP, 2017, DIABETOLOGIA, V60, P1385, DOI 10.1007/s00125-017-4301-8
   Finkel T, 2000, NATURE, V408, P239, DOI 10.1038/35041687
   Grunewald ZI, 2020, HYPERTENSION, V76, P1319, DOI 10.1161/HYPERTENSIONAHA.120.15262
   Hales Craig M, 2020, NCHS Data Brief, P1
   Hasan R, 2020, SCI REP-UK, V10, DOI 10.1038/s41598-020-71599-2
   Heerspink HJL, 2013, DIABETES OBES METAB, V15, P853, DOI 10.1111/dom.12127
   Henry RR, 2015, DIABETES CARE, V38, P412, DOI 10.2337/dc13-2955
   Ikonomidis I, 2020, J AM HEART ASSOC, V9, DOI 10.1161/JAHA.119.015716
   Inzucchi SE, 2018, DIABETES CARE, V41, P356, DOI 10.2337/dc17-1096
   Irace C, 2018, CARDIOVASC DIABETOL, V17, DOI 10.1186/s12933-018-0695-y
   Jensen J, 2021, LANCET DIABETES ENDO, V9, P106, DOI 10.1016/S2213-8587(20)30382-X
   Jia GH, 2016, CIRC RES, V118, P935, DOI 10.1161/CIRCRESAHA.115.308269
   Jurrissen TJ, 2016, AM J PHYSIOL-REG I, V310, pR744, DOI 10.1152/ajpregu.00473.2015
   Kals J, 2006, AM J HYPERTENS, V19, P902, DOI 10.1016/j.amjhyper.2006.02.003
   Kaplan A, 2018, HEART FAIL REV, V23, P419, DOI 10.1007/s10741-017-9665-9
   Klemke M, 2008, IMMUNITY, V29, P404, DOI 10.1016/j.immuni.2008.06.016
   Kobayashi K, 2004, ATHEROSCLEROSIS, V173, P13, DOI 10.1016/j.atherosclerosis.2003.10.013
   Lacolley P, SMOOTH MUSCLE CELL A, P1755
   Lacolley P, 2018, CARDIOVASC RES, V114, P513, DOI 10.1093/cvr/cvy009
   Lantz J, 2015, MED ENG PHYS, V37, P265, DOI 10.1016/j.medengphy.2014.12.011
   Lerman LO, 2019, HYPERTENSION, V73, pE87, DOI 10.1161/HYP.0000000000000090
   Li CG, 2019, CARDIOVASC DIABETOL, V18, DOI 10.1186/s12933-019-0816-2
   Lopez-Cruz M, 2020, SCI REP-UK, V10, DOI [10.1038/s41598-020-65011-2, 10.1038/s41598-020-70454-8]
   Lozhkin A, 2017, J MOL CELL CARDIOL, V102, P10, DOI 10.1016/j.yjmcc.2016.12.004
   Majerczak J, 2019, J AM HEART ASSOC, V8, DOI 10.1161/JAHA.119.012670
   Masuda H, 1999, ARTERIOSCL THROM VAS, V19, P2298, DOI 10.1161/01.ATV.19.10.2298
   Masuda T, 2020, PHYSIOL REP, V8, DOI 10.14814/phy2.14360
   Mathus-Vliegen EMH, 2012, J CLIN GASTROENTEROL, V46, P533, DOI 10.1097/MCG.0b013e31825692ce
   McGuire DK, 2021, JAMA CARDIOL, V6, P148, DOI 10.1001/jamacardio.2020.4511
   Miller SL, 2008, J NUTR HEALTH AGING, V12, P487, DOI 10.1007/BF02982710
   Mitchell GF, 2015, CURR OPIN NEPHROL HY, V24, P1, DOI 10.1097/MNH.0000000000000092
   Mitchell GF, 2004, HYPERTENSION, V43, P1239, DOI 10.1161/01.HYP.0000128420.01881.aa
   Morales-Quinones M, 2020, HYPERTENSION, V76, P393, DOI 10.1161/HYPERTENSIONAHA.120.15203
   Newaz MA, 2006, J CARDIOVASC PHARM, V48, P88, DOI 10.1097/01.fjc.0000245402.62864.0a
   Nicholson CJ, 2018, J AM HEART ASSOC, V7, DOI 10.1161/JAHA.118.008926
   Nishino T, 2008, FEBS J, V275, P3278, DOI 10.1111/j.1742-4658.2008.06489.x
   Ohanian J, 2014, PHYSIOL REP, V2, DOI 10.14814/phy2.12015
   Oliva RV, 2014, J AM SOC HYPERTENS, V8, P330, DOI 10.1016/j.jash.2014.02.003
   Padilla J, 2019, ENDOCRINOLOGY, V160, P2918, DOI 10.1210/en.2019-00483
   Padilla J, 2014, EUR J APPL PHYSIOL, V114, P531, DOI 10.1007/s00421-013-2684-x
   Park LK, 1985, J APPL PHYSIOL, V2020
   Patel RS, 2011, ATHEROSCLEROSIS, V218, P90, DOI 10.1016/j.atherosclerosis.2011.04.033
   Pierce GL, 2011, CLIN SCI, V120, P13, DOI 10.1042/CS20100174
   Ramirez-Perez FI, 2021, AM J PHYSIOL-HEART C, V321, pH435, DOI 10.1152/ajpheart.00076.2021
   Requena-Ibáñez JA, 2021, JACC-HEART FAIL, V9, P578, DOI 10.1016/j.jchf.2021.04.014
   Rossman MJ, 2018, HYPERTENSION, V71, P1056, DOI [10.1161/HYPERTENSIONAHA.117.10787, 10.1161/hypertensionaha.117.10787]
   Rossman MJ, 2018, J APPL PHYSIOL, V125, P1888, DOI 10.1152/japplphysiol.00521.2018
   Safar ME, 2015, AM J HYPERTENS, V28, P561, DOI 10.1093/ajh/hpu206
   Samijo SK, 1998, CARDIOVASC RES, V39, P515, DOI 10.1016/S0008-6363(98)00074-1
   Samstag Y, 2013, IMMUNOL REV, V256, P30, DOI 10.1111/imr.12115
   Santos-Gallego CG, 2019, J AM COLL CARDIOL, V73, P1931, DOI 10.1016/j.jacc.2019.01.056
   Sarafidis PA, 2016, NEW ENGL J MED, V374, P1092, DOI 10.1056/NEJMc1600827
   Schindelin J, 2012, NAT METHODS, V9, P676, DOI [10.1038/nmeth.2019, 10.1038/NMETH.2019]
   Seals DR, 2011, CLIN SCI, V120, P357, DOI 10.1042/CS20100476
   Sehgel NL, 2015, FRONT PHYSIOL, V6, DOI 10.3389/fphys.2015.00335
   Sidney S, 2019, JAMA CARDIOL, V4, P1280, DOI 10.1001/jamacardio.2019.4187
   Solini A, 2017, CARDIOVASC DIABETOL, V16, DOI 10.1186/s12933-017-0621-8
   Steenman Marja, 2017, Biophys Rev, V9, P131, DOI [10.1007/s12551-017-0255-9, 10.1007/s12551-017-0255-9]
   Striepe K, 2017, CIRCULATION, V136, P1167, DOI 10.1161/CIRCULATIONAHA.117.029529
   Teixeira AL, 2017, J APPL PHYSIOL, V123, P49, DOI 10.1152/japplphysiol.00001.2017
   Thijssen DHJ, 2019, EUR HEART J, V40, P2534, DOI 10.1093/eurheartj/ehz350
   Tomiyama H, 2003, ATHEROSCLEROSIS, V166, P303, DOI 10.1016/S0021-9150(02)00332-5
   Tomiyama H, 2018, INT J CARDIOL, V253, P161, DOI 10.1016/j.ijcard.2017.11.022
   Tyrrell DJ, 2020, CIRC RES, V126, P298, DOI 10.1161/CIRCRESAHA.119.315644
   Ungvari Z, 2020, J AM COLL CARDIOL, V75, P931, DOI 10.1016/j.jacc.2019.11.061
   Verma S, 2018, JACC-BASIC TRANSL SC, V3, P576
   Vyas M, 2007, AM J HYPERTENS, V20, P642, DOI 10.1016/j.amjhyper.2007.01.008
   Wenceslau CF, 2021, AM J PHYSIOL-HEART C, V321, pH77, DOI 10.1152/ajpheart.01021.2020
   Xu J, 2021, FRONT CELL DEV BIOL, V9, DOI 10.3389/fcell.2021.641852
   Xu XL, 2017, AGING DIS, V8, P590, DOI 10.14336/AD.2017.0430
   Zhang Cuntai, 2018, Aging Med (Milton), V1, P228, DOI [10.1002/agm2.12049, 10.1002/agm2.12049]
   Zhu WQ, 2018, SCI REP-UK, V8, DOI 10.1038/s41598-018-20763-w
NR 90
TC 46
Z9 48
U1 0
U2 10
PU SPRINGER
PI DORDRECHT
PA VAN GODEWIJCKSTRAAT 30, 3311 GZ DORDRECHT, NETHERLANDS
SN 2509-2715
EI 2509-2723
J9 GEROSCIENCE
JI GeroScience
PD JUN
PY 2022
VL 44
IS 3
BP 1657
EP 1675
DI 10.1007/s11357-022-00563-x
EA APR 2022
PG 19
WC Geriatrics & Gerontology
WE Science Citation Index Expanded (SCI-EXPANDED)
SC Geriatrics & Gerontology
GA 2I3KY
UT WOS:000782745400001
PM 35426600
OA Green Submitted, hybrid
DA 2026-02-13
ER

PT J
AU Zhang, Y
   Jing, YL
AF Zhang, Yuan
   Jing, Yali
TI Association between C-reactive protein-triglyceride glucose index and
   abnormal BMD in middle-aged and elderly patients with type 2 diabetes
   mellitus: a cross-sectional study
SO FRONTIERS IN MEDICINE
LA English
DT Article
DE osteopenia; osteoporosis; CTI; type 2 diabetes mellitus; aging
ID MECHANISMS
AB Background and aims Bone loss is an irreversible physiological change occurring with age. Type 2 diabetes mellitus (T2DM) is associated with poor bone health, and insulin resistance (IR) and inflammation are common pathologic mechanisms in T2DM and osteopenia/osteoporosis (OP). C-reactive protein-triglyceride glucose index (CTI), a novel marker of IR and inflammation, has been Investigated in various diseases. However, its potential association with the incidence of T2DM combined osteopenia/OP in T2DM remains unclear. This study aimed to investigate the association between the CTI and osteopenia/OP in middle-aged and elderly patients with T2DM. Methods This retrospective cross-sectional study analyzed 847 middle-aged and elderly patients with T2DM. The CTI was calculated as follows: 0.412 x Ln [CRP (mg/L)]+Ln [TG (mg/dl) x FPG (mg/dl))/2. Spearman correlation analysis was employed to explore the connection among CTI with bone metabolic parameters in T2DM. Further, CTI was included in the logistic regression model as a continuous and categorical variable, respectively, to assess the association between this index and osteopenia/OP in T2DM. Additionally, the operating Characteristic (ROC) curve analysis was adopted to examine the predictive efficacy of the CTI for osteopenia/OP in T2DM. Results This study found that the CTI level was significant higher in osteopenia/OP patients than normal subjects with T2DM (9.179 +/- 0.500 vs. 9.684 +/- 0.514, p < 0.001). Participants stratified by CTI quartiles showed a progressively increased prevalence of osteopenia/OP with higher CTI levels (22.6%-77.7%, p for trend < 0.001). In Spearman correlation analysis, a remarkably negative correlation was observed between CTI and bone mineral density (BMD) measures in middle-aged and elderly patients with T2DM. When analyzed CTI as continuous variable, after adjustment for the impact of various covariates, there was a significant relationship between CTI and the risk of osteopenia/OP (OR 7.277, 95% CI: 4.602-11.507; p < 0.001). When categorized CTI into quartiles, it still showed a statistically significant association with osteopenia/OP. The area under the ROC curve (AUC) showed a modest standalone predictive ability of 0.758 (95% CI: 0.7254-0.7897; specificity = 69.3%; sensitivity = 71.2%). Conclusion A high CTI is associated with an increased risk of osteopenia/OP in middle-aged and elderly patients with T2DM. Incorporation of routine CTI monitoring into clinical practice may facilitate early detection of high-risk individuals, promote timely intervention, and reduce the burden of T2DM combined with bone metabolic disease.
C1 [Zhang, Yuan] Nanjing Univ Chinese Med, Endocrine & Metab Dis Med Ctr, Branch Natl Clin Res Ctr Metab Dis, Dept Endocrinol,Nanjing Drum Tower Hosp,Clin Coll, Nanjing, Peoples R China.
   [Jing, Yali] Nanjing Univ, Endocrine & Metab Dis Med Ctr, Nanjing Drum Tower Hosp,Med Sch,Dept Endocrinol, Branch Natl Clin Res Ctr Metab Dis,Affiliated Hosp, Nanjing, Peoples R China.
C3 Nanjing University; Nanjing University of Chinese Medicine; Nanjing
   University
RP Jing, YL (corresponding author), Nanjing Univ, Endocrine & Metab Dis Med Ctr, Nanjing Drum Tower Hosp,Med Sch,Dept Endocrinol, Branch Natl Clin Res Ctr Metab Dis,Affiliated Hosp, Nanjing, Peoples R China.
EM jingyalidr@163.com
FU National Natural Science Foundation of China [82374554]; Medical School
   of Nanjing University [2024-LCYJ-ZXY-02]
FX The author(s) declare that financial support was received for the
   research and/or publication of this article. This work was supported by
   the National Natural Science Foundation of China Grant Awards (82374554)
   and Fundings for Clinical Trials from the Affiliated Drum Tower
   Hospital, Medical School of Nanjing University (2024-LCYJ-ZXY-02).
CR Aibar-Almazán A, 2022, INT J MOL SCI, V23, DOI 10.3390/ijms23169465
   Cho IJ, 2016, LIFE SCI, V145, P1, DOI 10.1016/j.lfs.2015.12.021
   Ebeling PR, 2022, ENDOCR REV, V43, P240, DOI 10.1210/endrev/bnab028
   Ensrud KE, 2024, ANN INTERN MED, V177, pNIL_40, DOI 10.7326/AITC202401160
   Farooqui KJ, 2021, DIAB MET SYND CLIN R, V15, P927, DOI 10.1016/j.dsx.2021.04.017
   Fischer V, 2022, SEMIN CELL DEV BIOL, V123, P14, DOI 10.1016/j.semcdb.2021.05.014
   Genuth S, 2003, DIABETES CARE, V26, P3160
   Huo GJ, 2025, CARDIOVASC DIABETOL, V24, DOI 10.1186/s12933-025-02686-9
   LeBoff MS, 2022, OSTEOPOROSIS INT, V33, P2049, DOI 10.1007/s00198-021-05900-y
   Lee SH, 2022, DIABETES METAB J, V46, P15, DOI 10.4093/dmj.2021.0280
   Leuti A, 2020, ADV DRUG DELIVER REV, V159, P133, DOI 10.1016/j.addr.2020.06.028
   Li FY, 2024, FRONT PHARMACOL, V15, DOI 10.3389/fphar.2024.1388205
   Li J, 2020, CYTOKINE GROWTH F R, V52, P88, DOI 10.1016/j.cytogfr.2020.02.003
   Martiniakova M, 2024, INT J MOL SCI, V25, DOI 10.3390/ijms25094827
   Napoli N, 2017, NAT REV ENDOCRINOL, V13, P208, DOI 10.1038/nrendo.2016.153
   Park HM, 2021, DIABETES RES CLIN PR, V180, DOI 10.1016/j.diabres.2021.109042
   Petersen MC, 2018, PHYSIOL REV, V98, P2133, DOI 10.1152/physrev.00063.2017
   Plebani M, 2023, CLIN CHEM LAB MED, V61, P1540, DOI 10.1515/cclm-2023-0086
   Podraza-Farhanieh A, 2025, MOL METAB, V95, DOI 10.1016/j.molmet.2025.102130
   Rizo-Téllez SA, 2023, FRONT IMMUNOL, V14, DOI 10.3389/fimmu.2023.1237729
   Ruan GT, 2022, FRONT ENDOCRINOL, V13, DOI 10.3389/fendo.2022.905266
   Salari N, 2021, J ORTHOP SURG RES, V16, DOI 10.1186/s13018-021-02772-0
   Sheu A, 2024, DIABETOLOGIA, V67, P1493, DOI 10.1007/s00125-024-06172-x
   Sheu A, 2023, TRENDS ENDOCRIN MET, V34, P34, DOI 10.1016/j.tem.2022.11.003
   Sun H, 2022, DIABETES RES CLIN PR, V183, DOI 10.1016/j.diabres.2021.109119
   Tang SY, 2024, DIABETOL METAB SYNDR, V16, DOI 10.1186/s13098-024-01529-z
   Tao LC, 2022, CARDIOVASC DIABETOL, V21, DOI 10.1186/s12933-022-01511-x
   Walker MD, 2023, NEW ENGL J MED, V389, P1979, DOI 10.1056/NEJMcp2307353
   Wang LH, 2021, JAMA NETW OPEN, V4, DOI 10.1001/jamanetworkopen.2021.21106
   Xiao PL, 2022, OSTEOPOROSIS INT, V33, P2137, DOI 10.1007/s00198-022-06454-3
   Yao Y, 2025, MED RES REV, V45, P561, DOI 10.1002/med.22081
   Zhou HH, 2024, FRONT IMMUNOL, V15, DOI 10.3389/fimmu.2024.1425168
NR 32
TC 0
Z9 0
U1 2
U2 2
PU FRONTIERS MEDIA SA
PI LAUSANNE
PA AVENUE DU TRIBUNAL FEDERAL 34, LAUSANNE, CH-1015, SWITZERLAND
EI 2296-858X
J9 FRONT MED-LAUSANNE
JI Front. Med.
PD OCT 16
PY 2025
VL 12
AR 1615596
DI 10.3389/fmed.2025.1615596
PG 11
WC Medicine, General & Internal
WE Science Citation Index Expanded (SCI-EXPANDED)
SC General & Internal Medicine
GA 9GG1R
UT WOS:001605624200001
PM 41179881
OA Green Submitted, gold
DA 2026-02-13
ER

PT J
AU Wei, XL
   Tao, MH
   Li, RH
   Ge, SH
   Xiao, W
AF Wei, Xin-Li
   Tao, Ming-Hao
   Li, Run-Hao
   Ge, Shi-Hui
   Xiao, Wei
TI Metformin and Adipose Tissue: A Multifaceted Regulator in Metabolism,
   Inflammation, and Regeneration
SO ENDOCRINOLOGY AND METABOLISM
LA English
DT Article
DE Metformin; Adipose tissue; Pharmacology
ID INSULIN-RESISTANCE; GLUCOSE-TRANSPORT; AMPK; BROWN; MECHANISMS;
   ADIPOCYTES; LIVER; OCT1; DYSFUNCTION; EXPRESSION
AB Metformin, a first-line treatment for type 2 diabetes mellitus (T2DM), has garnered attention due to its pleiotropic effects beyond glycemic control. In addition to improving insulin sensitivity and inhibiting hepatic gluconeogenesis, metformin modulates inflammation, oxidative stress, and cellular metabolism, particularly within adipose tissue. Adipose tissue is a crucial endocrine organ that plays a central role in metabolic homeostasis and is integral to obesity and T2DM pathogenesis. This review discusses the actions of metformin on white and brown adipose tissues, extracellular matrix remodeling, mature adipocytes, and adipose-derived stem cells. Through both AMP-activated protein kinase-dependent and independent pathways, metformin influences adipogenesis, lipolysis, adipokine secretion, fibrosis, and cellular senescence. We also focus on how the drug concentration influences its biological effects, emphasizing the necessity of physiologically relevant experimental models. These insights deepen our understanding of metformin's therapeutic potential in metabolic and age-related disorders.
C1 [Wei, Xin-Li] Henan Univ Chinese Med, Clin Med Sch 1, Zhengzhou, Peoples R China.
   [Wei, Xin-Li; Xiao, Wei] State Key Lab Technol Chinese Med Pharmaceut Proc, Jiangning Ind City,Econ & Technol Dev Zone, Lianyungang 222001, Jiangsu, Peoples R China.
   [Tao, Ming-Hao] Tongji Univ, Shanghai Peoples Hosp 10, Dept Endocrinol & Metab, Sch Med, Shanghai, Peoples R China.
   [Li, Run-Hao] Fudan Univ, Sch Basic Med Sci, Dept Human Anat & Histoembryol, Shanghai, Peoples R China.
   [Ge, Shi-Hui] Henan Univ Chinese Med, Dept Pharm, Zhengzhou, Peoples R China.
C3 Henan University of Traditional Chinese Medicine; Tongji University;
   Fudan University; Henan University of Traditional Chinese Medicine
RP Xiao, W (corresponding author), State Key Lab Technol Chinese Med Pharmaceut Proc, Jiangning Ind City,Econ & Technol Dev Zone, Lianyungang 222001, Jiangsu, Peoples R China.
EM xw_kanion@163.com
RI Xiao, Weihua/N-2775-2013
OI Wei, XinLi/0009-0003-7946-195X
CR Abbasi R, 2024, CANCER CELL INT, V24, DOI 10.1186/s12935-024-03312-6
   Agarwal SM, 2021, TRANSL PSYCHIAT, V11, DOI 10.1038/s41398-021-01338-2
   Alexandre KB, 2008, DIABETES OBES METAB, V10, P688, DOI 10.1111/j.1463-1326.2008.00890.x
   Alshawi A, 2019, J BIOL CHEM, V294, P2839, DOI 10.1074/jbc.RA118.006670
   Aroda VR, 2016, J CLIN ENDOCR METAB, V101, P1754, DOI 10.1210/jc.2015-3754
   BAILEY CJ, 1989, DIABETES CARE, V12, P553, DOI 10.2337/diacare.12.8.553
   Bailey CJ., 2004, Pract Diab Int, V21, P115, DOI [DOI 10.1002/PDI.606, 10.1002/pdi.606]
   Bailey CJ, 2017, DIABETOLOGIA, V60, P1566, DOI 10.1007/s00125-017-4318-z
   Biondo LA, 2018, FRONT PHARMACOL, V9, DOI 10.3389/fphar.2018.00452
   Borzi C, 2021, J THORAC ONCOL, V16, P1298, DOI 10.1016/j.jtho.2021.04.005
   Bresciani N, 2022, J HEPATOL, V77, P1071, DOI 10.1016/j.jhep.2022.05.040
   Chen D, 2018, INT J MOL SCI, V19, DOI 10.3390/ijms19061547
   Chen HJ, 2025, INT J BIOL MACROMOL, V299, DOI 10.1016/j.ijbiomac.2025.140048
   Chen LG, 2014, P NATL ACAD SCI USA, V111, P9983, DOI 10.1073/pnas.1314939111
   Chen MT, 2022, CELL MOL LIFE SCI, V79, DOI 10.1007/s00018-022-04597-4
   Cheng LL, 2023, HEPATOLOGY, V78, P1828, DOI 10.1097/HEP.0000000000000314
   Choi JY, 2022, ANTIOXIDANTS-BASEL, V11, DOI 10.3390/antiox11030580
   Cohen P, 2014, CELL, V156, P304, DOI 10.1016/j.cell.2013.12.021
   Crewe C, 2017, J CLIN INVEST, V127, P74, DOI 10.1172/JCI88883
   CURD FHS, 1945, ANN TROP MED PARASIT, V39, P208, DOI 10.1080/00034983.1945.11685237
   Cypess AM, 2022, NEW ENGL J MED, V386, P768, DOI 10.1056/NEJMra2032804
   Dawed AY, 2019, DIABETES CARE, V42, P1027, DOI 10.2337/dc18-2182
   DEFRONZO RA, 1995, NEW ENGL J MED, V333, P541, DOI 10.1056/NEJM199508313330902
   Ding Y, 2021, THERANOSTICS, V11, P9376, DOI 10.7150/thno.64706
   Dludla PV, 2021, PHARMACOL RES, V163, DOI 10.1016/j.phrs.2020.105219
   Duan SC, 2023, ACS BIOMATER SCI ENG, V9, P1437, DOI 10.1021/acsbiomaterials.2c01179
   Duan W, 2023, AGING-US, V15, P542, DOI 10.18632/aging.204486
   Echouffo-Tcheugui JB, 2023, JAMA-J AM MED ASSOC, V329, P1206, DOI 10.1001/jama.2023.4063
   ElSayed NA, 2023, DIABETES CARE, V46, pS140, DOI 10.2337/dc23-S009
   Esposito K, 2012, DIABETES OBES METAB, V14, P228, DOI 10.1111/j.1463-1326.2011.01512.x
   Flory J, 2019, JAMA-J AM MED ASSOC, V321, P1926, DOI 10.1001/jama.2019.3805
   Foretz M, 2023, NAT REV ENDOCRINOL, V19, P460, DOI 10.1038/s41574-023-00833-4
   Foretz M, 2019, NAT REV ENDOCRINOL, V15, P569, DOI 10.1038/s41574-019-0242-2
   Foretz M, 2014, CELL METAB, V20, P953, DOI 10.1016/j.cmet.2014.09.018
   Gan BY, 2010, NATURE, V468, P701, DOI 10.1038/nature09595
   Garber AJ, 2002, DIABETES OBES METAB, V4, P201, DOI 10.1046/j.1463-1326.2002.00211.x
   GARCIA E Y, 1950, J Philipp Med Assoc, V26, P287
   Geerling JJ, 2014, DIABETES, V63, P880, DOI 10.2337/db13-0194
   Gormsen LC, 2016, J NUCL MED, V57, P1920, DOI 10.2967/jnumed.116.177774
   Grabner GF, 2021, NAT METAB, V3, P1445, DOI 10.1038/s42255-021-00493-6
   Grisouard J, 2010, BIOCHEM PHARMACOL, V80, P1736, DOI 10.1016/j.bcp.2010.08.021
   Guo CL, 2021, BIOMED PHARMACOTHER, V133, DOI 10.1016/j.biopha.2020.110912
   Gustafson B, 2022, DIABETES, V71, P2372, DOI 10.2337/db22-0003
   Halberg N, 2009, MOL CELL BIOL, V29, P4467, DOI 10.1128/MCB.00192-09
   Hao JW, 2020, NAT COMMUN, V11, DOI 10.1038/s41467-020-18565-8
   He L, 2020, TRENDS PHARMACOL SCI, V41, P868, DOI 10.1016/j.tips.2020.09.001
   He L, 2015, CELL METAB, V21, P159, DOI 10.1016/j.cmet.2015.01.003
   Herman R, 2022, INT J MOL SCI, V23, DOI 10.3390/ijms23031264
   Hoffstedt J, 2010, DIABETOLOGIA, V53, P2496, DOI 10.1007/s00125-010-1889-3
   Joham AE, 2022, LANCET DIABETES ENDO, V10, P668, DOI 10.1016/S2213-8587(22)00163-2
   Jung SM, 2019, HANDB EXP PHARMACOL, V251, P3, DOI 10.1007/164_2018_168
   Kaplanian M, 2022, METABOLISM, V128, DOI 10.1016/j.metabol.2021.154956
   Karagiannis T, 2012, BMJ-BRIT MED J, V344, DOI 10.1136/bmj.e1369
   Karise I, 2019, BIOMED PHARMACOTHER, V111, P1156, DOI 10.1016/j.biopha.2019.01.021
   Kim EK, 2016, MEDIAT INFLAMM, V2016, DOI 10.1155/2016/5813030
   Kim Y, 2022, MOL NUTR FOOD RES, V66, DOI 10.1002/mnfr.202200358
   KOZKA IJ, 1993, DIABETES, V42, P1159, DOI 10.2337/diabetes.42.8.1159
   Kusuhara H, 2011, CLIN PHARMACOL THER, V89, P837, DOI 10.1038/clpt.2011.36
   LaMoia TE, 2021, ENDOCR REV, V42, P77, DOI 10.1210/endrev/bnaa023
   Lawrence RE, 2019, NAT CELL BIOL, V21, P133, DOI 10.1038/s41556-018-0244-7
   Le Pelletier L, 2021, ELIFE, V10, DOI [10.7554/eLife.62635, 10.7554/eLife.62635.sa1, 10.7554/eLife.62635.sa2]
   Leto D, 2012, NAT REV MOL CELL BIO, V13, P383, DOI 10.1038/nrm3351
   Li Q, 2021, NAT MED, V27, P1941, DOI 10.1038/s41591-021-01501-8
   Liang GJ, 2024, OPEN MED-WARSAW, V19, DOI 10.1515/med-2024-0900
   Lidell ME, 2013, NAT MED, V19, P631, DOI 10.1038/nm.3017
   Lin D, 2016, BIOCHEM PHARMACOL, V119, P8, DOI 10.1016/j.bcp.2016.05.005
   Luo T, 2016, DIABETES, V65, P2295, DOI 10.2337/db15-1122
   Ma T, 2022, NATURE, V603, P159, DOI 10.1038/s41586-022-04431-8
   Madiraju AK, 2014, NATURE, V510, P542, DOI 10.1038/nature13270
   Malaekeh-Nikouei A, 2023, BIOMED PHARMACOTHER, V165, DOI 10.1016/j.biopha.2023.115263
   Marcelin G, 2020, AUTOPHAGY, V16, P2156, DOI 10.1080/15548627.2020.1717129
   Moreno-Navarrete JM, 2011, DIABETES, V60, P168, DOI 10.2337/db10-0805
   Marycz K, 2016, OXID MED CELL LONGEV, V2016, DOI 10.1155/2016/9785890
   Masuda S, 2006, J AM SOC NEPHROL, V17, P2127, DOI 10.1681/ASN.2006030205
   Miller RA, 2013, NATURE, V494, P256, DOI 10.1038/nature11808
   Molaei A, 2022, LIFE SCI, V306, DOI 10.1016/j.lfs.2022.120844
   Morigny P, 2021, NAT REV ENDOCRINOL, V17, P276, DOI 10.1038/s41574-021-00471-8
   Nathan DM, 2022, NEW ENGL J MED, V387, P1063, DOI 10.1056/NEJMoa2200433
   Nies AT, 2009, HEPATOLOGY, V50, P1227, DOI 10.1002/hep.23103
   Nyström M, 2023, J PLAST RECONSTR AES, V83, P69, DOI 10.1016/j.bjps.2023.05.006
   Oakhill JS, 2011, SCIENCE, V332, P1433, DOI 10.1126/science.1200094
   Papachristodoulou A, 2024, EUR UROL, V85, P361, DOI 10.1016/j.eururo.2023.07.016
   Pellegrinelli V, 2016, DIABETOLOGIA, V59, P1075, DOI 10.1007/s00125-016-3933-4
   Pencik J, 2023, MOL CANCER, V22, DOI 10.1186/s12943-023-01825-8
   Pescador N, 2021, REDOX BIOL, V48, DOI 10.1016/j.redox.2021.102171
   Sakamoto K, 2022, CELL RES, V32, P507, DOI 10.1038/s41422-022-00661-7
   Sakers A, 2022, CELL, V185, P419, DOI 10.1016/j.cell.2021.12.016
   Sanchez-Gurmaches J, 2016, TRENDS CELL BIOL, V26, P313, DOI 10.1016/j.tcb.2016.01.004
   Scheele C, 2020, ENDOCR REV, V41, P53, DOI 10.1210/endrev/bnz007
   Schernthaner G, 2022, METABOLISM, V130, DOI 10.1016/j.metabol.2022.155160
   Schernthaner G, 2020, DIABETES RES CLIN PR, V159, DOI 10.1016/j.diabres.2019.107946
   Septembre-Malaterre A, 2022, CELLS-BASEL, V11, DOI 10.3390/cells11244090
   Shao RJ, 2014, J EXP CLIN CANC RES, V33, DOI 10.1186/1756-9966-33-41
   Sherifali D, 2010, DIABETES CARE, V33, P1859, DOI 10.2337/dc09-1727
   Shi LL, 2022, CELLS-BASEL, V11, DOI 10.3390/cells11244094
   Shi PG, 2017, CELL DISCOV, V3, DOI 10.1038/celldisc.2017.10
   Smieszek A, 2019, CELLS-BASEL, V8, DOI 10.3390/cells8020080
   Soltani A, 2023, CURR STEM CELL RES T, V18, P347, DOI 10.2174/1574888X17666220413092750
   Son T, 2023, FRONT NUTR, V10, DOI 10.3389/fnut.2023.1162992
   Stein BD, 2019, CELL REP, V29, P3331, DOI 10.1016/j.celrep.2019.10.117
   Steinberg GR, 2019, NAT REV DRUG DISCOV, V18, P527, DOI 10.1038/s41573-019-0019-2
   STERNE J, 1959, Therapie, V14, P625
   Su MQ, 2020, CLIN SCI, V134, P1537, DOI 10.1042/CS20200580
   Sundelin E, 2020, J CLIN ENDOCR METAB, V105, DOI 10.1210/clinem/dgaa332
   Sundelin EIO, 2019, BRIT J CLIN PHARMACO, V85, P1761, DOI 10.1111/bcp.13962
   Suo Y, 2023, NAT STRUCT MOL BIOL, V30, P1001, DOI 10.1038/s41594-023-01017-4
   Szkudelski T, 2022, MOLECULES, V27, DOI 10.3390/molecules27165250
   Tandon P, 2018, J EXP BIOL, V221, DOI 10.1242/jeb.164970
   Thierry S, 2025, DIABETES CARE, V48, DOI 10.2337/dc24-2039
   Tsuda M, 2009, J PHARMACOL EXP THER, V329, P185, DOI 10.1124/jpet.108.147918
   Vercellino I, 2022, NAT REV MOL CELL BIO, V23, P141, DOI 10.1038/s41580-021-00415-0
   Villikudathil AT, 2024, COMPUT BIOL MED, V171, DOI 10.1016/j.compbiomed.2024.108106
   Wallace M, 2020, SEMIN CELL DEV BIOL, V108, P65, DOI 10.1016/j.semcdb.2020.02.012
   Wang LF, 2020, MOL CELL, V80, P501, DOI 10.1016/j.molcel.2020.09.029
   Wang WS, 2016, NAT REV MOL CELL BIO, V17, P691, DOI 10.1038/nrm.2016.96
   Werner EA, 1922, J CHEM SOC, V121, P1790, DOI 10.1039/ct9222101790
   Xiang X, 2025, EXP GERONTOL, V201, DOI 10.1016/j.exger.2025.112702
   Yan CH, 2021, DIABETES, V70, P577, DOI 10.2337/db20-0146
   Yang LJ, 2022, INT J MOL SCI, V23, DOI 10.3390/ijms23115986
   Yao LX, 2025, TRENDS ENDOCRIN MET, V36, P364, DOI [10.1016/j.tem.2024.07.017, 10.1016/j.tem.2024.07.017]
   Zhang CS, 2022, NAT METAB, V4, P1369, DOI 10.1038/s42255-022-00640-7
   Zhang CS, 2017, NATURE, V548, P112, DOI 10.1038/nature23275
   Zhang CS, 2016, CELL METAB, V24, P521, DOI 10.1016/j.cmet.2016.09.003
   Zhang LH, 2023, LANCET DIABETES ENDO, V11, P567, DOI 10.1016/S2213-8587(23)00132-8
   Zhang PW, 2022, INT J MOL SCI, V23, DOI 10.3390/ijms23147641
   Zhang Y, 2022, OSTEOARTHR CARTILAGE, V30, P1506, DOI 10.1016/j.joca.2022.06.010
   Zhao D, 2024, DIABETES RES CLIN PR, V207, DOI 10.1016/j.diabres.2023.111076
   Zhao ZC, 2022, ADIPOCYTE, V11, P56, DOI 10.1080/21623945.2021.2013417
   Ziqubu K, 2023, INT J MOL SCI, V24, DOI 10.3390/ijms24032227
NR 129
TC 4
Z9 4
U1 3
U2 3
PU KOREAN ENDOCRINE SOC
PI SEOUL
PA 101-2503, 109 MAPO-DAERO, MAPO-GU, SEOUL, 04146, SOUTH KOREA
SN 2093-596X
EI 2093-5978
J9 ENDOCRINOL METAB
JI Endocrinol. Metab.
PD AUG
PY 2025
VL 40
IS 4
BP 523
EP 538
DI 10.3803/EnM.2025.2371
PG 16
WC Endocrinology & Metabolism
WE Science Citation Index Expanded (SCI-EXPANDED)
SC Endocrinology & Metabolism
GA 7IR7U
UT WOS:001571957700004
PM 40775736
OA Green Submitted, gold
DA 2026-02-13
ER

PT J
AU Simó, R
   Ciudin, A
   Simó-Servat, O
   Hernández, C
AF Simo, Rafael
   Ciudin, Andreea
   Simo-Servat, Olga
   Hernandez, Cristina
TI Cognitive impairment and dementia: a new emerging complication of type 2
   diabetes-The diabetologist's perspective
SO ACTA DIABETOLOGICA
LA English
DT Review
DE Type 2 diabetes; Cognitive impairment; Dementia; Alzheimer's disease
ID ALZHEIMERS-DISEASE; HYPOGLYCEMIC EPISODES; INSULIN-RESISTANCE; GLYCEMIC
   CONTROL; ELDERLY-PATIENTS; BRAIN ATROPHY; RISK; POPULATION; DECLINE;
   MELLITUS
AB Type 2 diabetes mellitus (T2D) and Alzheimer's disease (AD) are two of the most common diseases of aging around the world. Given the frequency with which T2D and AD occur, the notion that people with T2D may be at increased risk for AD has large societal consequences, and understanding the mechanistic links between these diseases is imperative for the development of effective AD prevention and treatment strategies. Apart from being an accelerator of AD, T2D is associated with a progressive cognitive decline. Impaired insulin signaling, inflammation, the accumulation of advanced glycation end-products and oxidative stress all play an essential role in the pathogenesis of both AD and diabetic complications. Therefore, it is reasonable to postulate that these pathways are involved in the increased risk of dementia that occurs in the T2D population. The early diagnosis of cognitive impairment and the identification of the subset of patients at a higher risk of developing AD is a challenge for healthcare providers, and meeting it will permit us to implement a personalized medicine, which is an essential issue in diabetes care with significant therapeutic implications. The main gaps that should be filled to achieve this objective are examined.
C1 [Simo, Rafael; Ciudin, Andreea; Simo-Servat, Olga; Hernandez, Cristina] Univ Autonoma Barcelona, Vall dHebron Res Inst, Diabet & Metab Res Unit, Pg Vall dHebron 119-129, Barcelona 08035, Spain.
   [Simo, Rafael; Ciudin, Andreea; Simo-Servat, Olga; Hernandez, Cristina] ISCIII, Ctr Invest Biomed Red Diabet & Enfermedades Met A, Madrid, Spain.
C3 Autonomous University of Barcelona; Hospital Universitari Vall d'Hebron;
   Vall d'Hebron Institut de Recerca (VHIR); CIBER - Centro de
   Investigacion Biomedica en Red; CIBERDEM; Instituto de Salud Carlos III
RP Simó, R (corresponding author), Univ Autonoma Barcelona, Vall dHebron Res Inst, Diabet & Metab Res Unit, Pg Vall dHebron 119-129, Barcelona 08035, Spain.; Simó, R (corresponding author), ISCIII, Ctr Invest Biomed Red Diabet & Enfermedades Met A, Madrid, Spain.
EM rafael.simo@vhir.org
RI ; Hernandez, Cristina/KGL-9001-2024; CIUDIN, ANDREEA/O-5250-2016
OI Ciudin Mihai, Aneea/0000-0001-5622-0203; Simó Canonge,
   Rafael/0000-0003-0475-3096; Hernandez, Cristina/0000-0002-3109-1721; 
FU European Foundation; Agencia de Gestio d'Ajuts Universitaris i de
   Recerca [2014 SGR 270]
FX The authors' work is funded by the European Foundation for the Study of
   Diabetes (EFSD/Lilly-Mental Health and Diabetes Programme) and the
   Agencia de Gestio d'Ajuts Universitaris i de Recerca (2014 SGR 270). The
   funding sources had no role in the design and conduct of the study;
   collection, management, analysis, and interpretation of the data; or
   preparation, review, or approval of the manuscript.
CR American Diabetes Association, 2013, DIABETES CARE S1, V36, pS3, DOI DOI 10.2337/DC13-S003
   Baglietto-Vargas D, 2016, NEUROSCI BIOBEHAV R, V64, P272, DOI 10.1016/j.neubiorev.2016.03.005
   Barzilay JI, 2013, CLIN J AM SOC NEPHRO, V8, P1907, DOI 10.2215/CJN.11321112
   Biessels GJ, 2015, NAT REV NEUROSCI, V16, P660, DOI 10.1038/nrn4019
   Biessels GJ, 2014, DIABETES, V63, P2244, DOI 10.2337/db14-0348
   Biessels GJ, 2006, LANCET NEUROL, V5, P64, DOI 10.1016/S1474-4422(05)70284-2
   Chen YX, 2016, CURR TOP MED CHEM, V16, P485, DOI 10.2174/1568026615666150813142423
   Claxton A, 2015, J ALZHEIMERS DIS, V44, P897, DOI 10.3233/JAD-141791
   de Bresser J, 2010, DEMENT GERIATR COGN, V30, P381, DOI 10.1159/000321354
   De Felice FG, 2014, DIABETES, V63, P2262, DOI 10.2337/db13-1954
   De Flores R, 2015, NEUROSCIENCE, V309, P29, DOI 10.1016/j.neuroscience.2015.08.033
   Exalto LG, 2014, J ALZHEIMERS DIS, V42, pS109, DOI 10.3233/JAD-132570
   Exalto LG, 2013, LANCET DIABETES ENDO, V1, P183, DOI 10.1016/S2213-8587(13)70048-2
   Feinkohl I, 2014, DIABETES CARE, V37, P507, DOI 10.2337/dc13-1384
   Frost Shaun., 2014, Alzheimers Dementia: The Journal of the Alzheimers Association, V10, P234, DOI DOI 10.1016/J.JALZ.2014.04
   Galimberti D, 2017, EXPERT OPIN INV DRUG, V26, P97, DOI 10.1080/13543784.2017.1265504
   Guariguata L, 2014, INT DIAB FED DIAB AT
   Heneka MT, 2015, ANN NEUROL, V78, P284, DOI 10.1002/ana.24439
   Hernández C, 2016, DIABETES, V65, P172, DOI 10.2337/db15-0443
   Hölscher C, 2014, BIOCHEM SOC T, V42, P593, DOI 10.1042/BST20140016
   Huang CC, 2014, PLOS ONE, V9, DOI 10.1371/journal.pone.0087095
   Hugenschmidt CE, 2014, DIABETES CARE, V37, P3244, DOI 10.2337/dc14-0502
   Koekkoek PS, 2016, DIABETIC MED, V33, P812, DOI 10.1111/dme.12874
   Koekkoek PS, 2015, LANCET NEUROL, V14, P329, DOI 10.1016/S1474-4422(14)70249-2
   Kopf D, 2009, J ALZHEIMERS DIS, V16, P677, DOI 10.3233/JAD-2009-1011
   Lin CH, 2013, J INTERN MED, V273, P102, DOI 10.1111/joim.12000
   Marziani E, 2013, INVEST OPHTH VIS SCI, V54, P5953, DOI 10.1167/iovs.13-12046
   Mattishent K, 2016, DIABETES OBES METAB, V18, P135, DOI 10.1111/dom.12587
   Nicolucci A, 2015, ACTA DIABETOL, V52, P677, DOI 10.1007/s00592-015-0717-0
   Raffield LM, 2016, ACTA DIABETOL, V53, P439, DOI 10.1007/s00592-015-0815-z
   Risner ME, 2006, PHARMACOGENOMICS J, V6, P246, DOI 10.1038/sj.tpj.6500369
   Rizzo MR, 2014, J GERONTOL A-BIOL, V69, P1122, DOI 10.1093/gerona/glu032
   Rizzo MR, 2010, DIABETES CARE, V33, P2169, DOI 10.2337/dc10-0389
   Simó R, 2014, TRENDS ENDOCRIN MET, V25, P23, DOI 10.1016/j.tem.2013.09.005
   Sullivan MD, 2013, JAMA PSYCHIAT, V70, P1041, DOI 10.1001/jamapsychiatry.2013.1965
   Thies W, 2013, ALZHEIMERS DEMENT, V9, P208, DOI 10.1016/j.jalz.2013.02.003
   Tolppanen AM, 2013, DIABETES CARE, V36, P2015, DOI 10.2337/dc12-1287
   Trento M, 2017, ENDOCRINE, V57, P83, DOI 10.1007/s12020-016-1097-0
   Trento M, 2017, EUR J OPHTHALMOL, V27, P278, DOI 10.5301/ejo.5000885
   Tuligenga RH, 2014, LANCET DIABETES ENDO, V2, P228, DOI 10.1016/S2213-8587(13)70192-X
   Wang KC, 2012, NEUROEPIDEMIOLOGY, V38, P237, DOI 10.1159/000337428
   Whitmer RA, 2009, JAMA-J AM MED ASSOC, V301, P1565, DOI 10.1001/jama.2009.460
   Willette AA, 2013, DIABETES CARE, V36, P443, DOI 10.2337/dc12-0922
   Wisse LEM, 2014, J NEUROL SCI, V344, P32, DOI 10.1016/j.jns.2014.06.008
   Xu WL, 2009, DIABETOLOGIA, V52, P1031, DOI 10.1007/s00125-009-1323-x
   Xu WL, 2009, DIABETES, V58, P71, DOI 10.2337/db08-0586
   Zhang Z, 2014, DIABETES CARE, V37, P3279, DOI 10.2337/dc14-0973
NR 47
TC 134
Z9 168
U1 0
U2 50
PU SPRINGER-VERLAG ITALIA SRL
PI MILAN
PA VIA DECEMBRIO, 28, MILAN, 20137, ITALY
SN 0940-5429
EI 1432-5233
J9 ACTA DIABETOL
JI Acta Diabetol.
PD MAY
PY 2017
VL 54
IS 5
BP 417
EP 424
DI 10.1007/s00592-017-0970-5
PG 8
WC Endocrinology & Metabolism
WE Science Citation Index Expanded (SCI-EXPANDED)
SC Endocrinology & Metabolism
GA ER2DD
UT WOS:000398603300001
PM 28210868
DA 2026-02-13
ER

PT J
AU Schimmel, M
   Srinivasan, M
   McKenna, G
   Müller, F
AF Schimmel, Martin
   Srinivasan, Murali
   McKenna, Gerald
   Mueller, Frauke
TI Effect of advanced age and/or systemic medical conditions on dental
   implant survival: A systematic review and meta-analysis
SO CLINICAL ORAL IMPLANTS RESEARCH
LA English
DT Review
DE aging; Alzheimer's disease; bisphosphonates; cancer; cardiovascular
   disease; chronic obstructive pulmonary disease; cirrhosis of the liver;
   dementia; dental implants; depression; diabetes mellitus; geriatric;
   hypertensive heart disease; hyposalivation; ischemic heart disease;
   lower respiratory infections; medication-related osteonecrosis of the
   jaw; meta-analysis; neurocognitive impairment; osteoarthritis;
   Parkinson's disease; radiotherapy; respiratory diseases; stroke;
   systematic review
ID BISPHOSPHONATE-RELATED OSTEONECROSIS; TYPE-2 DIABETES-MELLITUS; ORAL
   BISPHOSPHONATES; LOADING PROTOCOLS; FOLLOW-UP; OSSEOINTEGRATED IMPLANTS;
   EDENTULOUS PATIENTS; IRRADIATED PATIENTS; PARKINSONS-DISEASE;
   NECK-CANCER
AB Objectives: This review evaluated implant survival in geriatric patients (>= 75 years) and/or the impact of systemic medical conditions.
   Materials and Methods: Systematic literature searches were performed to identify studies reporting on geriatric subjects with dental implants and on implant patients who had any of the seven most common systematic conditions among geriatric patients. Meta-analyses were performed on the postloading implant survival rates. The impact of systemic medical conditions and their respective treatment was qualitatively analyzed.
   Results: A total of 6,893 studies were identified; of those, 60 studies were included. The fixed-effects model revealed an overall implant survival of 97.3% (95% CI: 94.3, 98.7; studies = 7) and 96.1% (95% CI: 87.3, 98.9; studies = 3), for 1 and 5 years, respectively. In patients with cardiovascular disease, implant survival may be similar or higher compared to healthy patients. High implant survival rates were reported for patients with Parkinson's disease or diabetes mellitus type II. In patients with cancer, implant survival is negatively affected, namely by radiotherapy. Patients with bone metastases receiving high-dose antiresorptive therapy (ART) carry a high risk for complications after implant surgery. Implant survival was reported to be high in patients receiving low-dose ART for treatment of osteoporosis. No evidence was found on implant survival in patients with dementia, respiratory diseases, liver cirrhosis, or osteoarthritis.
   Conclusions: Implant prostheses in geriatric subjects are a predictable treatment option with a very high rate of implant survival. The functional and psychosocial benefits of such intervention should outweigh the associated risks to common medical conditions.
C1 [Schimmel, Martin] Univ Bern, Sch Dent Med, Div Gerodontol, Bern, Switzerland.
   [Schimmel, Martin; Srinivasan, Murali; Mueller, Frauke] Univ Geneva, Univ Clin Dent Med, Div Gerodontol & Removable Prosthodont, Geneva, Switzerland.
   [McKenna, Gerald] Queens Univ, Ctr Publ Hlth, Belfast Inst Clin Sci, Belfast, Antrim, North Ireland.
   [Mueller, Frauke] Univ Hosp Geneva, Dept Internal Med Rehabil & Geriatr, Thonex, Switzerland.
C3 University of Bern; University of Geneva; Queens University Belfast;
   University of Geneva
RP Schimmel, M (corresponding author), Univ Bern, Div Gerodontol, MAS Oral Biol, Freiburgstr 7, CH-3010 Bern, Switzerland.
EM martin.schimmel@zmk.unibe.ch
RI ; Srinivasan, Murali/B-5159-2013; Schimmel, Martin/KHE-3865-2024;
   Müller, Frauke/C-3835-2014
OI McKenna, Gerald/0000-0001-8478-1673; Srinivasan,
   Murali/0000-0003-3365-576X; Schimmel, Martin/0000-0001-9700-5534;
   Müller, Frauke/0000-0003-3981-0134
FU International Team for Implantology (ITI Foundation, Basel,
   Switzerland); Medical Research Council [MC_CF023241] Funding Source:
   researchfish; Public Health Agency [STL/5187/15] Funding Source:
   researchfish
FX The authors like to thank Dr Danielle Layton and Beatrice Gerber for
   critical appraisal of the manuscript. The research was funded by the
   International Team for Implantology (ITI Foundation, Basel,
   Switzerland).
CR Aguilar-Salvatierra A, 2016, CLIN ORAL IMPLAN RES, V27, P156, DOI 10.1111/clr.12552
   Al-Nawas B, 2012, CLIN IMPLANT DENT R, V14, P896, DOI 10.1111/j.1708-8208.2010.00324.x
   Alsaadi G, 2008, CLIN ORAL IMPLAN RES, V19, P670, DOI 10.1111/j.1600-0501.2008.01534.x
   Anil S, 2013, AM J MED SCI, V346, P396, DOI 10.1097/MAJ.0b013e31828983da
   [Anonymous], CLIN ORAL IMPLANTS R
   [Anonymous], ALTERN KRANKHEIT ALS
   [Anonymous], 2016, 5 DTSCH MUNDGESUNDHE
   [Anonymous], COCHRANE HDB SYSTEMA
   [Anonymous], 2018, Ageing and Health
   [Anonymous], 2011, REV STOMATOLOGIE CHI, DOI DOI 10.1016/J.ST0MAX.2011.01.008
   [Anonymous], THESIS
   [Anonymous], 2017, INT J ORAL MAXILLOFA
   Antoun H, 2017, CLIN IMPLANT DENT R, V19, P404, DOI 10.1111/cid.12477
   Arcuri MR, 1997, J PROSTHET DENT, V77, P177, DOI 10.1016/S0022-3913(97)70232-4
   Bartold PM, 2016, PERIODONTOL 2000, V72, P120, DOI 10.1111/prd.12133
   Becker W, 2016, CLIN IMPLANT DENT R, V18, P473, DOI 10.1111/cid.12340
   Beikler T, 2003, CRIT REV ORAL BIOL M, V14, P305, DOI 10.1177/154411130301400407
   Bell BM, 2008, J ORAL MAXIL SURG, V66, P1022, DOI 10.1016/j.joms.2007.12.040
   Benic GI, 2014, INT J ORAL MAX IMPL, V29, P222, DOI 10.11607/jomi.2014suppl.g4.1
   Bornstein MM, 2015, IMPLANTOLOGIE, V23, P313
   Bornstein MM, 2009, INT J ORAL MAX IMPL, V24, P12
   Bressan E, 2014, CLIN ORAL IMPLAN RES, V25, P546, DOI 10.1111/clr.12121
   Buddula A, 2012, CLIN IMPLANT DENT R, V14, P716, DOI 10.1111/j.1708-8208.2010.00307.x
   Cakarer S, 2011, MED ORAL PATOL ORAL, V16, pC953, DOI 10.4317/medoral.17312
   Chadha GK, 2013, J ORAL IMPLANTOL, V39, P510, DOI 10.1563/AAID-JOI-D-11-00234
   Chu FCS, 2004, J PROSTHET DENT, V91, P219, DOI 10.1016/j.prosdent.2003.12.014
   Cuesta-Gil M, 2009, J ORAL MAXIL SURG, V67, P2485, DOI 10.1016/j.joms.2008.03.001
   Deniz E, 2011, GERODONTOLOGY, V28, P157, DOI 10.1111/j.1741-2358.2009.00343.x
   Dowell S, 2007, J AM DENT ASSOC, V138, P355, DOI 10.14219/jada.archive.2007.0168
   Eckert SE, 1996, J PROSTHET DENT, V76, P45, DOI 10.1016/S0022-3913(96)90345-5
   Ekfeldt A, 2013, INT J PROSTHODONT, V26, P517, DOI 10.11607/ijp.3511
   Erdogan Ö, 2015, CLIN ORAL IMPLAN RES, V26, P1267, DOI 10.1111/clr.12450
   Ernst N, 2016, J ORAL MAXIL SURG, V74, P1965, DOI 10.1016/j.joms.2016.06.005
   Eskow CC, 2017, CLIN IMPLANT DENT R, V19, P423, DOI 10.1111/cid.12465
   Fenlon MR, 2012, CLIN IMPLANT DENT R, V14, P266, DOI 10.1111/j.1708-8208.2009.00250.x
   de Carvalho BCF, 2013, INT J ORAL MAX IMPL, V28, P783, DOI 10.11607/jomi.2140
   Fugazzotto PA, 2007, J PERIODONTOL, V78, P1664, DOI 10.1902/jop.2007.060514
   Gander T, 2014, INT J ORAL MAX SURG, V43, P1381, DOI 10.1016/j.ijom.2014.05.005
   Goss A, 2010, J ORAL MAXIL SURG, V68, P337, DOI 10.1016/j.joms.2009.09.037
   Grant BT, 2008, J ORAL MAXIL SURG, V66, P223, DOI 10.1016/j.joms.2007.09.019
   Griffiths Garth R, 2012, Int J Periodontics Restorative Dent, V32, pe101
   Heberer S, 2011, CLIN ORAL IMPLAN RES, V22, P546, DOI 10.1111/j.1600-0501.2010.02050.x
   Heckmann SM, 2000, CLIN ORAL IMPLAN RES, V11, P566, DOI 10.1034/j.1600-0501.2000.011006566.x
   Hessling SA, 2015, J ORAL MAXIL SURG, V73, P889, DOI 10.1016/j.joms.2014.11.009
   Hoeksema AR, 2016, CLIN IMPLANT DENT R, V18, P745, DOI 10.1111/cid.12351
   HOLM-PEDERSEN P, 1975, Journal of Clinical Periodontology, V2, P14, DOI 10.1111/j.1600-051X.1975.tb01722.x
   Hugoson A, 2005, SWED DENT J, V29, P125
   Invernici MD, 2014, CASE REP DENT, V2014, DOI 10.1155/2014/761251
   Jackowski J, 2001, Spec Care Dentist, V21, P15
   Jacobsen C, 2013, CLIN ORAL INVEST, V17, P167, DOI 10.1007/s00784-012-0708-2
   Koka S, 2010, J PROSTHODONT RES, V54, P108, DOI 10.1016/j.jpor.2010.04.002
   Korfage A, 2016, CLIN IMPLANT DENT R, V18, P937, DOI 10.1111/cid.12376
   Korfage A, 2014, BRIT J ORAL MAX SURG, V52, P798, DOI 10.1016/j.bjoms.2014.05.013
   Krennmair G, 2010, J CLIN PERIODONTOL, V37, P928, DOI 10.1111/j.1600-051X.2010.01606.x
   Kwon TG, 2014, CLIN ORAL IMPLAN RES, V25, P632, DOI 10.1111/clr.12088
   Lawrence RC, 2008, ARTHRITIS RHEUM, V58, P26, DOI 10.1002/art.23176
   Lazarovici TS, 2010, J ORAL MAXIL SURG, V68, P790, DOI 10.1016/j.joms.2009.09.017
   Linsen SS, 2012, CLIN IMPLANT DENT R, V14, P250, DOI 10.1111/j.1708-8208.2009.00248.x
   López-Cedrún JL, 2013, BRIT J ORAL MAX SURG, V51, P874, DOI 10.1016/j.bjoms.2013.06.011
   de la Plata MM, 2012, J ORAL MAXIL SURG, V70, P1052, DOI 10.1016/j.joms.2011.03.032
   Maniewicz S, 2017, INT J ORAL MAX IMPL, V32, P415, DOI 10.11607/jomi.5361
   Martin DC, 2010, J ORAL MAXIL SURG, V68, P508, DOI 10.1016/j.joms.2009.09.055
   Memon S, 2012, INT J ORAL MAX IMPL, V27, P1216
   Mericske-Stern R, 1999, INT J ORAL MAX IMPL, V14, P673
   Meyer S, 2017, CLIN ORAL IMPLAN RES, V28, P1005, DOI 10.1111/clr.12912
   Moher D, 2015, SYST REV-LONDON, V4, DOI 10.1186/2046-4053-4-1
   Müller F, 2016, INT J ORAL MAX IMPL, V31, P15, DOI 10.11607/jomi.2016.1.e
   Müller F, 2015, BMC ORAL HEALTH, V15, DOI 10.1186/s12903-015-0107-6
   Müller F, 2004, INT J PROSTHODONT, V17, P512
   Oates TW, 2014, J AM DENT ASSOC, V145, P1218, DOI 10.14219/jada.2014.93
   Öczakir C, 2005, INT J PROSTHODONT, V18, P383
   Ormianer Zeev, 2006, J Oral Implantol, V32, P300, DOI 10.1563/0.830.1
   Packer M, 2009, GERODONTOLOGY, V26, P11, DOI 10.1111/j.1741-2358.2008.00233.x
   Papaspyridakos P, 2014, INT J ORAL MAX IMPL, V29, P256, DOI 10.11607/jomi.2014suppl.g4.3
   Peled Micha, 2003, Implant Dent, V12, P116
   Persson GR, 2017, PERIODONTOL 2000, V74, P102, DOI 10.1111/prd.12192
   Pompa G, 2015, BMC ORAL HEALTH, V15, DOI 10.1186/1472-6831-15-5
   Preshaw PM, 2017, J CLIN PERIODONTOL, V44, pS153, DOI 10.1111/jcpe.12675
   Sammartino G, 2011, J CRANIOFAC SURG, V22, P443, DOI 10.1097/SCS.0b013e318207b59b
   Schiegnitz E, 2014, CLIN ORAL INVEST, V18, P687, DOI 10.1007/s00784-013-1134-9
   Schimmel M, 2011, J DENT RES, V90, P230, DOI 10.1177/0022034510383860
   Schimmel M, 2017, PERIODONTOL 2000, V73, P228, DOI 10.1111/prd.12166
   Schimmel Martin, 2015, Swiss Dent J, V125, P449, DOI 10.61872/sdj-2015-04-04
   Schimmel M, 2014, INT J ORAL MAX IMPL, V29, P271, DOI 10.11607/jomi.2014suppl.g4.4
   Schneider C, 2017, EUR J ORAL SCI, V125, P55, DOI 10.1111/eos.12327
   Schrott A, 2014, INT J ORAL MAX IMPL, V29, P239, DOI 10.11607/jomi.2014suppl.g4.2
   Shabestari GO, 2010, CLIN IMPLANT DENT R, V12, P175, DOI 10.1111/j.1708-8208.2009.00150.x
   Siebert T, 2015, J ORAL IMPLANTOL, V41, P360, DOI 10.1563/AAID-JOI-D-13-00063
   Spinato S, 2010, IMPLANT DENT, V19, P178, DOI 10.1097/ID.0b013e3181dbe081
   Srinivasan M, 2017, CLIN ORAL IMPLAN RES, V28, P920, DOI 10.1111/clr.12898
   Sterne JAC, 2001, J CLIN EPIDEMIOL, V54, P1046, DOI 10.1016/S0895-4356(01)00377-8
   Stewart LA, 2015, JAMA-J AM MED ASSOC, V313, P1657, DOI 10.1001/jama.2015.3656
   Stock C, 2016, COMMUNITY DENT ORAL, V44, P223, DOI 10.1111/cdoe.12209
   Tallarico M, 2016, CLIN ORAL IMPLAN RES, V27, P943, DOI 10.1111/clr.12662
   ten Bruggenkate CM, 1998, INT J ORAL MAX IMPL, V13, P791
   Wang CW, 2016, CURR OSTEOPOROS REP, V14, P284, DOI 10.1007/s11914-016-0330-3
   Weinlaender M, 2010, INT J PROSTHODONT, V23, P22
   Wells G.A., 2014, NEWCASTLE OTTAWA SCA
   Wu X, 2014, J DENT RES, V93, P1054, DOI 10.1177/0022034514549378
   Wu XX, 2016, CLIN IMPLANT DENT R, V18, P1171, DOI 10.1111/cid.12414
   Zahid TM, 2011, J ORAL IMPLANTOL, V37, P335, DOI 10.1563/AAID-JOI-D-09-00114
   Zhang YQ, 2002, AM J EPIDEMIOL, V156, P1021, DOI 10.1093/aje/kwf141
NR 102
TC 136
Z9 168
U1 4
U2 41
PU WILEY
PI HOBOKEN
PA 111 RIVER ST, HOBOKEN 07030-5774, NJ USA
SN 0905-7161
EI 1600-0501
J9 CLIN ORAL IMPLAN RES
JI Clin. Oral Implant. Res.
PD OCT
PY 2018
VL 29
SU 16
SI SI
BP 311
EP 330
DI 10.1111/clr.13288
PG 20
WC Dentistry, Oral Surgery & Medicine; Engineering, Biomedical
WE Science Citation Index Expanded (SCI-EXPANDED)
SC Dentistry, Oral Surgery & Medicine; Engineering
GA GZ0SA
UT WOS:000449074000020
PM 30328186
OA hybrid
DA 2026-02-13
ER

PT J
AU Santoni, M
   Andrikou, K
   Sotte, V
   Bittoni, A
   Lanese, A
   Pellei, C
   Piva, F
   Conti, A
   Nabissi, M
   Santoni, G
   Cascinu, S
AF Santoni, Matteo
   Andrikou, Kalliopi
   Sotte, Valeria
   Bittoni, Alessandro
   Lanese, Andrea
   Pellei, Chiara
   Piva, Francesco
   Conti, Alessandro
   Nabissi, Massimo
   Santoni, Giorgio
   Cascinu, Stefano
TI Toll like receptors and pancreatic diseases: From a pathogenetic
   mechanism to a therapeutic target
SO CANCER TREATMENT REVIEWS
LA English
DT Review
DE Diabetes; Inflammation; Pancreatic Ductal Adenocarcinoma; Pancreatitis;
   Toll like receptors
ID INFLAMMATORY RESPONSE; INSULIN-RESISTANCE; INNATE IMMUNITY; SEVERE
   SEPSIS; CUTTING EDGE; CANCER CELLS; EXPRESSION; TLR4; AGONIST;
   TOLL-LIKE-RECEPTOR-4
AB Toll-like receptors (TLRs) mediate interactions between environmental stimuli and innate immunity. TLRs play a major role in the development of numerous pancreatic diseases, making these molecules attractive as potential therapeutic targets. TLR2, TLR7 and TLR9 are involved in the initiation of type 1 diabetes mellitus (T1DM), whereas TLR2 and TLR4 play a major role in the onset of type 2 diabetes mellitus (T2DM). Furthermore, TLRs cause derangements in several tumor suppressor proteins (such as p16, p21, p27, p53 and pRb), induce STAT3 activation and promote epithelial-mesenchymal transition as well as oncogene-induced senescence. In this review we will focus on the contribution of TLRs in pancreatic disease including cancer and we describe recent progress in TLR-modulation for the treatment of these patients. (C) 2015 Elsevier Ltd. All rights reserved.
C1 [Santoni, Matteo; Andrikou, Kalliopi; Sotte, Valeria; Bittoni, Alessandro; Lanese, Andrea; Pellei, Chiara; Conti, Alessandro; Cascinu, Stefano] Univ Politecn Marche, AOU Osped Riuniti, Clin Oncol Med, I-60126 Ancona, Italy.
   [Piva, Francesco] Polytech Univ Marche, Dept Specialist Clin & Odontostomatol Sci, I-60131 Ancona, Italy.
   [Nabissi, Massimo; Santoni, Giorgio] Univ Camerino, Sch Pharm, Expt Med Sect, I-62032 Camerino, Italy.
C3 Marche Polytechnic University; Marche Polytechnic University; University
   of Camerino
RP Cascinu, S (corresponding author), Univ Politecn Marche, AOU Osped Riuniti, Clin Oncol Med, Via Conca 71, I-60126 Ancona, Italy.
EM mattymo@alice.it; k.andrikou@hotmail.com; valeria.sotte@mail.com;
   alebitto@tiscali.it; andrealanese@gmail.com; chiarapellei@libero.it;
   fpiva@univpm.it; alessandro83conti@gmail.com; massimo.nabissi@unicam.it;
   giorgio.santoni@unicam.it; s.cascinu@univpm.it
RI ; Cascinu, Stefano/AAN-1923-2020
OI Conti, Alessano/0000-0002-7322-9880; Cascinu,
   Stefano/0000-0003-2215-0731; Santoni, Giorgio/0000-0003-2757-7064;
   Bittoni, Alessano/0000-0002-4056-0067; nabissi,
   massimo/0000-0003-0165-1385; Santoni, Matteo/0000-0001-7340-6173; PIVA,
   Francesco/0000-0003-1850-2482
CR Akashi-Takamura S, 2008, CURR OPIN IMMUNOL, V20, P420, DOI 10.1016/j.coi.2008.07.001
   Al-Daghri NM, 2013, J IMMUNOL, V190, P3716, DOI 10.4049/jimmunol.1202936
   Huynh AS, 2012, J MED CHEM, V55, P9751, DOI 10.1021/jm301002f
   Assmann TS, 2014, EUR J ENDOCRINOL, V170, P519, DOI 10.1530/EJE-13-0963
   Awla D, 2011, INFLAMM RES, V60, P1093, DOI 10.1007/s00011-011-0370-1
   Bhatia M, 2000, J PATHOL, V190, P117
   Cai HY, 2013, APMIS, V121, P605, DOI 10.1111/apm.12027
   Creely SJ, 2007, AM J PHYSIOL-ENDOC M, V292, pE740, DOI 10.1152/ajpendo.00302.2006
   Dasu MR, 2010, DIABETES CARE, V33, P861, DOI 10.2337/dc09-1799
   Del Pozo JL, 2010, PANCREATOLOGY, V10, P114, DOI 10.1159/000299987
   Devaraj S, 2009, DIABETOLOGIA, V52, P1665, DOI 10.1007/s00125-009-1394-8
   Devaraj S, 2008, J CLIN ENDOCR METAB, V93, P578, DOI 10.1210/jc.2007-2185
   Devaraj S, 2011, CYTOKINE, V55, P441, DOI 10.1016/j.cyto.2011.03.023
   Devaraj S, 2011, AM J CLIN PATHOL, V135, P429, DOI 10.1309/AJCPJGZQX42BIAXL
   Devaraj S, 2009, CYTOKINE, V47, P6, DOI 10.1016/j.cyto.2009.02.004
   Ding JL, 2013, PANCREAS, V42, P114, DOI 10.1097/MPA.0b013e3182550cc4
   Ding JL, 2009, INFLAMM RES, V58, P783, DOI 10.1007/s00011-009-0048-0
   Dong BJ, 2012, AM J PHYSIOL-HEART C, V303, pH732, DOI 10.1152/ajpheart.00948.2011
   Fan P, 2012, PANCREATOLOGY, V12, P170, DOI 10.1016/j.pan.2012.02.015
   Frossard JL, 2008, LANCET, V371, P143, DOI 10.1016/S0140-6736(08)60107-5
   Ghanim H, 2010, AM J CLIN NUTR, V91, P940, DOI 10.3945/ajcn.2009.28584
   Gleeson M, 2006, EXERC IMMUNOL REV, V12, P34
   Guillaumes S, 1997, PANCREAS, V14, P262, DOI 10.1097/00006676-199704000-00007
   Hoque R, 2012, PANCREAS, V41, P353, DOI 10.1097/MPA.0b013e3182321500
   Hoque R, 2011, GASTROENTEROLOGY, V141, P358, DOI 10.1053/j.gastro.2011.03.041
   Huang LS, 2013, IMMUNOLOGY, V140, P314, DOI 10.1111/imm.12139
   Ikebe M, 2009, J SURG ONCOL, V100, P725, DOI 10.1002/jso.21392
   Jacobs C, 2011, INT J CANCER, V128, P897, DOI 10.1002/ijc.25399
   Jagannathan M, 2010, DIABETOLOGIA, V53, P1461, DOI 10.1007/s00125-010-1730-z
   Johnson GB, 2004, J IMMUNOL, V172, P20, DOI 10.4049/jimmunol.172.1.20
   Kawai T, 2007, SEMIN IMMUNOL, V19, P24, DOI 10.1016/j.smim.2006.12.004
   Kawai T, 2011, IMMUNITY, V34, P637, DOI 10.1016/j.immuni.2011.05.006
   Kawai T, 2010, NAT IMMUNOL, V11, P373, DOI 10.1038/ni.1863
   Kim DH, 2011, J IMMUNOL, V187, P5211, DOI 10.4049/jimmunol.1001388
   Klouwenberg PMCK, 2012, INTENS CARE MED, V38, P811, DOI 10.1007/s00134-012-2549-5
   Lambert CP, 2008, J APPL PHYSIOL, V105, P473, DOI 10.1152/japplphysiol.00006.2008
   Lee CC, 2012, NAT REV IMMUNOL, V12, P168, DOI 10.1038/nri3151
   Lee Myung-Shik, 2013, Immune Netw, V13, P194, DOI 10.4110/in.2013.13.5.194
   Li HL, 2007, J CELL MOL MED, V11, P88, DOI 10.1111/j.1582-4934.2007.00011.x
   Liu CY, 2013, LAB INVEST, V93, P844, DOI 10.1038/labinvest.2013.69
   Liu M, 2010, TRANSPL P, V42, P1539, DOI 10.1016/j.transproceed.2010.03.133
   Liu X, 2008, ATHEROSCLEROSIS, V196, P146, DOI 10.1016/j.atherosclerosis.2007.03.025
   Lu ZX, 2011, EMBO J, V30, P57, DOI 10.1038/emboj.2010.296
   Mai CW, 2013, ONCOTARGETS THER, V6, P1573, DOI 10.2147/OTT.S50838
   Makkouk A, 2009, IMMUNOPHARM IMMUNOT, V31, P331, DOI 10.1080/08923970902802926
   Matsuda N, 2006, J PHARMACOL SCI, V101, P189, DOI 10.1254/jphs.CRJ06010X
   Molteni M, 2006, CANCER LETT, V235, P75, DOI 10.1016/j.canlet.2005.04.006
   Mraz M, 2011, J CLIN ENDOCR METAB, V96, pE606, DOI 10.1210/jc.2010-1858
   Nickel T, 2012, EUR J APPL PHYSIOL, V112, P1699, DOI 10.1007/s00421-011-2140-8
   Niessner A, 2006, ATHEROSCLEROSIS, V189, P408, DOI 10.1016/j.atherosclerosis.2005.12.022
   NORMAN J, 1995, SURGERY, V117, P648, DOI 10.1016/S0039-6060(95)80008-5
   O'Neill LAJ, 2007, NAT REV IMMUNOL, V7, P353, DOI 10.1038/nri2079
   Ochi A, 2012, J CLIN INVEST, V122, P4118, DOI 10.1172/JCI63606
   Ochi A, 2012, J EXP MED, V209, P1671, DOI 10.1084/jem.20111706
   Opal SM, 2013, JAMA-J AM MED ASSOC, V309, P1154, DOI 10.1001/jama.2013.2194
   Piccinini AM, 2010, MEDIAT INFLAMM, V2010, DOI 10.1155/2010/672395
   Reyna SM, 2008, DIABETES, V57, P2595, DOI 10.2337/db08-0038
   Rice TW, 2010, CRIT CARE MED, V38, P1685, DOI 10.1097/CCM.0b013e3181e7c5c9
   Rittirsch D, 2008, NAT REV IMMUNOL, V8, P776, DOI 10.1038/nri2402
   Rosa R, 2011, CLIN CANCER RES, V17, P6531, DOI 10.1158/1078-0432.CCR-10-3376
   Sawa H, 2006, WORLD J GASTROENTERO, V12, P7666, DOI 10.3748/wjg.v12.i47.7666
   Schmidt J, 2007, BRIT J CANCER, V97, P598, DOI 10.1038/sj.bjc.6603903
   Senn JJ, 2006, J BIOL CHEM, V281, P26865, DOI 10.1074/jbc.M513304200
   Shaw JE, 2010, DIABETES RES CLIN PR, V87, P4, DOI 10.1016/j.diabres.2009.10.007
   Shi H, 2006, J CLIN INVEST, V116, P3015, DOI 10.1172/JCI28898
   Smolarczyk R, 2012, POSTEP HIG MED DOSW, V66, P913, DOI 10.5604/17322693.1021108
   Song MJ, 2006, BIOCHEM BIOPH RES CO, V346, P739, DOI 10.1016/j.bbrc.2006.05.170
   Vaz J, 2013, WORLD J GASTROENTERO, V19, P616, DOI 10.3748/wjg.v19.i5.616
   Vitseva OI, 2008, OBESITY, V16, P932, DOI 10.1038/oby.2008.25
   Wild S, 2004, DIABETES CARE, V27, P1047, DOI 10.2337/diacare.27.5.1047
   Yoshida H, 2013, J NUTR BIOCHEM, V24, P1276, DOI 10.1016/j.jnutbio.2012.10.003
   Zambirinis CP, 2013, ONCOIMMUNOLOGY, V2, DOI 10.4161/onci.22567
   Zambirinis CP, 2013, CELL CYCLE, V12, P1153, DOI 10.4161/cc.24488
   Zhai Y, 2004, J IMMUNOL, V173, P7115, DOI 10.4049/jimmunol.173.12.7115
   Zhang JJ, 2010, WORLD J GASTROENTERO, V16, P2881, DOI 10.3748/wjg.v16.i23.2881
   Zhang YQ, 2010, J IMMUNOL, V184, P5645, DOI 10.4049/jimmunol.0901814
   Zhou L, 2014, AAPS J, V16, P246, DOI 10.1208/s12248-013-9558-3
NR 77
TC 52
Z9 59
U1 2
U2 43
PU ELSEVIER SCI LTD
PI OXFORD
PA THE BOULEVARD, LANGFORD LANE, KIDLINGTON, OXFORD OX5 1GB, OXON, ENGLAND
SN 0305-7372
EI 1532-1967
J9 CANCER TREAT REV
JI Cancer Treat. Rev.
PD JUL
PY 2015
VL 41
IS 7
BP 569
EP 576
DI 10.1016/j.ctrv.2015.04.004
PG 8
WC Oncology
WE Science Citation Index Expanded (SCI-EXPANDED)
SC Oncology
GA CM5VJ
UT WOS:000357756800001
PM 26036357
OA Green Submitted, Bronze
DA 2026-02-13
ER

PT J
AU Holub, A
   Mousa, S
   Abdolahi, A
   Godugu, K
   Tu, XM
   Brenna, JT
   Block, RC
AF Holub, Ashley
   Mousa, Shaker
   Abdolahi, Amir
   Godugu, Kavitha
   Tu, Xin M.
   Brenna, J. Thomas
   Block, Robert C.
TI The effects of aspirin and N-3 fatty acids on telomerase activity in
   adults with diabetes mellitus
SO NUTRITION METABOLISM AND CARDIOVASCULAR DISEASES
LA English
DT Article
DE Omega-3 fatty acids; Eicosapentaenoic acid; Docosahexaenoic acid;
   Aspirin; Telomerase; Telomere
ID OXIDATIVE STRESS; FISH-OIL; LENGTH; ASSOCIATION; CANCER
AB Type 2 Diabetes mellitus is associated with aging and shortened telomere length. Telomerase replaces lost telomeric repeats at the ends of chromosomes and is necessary for the replicative immortality of cells. Aspirin and the n3 fatty acids eicosapentaenoic acid (EPA) and docosahexaenoic acid (DHA) are commonly used therapies in people with type 2 diabetes for reducing cardiovascular disease events, though their relation to telomerase activity is not well studied. We explored the effects of aspirin, EPA + DHA, and the combined effects of aspirin and EPA + DHA treatment on telomerase activity in 30 adults with diabetes mellitus. EPA and DHA ingestion alone increased telomerase activity then a decrease occurred with the addition of aspirin consumption. Crude (F-stat = 2.09, p = 0.13) and adjusted (F-stat = 2.20, p = 0.14) analyses of this decrease showed signs of a trend. These results suggest that aspirin has an adverse effect on aging in diabetics who have relatively high EPA and DHA ingestion. (C) 2020 The Italian Diabetes Society, the Italian Society for the Study of Atherosclerosis, the Italian Society of Human Nutrition and the Department of Clinical Medicine and Surgery, Federico II University. Published by Elsevier B.V. All rights reserved.
C1 [Holub, Ashley; Block, Robert C.] Univ Rochester, Dept Publ Hlth Sci, Sch Med & Dent, Rochester, NY 14642 USA.
   [Mousa, Shaker; Godugu, Kavitha] Albany Coll Pharm & Hlth Sci, Pharmaceut Res Inst, Albany, NY USA.
   [Abdolahi, Amir] Philips Healthcare, Clin Sci Innovat, Monitoring Analyt & Therapeut Care, Cambridge, MA USA.
   [Tu, Xin M.] Univ Calif San Diego, Div Biostat & Bioinformat, Dept Family Med & Publ Hlth, San Diego, CA 92103 USA.
   [Brenna, J. Thomas] Univ Texas Austin, Dell Med Sch, Pediat & Chem, Austin, TX 78712 USA.
   [Block, Robert C.] Univ Rochester, Dept Med, Cardiol Div, Sch Med & Dent, Rochester, NY 14642 USA.
C3 University of Rochester; Albany College of Pharmacy & Health Sciences;
   Philips; Philips Healthcare; University of California System; University
   of California San Diego; University of Texas System; University of Texas
   Austin; University of Rochester
RP Block, RC (corresponding author), Univ Rochester, Med Ctr, Dept Publ Hlth Sci, FNLA, Room 3-306,Saunders Res Bldg 265 Crittenden Blvd, Rochester, NY 14642 USA.
EM robert_block@urmc.rochester.edu
RI Holub, Ashley/AAM-6870-2020; Brenna, James Thomas/A-4167-2008; Mousa,
   Shaker/A-7151-2017
OI Holub, Ashley/0000-0003-0894-9184; Brenna, James
   Thomas/0000-0001-9494-4245; Mousa, Shaker/0000-0002-9294-015X
FU National Heart, Lung, and Blood Institute [5R21HL102582-02]
FX This publication was made possible by Grant Number 5R21HL102582-02 from
   the National Heart, Lung, and Blood Institute. The content is solely the
   responsibility of the authors and does not necessarily represent the
   official views of the National Institutes of Health.
CR Amer Diabet Assoc, 2013, DIABETES CARE, V36, pS67, DOI 10.2337/dc13-S067
   Barnes RP, 2019, MECH AGEING DEV, V177, P37, DOI 10.1016/j.mad.2018.03.013
   Benko AL, 2012, MOL CELL ENDOCRINOL, V364, P83, DOI 10.1016/j.mce.2012.08.012
   Blackburn EH, 2010, ANGEW CHEM INT EDIT, V49, P7405, DOI 10.1002/anie.201002387
   Block RC, 2013, PROSTAG LEUKOTR ESS, V89, P9, DOI 10.1016/j.plefa.2013.03.005
   Chan D, 2020, PLOS ONE
   Davinelli S, 2019, AGEING RES REV, V49, P1, DOI 10.1016/j.arr.2018.11.001
   El Midaoui A, 2002, J HYPERTENS, V20, P1407, DOI 10.1097/00004872-200207000-00028
   Farzaneh-Far R, 2010, JAMA-J AM MED ASSOC, V303, P250, DOI 10.1001/jama.2009.2008
   FENG JL, 1995, SCIENCE, V269, P1236, DOI 10.1126/science.7544491
   Gao HQ, 2017, LIPIDS HEALTH DIS, V16, DOI 10.1186/s12944-017-0528-0
   Haycock PC, 2014, BMJ-BRIT MED J, V349, DOI 10.1136/bmj.g4227
   Kiecolt-Glaser JK, 2013, BRAIN BEHAV IMMUN, V28, P16, DOI 10.1016/j.bbi.2012.09.004
   Ma D, 2013, J ENDOCRINOL INVEST, V36, P1032, DOI 10.3275/9036
   Meng E, 2012, GYNECOL ONCOL, V124, P598, DOI 10.1016/j.ygyno.2011.11.018
   Pinto AR, 2011, FRONT BIOSCI-LANDMRK, V16, P187, DOI 10.2741/3683
   Prasad KN, 2017, MECH AGEING DEV, V164, P61, DOI 10.1016/j.mad.2017.04.004
   Salpea KD, 2010, ATHEROSCLEROSIS, V209, P42, DOI 10.1016/j.atherosclerosis.2009.09.070
   Schmedt T, 2012, PLOS ONE, V7, DOI 10.1371/journal.pone.0051427
   Shammas MA, 2011, CURR OPIN CLIN NUTR, V14, P28, DOI 10.1097/MCO.0b013e32834121b1
   Turner KJ, 2019, CELLS-BASEL, V8, DOI 10.3390/cells8010073
   Venturini D, 2015, NUTRITION, V31, P834, DOI 10.1016/j.nut.2014.12.016
   Zhao JZ, 2013, PLOS ONE, V8, DOI 10.1371/journal.pone.0079993
NR 23
TC 8
Z9 10
U1 0
U2 13
PU ELSEVIER SCI LTD
PI London
PA 125 London Wall, London, ENGLAND
SN 0939-4753
EI 1590-3729
J9 NUTR METAB CARDIOVAS
JI Nutr. Metab. Carbiovasc. Dis.
PD SEP 24
PY 2020
VL 30
IS 10
BP 1795
EP 1799
DI 10.1016/j.numecd.2020.06.014
PG 5
WC Cardiac & Cardiovascular Systems; Endocrinology & Metabolism; Nutrition
   & Dietetics
WE Science Citation Index Expanded (SCI-EXPANDED)
SC Cardiovascular System & Cardiology; Endocrinology & Metabolism;
   Nutrition & Dietetics
GA NR1RF
UT WOS:000571338200022
PM 32723580
OA Green Submitted
DA 2026-02-13
ER

PT J
AU Kullmann, S
   Heni, M
   Hallschmid, M
   Fritsche, A
   Preissl, H
   Häring, HU
AF Kullmann, Stephanie
   Heni, Martin
   Hallschmid, Manfred
   Fritsche, Andreas
   Preissl, Hubert
   Haering, Hans-Ulrich
TI BRAIN INSULIN RESISTANCE AT THE CROSSROADS OF METABOLIC AND COGNITIVE
   DISORDERS IN HUMANS
SO PHYSIOLOGICAL REVIEWS
LA English
DT Review
ID CENTRAL-NERVOUS-SYSTEM; CEREBRAL-BLOOD-FLOW; STATE FUNCTIONAL
   CONNECTIVITY; WHITE-MATTER INTEGRITY; REDUCES FOOD-INTAKE; D2 RECEPTOR
   GENE; MAGNETIC-RESONANCE-SPECTROSCOPY; HYPOTHALAMIC NEURONAL-ACTIVITY;
   TYPE-2 DIABETES-MELLITUS; GLUCOSE-TOLERANCE STATUS
AB Ever since the brain was identified as an insulin-sensitive organ, evidence has rapidly accumulated that insulin action in the brain produces multiple behavioral and metabolic effects, influencing eating behavior, peripheral metabolism, and cognition. Disturbances in brain insulin action can be observed in obesity and type 2 diabetes (T2D), as well as in aging and dementia. Decreases in insulin sensitivity of central nervous pathways, i.e., brain insulin resistance, may therefore constitute a joint pathological feature of metabolic and cognitive dysfunctions. Modern neuroimaging methods have provided new means of probing brain insulin action, revealing the influence of insulin on both global and regional brain function. In this review, we highlight recent findings on brain insulin action in humans and its impact on metabolism and cognition. Furthermore, we elaborate on the most prominent factors associated with brain insulin resistance, i.e., obesity, T2D, genes, maternal metabolism, normal aging, inflammation, and dementia, and on their roles regarding causes and consequences of brain insulin resistance. Wealso describe the beneficial effects of enhanced brain insulin signaling on human eating behavior and cognition and discuss potential applications in the treatment of metabolic and cognitive disorders.
C1 Univ Tubingen, Helmholtz Ctr Munich, Inst Diabet Res & Metab Dis, Tubingen, Germany.
   German Ctr Diabet Res DZD eV, Tubingen, Germany.
   Univ Tubingen, Dept Internal Med 4, Tubingen, Germany.
   Univ Tubingen, Inst Med Psychol & Behav Neurobiol, Tubingen, Germany.
   Univ Tubingen, Fac Sci, Dept Biochem & Pharm, Tubingen, Germany.
C3 Eberhard Karls University of Tubingen; Helmholtz Association;
   Helmholtz-Center Munich - German Research Center for Environmental
   Health; German Center for Diabetes Research (DZD); Eberhard Karls
   University of Tubingen; Eberhard Karls University of Tubingen; Eberhard
   Karls University Hospital; Eberhard Karls University of Tubingen
RP Häring, HU (corresponding author), Univ Clin Tubingen, Dept Internal Med 4, Otfried Muller Str 10, D-72076 Tubingen, Germany.
EM stephanie.kullmann@med.uni-tuebingen.de;
   hans-ulrich.haering@med.uni-tuebingen.de
RI Preißl, Hubert/E-9070-2012; Kullmann, Stephanie/Q-3976-2018; Hallschmid,
   Manfred/MSY-8583-2025
OI Preißl, Hubert/0000-0002-8859-4661; Kullmann,
   Stephanie/0000-0001-9951-923X; Heni, Martin/0000-0002-8462-3832
FU German Federal Ministry of Education and Research (BMBF) [01GI0925];
   Helmholtz Alliance ICEMED-Imaging and Curing Environmental Metabolic
   Diseases, through the Initiative and Network Fund of the Helmholtz
   Association; European Union [607310]; Deutsche Forschungsgemeinschaft
   [SFB 654]
FX The study was supported in part by a grant (01GI0925) from the German
   Federal Ministry of Education and Research (BMBF) to the German Center
   for Diabetes Research (DZD e.V.); by the Helmholtz Alliance
   ICEMED-Imaging and Curing Environmental Metabolic Diseases, through the
   Initiative and Network Fund of the Helmholtz Association; by the
   European Union Seventh Framework Programme (FP7/2007-2013) under Grant
   Agreement 607310 (Nudgeit); and by Deutsche Forschungsgemeinschaft Grant
   SFB 654 Plasticity and Sleep.
CR Air EL, 2002, ENDOCRINOLOGY, V143, P2449, DOI 10.1210/en.143.6.2449
   Air EL, 2002, PHARMACOL BIOCHEM BE, V72, P423, DOI 10.1016/S0091-3057(01)00780-8
   Akintola AA, 2015, FRONT ENDOCRINOL, V6, DOI 10.3389/fendo.2015.00013
   Almind K, 1996, J CLIN INVEST, V97, P2569, DOI 10.1172/JCI118705
   ANDERSON EA, 1991, J CLIN INVEST, V87, P2246, DOI 10.1172/JCI115260
   [Anonymous], 2015, OB OV
   Anthony K, 2006, DIABETES, V55, P2986, DOI 10.2337/db06-0376
   Apostolova LG, 2010, NEUROBIOL AGING, V31, P1284, DOI 10.1016/j.neurobiolaging.2010.05.003
   Arbeláez AM, 2013, PLOS ONE, V8, DOI 10.1371/journal.pone.0060085
   Arvanitakis Z, 2006, J NUTR HEALTH AGING, V10, P287
   Arvanitakis Z, 2006, DIABETES CARE, V29, P560, DOI 10.2337/diacare.29.03.06.dc05-1901
   Baker LD, 2011, ARCH NEUROL-CHICAGO, V68, P51, DOI 10.1001/archneurol.2010.225
   Banks WA, 1997, PEPTIDES, V18, P1423, DOI 10.1016/S0196-9781(97)00231-3
   Banks WA, 2012, PHARMACOL THERAPEUT, V136, P82, DOI 10.1016/j.pharmthera.2012.07.006
   Barnes J, 2009, NEUROBIOL AGING, V30, P1711, DOI 10.1016/j.neurobiolaging.2008.01.010
   BASKIN DG, 1986, DIABETES, V35, P246, DOI 10.2337/diabetes.35.2.246
   BASKIN DG, 1983, ENDOCRINOLOGY, V112, P898, DOI 10.1210/endo-112-3-898
   BAURA GD, 1993, J CLIN INVEST, V92, P1824, DOI 10.1172/JCI116773
   Begg DP, 2015, VITAM HORM, V98, P229, DOI 10.1016/bs.vh.2014.12.007
   Benedict C, 2005, METABOLISM, V54, P1356, DOI 10.1016/j.metabol.2005.04.026
   Benedict C, 2004, PSYCHONEUROENDOCRINO, V29, P1326, DOI 10.1016/j.psyneuen.2004.04.003
   Benedict C, 2008, J CLIN ENDOCR METAB, V93, P1339, DOI 10.1210/jc.2007-2606
   Benedict C, 2007, NEUROPSYCHOPHARMACOL, V32, P239, DOI 10.1038/sj.npp.1301193
   Benedict C, 2012, DIABETES CARE, V35, P488, DOI 10.2337/dc11-2075
   Benedict C, 2011, EXP GERONTOL, V46, P112, DOI 10.1016/j.exger.2010.08.026
   Benedict C, 2011, DIABETES, V60, P114, DOI 10.2337/db10-0329
   Benedict L, 2006, NEUROENDOCRINOLOGY, V83, P20, DOI 10.1159/000093338
   Benito-León J, 2013, EUR J NEUROL, V20, P899, DOI 10.1111/ene.12083
   Berthoud HR, 2012, P NUTR SOC, V71, P478, DOI 10.1017/S0029665112000602
   Bingham EM, 2002, DIABETES, V51, P3384, DOI 10.2337/diabetes.51.12.3384
   Bischof GN, 2015, PSYCHOSOM MED, V77, P697, DOI 10.1097/PSY.0000000000000212
   Biswal BB, 2010, P NATL ACAD SCI USA, V107, P4734, DOI 10.1073/pnas.0911855107
   Bjorgaas M, 1998, DIABETIC MED, V15, P30, DOI 10.1002/(SICI)1096-9136(199801)15:1<30::AID-DIA526>3.0.CO;2-R
   Bohringer A, 2008, PSYCHONEUROENDOCRINO, V33, P1394, DOI 10.1016/j.psyneuen.2008.08.002
   Bomfim TR, 2012, J CLIN INVEST, V122, P1339, DOI 10.1172/JCI57256
   BORG WP, 1995, DIABETES, V44, P180, DOI 10.2337/diabetes.44.2.180
   Brange J, 1999, ADV DRUG DELIVER REV, V35, P307, DOI 10.1016/S0169-409X(98)00079-9
   Brown LM, 2006, PHYSIOL BEHAV, V89, P687, DOI 10.1016/j.physbeh.2006.08.008
   Brünner YF, 2015, J CLIN ENDOCR METAB, V100, P212, DOI 10.1210/jc.2014-3018
   Brünner YF, 2013, J CLIN ENDOCR METAB, V98, pE1626, DOI 10.1210/jc.2013-2061
   Brundel M, 2014, EUR NEUROPSYCHOPHARM, V24, P1967, DOI 10.1016/j.euroneuro.2014.01.023
   Brüning JC, 2000, SCIENCE, V289, P2122, DOI 10.1126/science.289.5487.2122
   Buckner RL, 2008, ANN NY ACAD SCI, V1124, P1, DOI 10.1196/annals.1440.011
   Buzsáki G, 2002, NEURON, V33, P325, DOI 10.1016/S0896-6273(02)00586-X
   Cagnin A, 2002, EUR NEUROPSYCHOPHARM, V12, P581, DOI 10.1016/S0924-977X(02)00107-4
   Card JP, 2002, ENCY LIFE SCI
   Catalano PM, 2009, DIABETES CARE, V32, P1076, DOI 10.2337/dc08-2077
   Cazettes F, 2011, BRAIN RES, V1373, P101, DOI 10.1016/j.brainres.2010.12.008
   Cecil JE, 2008, NEW ENGL J MED, V359, P2558, DOI 10.1056/NEJMoa0803839
   Chan O, 2012, DIABETES, V61, P564, DOI 10.2337/db11-1846
   Cheah YS, 2014, INT J OBESITY, V38, P1186, DOI 10.1038/ijo.2013.237
   Chechlacz M, 2009, DIABETOLOGIA, V52, P524, DOI 10.1007/s00125-008-1253-z
   CHEN M, 1975, DIABETES, V24, P910, DOI 10.2337/diabetes.24.10.910
   Chen YX, 2014, FRONT AGING NEUROSCI, V6, DOI 10.3389/fnagi.2014.00100
   Chen YC, 2014, DIABETES CARE, V37, P1689, DOI 10.2337/dc13-2127
   Chiu SL, 2008, NEURON, V58, P708, DOI 10.1016/j.neuron.2008.04.014
   Cholerton B, 2013, EUR J PHARMACOL, V719, P170, DOI 10.1016/j.ejphar.2013.08.008
   Chuang YF, 2015, MOL PSYCHIATR, V20, P133, DOI 10.1038/mp.2014.49
   Chung CC, 2015, NEUROLOGY, V85, P450, DOI 10.1212/WNL.0000000000001820
   Claussnitzer M, 2015, NEW ENGL J MED, V373, P895, DOI 10.1056/NEJMoa1502214
   Claxton A, 2015, J ALZHEIMERS DIS, V45, P1269, DOI 10.3233/JAD-159002
   Claxton A, 2013, J ALZHEIMERS DIS, V35, P789, DOI 10.3233/JAD-122308
   Clegg DJ, 2003, DIABETES, V52, P682, DOI 10.2337/diabetes.52.3.682
   Clegg DJ, 2006, DIABETES, V55, P978, DOI 10.2337/diabetes.55.04.06.db05-1339
   Coenen VA, 2012, J NEUROPSYCH CLIN N, V24, P223, DOI 10.1176/appi.neuropsych.11080180
   Cohen AD, 2014, NEUROBIOL DIS, V72, P117, DOI 10.1016/j.nbd.2014.05.001
   COMINGS DE, 1994, DRUG ALCOHOL DEPEN, V34, P175, DOI 10.1016/0376-8716(94)90154-6
   Convit A, 2003, P NATL ACAD SCI USA, V100, P2019, DOI 10.1073/pnas.0336073100
   Cook DG, 2003, AM J PATHOL, V162, P313, DOI 10.1016/S0002-9440(10)63822-9
   Coomans CP, 2011, DIABETES, V60, P3132, DOI 10.2337/db10-1100
   Coomans CP, 2011, J LIPID RES, V52, P1712, DOI 10.1194/jlr.M015396
   Cornelis MC, 2014, OBESITY, V22, pE135, DOI 10.1002/oby.20592
   CORP ES, 1986, NEUROSCI LETT, V70, P17, DOI 10.1016/0304-3940(86)90430-1
   Craft S, 2005, NEUROBIOL AGING, V26, pS65, DOI 10.1016/j.neurobiolaging.2005.08.021
   Craft S, 1996, NEUROBIOL AGING, V17, P123, DOI 10.1016/0197-4580(95)02002-0
   Craft S, 1998, NEUROLOGY, V50, P164, DOI 10.1212/WNL.50.1.164
   Craft S, 2012, ARCH NEUROL-CHICAGO, V69, P29, DOI 10.1001/archneurol.2011.233
   Dabelea D, 2000, DIABETES, V49, P2208, DOI 10.2337/diabetes.49.12.2208
   Dash S, 2015, J CLIN ENDOCR METAB, V100, P2525, DOI 10.1210/jc.2015-1371
   Dash S, 2015, DIABETES, V64, P766, DOI 10.2337/db14-0685
   Davis SN, 1997, AM J PHYSIOL-ENDOC M, V272, pE567, DOI 10.1152/ajpendo.1997.272.4.E567
   De Felice FG, 2013, J CLIN INVEST, V123, P531, DOI 10.1172/JCI64595
   De Felice FG, 2009, P NATL ACAD SCI USA, V106, P1971, DOI 10.1073/pnas.0809158106
   De Silva A, 2012, EXP DIABETES RES, DOI 10.1155/2012/764017
   DEFEO P, 1987, AM J PHYSIOL, V252, pE565, DOI 10.1152/ajpendo.1987.252.4.E565
   DEFRONZO RA, 1979, AM J PHYSIOL, V237, pE214
   Del Parigi A, 2002, ANN NY ACAD SCI, V967, P389
   DelParigi A, 2007, INT J OBESITY, V31, P440, DOI 10.1038/sj.ijo.0803431
   den Heijer T, 2003, DIABETOLOGIA, V46, P1604, DOI 10.1007/s00125-003-1235-0
   Dennis EL, 2014, NEUROIMAGE, V102, P548, DOI 10.1016/j.neuroimage.2014.07.041
   Di Marzo V, 2005, NAT NEUROSCI, V8, P585, DOI 10.1038/nn1457
   Diabetes IDFI, 2015, INT DIAB FED
   Diekelmann S, 2010, NAT REV NEUROSCI, V11, P114, DOI 10.1038/nrn2762
   Dina C, 2007, NAT GENET, V39, P724, DOI 10.1038/ng2048
   Dorfman MD, 2015, CURR OPIN ENDOCRINOL, V22, P325, DOI 10.1097/MED.0000000000000182
   DOYLE P, 1995, BRAIN RES, V684, P47, DOI 10.1016/0006-8993(95)00402-C
   Duning T, 2010, DIABETES CARE, V33, P639, DOI 10.2337/dc09-1740
   Edgerton DS, 2015, DIABETES, V64, P696, DOI 10.2337/db14-1666
   Egefjord L, 2012, DAN MED J, V59
   Engel AK, 2010, CURR OPIN NEUROBIOL, V20, P156, DOI 10.1016/j.conb.2010.02.015
   Enoksson S, 1998, DIABETOLOGIA, V41, P560, DOI 10.1007/s001250050947
   Fanelli CG, 1998, DIABETES, V47, P1444, DOI 10.2337/diabetes.47.9.1444
   Feld GB, 2016, NEUROPSYCHOPHARMACOL, V41, P1540, DOI 10.1038/npp.2015.312
   Feldman DE, 2009, ANNU REV NEUROSCI, V32, P33, DOI 10.1146/annurev.neuro.051508.135516
   Felsted JA, 2010, J NEUROSCI, V30, P2428, DOI 10.1523/JNEUROSCI.5483-09.2010
   Ferreira ST, 2014, ALZHEIMERS DEMENT, V10, pS76, DOI 10.1016/j.jalz.2013.12.010
   Fields RD, 2002, SCIENCE, V298, P556, DOI 10.1126/science.298.5593.556
   Figlewicz DP, 2010, PHARMACOL BIOCHEM BE, V97, P15, DOI 10.1016/j.pbb.2010.03.002
   FIGLEWICZ DP, 1994, BRAIN RES, V644, P331, DOI 10.1016/0006-8993(94)91698-5
   Filippi BM, 2012, CELL METAB, V16, P500, DOI 10.1016/j.cmet.2012.09.005
   Fishel MA, 2005, ARCH NEUROL-CHICAGO, V62, P1539, DOI 10.1001/archneur.62.10.1539
   Flegal KM, 2010, JAMA-J AM MED ASSOC, V303, P235, DOI 10.1001/jama.2009.2014
   Flegal KM, 2005, JAMA-J AM MED ASSOC, V293, P1861, DOI 10.1001/jama.293.15.1861
   FOSTER LA, 1991, PHYSIOL BEHAV, V50, P745, DOI 10.1016/0031-9384(91)90012-D
   Frank S, 2014, INT J OBESITY, V38, P341, DOI 10.1038/ijo.2013.60
   Frank S, 2013, FRONT HUM NEUROSCI, V7, DOI 10.3389/fnhum.2013.00499
   Frank S, 2010, BRAIN RES, V1350, P159, DOI 10.1016/j.brainres.2010.04.030
   Franke K, 2005, BRAIN RES, V1031, P276, DOI 10.1016/j.brainres.2004.11.006
   Frayling TM, 2007, SCIENCE, V316, P889, DOI 10.1126/science.1141634
   Fredriksson R, 2008, ENDOCRINOLOGY, V149, P2062, DOI 10.1210/en.2007-1457
   Freiherr J, 2013, CNS DRUGS, V27, P505, DOI 10.1007/s40263-013-0076-8
   Frier BM, 2013, DIABETES OBES METAB, V15, P978, DOI 10.1111/dom.12106
   Fritsche A, 2004, INT J OBESITY, V28, pS41, DOI 10.1038/sj.ijo.0802749
   Frölich L, 1998, J NEURAL TRANSM, V105, P423, DOI 10.1007/s007020050068
   Fuster JM, 2001, NEURON, V30, P319, DOI 10.1016/S0896-6273(01)00285-9
   Gancheva S, 2015, DIABETES, V64, P1966, DOI 10.2337/db14-0892
   Gasparini L, 2001, J NEUROSCI, V21, P2561, DOI 10.1523/JNEUROSCI.21-08-02561.2001
   Gautier JF, 2000, DIABETES, V49, P838, DOI 10.2337/diabetes.49.5.838
   Girard J, 2006, J CLIN INVEST, V116, P302, DOI 10.1172/JCI27743
   Goldman RL, 2013, OBESITY, V21, P2189, DOI 10.1002/oby.20575
   Gómez-Pinilla F, 2008, NAT REV NEUROSCI, V9, P568, DOI 10.1038/nrn2421
   Gottschalk A, 2015, DIABETES, V64, P687, DOI 10.2337/db14-1549
   Gray SM, 2014, DIABETES, V63, P3992, DOI 10.2337/db14-0340
   Gregg EW, 2000, ARCH INTERN MED, V160, P174, DOI 10.1001/archinte.160.2.174
   Grillo CA, 2011, BEHAV BRAIN RES, V222, P230, DOI 10.1016/j.bbr.2011.03.052
   Guh DP, 2009, BMC PUBLIC HEALTH, V9, DOI 10.1186/1471-2458-9-88
   Gunstad J, 2007, COMPR PSYCHIAT, V48, P57, DOI 10.1016/j.comppsych.2006.05.001
   Gupta A, 2009, J ENDOCRINOL, V200, P293, DOI 10.1677/JOE-08-0429
   Guthoff M, 2011, PLOS ONE, V6, DOI 10.1371/journal.pone.0019482
   Guthoff M, 2010, J CLIN ENDOCR METAB, V95, P748, DOI 10.1210/jc.2009-1677
   Haber S.N., 2011, Neurobiology of sensation and reward, P235
   Hallschmid M, 2008, INT J OBESITY, V32, P275, DOI 10.1038/sj.ijo.0803722
   Hallschmid M, 2006, J CLIN ENDOCR METAB, V91, P522, DOI 10.1210/jc.2005-0906
   Hallschmid M, 2004, DIABETES, V53, P3024, DOI 10.2337/diabetes.53.11.3024
   Hallschmid M, 2004, DIABETES, V53, P2202, DOI 10.2337/diabetes.53.9.2202
   Hallschmid M, 2012, DIABETES, V61, P782, DOI 10.2337/db11-1390
   Hallschmid M, 2010, DIABETES, V59, P1101, DOI 10.2337/db09-1493
   Hansen HH, 2015, J ALZHEIMERS DIS, V46, P877, DOI 10.3233/JAD-143090
   HARDY J, 1991, TRENDS PHARMACOL SCI, V12, P383, DOI 10.1016/0165-6147(91)90609-V
   HARDY JA, 1992, SCIENCE, V256, P184, DOI 10.1126/science.1566067
   Hare TA, 2009, SCIENCE, V324, P646, DOI 10.1126/science.1168450
   Hasselbalch SG, 1999, DIABETES, V48, P1915, DOI 10.2337/diabetes.48.10.1915
   Hasselmo ME, 2005, HIPPOCAMPUS, V15, P936, DOI 10.1002/hipo.20116
   Hassing LB, 2004, J INT NEUROPSYCH SOC, V10, P599, DOI 10.1017/S1355617704104165
   Haupt A, 2009, EXP CLIN ENDOCR DIAB, V117, P194, DOI 10.1055/s-0028-1087176
   HAVRANKOVA J, 1978, NATURE, V272, P827, DOI 10.1038/272827a0
   HAVRANKOVA J, 1979, J CLIN INVEST, V64, P636, DOI 10.1172/JCI109504
   HAVRANKOVA J, 1981, DIABETOLOGIA, V20, P268, DOI 10.1007/BF00254492
   Hege M, 2013, OBESITY, V21, P2488, DOI 10.1002/oby.20442
   Heni M, 2012, DIABETOLOGIA, V55, P1773, DOI 10.1007/s00125-012-2528-y
   Heni M, 2015, MOL METAB, V4, P971, DOI 10.1016/j.molmet.2015.09.007
   Heni M, 2015, NAT REV ENDOCRINOL, V11, P701, DOI 10.1038/nrendo.2015.173
   Heni M, 2015, DIABETES, V64, pA42
   Heni M, 2014, DIABETES, V63, P4083, DOI 10.2337/db14-0477
   Heni M, 2014, ACTA DIABETOL, V51, P679, DOI 10.1007/s00592-013-0546-y
   Heni M, 2014, MOL METAB, V3, P109, DOI 10.1016/j.molmet.2013.11.009
   Heni M, 2014, HUM BRAIN MAPP, V35, P918, DOI 10.1002/hbm.22223
   Heni M, 2011, PLOS ONE, V6, DOI 10.1371/journal.pone.0021594
   Hennige AM, 2009, DIABETOLOGIA, V52, P2416, DOI 10.1007/s00125-009-1522-5
   Hennige AM, 2006, DIABETOLOGIA, V49, P1274, DOI 10.1007/s00125-006-0192-9
   Herman MA, 2015, CELL METAB, V22, P538, DOI 10.1016/j.cmet.2015.09.018
   Hess ME, 2013, NAT NEUROSCI, V16, P1042, DOI 10.1038/nn.3449
   HILL JM, 1986, NEUROSCIENCE, V17, P1127, DOI 10.1016/0306-4522(86)90082-5
   Ho AJ, 2010, P NATL ACAD SCI USA, V107, P8404, DOI 10.1073/pnas.0910878107
   Holst M, 2005, CLIN NEUROPHYSIOL, V116, P1949, DOI 10.1016/j.clinph.2005.04.008
   Honda K, 2007, NEUROSCI LETT, V423, P153, DOI 10.1016/j.neulet.2007.07.004
   Hong M, 1997, J BIOL CHEM, V272, P19547, DOI 10.1074/jbc.272.31.19547
   Hoogenboom WS, 2014, DIABETES, V63, P728, DOI 10.2337/db13-1219
   Hotamisligil GS, 1996, SCIENCE, V271, P665, DOI 10.1126/science.271.5249.665
   HOTAMISLIGIL GS, 1995, J CLIN INVEST, V95, P2409, DOI 10.1172/JCI117936
   Huang Chiung-Chun, 2010, Chang Gung Med J, V33, P115
   Hummel T, 1997, CHEM SENSES, V22, P39, DOI 10.1093/chemse/22.1.39
   Huszar D, 1997, CELL, V88, P131, DOI 10.1016/S0092-8674(00)81865-6
   IKEDA H, 1986, APPETITE, V7, P381, DOI 10.1016/S0195-6663(86)80006-X
   Irvine EE, 2011, LEARN MEMORY, V18, P375, DOI 10.1101/lm.2111311
   Ishibashi K, 2015, J CEREBR BLOOD F MET, V35, P1380, DOI 10.1038/jcbfm.2015.127
   Iwen KA, 2014, J CLIN ENDOCR METAB, V99, pE246, DOI 10.1210/jc.2013-3169
   Jauch-Chara K, 2012, DIABETES, V61, P2261, DOI 10.2337/db12-0025
   JENSEN MD, 1989, DIABETES, V38, P1595, DOI 10.2337/diabetes.38.12.1595
   Jessen L, 2010, AM J PHYSIOL-REG I, V298, pR43, DOI 10.1152/ajpregu.90736.2008
   Jönsson EG, 1999, MOL PSYCHIATR, V4, P290, DOI 10.1038/sj.mp.4000532
   Kanaya AM, 2004, ARCH INTERN MED, V164, P1327, DOI 10.1001/archinte.164.12.1327
   KANG S, 1991, DIABETES CARE, V14, P571, DOI 10.2337/diacare.14.7.571
   Karczewska-Kupczewska M, 2013, DIABETES CARE, V36, P2787, DOI 10.2337/dc12-1437
   Karra E, 2013, J CLIN INVEST, V123, P3539, DOI 10.1172/JCI44403
   Kern W, 1999, DIABETES, V48, P557, DOI 10.2337/diabetes.48.3.557
   Kern W, 2006, DIABETOLOGIA, V49, P2790, DOI 10.1007/s00125-006-0409-y
   Kern W, 2005, METABOLISM, V54, P391, DOI 10.1016/j.metabol.2004.10.005
   Kern W, 2001, NEUROENDOCRINOLOGY, V74, P270, DOI 10.1159/000054694
   Ketterer C, 2011, INT J OBESITY, V35, P1135, DOI 10.1038/ijo.2010.251
   Ketterer C, 2014, OBESITY, V22, P925, DOI 10.1002/oby.20573
   Killgore WDS, 2007, INT J NEUROSCI, V117, P643, DOI 10.1080/00207450600773848
   Killick R, 2009, BIOCHEM BIOPH RES CO, V386, P257, DOI 10.1016/j.bbrc.2009.06.032
   Kim C, 2002, DIABETES CARE, V25, P1862, DOI 10.2337/diacare.25.10.1862
   KING GL, 1985, SCIENCE, V227, P1583, DOI 10.1126/science.3883490
   Kitabchi AE, 2005, DIABETES, V54, P2404, DOI 10.2337/diabetes.54.8.2404
   Kleinridders A, 2014, DIABETES, V63, P2232, DOI 10.2337/db14-0568
   Koch L, 2008, J CLIN INVEST, V118, P2132, DOI 10.1172/JCI31073
   Koekkoek Paula S, 2014, Handb Clin Neurol, V126, P145, DOI 10.1016/B978-0-444-53480-4.00011-4
   Kroemer NB, 2013, HUM BRAIN MAPP, V34, P2367, DOI 10.1002/hbm.22071
   Krug R, 2010, J CLIN ENDOCR METAB, V95, pE468, DOI 10.1210/jc.2010-0744
   Kühn AB, 2016, NEUROIMAGE, V128, P21, DOI 10.1016/j.neuroimage.2015.12.049
   Kullmann S, 2015, J NEUROENDOCRINOL, V27, P419, DOI 10.1111/jne.12254
   Kullmann S, 2015, OBES REV, V16, P273, DOI 10.1111/obr.12248
   Kullmann S, 2015, DIABETES CARE, V38, P1044, DOI 10.2337/dc14-2319
   Kullmann S, 2014, HUM BRAIN MAPP, V35, P6088, DOI 10.1002/hbm.22607
   Kullmann S, 2013, CEREB CORTEX, V23, P1247, DOI 10.1093/cercor/bhs124
   Kullmann S, 2013, NEUROENDOCRINOLOGY, V97, P176, DOI 10.1159/000341406
   Kullmann S, 2012, HUM BRAIN MAPP, V33, P1052, DOI 10.1002/hbm.21268
   Kyriaki G, 2003, CELL MOL NEUROBIOL, V23, P1, DOI 10.1023/A:1022598900246
   Lee CC, 2009, NEUROBIOL AGING, V30, P377, DOI 10.1016/j.neurobiolaging.2007.06.014
   Lee YH, 2004, ARCH PHARM RES, V27, P361, DOI 10.1007/BF02980074
   Li L, 2007, BRAIN RES REV, V56, P384, DOI 10.1016/j.brainresrev.2007.09.001
   Lin HV, 2010, DIABETES, V59, P337, DOI 10.2337/db09-1303
   Lin XY, 2004, J CLIN INVEST, V114, P908, DOI [10.1172/JCI22217, 10.1172/JCI200422217]
   Linder K, 2015, J CLIN ENDOCR METAB, V100, P4029, DOI 10.1210/jc.2015-2692
   Linder K, 2014, DIABETOLOGIA, V57, P1192, DOI 10.1007/s00125-014-3217-9
   Marks DR, 2009, J NEUROSCI, V29, P6734, DOI 10.1523/JNEUROSCI.1350-09.2009
   Marty N, 2007, PHYSIOLOGY, V22, P241, DOI 10.1152/physiol.00010.2007
   Matsuda M, 1999, DIABETES, V48, P1801, DOI 10.2337/diabetes.48.9.1801
   MATTHEWS DR, 1985, DIABETOLOGIA, V28, P412, DOI 10.1007/BF00280883
   Mc Allister E, 2015, PHYSIOL BEHAV, V151, P623, DOI 10.1016/j.physbeh.2015.08.038
   McCaffery JM, 2009, AM J CLIN NUTR, V90, P928, DOI 10.3945/ajcn.2009.27924
   McConathy J, 2015, BIOL PSYCHIAT, V77, P685, DOI 10.1016/j.biopsych.2014.08.024
   McFarlane SI, 2009, J CLIN HYPERTENS, V11, P601, DOI 10.1111/j.1751-7176.2009.00063.x
   MCGOWAN MK, 1992, PHYSIOL BEHAV, V51, P753, DOI 10.1016/0031-9384(92)90112-F
   Mehran AE, 2012, CELL METAB, V16, P723, DOI 10.1016/j.cmet.2012.10.019
   Metzger BE, 2008, NEW ENGL J MED, V358, P1991, DOI 10.1056/NEJMoa0707943
   Miller EK, 1999, NEURON, V22, P15, DOI 10.1016/S0896-6273(00)80673-X
   Moheet A, 2014, MAGN RESON MED, V71, P12, DOI 10.1002/mrm.24663
   Moheet A, 2015, ANN NY ACAD SCI, V1353, P60, DOI 10.1111/nyas.12807
   Molnár G, 2014, J NEUROSCI, V34, P1133, DOI 10.1523/JNEUROSCI.4082-13.2014
   Moloney AM, 2010, NEUROBIOL AGING, V31, P224, DOI 10.1016/j.neurobiolaging.2008.04.002
   Moran C, 2015, NEUROLOGY, V85, P1123, DOI 10.1212/WNL.0000000000001982
   Morton GJ, 2006, NATURE, V443, P289, DOI 10.1038/nature05026
   Mosconi L, 2006, J NUCL MED, V47, P1778
   Moult PR, 2008, CELL ADHES MIGR, V2, P269, DOI 10.4161/cam.2.4.6354
   MOUNTJOY KG, 1994, MOL ENDOCRINOL, V8, P1298, DOI 10.1210/me.8.10.1298
   Müller TD, 2013, PLOS GENET, V9, DOI 10.1371/journal.pgen.1003223
   MUNTZEL MS, 1995, CLIN EXP HYPERTENS, V17, P39, DOI 10.3109/10641969509087053
   Musen G, 2012, DIABETES, V61, P2375, DOI 10.2337/db11-1669
   Nagaraja Tavarekere N, 2005, Cerebrospinal Fluid Res, V2, P5, DOI 10.1186/1743-8454-2-5
   Nooyens ACJ, 2010, DIABETES CARE, V33, P1964, DOI 10.2337/dc09-2038
   Novak V, 2006, DIABETES CARE, V29, P1529, DOI 10.2337/dc06-0261
   Novak V, 2014, DIABETES CARE, V37, P751, DOI 10.2337/dc13-1672
   Nummenmaa L, 2012, PLOS ONE, V7, DOI 10.1371/journal.pone.0031089
   Obici S, 2002, NAT NEUROSCI, V5, P566, DOI 10.1038/nn861
   Obici S, 2002, NAT MED, V8, P1376, DOI 10.1038/nm798
   Ohara T, 2011, NEUROLOGY, V77, P1126, DOI 10.1212/WNL.0b013e31822f0435
   Oitzl MS, 2010, NEUROSCI BIOBEHAV R, V34, P853, DOI 10.1016/j.neubiorev.2009.07.006
   Okamoto H, 2004, J CLIN INVEST, V114, P214, DOI 10.1172/JCI200421645
   Olivo G, 2016, FRONT HUM NEUROSCI, V10, DOI 10.3389/fnhum.2016.00052
   Onaivi ES, 2006, ANN NY ACAD SCI, V1074, P514, DOI 10.1196/annals.1369.052
   Ott A, 1996, DIABETOLOGIA, V39, P1392, DOI 10.1007/s001250050588
   Ott V, 2012, DIABETES OBES METAB, V14, P214, DOI 10.1111/j.1463-1326.2011.01490.x
   Ott V, 2015, DIABETES, V64, P760, DOI 10.2337/db14-0931
   Page KA, 2013, JAMA-J AM MED ASSOC, V309, P63, DOI 10.1001/jama.2012.116975
   Page KA, 2011, J CLIN INVEST, V121, P4161, DOI 10.1172/JCI57873
   Page KA, 2009, DIABETES, V58, P448, DOI 10.2337/db08-1224
   Parachikova A, 2007, NEUROBIOL AGING, V28, P1821, DOI 10.1016/j.neurobiolaging.2006.08.014
   Paranjape SA, 2011, AM J PHYSIOL-ENDOC M, V301, pE978, DOI 10.1152/ajpendo.00304.2011
   PARK CR, 1955, AM J PHYSIOL, V182, P17, DOI 10.1152/ajplegacy.1955.182.1.17
   Pedersen J, 1952, DIABETES PREGNANCY B
   Perrin C, 2004, ENDOCRINOLOGY, V145, P4025, DOI 10.1210/en.2004-0270
   Plagemann A, 2008, J MATERN-FETAL NEO M, V21, P143, DOI 10.1080/14767050801929869
   Pocai A, 2005, NATURE, V434, P1026, DOI 10.1038/nature03439
   Porte D Jr, 2005, DIABETES, V54, P1264, DOI 10.2337/diabetes.54.5.1264
   Preissl H, 2005, INT REV NEUROBIOL, V68, P1, DOI 10.1016/S0074-7742(05)68001-4
   Puig J, 2015, J CLIN ENDOCR METAB, V100, pE276, DOI 10.1210/jc.2014-2682
   Querfurth HW, 2010, NEW ENGL J MED, V362, P329, DOI 10.1056/NEJMra0909142
   Ragvin A, 2010, P NATL ACAD SCI USA, V107, P775, DOI 10.1073/pnas.0911591107
   Rahmouni K, 2004, J CLIN INVEST, V114, P652, DOI 10.1172/JCI200421737
   Raji CA, 2010, HUM BRAIN MAPP, V31, P353, DOI 10.1002/hbm.20870
   Ramnanan CJ, 2012, CELL METAB, V15, P656, DOI 10.1016/j.cmet.2012.03.006
   Rasch B, 2013, PHYSIOL REV, V93, P681, DOI 10.1152/physrev.00032.2012
   Rasgon NL, 2011, NEUROBIOL AGING, V32, P1942, DOI 10.1016/j.neurobiolaging.2009.12.005
   Reger MA, 2008, NEUROLOGY, V70, P440, DOI 10.1212/01.WNL.0000265401.62434.36
   Reger MA, 2006, NEUROBIOL AGING, V27, P451, DOI 10.1016/j.neurobiolaging.2005.03.016
   Reger MA, 2008, J ALZHEIMERS DIS, V13, P323, DOI 10.3233/jad-2008-13309
   Reiman EM, 2004, P NATL ACAD SCI USA, V101, P284, DOI 10.1073/pnas.2635903100
   Reiman EM, 1996, NEW ENGL J MED, V334, P752, DOI 10.1056/NEJM199603213341202
   Ren HX, 2015, DIABETES, V64, P405, DOI 10.2337/db14-0752
   Rivera EJ, 2005, J ALZHEIMERS DIS, V8, P247
   Roberts RO, 2014, J NUCL MED, V55, P759, DOI 10.2967/jnumed.113.132647
   Rolls ET, 2004, BRAIN COGNITION, V55, P11, DOI 10.1016/s0278-2626(03)00277-x
   Roth CL, 2013, BMC PEDIATR, V13, DOI 10.1186/1471-2431-13-197
   Rusinek H, 2015, J CEREBR BLOOD F MET, V35, P95, DOI 10.1038/jcbfm.2014.173
   Russell-Jones D, 2015, DIABETES OBES METAB, V17, DOI 10.1111/dom.12493
   Russell-Jones D, 2007, DIABETES OBES METAB, V9, P799, DOI 10.1111/j.1463-1326.2006.00686.x
   Rutgers DR, 2000, JMRI-J MAGN RESON IM, V11, P279, DOI 10.1002/(SICI)1522-2586(200003)11:3<279::AID-JMRI6>3.0.CO;2-0
   Sabri O, 2000, NUCL MED COMMUN, V21, P19, DOI 10.1097/00006231-200001000-00005
   Sanchez-Alavez M, 2010, DIABETES, V59, P43, DOI 10.2337/db09-1128
   Saper CB, 1990, HYPOTHALAMUS
   Saraiva LM, 2010, PLOS ONE, V5, DOI 10.1371/journal.pone.0015230
   Sartorius T, 2015, PLOS ONE, V10, DOI 10.1371/journal.pone.0126804
   Sato T, 2011, NEUROBIOL AGING, V32, P1626, DOI 10.1016/j.neurobiolaging.2009.10.009
   Sauseng P, 2004, NEUROSCI LETT, V354, P123, DOI 10.1016/j.neulet.2003.10.002
   Savva GM, 2009, NEW ENGL J MED, V360, P2302, DOI 10.1056/NEJMoa0806142
   Scherer T, 2011, REV ENDOCR METAB DIS, V12, P235, DOI 10.1007/s11154-011-9190-4
   Scherer T, 2011, CELL METAB, V13, P183, DOI 10.1016/j.cmet.2011.01.008
   Schilling TM, 2014, HUM BRAIN MAPP, V35, P1944, DOI 10.1002/hbm.22304
   Schmidt H, 2009, J MED GENET, V46, P217, DOI 10.1136/jmg.2008.062141
   Scholtz S, 2014, GUT, V63, P891, DOI 10.1136/gutjnl-2013-305008
   Schwartz MW, 2013, NATURE, V503, P59, DOI 10.1038/nature12709
   SCHWARTZ MW, 1990, PEPTIDES, V11, P467, DOI 10.1016/0196-9781(90)90044-6
   Seaquist ER, 2015, PSYCHOSOM MED, V77, P616, DOI 10.1097/PSY.0000000000000207
   Seaquist ER, 2007, J CEREBR BLOOD F MET, V27, P154, DOI 10.1038/sj.jcbfm.9600316
   Seaquist ER, 2001, DIABETES, V50, P2203, DOI 10.2337/diabetes.50.10.2203
   SELKOE DJ, 1991, NEURON, V6, P487, DOI 10.1016/0896-6273(91)90052-2
   Sesti G, 2001, FASEB J, V15, P2099, DOI 10.1096/fj.01-0009rev
   Sevgi M, 2015, J NEUROSCI, V35, P12584, DOI 10.1523/JNEUROSCI.1589-15.2015
   Shah GN, 1997, EXP GERONTOL, V32, P501, DOI 10.1016/S0531-5565(96)00158-1
   Sheline YI, 2013, BIOL PSYCHIAT, V74, P340, DOI 10.1016/j.biopsych.2012.11.028
   Shemesh E, 2012, J CLIN ENDOCR METAB, V97, P366, DOI 10.1210/jc.2011-1802
   Siep N, 2009, BEHAV BRAIN RES, V198, P149, DOI 10.1016/j.bbr.2008.10.035
   Singh-Manoux A, 2008, ARTERIOSCL THROM VAS, V28, P1556, DOI 10.1161/ATVBAHA.108.163998
   Sinha R, 2013, BIOL PSYCHIAT, V73, P827, DOI 10.1016/j.biopsych.2013.01.032
   Sisley S, 2014, J CLIN INVEST, V124, P2456, DOI 10.1172/JCI72434
   Smeets PAM, 2005, NEUROIMAGE, V24, P363, DOI 10.1016/j.neuroimage.2004.07.073
   Smeets PAM, 2007, AM J PHYSIOL-ENDOC M, V293, pE754, DOI 10.1152/ajpendo.00231.2007
   Smemo S, 2014, NATURE, V507, P371, DOI 10.1038/nature13138
   Sobngwi E, 2003, LANCET, V361, P1861, DOI 10.1016/S0140-6736(03)13505-2
   Speakman JR, 2015, CURR OBES REP, V4, P73, DOI 10.1007/s13679-015-0143-1
   Steen E, 2005, J ALZHEIMERS DIS, V7, P63, DOI 10.3233/jad-2005-7107
   Stefan N, 2008, ARCH INTERN MED, V168, P1609, DOI 10.1001/archinte.168.15.1609
   Stingl KT, 2012, NEUROIMAGE, V60, P362, DOI 10.1016/j.neuroimage.2011.12.012
   Stingl KT, 2010, NEUROIMAGE, V52, P1584, DOI 10.1016/j.neuroimage.2010.04.278
   STRALFORS P, 1984, P NATL ACAD SCI-BIOL, V81, P3317, DOI 10.1073/pnas.81.11.3317
   Swardfager W, 2010, BIOL PSYCHIAT, V68, P930, DOI 10.1016/j.biopsych.2010.06.012
   Talbot K, 2014, NEURODEGENER DIS MAN, V4, P31, DOI [10.2217/NMT.13.73, 10.2217/nmt.13.73]
   Talbot K, 2012, J CLIN INVEST, V122, P1316, DOI 10.1172/JCI59903
   Tan ZS, 2011, DIABETES CARE, V34, P1766, DOI 10.2337/dc11-0308
   Taniguchi CM, 2006, NAT REV MOL CELL BIO, V7, P85, DOI 10.1038/nrm1837
   Tataranni PA, 1999, P NATL ACAD SCI USA, V96, P4569, DOI 10.1073/pnas.96.8.4569
   Teeuwisse WM, 2012, DIABETES, V61, P3255, DOI 10.2337/db11-1835
   ten Kulve JS, 2015, DIABETOLOGIA, V58, P2688, DOI 10.1007/s00125-015-3754-x
   Thaler JP, 2012, J CLIN INVEST, V122, P153, DOI 10.1172/JCI59660
   Thambisetty M, 2013, JAMA NEUROL, V70, P1167, DOI 10.1001/jamaneurol.2013.284
   Thambisetty M, 2013, NEUROBIOL AGING, V34, P2271, DOI 10.1016/j.neurobiolaging.2013.03.025
   Toepel U, 2009, NEUROIMAGE, V44, P967, DOI 10.1016/j.neuroimage.2008.10.005
   Tomasi D, 2013, CRIT REV BIOCHEM MOL, V48, P1, DOI 10.3109/10409238.2012.735642
   Tomasi T, 1966, Rev Neuropsychiatr Infant, V14, P315
   Torsoni MA, 2003, AM J PHYSIOL-ENDOC M, V285, pE216, DOI 10.1152/ajpendo.00031.2003
   Townsend M, 2007, J BIOL CHEM, V282, P33305, DOI 10.1074/jbc.M610390200
   Tribl G, 1996, EUR NEUROL, V36, P303, DOI 10.1159/000117277
   Tschritter O, 2007, DIABETOLOGIA, V50, P2602, DOI 10.1007/s00125-007-0839-1
   Tschritter O, 2012, DIABETOLOGIA, V55, P175, DOI 10.1007/s00125-011-2309-z
   Tschritter O, 2009, DIABETOLOGIA, V52, P169, DOI 10.1007/s00125-008-1187-5
   Tschritter O, 2006, P NATL ACAD SCI USA, V103, P12103, DOI 10.1073/pnas.0604404103
   Tschritter Otto, 2011, J Obes, V2011, P283153, DOI 10.1155/2011/283153
   Tschritter O, 2007, PLOS ONE, V2, DOI 10.1371/journal.pone.0001196
   Tschritter O, 2009, J CLIN ENDOCR METAB, V94, P4600, DOI 10.1210/jc.2009-0469
   Tuulari JJ, 2013, DIABETES, V62, P2747, DOI 10.2337/db12-1460
   UNGER JW, 1991, PROG NEUROBIOL, V36, P343, DOI 10.1016/0301-0082(91)90015-S
   Ursache A, 2012, PSYCHONEUROENDOCRINO, V37, P1270, DOI 10.1016/j.psyneuen.2011.12.020
   van Bloemendaal L, 2014, J ENDOCRINOL, V221, pT1, DOI 10.1530/JOE-13-0414
   van Bloemendaal L, 2014, DIABETES, V63, P4186, DOI 10.2337/db14-0849
   van de Sande-Lee S, 2011, DIABETES, V60, P1699, DOI 10.2337/db10-1614
   van den Berg E, 2010, DIABETOLOGIA, V53, P58, DOI 10.1007/s00125-009-1571-9
   van der Laan LN, 2011, NEUROIMAGE, V55, P296, DOI 10.1016/j.neuroimage.2010.11.055
   van Golen LW, 2014, PLOS ONE, V9, DOI 10.1371/journal.pone.0094483
   van Golen LW, 2013, DIABETES CARE, V36, P4050, DOI 10.2337/dc13-0093
   van Golen LW, 2013, DIABETES, V62, P2898, DOI 10.2337/db12-1159
   Van Vugt DA, 2014, BRAIN RES, V1558, P44, DOI 10.1016/j.brainres.2014.02.037
   VANHOUTEN M, 1979, ENDOCRINOLOGY, V105, P666
   Verdile G, 2015, NEUROBIOL DIS, V84, P22, DOI 10.1016/j.nbd.2015.04.008
   Vidarsdottir S, 2007, DIABETES, V56, P2547, DOI 10.2337/db07-0193
   Vogt MC, 2014, CELL, V156, P495, DOI 10.1016/j.cell.2014.01.008
   Vogt MC, 2013, TRENDS ENDOCRIN MET, V24, P76, DOI 10.1016/j.tem.2012.11.004
   Volkow ND, 2013, BIOL PSYCHIAT, V73, P811, DOI 10.1016/j.biopsych.2012.12.020
   Wajchenberg BL, 2000, ENDOCR REV, V21, P697, DOI 10.1210/er.21.6.697
   Watson GS, 2005, AM J GERIAT PSYCHIAT, V13, P950, DOI 10.1176/appi.ajgp.13.11.950
   WEISS PAM, 1984, OBSTET GYNECOL, V64, P65
   WHITE MF, 1994, J BIOL CHEM, V269, P1
   White MF, 2006, CAN J PHYSIOL PHARM, V84, P725, DOI 10.1139/Y06-008
   Whitmer RA, 2009, JAMA-J AM MED ASSOC, V301, P1565, DOI 10.1001/jama.2009.460
   Wiemerslage L, 2016, EUR J NEUROSCI, V43, P1173, DOI 10.1111/ejn.13177
   Willette AA, 2015, DIABETES, V64, P1933, DOI 10.2337/db14-1507
   Willette AA, 2015, ALZHEIMERS DEMENT, V11, P504, DOI 10.1016/j.jalz.2014.03.011
   Willette AA, 2013, DIABETES CARE, V36, P443, DOI 10.2337/dc12-0922
   Williams KW, 2012, NAT NEUROSCI, V15, P1350, DOI 10.1038/nn.3217
   Wilson RI, 2002, SCIENCE, V296, P678, DOI 10.1126/science.1063545
   Winkler JK, 2012, NUTRITION, V28, P996, DOI 10.1016/j.nut.2011.12.018
   Wolf PA, 2007, CURR ALZHEIMER RES, V4, P111, DOI 10.2174/156720507780362263
   WOODS SC, 1979, NATURE, V282, P503, DOI 10.1038/282503a0
   WOODS SC, 1975, DIABETES, V24, P905, DOI 10.2337/diabetes.24.10.905
   WOZNIAK M, 1993, NEUROCHEM INT, V22, P1, DOI 10.1016/0197-0186(93)90062-A
   Xia WQ, 2015, BIOMED RES INT, V2015, DOI 10.1155/2015/719076
   Zhang H, 2015, DIABETES, V64, P1025, DOI 10.2337/db14-1000
   Zhao WQ, 2008, FASEB J, V22, P246, DOI 10.1096/fj.06-7703com
   Zhao WQ, 2001, MOL CELL ENDOCRINOL, V177, P125, DOI 10.1016/S0303-7207(01)00455-5
   Zhao Z, 2007, NEUROBIOL AGING, V28, P824, DOI 10.1016/j.neurobiolaging.2006.05.001
NR 402
TC 467
Z9 523
U1 1
U2 133
PU AMER PHYSIOLOGICAL SOC
PI BETHESDA
PA 9650 ROCKVILLE PIKE, BETHESDA, MD 20814 USA
SN 0031-9333
EI 1522-1210
J9 PHYSIOL REV
JI Physiol. Rev.
PD OCT
PY 2016
VL 96
IS 4
BP 1169
EP 1209
DI 10.1152/physrev.00032.2015
PG 41
WC Physiology
WE Science Citation Index Expanded (SCI-EXPANDED)
SC Physiology
GA DT7OT
UT WOS:000381676800001
PM 27489306
DA 2026-02-13
ER

PT J
AU Corona, G
   Rastrelli, G
   Maggi, M
AF Corona, G.
   Rastrelli, G.
   Maggi, M.
TI Diagnosis and treatment of late-onset hypogonadism: Systematic review
   and meta-analysis of TRT outcomes
SO BEST PRACTICE & RESEARCH CLINICAL ENDOCRINOLOGY & METABOLISM
LA English
DT Article
DE aging; late-onset hypogonadism; testosterone; metabolic syndrome; type 2
   diabetes; testosterone replacement therapy
ID PLACEBO-CONTROLLED TRIALS; LOW TESTOSTERONE LEVELS;
   IMMUNODEFICIENCY-VIRUS-INFECTION; OBSTRUCTIVE PULMONARY-DISEASE; STAGE
   RENAL-DISEASE; MIDDLE-AGED MEN; METABOLIC SYNDROME; SEXUAL DYSFUNCTION;
   OLDER MEN; ERECTILE DYSFUNCTION
AB Late-onset hypogonadism (LOH) is a relatively common conditions affecting the aging male. The aim of this review is to summarize the available evidence regarding LOH and its interaction with general health. LOH is often comorbid to obesity and several chronic diseases. For this reason lifestyle modifications should be strongly encouraged in LOH subjects with obesity, type 2 diabetes mellitus (T2DM) and metabolic syndrome (MetS) and good treatment balance of chronic diseases. Medical therapy of LOH should be individualized depending on the etiology of the disease and the patient's expectations. Available evidence seems to suggest that testosterone replacement therapy is able to improve central obesity (subjects with MetS) and glycometabolic control (patients with MetS and T2DM), as well as to increase lean body mass (HIV, chronic obstructive pulmonary disease), along with insulin resistance (MetS) and peripheral oxygenation (chronic kidney diseases). However, it should be recognized that the number of studies on benefits of T supplementation is too limited to draw final conclusions. Longer and larger studies are needed to better clarify the role of TRT in such chronic conditions. (C) 2013 Elsevier Ltd. All rights reserved.
C1 [Corona, G.; Rastrelli, G.; Maggi, M.] Univ Florence, Dept Expt Clin & Biomed Sci, Sexual Med & Androl Unit, Florence, Italy.
   [Corona, G.] Maggiore Bellaria Hosp, Dept Med, Endocrinol Unit, Bologna, Italy.
C3 University of Florence; AUSL di Bologna
RP Maggi, M (corresponding author), Univ Florence, Dept Expt Clin & Biomed Sci, Sexual Med & Androl Unit, Florence, Italy.
EM m.maggi@dfc.unifi.it
RI MAGGI, Mario/AAB-8284-2019
OI MAGGI, Mario/0000-0003-3267-4221; Rastrelli, Giulia/0000-0002-6164-4278
CR Amore M, 2009, AGING CLIN EXP RES, V21, P1
   [Anonymous], COCHRANE DATABASE SY
   Araujo AB, 2011, J CLIN ENDOCR METAB, V96, P3007, DOI 10.1210/jc.2011-1137
   Aversa A, 2010, J ENDOCRINOL INVEST, V33, P776, DOI [10.1007/BF03350341, 10.3275/6903]
   Aversa A, 2010, J SEX MED, V7, P3495, DOI 10.1111/j.1743-6109.2010.01931.x
   Balasubramanian V, 2012, CURR OPIN PULM MED, V18, P112, DOI 10.1097/MCP.0b013e32834feb37
   BALLAL SH, 1991, AM J KIDNEY DIS, V17, P29, DOI 10.1016/S0272-6386(12)80246-0
   Barrett-Connor E, 1999, J CLIN ENDOCR METAB, V84, P573, DOI 10.1210/jc.84.2.573
   Bhasin S, 1998, J CLIN ENDOCR METAB, V83, P3155, DOI 10.1210/jc.83.9.3155
   Bhasin S, 2000, JAMA-J AM MED ASSOC, V283, P763, DOI 10.1001/jama.283.6.763
   Bhasin S, 2007, J CLIN ENDOCR METAB, V92, P1049, DOI 10.1210/jc.2006-2060
   Bhasin S, 2010, J CLIN ENDOCR METAB, V95, P2536, DOI 10.1210/jc.2009-2354
   Boyanov M A, 2003, Aging Male, V6, P1
   Bray GA, 1999, ANN MED, V31, P1, DOI 10.3109/07853899909019257
   Buchwald H, 2009, AM J MED, V122, P248, DOI 10.1016/j.amjmed.2008.09.041
   Buvat J, 2013, J SEX MED, V10, P245, DOI 10.1111/j.1743-6109.2012.02783.x
   Calof OM, 2005, J GERONTOL A-BIOL, V60, P1451, DOI 10.1093/gerona/60.11.1451
   Camacho EM, 2013, EUR J ENDOCRINOL, V168, P445, DOI 10.1530/EJE-12-0890
   Casaburi R, 2004, AM J RESP CRIT CARE, V170, P870, DOI 10.1164/rccm.200305-617OC
   Chen DL, 2002, J CLIN ENDOCR METAB, V87, P4845, DOI 10.1210/jc.2002-020794
   Corona G, 2011, J ENDOCRINOL INVEST, V34, P557, DOI 10.3275/7806
   Corona G, 2011, J ENDOCRINOL INVEST, V34, P232, DOI [10.1007/BF03347072, 10.3275/7501]
   Corona G, 2011, INT J ANDROL, V34, P528, DOI 10.1111/j.1365-2605.2010.01117.x
   Corona G, 2009, INT J ANDROL, V32, P720, DOI 10.1111/j.1365-2605.2009.00952.x
   Corona G, 2009, INT J ANDROL, V32, P431, DOI 10.1111/j.1365-2605.2009.00965.x
   Corona G, 2011, EUROPEAN J ENDOCRINO, V165, P6
   Corona G, 2008, J SEX MED, V5, P458, DOI 10.1111/j.1743-6109.2007.00663.x
   Corona G, 2006, J SEX MED, V3, P706, DOI 10.1111/j.1743-6109.2006.00262.x
   Corona G, 2013, EUR J ENDOCRINOL, V168, P829, DOI 10.1530/EJE-12-0955
   Corona G, 2013, J SEX MED, V10, P1074, DOI 10.1111/jsm.12043
   Corona G, 2012, EXPERT OPIN EMERG DR, V17, P239, DOI 10.1517/14728214.2012.683411
   Corona G, 2012, ASIAN J ANDROL, V14, P251, DOI 10.1038/aja.2011.138
   Corona G, 2011, BEST PRACT RES CL EN, V25, P337, DOI 10.1016/j.beem.2010.07.002
   Corona G, 2011, J SEX MED, V8, P639, DOI 10.1111/j.1743-6109.2010.02200.x
   Corona G, 2011, J SEX MED, V8, P272, DOI 10.1111/j.1743-6109.2010.01991.x
   Corona G, 2010, J SEX MED, V7, P1557, DOI 10.1111/j.1743-6109.2009.01690.x
   Corona G, 2010, J SEX MED, V7, P284, DOI 10.1111/j.1743-6109.2009.01549.x
   Cotter AG, 2011, BEST PRACT RES CL EN, V25, P501, DOI 10.1016/j.beem.2010.11.003
   CROWN S, 1966, BRIT J PSYCHIAT, V112, P917, DOI 10.1192/bjp.112.490.917
   Dinsmore WW, 2012, BJU INT, V110, P162, DOI 10.1111/j.1464-410X.2011.10837.x
   Dobs AS, 1999, AM J MED, V107, P126, DOI 10.1016/S0002-9343(99)00193-X
   Ferreira IM, 1998, CHEST, V114, P19, DOI 10.1378/chest.114.1.19
   Forti G, 2010, SEX DEV, V4, P249, DOI 10.1159/000316604
   Gaughan WJ, 1997, AM J KIDNEY DIS, V30, P495, DOI 10.1016/S0272-6386(97)90307-3
   Gopal RA, 2010, ENDOCR PRACT, V16, P570, DOI 10.4158/EP09355.OR
   Grinspoon S, 1998, J CLIN ENDOCR METAB, V83, P4251, DOI 10.1210/jc.83.12.4251
   Guay AT, 2003, INT J IMPOT RES, V15, P156, DOI 10.1038/sj.ijir.3900981
   GUAY AT, 1995, J CLIN ENDOCR METAB, V80, P3546, DOI 10.1210/jc.80.12.3546
   Haddad RM, 2007, MAYO CLIN PROC, V82, P29
   Heufelder AE, 2009, J ANDROL, V30, P726, DOI 10.2164/jandrol.108.007005
   Hoyos CM, 2012, EUR J ENDOCRINOL, V167, P531, DOI 10.1530/EJE-12-0525
   Huhtaniemi I, 2011, NAT REV UROL, V8, P335, DOI 10.1038/nrurol.2011.47
   Huhtaniemi IT, 2012, EUR J ENDOCRINOL, V166, P983, DOI 10.1530/EJE-11-1051
   Iglesias P, 2012, J NEPHROL, V25, P31, DOI 10.5301/JN.2011.8481
   IMPERATOMCGINLEY J, 1992, ENDOCRINOLOGY, V131, P1149, DOI 10.1210/en.131.3.1149
   Isidori AM, 2005, CLIN ENDOCRINOL, V63, P280, DOI 10.1111/j.1365-2265.2005.02339.x
   Jones TH, 2011, DIABETES CARE, V34, P828, DOI 10.2337/dc10-1233
   Kalinchenko SY, 2010, CLIN ENDOCRINOL, V73, P602, DOI 10.1111/j.1365-2265.2010.03845.x
   Kapoor D, 2006, EUR J ENDOCRINOL, V154, P899, DOI 10.1530/eje.1.02166
   Katz DJ, 2012, BJU INT, V110, P573, DOI 10.1111/j.1464-410X.2011.10702.x
   La Vignera S, 2008, MINERVA ENDOCRINOL, V33, P159
   Lenzi A, 2009, J ENDOCRINOL INVEST, V32, P934, DOI [10.1007/BF03345775, 10.3275/6714]
   Luconi M, 2013, FERTILITY STERILITY
   MacLean C, 2008, ANN INTERN MED, V148, P197, DOI 10.7326/0003-4819-148-3-200802050-00198
   Maggi M, 2013, J SEX MED, V10, P661, DOI 10.1111/j.1743-6109.2012.02735.x
   Mäkinen JI, 2011, GERONTOLOGY, V57, P193, DOI 10.1159/000319635
   Matsui H, 2012, EUROPEAN J CANC S, V8, P66
   McCullough AR, 2012, J SEX MED, V9, P594, DOI 10.1111/j.1743-6109.2011.02570.x
   McGregor JC, 2005, AM J EPIDEMIOL, V161, P483, DOI 10.1093/aje/kwi068
   Mellström D, 2006, J BONE MINER RES, V21, P529, DOI 10.1359/JBMR.060110
   Fernández-Balsells MM, 2010, J CLIN ENDOCR METAB, V95, P2560, DOI 10.1210/jc.2009-2575
   Morgentaler A, 2009, EUR UROL, V55, P310, DOI 10.1016/j.eururo.2008.09.024
   Morley JE, 2006, MATURITAS, V53, P424, DOI 10.1016/j.maturitas.2005.07.004
   Muram D, 2012, CURR MED RES OPIN, V28, P761, DOI 10.1185/03007995.2012.681034
   Palmieri Luigi, 2004, Ann Ist Super Sanita, V40, P393
   QUIGLEY CA, 1995, ENDOCR REV, V16, P271, DOI 10.1210/er.16.3.271
   Rastrelli G, 2013, INT J IMPOT RES, V25, P34, DOI 10.1038/ijir.2012.33
   Ribeiro RS, 2011, ARQ BRAS ENDOCRINOL, V55, P266, DOI 10.1590/S0004-27302011000400005
   Ribeiro RS, 2009, EUR J ENDOCRINOL, V161, P163, DOI 10.1530/EJE-09-0084
   Rochira V, 2011, PLOS ONE, V6, DOI 10.1371/journal.pone.0028512
   Roddam AW, 2008, J NATL CANCER I, V100, P170, DOI 10.1093/jnci/djm323
   Rosner W, 2007, J CLIN ENDOCR METAB, V92, P405, DOI 10.1210/jc.2006-1864
   Ruige JB, 2011, HEART, V97, P870, DOI 10.1136/hrt.2010.210757
   Saad F, 2012, CURR DIABETES REV, V8, P131, DOI 10.2174/157339912799424573
   Scott G, 2013, BRIT J CLIN PHARMACO, V75, P381, DOI 10.1111/j.1365-2125.2012.04385.x
   Shabsigh A, 2005, J SEX MED, V2, P716, DOI 10.1111/j.1743-6109.2005.00075.x
   Shores MM, 2012, J CLIN ENDOCR METAB, V97, P2050, DOI 10.1210/jc.2011-2591
   Singh AB, 2001, J CLIN ENDOCR METAB, V86, P2437, DOI 10.1210/jc.86.6.2437
   Tracz MJ, 2006, J CLIN ENDOCR METAB, V91, P2011, DOI 10.1210/jc.2006-0036
   Wang C, 2009, J ANDROL, V30, P1, DOI 10.2164/jandrol.108.006486
   Woo J., 2011, OSTEOPOROSIS INT, P1
   Wu FCW, 2008, J CLIN ENDOCR METAB, V93, P2737, DOI 10.1210/jc.2007-1972
   Wu FCW, 2010, NEW ENGL J MED, V363, P123, DOI 10.1056/NEJMoa0911101
   WU JP, 1987, CHINESE MED J-PEKING, V100, P271
   Zarrour FA, 2009, J PSYCHIATR PRACT, V15, P289, DOI 10.1097/01.pra.0000358315.88931.fc
NR 95
TC 137
Z9 145
U1 0
U2 14
PU ELSEVIER SCI LTD
PI OXFORD
PA THE BOULEVARD, LANGFORD LANE, KIDLINGTON, OXFORD OX5 1GB, OXON, ENGLAND
SN 1521-690X
EI 1532-1908
J9 BEST PRACT RES CL EN
JI Best Pract. Res. Clin. Endoc. Metab.
PD AUG
PY 2013
VL 27
IS 4
BP 557
EP 579
DI 10.1016/j.beem.2013.05.002
PG 23
WC Endocrinology & Metabolism
WE Science Citation Index Expanded (SCI-EXPANDED)
SC Endocrinology & Metabolism
GA 231BE
UT WOS:000325387200008
PM 24054931
DA 2026-02-13
ER

PT J
AU Wu, C
   Wang, QY
   Lv, C
   Qin, NN
   Lei, S
   Yuan, Q
   Wang, G
AF Wu, Can
   Wang, Qiuyue
   Lv, Chuan
   Qin, Ningning
   Lei, Sha
   Yuan, Qin
   Wang, Guan
TI The changes of serum sKlotho and NGAL levels and their correlation in
   type 2 diabetes mellitus patients with different stages of urinary
   albumin
SO DIABETES RESEARCH AND CLINICAL PRACTICE
LA English
DT Article
DE Anti-aging protein Klotho; Neutrophil gelatinase-associated; lipocalin
   Diabetes mellitus; Diabetic kidney disease; Urinary albumin
ID OXIDATIVE STRESS; INSULIN-RESISTANCE; TUBULAR MARKERS; MOUSE MODEL;
   KLOTHO; KIDNEY; BIOMARKERS; DEFICIENCY; INJURY
AB Objective: To investigate the changes of serum anti-aging protein Klotho and neutrophil gelatinase-associated lipocalin (NGAL) levels and their correlation in type 2 diabetes mellitus (T2DM) patients at different stages of diabetic kidney disease (DKD) determined by urinary albuminuria.
   Methods: 462 cases with T2DM were divided into three groups: normoalbuminuric [N-UAlb; urinary albumin to creatinine ratio (UACR) < 30 mg/g, n = 180], microalbuminuric [M-UAlb; UACR 30-300 mg/g, n = 158], macroalbuminuric [L-UAlb; UACR > 300 mg/g, n = 124]. The levels of serum soluble-Klotho (sKlotho), NGAL, 8-isoprostane prostaglandin F2 alpha (8-iso-PGF2 alpha), monocyte chemotactic protein-1 (MCP-1), tumor necrosis factor-alpha (TNF-alpha), transforming growth factor-beta 1 (TGF-beta 1) were determined by enzyme-linked immunosorbent assay (ELISA) in all cases and 160 control subjects.
   Results: Compared with control, serum sKlotho levels were significantly decreased (P < 0.001), and serum NGAL levels increased significantly (P < 0.001) in T2DM patients. Furthermore, serum sKlotho and NGAL levels were significantly negatively correlated (P < 0.001). Serum sKlotho levels negatively correlated with UACR, TG, CHO, LDL, 8-Iso-PGF2 alpha, MCP-1, TNF-alpha, TGF-beta 1 (P < 0.001), but positively correlated with LDL (P < 0.001). Serum NGAL levels positively correlated with UACR, 8-Iso-PGF2 alpha, MCP-1, TNF-alpha, TGF-beta 1 (P < 0.001). In addition, serum NGAL levels and LDL were significantly positively correlated (P = 0.005), and HDL was significantly negatively correlated (P < 0.001).
   Conclusion: Serum Klotho and NGAL levels may become new biomarkers of the early diagnosis of DKD in T2DM. Klotho may participate in the development of DKD pathological mechanism such as oxidative stress related to inflammation, renal fibrosis, lipid metabolic disorders, modulating the pathological process of diabetic kidney tissue. NGAL may play a part in these mechanisms. (C) 2014 Elsevier Ireland Ltd. All rights reserved.
C1 [Wu, Can; Wang, Qiuyue; Lv, Chuan; Qin, Ningning; Lei, Sha; Yuan, Qin] China Med Univ, Hosp 1, Dept Endocrinol, Shenyang 110001, Peoples R China.
   [Wang, Guan] China Med Univ, Shenyang 110001, Peoples R China.
C3 China Medical University; China Medical University
RP Wang, QY (corresponding author), China Med Univ, Hosp 1, Dept Endocrinol, Shenyang 110001, Peoples R China.
EM wqycmu@163.com
FU Science and Technology Research Projects in Liaoning province
   [2011225017]; Shenyang municipal Science and Technology Research
   Projects, Liaoning province, PR China [F11-262-9-06]
FX This study was supported by Science and Technology Research Projects in
   Liaoning province (No. 2011225017) and Shenyang municipal Science and
   Technology Research Projects (No. F11-262-9-06), Liaoning province, PR
   China.
CR [Anonymous], PLOS ONE
   [Anonymous], PLOS ONE
   Basevi V, 2011, DIABETES CARE, V34, P1887, DOI 10.2337/dc11-S011
   Devaraj S, 2012, AM J CLIN PATHOL, V137, P479, DOI 10.1309/AJCPGPMAF7SFRBO4
   Doi S, 2011, J BIOL CHEM, V286, P8655, DOI 10.1074/jbc.M110.174037
   Foley RN, 2009, CURR DIABETES REP, V9, P460, DOI 10.1007/s11892-009-0075-9
   Fu WJ, 2012, ENDOCRINE, V41, P82, DOI 10.1007/s12020-011-9509-7
   Fu WJ, 2012, DIABETES RES CLIN PR, V95, P105, DOI 10.1016/j.diabres.2011.09.031
   Halliwell B, 2010, ANTIOXID REDOX SIGN, V13, P145, DOI 10.1089/ars.2009.2934
   Hu MC, 2010, FASEB J, V24, P3438, DOI 10.1096/fj.10-154765
   Hu MC, 2010, KIDNEY INT, V78, P1240, DOI 10.1038/ki.2010.328
   Kim JY, 2012, KOREAN CIRC J, V42, P614, DOI 10.4070/kcj.2012.42.9.614
   Kim SS, 2012, DIABETES RES CLIN PR, V97, P251, DOI 10.1016/j.diabres.2012.02.019
   Kuroo M, 1997, NATURE, V390, P45, DOI 10.1038/36285
   Kurosu H, 2005, SCIENCE, V309, P1829, DOI 10.1126/science.1112766
   Law IKM, 2010, DIABETES, V59, P872, DOI 10.2337/db09-1541
   Lin Y, 2011, BRIT J PHARMACOL, V162, P597, DOI 10.1111/j.1476-5381.2010.01056.x
   Nishida Y, 1999, KIDNEY INT, V56, pS51, DOI 10.1046/j.1523-1755.1999.07113.x
   Roberts LJ II, 2000, FREE RADICAL BIO MED, V28, P505, DOI 10.1016/S0891-5849(99)00264-6
   Saha SA, 2010, CARDIOL CLIN, V28, P497, DOI 10.1016/j.ccl.2010.04.008
   Shimamura Y, 2012, CLIN EXP NEPHROL, V16, P722, DOI 10.1007/s10157-012-0621-7
   Vaidya VS, 2011, KIDNEY INT, V79, P464, DOI 10.1038/ki.2010.404
   Wang YH, 2012, AGING CELL, V11, P410, DOI 10.1111/j.1474-9726.2012.00796.x
   Yamamoto M, 2005, J BIOL CHEM, V280, P38029, DOI 10.1074/jbc.M509039200
   Yamazaki Y, 2010, BIOCHEM BIOPH RES CO, V398, P513, DOI 10.1016/j.bbrc.2010.06.110
   Zhao YH, 2011, DIABETES, V60, P1907, DOI 10.2337/db10-1262
NR 26
TC 68
Z9 78
U1 0
U2 17
PU ELSEVIER IRELAND LTD
PI CLARE
PA ELSEVIER HOUSE, BROOKVALE PLAZA, EAST PARK SHANNON, CO, CLARE, 00000,
   IRELAND
SN 0168-8227
EI 1872-8227
J9 DIABETES RES CLIN PR
JI Diabetes Res. Clin. Pract.
PD NOV
PY 2014
VL 106
IS 2
BP 343
EP 350
DI 10.1016/j.diabres.2014.08.026
PG 8
WC Endocrinology & Metabolism
WE Science Citation Index Expanded (SCI-EXPANDED)
SC Endocrinology & Metabolism
GA AW1PD
UT WOS:000346060500034
PM 25263500
DA 2026-02-13
ER

PT J
AU Prudinnik, DS
   Kussanova, A
   Vorobjev, IA
   Tikhonov, A
   Ataullakhanov, FI
   Barteneva, NS
AF Prudinnik, Dmitry S.
   Kussanova, Aigul
   Vorobjev, Ivan A.
   Tikhonov, Alexander
   Ataullakhanov, Fazly I.
   Barteneva, Natasha S.
TI Deformability of Heterogeneous Red Blood Cells in Aging and Related
   Pathologies
SO AGING AND DISEASE
LA English
DT Review
DE Aging; Cellular deformability; Neurodegenerative diseases; Erythrocytes;
   Yoda1; PIEZO1; Alzheimer's Disease; Parkinson Disease; Imaging flow
   cytometry
ID IMAGING FLOW-CYTOMETRY; TYPE-2 DIABETES-MELLITUS; ATOMIC-FORCE
   MICROSCOPY; DISTRIBUTION WIDTH RDW; ERYTHROCYTE DEFORMABILITY;
   ALPHA-SYNUCLEIN; ALZHEIMERS-DISEASE; MEMBRANE-FLUIDITY; RHEOLOGICAL
   PROPERTIES; REFERENCE INTERVALS
AB Aging is interrelated with changes in red blood cell parameters and functionality. In this article, we focus on red blood cells (RBCs) and provide a review of the known changes associated with the characterization of RBC deformability in aging and related pathologies. The biophysical parameters complement the commonly used biochemical parameters and may contribute to a better understanding of the aging process. The power of the deformability measurement approach is well established in clinical settings. Measuring RBCs' deformability has the advantage of relative simplicity, and it reflects the complex effects developing in erythrocytes during aging. However, aging and related pathological conditions also promote heterogeneity of RBC features and have a certain impact on the variance in erythrocyte cell properties. The possible applications of deformability as an early biophysical biomarker of pathological states are discussed, and modulating PIEZO1 as a therapeutic target is suggested. The changes in RBCs' shape can serve as a proxy for deformability evaluation, leveraging single-cell analysis with imaging flow cytometry and artificial intelligence algorithms. The characterization of biophysical parameters of RBCs is in progress in humans and will provide a better understanding of the complex dynamics of aging.
C1 [Prudinnik, Dmitry S.; Kussanova, Aigul; Vorobjev, Ivan A.; Tikhonov, Alexander; Barteneva, Natasha S.] Nazarbayev Univ, Sch Sci & Humanities, Dept Biol, Astana 010000, Kazakhstan.
   [Ataullakhanov, Fazly I.] Univ Penn, Perelman Sch Med, Dept Physiol, Philadelphia, PA 19104 USA.
C3 Nazarbayev University; University of Pennsylvania
RP Barteneva, NS (corresponding author), Nazarbayev Univ, Dept Biol, 53 Kabanbay Batyr Ave, Astana, Kazakhstan.
EM natalie.barteneva@nu.edu.kz
RI Vorobjev, Ivan/B-2776-2015; Prudinnik, Dmitry/KVA-6980-2024
OI Prudinnik, Dmitry/0000-0001-5995-7702; Services,
   Literature/0009-0000-2571-2176
FU Semiconductor Initiative at the King Abdullah University of Science and
   Technology; King Abdullah University of Science and Technology (KAUST)
   Research Funding (KRF) [ORA-2022-5314]
FX Authors would like to acknowledge gener-ous financial support by the
   Semiconductor Initiative at the King Abdullah University of Science and
   Technology. More specifically, this publication is based upon work
   supported by King Abdullah University of Science and Technology (KAUST)
   Research Funding (KRF) under Award No. ORA-2022-5314.
CR Abdullah HR, 2018, SCI REP-UK, V8, DOI 10.1038/s41598-018-24556-z
   ABE H, 1984, MECH AGEING DEV, V27, P383, DOI 10.1016/0047-6374(84)90060-5
   Adeli K, 2015, CLIN CHEM, V61, P1075, DOI 10.1373/clinchem.2015.240531
   Ajmani RS, 2000, NEUROBIOL AGING, V21, P257, DOI 10.1016/S0197-4580(00)00118-4
   Alakare J, 2023, BMC EMERG MED, V23, DOI 10.1186/s12873-023-00801-1
   Albayram MS, 2022, NAT COMMUN, V13, DOI 10.1038/s41467-021-27887-0
   Ali S, 2023, GEROSCIENCE, V45, P781, DOI 10.1007/s11357-022-00696-z
   Alis R, 2015, CLIN CHEM LAB MED, V53, pE25, DOI 10.1515/cclm-2014-0756
   Amagai R, 2024, J BIOCHEM, V175, P649, DOI 10.1093/jb/mvae012
   Amiri P, 2021, ADV SCI, V8, DOI 10.1002/advs.202101912
   Amor S, 2014, IMMUNOLOGY, V142, P151, DOI 10.1111/imm.12233
   Andolfo I, 2013, BLOOD, V121, P3925, DOI 10.1182/blood-2013-02-482489
   Anniss AM, 2006, TRANSFUSION, V46, P1561, DOI 10.1111/j.1537-2995.2006.00944.x
   [Anonymous], 2022, Nat Rev Dis Primers, V8, P57, DOI [10.1038/s41572-022-00392-4, 10.1038/s41572-022-00392-4]
   [Anonymous], 2019, Clinical Thrombosis
   ARAKI K, 1980, J GERONTOL, V35, P499, DOI 10.1093/geronj/35.4.499
   ARAKI N, 1992, J BIOL CHEM, V267, P10211
   Arita T, 2020, CLIN HEMORHEOL MICRO, V76, P73, DOI 10.3233/CH-200873
   Ataullakhanov FI, 2022, PLOS ONE, V17, DOI 10.1371/journal.pone.0272675
   Auluck PK, 2010, ANNU REV CELL DEV BI, V26, P211, DOI 10.1146/annurev.cellbio.042308.113313
   Aykut B, 2020, SCI IMMUNOL, V5, DOI 10.1126/sciimmunol.abb5168
   Babu N, 2004, CLIN HEMORHEOL MICRO, V31, P273
   Bakker ENTP, 2016, CELL MOL NEUROBIOL, V36, P181, DOI 10.1007/s10571-015-0273-8
   Barbarino F, 2021, BIOL CHEM, V402, P317, DOI 10.1515/hsz-2020-0293
   Barbour R, 2008, NEURODEGENER DIS, V5, P55, DOI 10.1159/000112832
   Barshtein G, 2023, INT J MOL SCI, V24, DOI 10.3390/ijms241612755
   Barteneva NS, 2013, BBA-REV CANCER, V1836, P105, DOI 10.1016/j.bbcan.2013.02.004
   Barteneva NS, 2012, J HISTOCHEM CYTOCHEM, V60, P723, DOI 10.1369/0022155412453052
   Barteneva NS, 1745, CELLULAR HETEROGENEI, P3
   Baskurt O., 2011, Red Blood Cell Aggregation
   Baskurt OK, 2004, CLIN HEMORHEOL MICRO, V30, P169
   Ben Ami R, 2001, AM J PHYSIOL-HEART C, V280, pH1982, DOI 10.1152/ajpheart.2001.280.5.H1982
   Bennett CM, 2007, DIABETIC MED, V24, P333, DOI 10.1111/j.1464-5491.2007.02106.x
   BenShlomo Y, 1997, NEUROLOGY, V48, P384, DOI 10.1212/WNL.48.2.384
   Besedina NA, 2022, COMMUN BIOL, V5, DOI 10.1038/s42003-022-03620-5
   Bester J, 2013, FRONT AGING NEUROSCI, V5, DOI 10.3389/fnagi.2013.00088
   Beydoun MA, 2020, J NUTR, V150, P128, DOI 10.1093/jn/nxz182
   Bianchetti G, 2024, EUR J CLIN INVEST, V54, DOI 10.1111/eci.14121
   Bogdanova A, 2020, FRONT PHYSIOL, V11, DOI 10.3389/fphys.2020.00392
   Bosman GJCGM, 2016, PROTEOMES, V4, DOI 10.3390/proteomes4040035
   Buys AV, 2013, CARDIOVASC DIABETOL, V12, DOI 10.1186/1475-2840-12-25
   Cahalan SM, 2015, ELIFE, V4, DOI 10.7554/eLife.07370
   Caimi G, 2023, CLIN APPL THROMB-HEM, V29, DOI 10.1177/10760296231186148
   CARTWRIGHT IJ, 1985, ATHEROSCLEROSIS, V55, P267, DOI 10.1016/0021-9150(85)90106-6
   Caulier A, 2020, HAEMATOLOGICA, V105, P610, DOI 10.3324/haematol.2019.218503
   Chang CY, 2007, MICROCIRCULATION, V14, P627, DOI 10.1080/10739680701411056
   Chang R, 2018, FRONT CELL NEUROSCI, V12, DOI 10.3389/fncel.2018.00279
   Chen Y, 2023, TALANTA, V251, DOI 10.1016/j.talanta.2022.123815
   Chen Y, 2020, PLOS ONE, V15, DOI 10.1371/journal.pone.0243227
   Choi D, 2024, NAT NEUROSCI, V27, P913, DOI 10.1038/s41593-024-01604-8
   Choi D, 2022, CIRC RES, V131, pE2, DOI 10.1161/CIRCRESAHA.121.320565
   Choi D, 2019, JCI INSIGHT, V4, DOI 10.1172/jci.insight.125068
   Cicco G, 1999, CLIN HEMORHEOL MICRO, V21, P169
   Cisbani G, 2021, PROSTAG LEUKOTR ESS, V164, DOI 10.1016/j.plefa.2020.102205
   Cluitmans JCA, 2016, FRONT MOL BIOSCI, V3, DOI 10.3389/fmolb.2016.00010
   Coste B, 2012, NATURE, V483, P176, DOI 10.1038/nature10812
   Coste B, 2010, SCIENCE, V330, P55, DOI 10.1126/science.1193270
   Da Mesquita S, 2018, NATURE, V560, P185, DOI 10.1038/s41586-018-0368-8
   Dagistan E, 2019, AGING MALE, V22, P192, DOI 10.1080/13685538.2019.1618821
   Dar GH, 2022, FRONT AGING NEUROSCI, V14, DOI 10.3389/fnagi.2022.967231
   Dekel E, 2017, METHODS, V112, P157, DOI 10.1016/j.ymeth.2016.06.021
   Demagny J, 2022, EBIOMEDICINE, V83, DOI 10.1016/j.ebiom.2022.104209
   Depond M, 2020, FRONT PHYSIOL, V10, DOI 10.3389/fphys.2019.01613
   Diederich L, 2018, FRONT PHYSIOL, V9, DOI 10.3389/fphys.2018.00332
   Dominical VM, 2013, BLOOD, V122, DOI 10.1182/blood.V122.21.318.318
   Du E, 2013, LAB CHIP, V13, P3903, DOI 10.1039/c3lc50540e
   Du Y, 2020, CURR ALZHEIMER RES, V17, P1161, DOI 10.2174/1567205018666210218144856
   Dupire J, 2012, P NATL ACAD SCI USA, V109, P20808, DOI 10.1073/pnas.1210236109
   Ermolinkiy PB, 2019, PROC SPIE, V11065, DOI 10.1117/12.2523688
   Ermolinskiy P, 2020, APPL SCI-BASEL, V10, DOI 10.3390/app10217581
   EVANS EA, 1989, METHOD ENZYMOL, V173, P3
   Evtugina NG, 2023, J THROMB HAEMOST, V21, P2418, DOI 10.1016/j.jtha.2023.05.022
   Farah R, 2015, EXP CLIN ENDOCR DIAB, V123, P567, DOI 10.1055/s-0035-1564072
   Faucherre A, 2014, HAEMATOLOGICA, V99, P70, DOI 10.3324/haematol.2013.086090
   Fei Y, 2020, SCAND J CLIN LAB INV, V80, P500, DOI 10.1080/00365513.2020.1793220
   Fertrin KY, 2016, METHODS MOL BIOL, P279, DOI 10.1007/978-1-4939-3302-0_20
   FISCHER TM, 1978, SCIENCE, V202, P894, DOI 10.1126/science.715448
   Fornal M, 2008, CLIN HEMORHEOL MICRO, V39, P213, DOI 10.3233/CH-2008-1084
   Fotiou E, 2015, NAT COMMUN, V6, DOI 10.1038/ncomms9085
   Franco RS, 2009, AM J HEMATOL, V84, P109, DOI 10.1002/ajh.21298
   Fregin B, 2019, NAT COMMUN, V10, DOI 10.1038/s41467-019-08370-3
   Fu GX, 2017, Z GERONTOL GERIATR, V50, P233, DOI 10.1007/s00391-016-1039-8
   Fulop T, 2022, HLTH LONGEVITY IMMUN, P177, DOI DOI 10.1007/978-3-030-87532-9_9
   Fusco G, 2017, SCIENCE, V358, P1440, DOI 10.1126/science.aan6160
   Gamaldo AA, 2013, J AM GERIATR SOC, V61, P84, DOI 10.1111/jgs.12066
   Garcia-Herreros A, 2022, ADV SCI, DOI 10.1002/advs.202201481
   Gialluisi A, 2024, FRONT ENDOCRINOL, V15, DOI 10.3389/fendo.2024.1376545
   GLASS GA, 1983, EXP HEMATOL, V11, P987
   Glogowska E, 2017, BLOOD, V130, P1845, DOI 10.1182/blood-2017-05-786004
   Goi G, 2005, EXP GERONTOL, V40, P219, DOI 10.1016/j.exger.2004.08.013
   Goozee K, 2017, SCI REP-UK, V7, DOI 10.1038/s41598-017-00751-2
   Grari O, 2023, EJIFCC, V34, P276
   Grau M, 2022, J CELL MOL MED, V26, P3022, DOI 10.1111/jcmm.17320
   Gudipaty SA, 2017, NATURE, V543, P118, DOI 10.1038/nature21407
   Guo Q, 2012, LAB CHIP, V12, P1143, DOI 10.1039/c2lc20857a
   Guo XD, 2023, J ALZHEIMERS DIS, V94, pS355, DOI 10.3233/JAD-221016
   Hao YS, 2020, BIOTECHNOL ADV, V45, DOI 10.1016/j.biotechadv.2020.107648
   HARDEMAN MR, 1994, CLIN HEMORHEOL, V14, P619
   HAYFLICK L, 1980, MECH AGEING DEV, V14, P59, DOI 10.1016/0047-6374(80)90106-2
   Hoehn RS, 2015, BIOL CHEM, V396, P621, DOI 10.1515/hsz-2014-0292
   Hoffmann JJML, 2015, CLIN CHEM LAB MED, V53, P2015, DOI 10.1515/cclm-2015-0155
   Hou YJ, 2019, NAT REV NEUROL, V15, P565, DOI 10.1038/s41582-019-0244-7
   Huisjes R, 2018, FRONT PHYSIOL, V9, DOI 10.3389/fphys.2018.00656
   Ichinose J, 2016, J THORAC DIS, V8, P3658, DOI 10.21037/jtd.2016.12.44
   Ingannato A, 2024, FRONT ENDOCRINOL, V15, DOI 10.3389/fendo.2024.1375302
   Ivanov IT, 2022, GEN PHYSIOL BIOPHYS, V41, P87, DOI 10.4149/gpb_2022004
   Jain N, 2013, PLOS ONE, V8, DOI 10.1371/journal.pone.0083752
   Jäntti H, 2022, J NEUROINFLAMM, V19, DOI 10.1186/s12974-022-02486-y
   Ji HM, 2017, BMC MUSCULOSKEL DIS, V18, DOI 10.1186/s12891-017-1738-3
   Jiang ZY, 2021, J ALZHEIMERS DIS, V83, P1187, DOI 10.3233/JAD-210517
   Jiménez-Jiménez FJ, 2023, BIOMOLECULES, V13, DOI 10.3390/biom13081263
   Jin H, 2010, BIOCHEM BIOPH RES CO, V391, P1698, DOI 10.1016/j.bbrc.2009.12.133
   Kang YJ, 2018, ANALYST, V143, P2723, DOI 10.1039/c8an00231b
   Kenangil G, 2020, ACTA NEUROL BELG, V120, P1147, DOI 10.1007/s13760-019-01197-1
   Khandros E, 2020, BLOOD, V135, P1957, DOI 10.1182/blood.2020005058
   Khemka S, 2024, AGING DIS, V16, P2
   Kihm A, 2018, PLOS COMPUT BIOL, V14, DOI 10.1371/journal.pcbi.1006278
   Kim J, 2015, J CELL BIOTECHNOL, V1, P63, DOI [10.3233/jcb-15007, DOI 10.3233/JCB-15007, 10.3233/JCB-15007]
   Klatt S, 2020, ANAL BIOANAL CHEM, V412, P1879, DOI 10.1007/s00216-020-02439-5
   KOSOWER NS, 1993, AM J HEMATOL, V42, P241, DOI 10.1002/ajh.2830420302
   Kostara CE, 2021, J DIABETES COMPLICAT, V35, DOI 10.1016/j.jdiacomp.2021.107998
   Kucukatay V, 2009, TOXICOL MECH METHOD, V19, P19, DOI 10.1080/15376510802175788
   Kumar D, 2014, REJUV RES, V17, P446, DOI 10.1089/rej.2014.1573
   Kurenkov A, 2024, PRO BIOMED OPT IMAG, V12846, DOI 10.1117/12.3008410
   Kwiatkowska KM, 2023, CELLS-BASEL, V12, DOI 10.3390/cells12060927
   Kwizera EA, 2021, ACS BIOMATER SCI ENG, V7, P2043, DOI 10.1021/acsbiomaterials.1c00083
   Lamoureux ES, 2021, LAB CHIP, V22, P26, DOI 10.1039/d1lc01006a
   Lazari D, 2020, FRONT PHYSIOL, V11, DOI 10.3389/fphys.2020.00288
   LEBLOND PF, 1971, BLOOD-J HEMATOL, V37, P40, DOI 10.1182/blood.V37.1.40.40
   Lee A, 2016, NEUROL CLIN, V34, P955, DOI 10.1016/j.ncl.2016.06.012
   Lekka M, 2005, BIORHEOLOGY, V42, P307
   Leonardo DP, 2022, BLOOD, V140, P2510, DOI 10.1182/blood-2022-169182
   Li N, 2017, DIS MARKERS, V2017, DOI 10.1155/2017/7089493
   Lima C, 2016, CLIN HEMORHEOL MICRO, V63, P423, DOI 10.3233/CH-162066
   LIPOWSKY HH, 1993, MICROVASC RES, V46, P43, DOI 10.1006/mvre.1993.1034
   Lippi G, 2014, CLIN CHEM LAB MED, V52, P1247, DOI 10.1515/cclm-2014-0585
   Lisovskaya IL, 1998, BIORHEOLOGY, V35, P141, DOI 10.1016/S0006-355X(99)80004-3
   Lisovskaya IL, 1999, BIORHEOLOGY, V36, P299
   Liu C, 2024, EUR J NEUROSCI, V59, P2563, DOI 10.1111/ejn.16290
   Liu GL, 2022, PARKINSONISM RELAT D, V104, P44, DOI 10.1016/j.parkreldis.2022.09.011
   Liu ZR, 2022, J NEUROINFLAMM, V19, DOI 10.1186/s12974-022-02413-1
   Long JL, 2022, MEDICINE, V101, DOI 10.1097/MD.0000000000030859
   Lopes CS, 2024, BIOFACTORS, V50, P558, DOI 10.1002/biof.2030
   Louveau A, 2017, J CLIN INVEST, V127, P3210, DOI 10.1172/JCI90603
   Loyola-Leyva A, 2018, MICRON, V105, P11, DOI 10.1016/j.micron.2017.11.001
   Lucien F, 2022, PLOS ONE, V17, DOI 10.1371/journal.pone.0264446
   Lukacs V, 2015, NAT COMMUN, V6, DOI 10.1038/ncomms9329
   Luo YN, 2014, SENSOR ACTUAT B-CHEM, V202, P1183, DOI 10.1016/j.snb.2014.05.028
   Ma L, 2023, CELL STEM CELL, V30, P1472, DOI 10.1016/j.stem.2023.09.012
   Magalhaes P, 2022, NPJ PARKINSONS DIS, V8, DOI 10.1038/s41531-022-00357-0
   MAGNANI M, 1988, MECH AGEING DEV, V42, P37, DOI 10.1016/0047-6374(88)90061-9
   MAKITA Z, 1992, SCIENCE, V258, P651, DOI 10.1126/science.1411574
   Man YC, 2022, FRONT PHYSIOL, V13, DOI 10.3389/fphys.2022.954106
   Man YC, 2021, LAB CHIP, V21, P1036, DOI 10.1039/d0lc01133a
   Man YC, 2020, LAB CHIP, V20, P2086, DOI 10.1039/d0lc00112k
   Marin B, 2018, EUR J EPIDEMIOL, V33, P621, DOI 10.1007/s10654-018-0392-x
   Marin M, 2021, TRANSFUSION, V61, P903, DOI 10.1111/trf.16245
   Marom O, 2022, ARCH GERONTOL GERIAT, V100, DOI 10.1016/j.archger.2022.104623
   Martin-Almedina S, 2018, J PHYSIOL-LONDON, V596, P985, DOI 10.1113/JP275718
   Martínez-Vieyra I, 2019, BBA-BIOMEMBRANES, V1861, DOI 10.1016/j.bbamem.2019.05.018
   Matrongolo MJ, 2024, J CLIN INVEST, V134
   Matsumoto J, 2017, ACTA NEUROPATHOL COM, V5, DOI 10.1186/s40478-017-0470-4
   Matthews K, 2022, LAB CHIP, V22, P1254, DOI 10.1039/d1lc01058a
   Maurya PK, 2013, APPL BIOCHEM BIOTECH, V170, P131, DOI 10.1007/s12010-013-0172-8
   MILLS DE, 1993, BIOCHIM BIOPHYS ACTA, V1149, P313, DOI 10.1016/0005-2736(93)90216-M
   Mohandas N, 2008, BLOOD, V112, P3939, DOI 10.1182/blood-2008-07-161166
   Mohanty JG, 2010, PROTEOME SCI, V8, DOI 10.1186/1477-5956-8-11
   Moreau A, 2023, P NATL ACAD SCI USA, V120, DOI 10.1073/pnas.2300095120
   Mukherjee R, 2015, IEEE T NANOBIOSCI, V14, P625, DOI 10.1109/TNB.2015.2424674
   Musielak M, 2009, CLIN HEMORHEOL MICRO, V42, P47, DOI 10.3233/CH-2009-1187
   Mykhailova O, 2020, TRANSFUSION, V60, P2633, DOI 10.1111/trf.16017
   Nader E, 2019, FRONT PHYSIOL, V10, DOI 10.3389/fphys.2019.01329
   Namvar A, 2021, BIOPHYS J, V120, p170A, DOI 10.1016/j.bpj.2020.11.1202
   Nardini M, 2022, FRONT AGING NEUROSCI, V14, DOI 10.3389/fnagi.2022.932354
   Neri S, 2021, CURR OPIN HEMATOL, V28, P438, DOI 10.1097/MOH.0000000000000679
   Ningtyas DC, 2024, BLOOD, V143, P535, DOI 10.1182/blood.2023021611
   Nonomura K, 2018, P NATL ACAD SCI USA, V115, P12817, DOI 10.1073/pnas.1817070115
   Odashiro Keita, 2015, Clin Hypertens, V21, P17, DOI [10.1186/s40885-015-0030-9, 10.1186/s40885-015-0030-9]
   Otto O, 2015, IEEE ENG MED BIO, P1861, DOI 10.1109/EMBC.2015.7318744
   Özcan F, 2013, BLOOD PRESSURE, V22, P80, DOI 10.3109/08037051.2012.707336
   Özpolat T, 2022, CYTOM PART A, V101, P448, DOI 10.1002/cyto.a.24536
   Öztürk ZA, 2013, ARCH GERONTOL GERIAT, V56, P50, DOI 10.1016/j.archger.2012.10.002
   Papadopoulos C, 2023, NEUROL INT, V15, P124, DOI 10.3390/neurolint15010011
   Parsonage G, 2023, BRIT J PHARMACOL, V180, P2039, DOI 10.1111/bph.15996
   Patel KV, 2013, ADV EXP MED BIOL, V765, P211, DOI 10.1007/978-1-4614-4989-8_29
   Pathak MM, 2014, P NATL ACAD SCI USA, V111, P16148, DOI 10.1073/pnas.1409802111
   Perl ML, 2016, CLIN HEMORHEOL MICRO, V63, P35, DOI 10.3233/CH-151978
   Petkova-Kirova P, 2024, INT J MOL SCI, V25, DOI 10.3390/ijms25031416
   Piagnerelli M, 2003, CRIT CARE MED, V31, P2156, DOI 10.1097/01.CCM.0000079608.00875.14
   Pinto RN, 2017, PROC SPIE, V10076, DOI 10.1117/12.2253583
   Pluta R, 2018, FOLIA NEUROPATHOL, V56, P14, DOI 10.5114/fn.2018.74655
   Polanowska-Grabowska R, 2010, ARTERIOSCL THROM VAS, V30, P2392, DOI 10.1161/ATVBAHA.110.211615
   Pretorius E, 2014, AGING-US, V6, P788, DOI 10.18632/aging.100695
   Pretorius E, 2014, INTEGR BIOL-UK, V6, P486, DOI 10.1039/c4ib00025k
   Pronto-Laborinho AC, 2021, ANN MED, V53, pS4, DOI 10.1080/07853890.2021.1894009
   Prudinnik DS, 2022, BIOMOLECULES, V12, DOI 10.3390/biom12060782
   Qadri SM, 2018, EUR J HAEMATOL, V100, P502, DOI 10.1111/ejh.13047
   Qiang Y, 2020, BIORXIV, V30, P2020
   Qiang YH, 2023, BIOMED MICRODEVICES, V25, DOI 10.1007/s10544-023-00663-1
   Qiang YH, 2023, P NATL ACAD SCI USA, V120, DOI 10.1073/pnas.2217607120
   Qiang YH, 2021, LAB CHIP, V21, P3458, DOI 10.1039/d1lc00598g
   Qiang YH, 2019, P NATL ACAD SCI USA, V116, P19828, DOI 10.1073/pnas.1910336116
   Qin YH, 2016, INT J CLIN EXP MED, V9, P6143
   Radosinska J, 2016, PHYSIOL RES, V65, pS43, DOI 10.33549/physiolres.933402
   Recktenwald SM, 2022, BIOPHYS J, V121, P23, DOI 10.1016/j.bpj.2021.12.009
   Reynolds NP, 2011, J AM CHEM SOC, V133, P19366, DOI 10.1021/ja2029848
   Rifkind JM, 1998, LIFE SCI, V64, P237, DOI 10.1016/S0024-3205(98)00559-1
   Rigat-Brugarolas LG, 2014, LAB CHIP, V14, P1715, DOI 10.1039/c3lc51449h
   Rizvi SI, 2005, CLIN EXP PHARMACOL P, V32, P70, DOI 10.1111/j.1440-1681.2005.04160.x
   Röhrig G, 2018, J LAB MED, V42, P131, DOI 10.1515/labmed-2017-0080
   Rosenbluth MJ, 2008, LAB CHIP, V8, P1062, DOI 10.1039/b802931h
   Salvagno GL, 2015, CRIT REV CL LAB SCI, V52, P86, DOI 10.3109/10408363.2014.992064
   Sandhagen B, 2012, CLIN HEMORHEOL MICRO, V50, P301, DOI 10.3233/CH-2011-1505
   Scheuer K, 1996, DEMENTIA, V7, P210, DOI 10.1159/000106881
   Schraivogel D, 2022, SCIENCE, V375, P315, DOI 10.1126/science.abj3013
   SCHRIER SL, 1986, BLOOD, V68, P1008
   SCHWARTZ RS, 1991, DIABETES, V40, P701, DOI 10.2337/diabetes.40.6.701
   Shah S, 2013, J PEDIATR-US, V163, P1427, DOI 10.1016/j.jpeds.2013.06.044
   Shahnawaz M, 2020, NATURE, V578, P273, DOI 10.1038/s41586-020-1984-7
   Shelby JP, 2003, P NATL ACAD SCI USA, V100, P14618, DOI 10.1073/pnas.2433968100
   Shin S, 2007, CLIN HEMORHEOL MICRO, V36, P253
   Shin S, 2007, INDIAN J EXP BIOL, V45, P121
   SHPERLING T, 1990, EXP GERONTOL, V25, P413, DOI 10.1016/0531-5565(90)90030-6
   Shu H, 2024, ACTA NEUROL BELG, V124, P831, DOI 10.1007/s13760-023-02452-2
   SIMCHON S, 1987, AM J PHYSIOL, V253, pH898, DOI 10.1152/ajpheart.1987.253.4.H898
   Singh S, 2016, ARCH PHYSIOL BIOCHEM, V122, P228, DOI 10.1080/13813455.2016.1190761
   Smith RA, 2021, SCI REP-UK, V11, DOI 10.1038/s41598-021-90477-z
   Soma P, 2015, CARDIOVASC DIABETOL, V14, DOI 10.1186/s12933-015-0261-9
   Stevenson A, 2017, J ALZHEIMERS DIS, V60, P845, DOI 10.3233/JAD-170363
   Streekstra GJ, 2010, OPT EXPRESS, V18, P14173, DOI 10.1364/OE.18.014173
   Strijkova-Kenderova V, 2022, INT J MOL SCI, V23, DOI 10.3390/ijms23010227
   Stuendl A, 2021, MOVEMENT DISORD, V36, P2508, DOI 10.1002/mds.28639
   Sun Jiahong, 2021, FRONTIERS IN CELL AND DEVELOPMENTAL BIOLOGY, V9, DOI DOI 10.3389/FCELL.2021.672009
   Suwalsky M, 2013, ARCH BIOCHEM BIOPHYS, V535, P248, DOI 10.1016/j.abb.2013.04.006
   Syeda R, 2015, ELIFE, V4, DOI 10.7554/eLife.07369
   Szabó E, 2021, SCI REP-UK, V11, DOI 10.1038/s41598-021-82417-8
   Szapary L, 2004, CLIN HEMORHEOL MICRO, V31, P1
   Taha HB, 2024, J NEUROL, V271, P1680, DOI 10.1007/s00415-023-12093-3
   Taneva SG, 2023, INT J MOL SCI, V24, DOI 10.3390/ijms241814296
   Tanindi A, 2012, BLOOD PRESSURE, V21, P177, DOI 10.3109/08037051.2012.645335
   Tay J, 2023, SPECTRAL IMAGING CYT, V2635
   Theile P, 2023, DIAGNOSTICS, V13, DOI 10.3390/diagnostics13203279
   Tian C, 2019, TRANSL NEURODEGENER, V8, DOI 10.1186/s40035-019-0155-y
   Tikhomirova IA, 2011, CLIN HEMORHEOL MICRO, V49, P295, DOI 10.3233/CH-2011-1480
   Tomaiuolo G, 2014, BIOMICROFLUIDICS, V8, DOI 10.1063/1.4895755
   Tomaiuolo G, 2011, LAB CHIP, V11, P449, DOI [10.1039/c0lc00348d, 10.1039/c01c00348d]
   Tomaiuolo G, 2009, SOFT MATTER, V5, P3736, DOI 10.1039/b904584h
   Tsuda K, 2010, INT HEART J, V51, P121, DOI 10.1536/ihj.51.121
   Tsukada K, 2001, MICROVASC RES, V61, P231, DOI 10.1006/mvre.2001.2307
   Tugral Erkan, 2002, Turk J Haematol, V19, P303
   Turchetti V, 1999, CLIN HEMORHEOL MICRO, V21, P285
   Turpin C, 2023, BLOOD, V142, DOI 10.1182/blood-2023-182036
   Urbanska M, 2020, NAT METHODS, V17, P587, DOI 10.1038/s41592-020-0818-8
   Uzun F, 2022, CLIN EXP HYPERTENS, V44, P530, DOI 10.1080/10641963.2022.2079668
   Vaisey G, 2022, ELIFE, V11, DOI 10.7554/eLife.82621
   van Beers EJ, 2014, AM J HEMATOL, V89, P598, DOI 10.1002/ajh.23699
   VAYA A, 1992, THROMB RES, V66, P223, DOI 10.1016/0049-3848(92)90192-D
   Vayá A, 2015, CLIN HEMORHEOL MICRO, V59, P107, DOI 10.3233/CH-131751
   Vicente Miranda H, 2017, SCI REP-UK, V7, DOI 10.1038/s41598-017-14175-5
   Vignini A, 2019, EXP GERONTOL, V128, DOI 10.1016/j.exger.2019.110754
   Wang T, 2019, ADV EXP MED BIOL, V1173, P67, DOI 10.1007/978-981-13-9589-5_5
   Wang XM, 2015, NEUROSCI LETT, V599, P115, DOI 10.1016/j.neulet.2015.05.030
   Wang YQ, 2021, J DIABETES RES, V2021, DOI 10.1155/2021/6656062
   WARD KA, 1991, AGE, V14, P73, DOI 10.1007/BF02434093
   Weuve J, 2014, ALZ DIS ASSOC DIS, V28, P99, DOI 10.1097/WAD.0b013e318299673c
   Williams A, 2023, PATHOPHYSIOLOGY-BASE, V30, P327, DOI 10.3390/pathophysiology30030026
   Wilson DM III, 2023, CELL, V186, P693, DOI 10.1016/j.cell.2022.12.032
   Winchester LM, 2018, GENOME MED, V10, DOI 10.1186/s13073-018-0556-z
   Won CW, 1997, J KOREAN ACAD FAMILY, V18, P29
   Xie LD, 2006, J BIOMECH, V39, P530, DOI 10.1016/j.jbiomech.2004.11.032
   Xiong X, 2024, CNS NEUROSCI THER, V30, DOI 10.1111/cns.14357
   Xylaki M, 2023, MOVEMENT DISORD, V38, P1585, DOI 10.1002/mds.29497
   Yang WW, 2020, NEUROSCI LETT, V736, DOI 10.1016/j.neulet.2020.135274
   Yang Y, 2023, IN PRESS
   Yang Y, 2014, BBA-GEN SUBJECTS, V1840, P288, DOI 10.1016/j.bbagen.2013.09.031
   Yu ZW, 2023, FRONT NEUROL, V14, DOI 10.3389/fneur.2023.1173074
   Yu ZW, 2022, FRONT AGING NEUROSCI, V14, DOI 10.3389/fnagi.2022.827493
   ZAPOROWSKA H, 1992, COMP BIOCHEM PHYS C, V101, P57, DOI 10.1016/0742-8413(92)90199-H
   Zarychanski R, 2012, BLOOD, V120, P1908, DOI 10.1182/blood-2012-04-422253
   Zhang H, 2023, J NEUROINFLAMM, V20, DOI 10.1186/s12974-023-02932-5
   Zhang HD, 2018, J BREATH RES, V12, DOI 10.1088/1752-7163/aaacf1
   Zhang QB, 2008, J PROTEOME RES, V7, P2025, DOI 10.1021/pr700763r
   Zhao BT, 2018, J AGR FOOD CHEM, V66, P3127, DOI 10.1021/acs.jafc.7b05770
   Zheng LH, 2020, J GERIATR CARDIOL, V17, P486, DOI 10.11909/j.issn.1671-5411.2020.08.006
   Zhu WD, 2022, SCI TRANSL MED, V14, DOI 10.1126/scitranslmed.abk1707
   Zierk J, 2020, BRIT J HAEMATOL, V189, P777, DOI 10.1111/bjh.16430
   Zubenko GS, 1999, PSYCHOPHARMACOLOGY, V145, P175, DOI 10.1007/s002130051046
NR 287
TC 8
Z9 9
U1 3
U2 22
PU INT SOC AGING & DISEASE
PI FORT WORTH
PA EDITORIAL OFF, 3400 CAMP BOWIE BLVD, FORT WORTH, TX 76106 USA
SN 2152-5250
J9 AGING DIS
JI Aging Dis.
PD JUN
PY 2025
VL 16
IS 3
BP 1242
EP 1264
DI 10.14336/AD.2024.0526
EA JUL 2024
PG 23
WC Geriatrics & Gerontology
WE Science Citation Index Expanded (SCI-EXPANDED)
SC Geriatrics & Gerontology
GA 3EY6R
UT WOS:001264787000001
PM 39012672
OA Green Submitted, gold
DA 2026-02-13
ER

PT J
AU Guzzardi, MA
   La Rosa, F
   Iozzo, P
AF Guzzardi, Maria Angela
   La Rosa, Federica
   Iozzo, Patricia
TI Trust the gut: Outcomes of gut microbiota transplant in metabolic and
   cognitive disorders
SO NEUROSCIENCE AND BIOBEHAVIORAL REVIEWS
LA English
DT Article
DE Fecal material transplantation; Obesity; Type 2 diabetes; Cognitive
   decline; Alzheimer ?s; Early life; In vivo imaging
ID GASTRIC BYPASS; OBESITY; INDIVIDUALS; MECHANISMS; ALTERS; MEMORY; TERM
AB Type 2 diabetes mellitus (T2DM) is a main public health concern, with increasing prevalence and growingly premature onset in children, in spite of emerging and successful therapeutic options. T2DM promotes brain aging, and younger age at onset is associated with a higher risk of subsequent dementia. Preventive strategies should address predisposing conditions, like obesity and metabolic syndrome, and be started from very early and even prenatal life. Gut microbiota is an emerging target in obesity, diabetes and neurocognitive diseases, which could be safely modulated since pregnancy and infancy. Many correlative studies have supported its involvement in disease pathophysiology. Faecal material transplantation (FMT) studies have been conducted in clinical and preclinical settings to deliver cause-effect proof and mechanistic insights. This review provides a comprehensive overview of studies in which FMT was used to cure or cause obesity, metabolic syndrome, T2DM, cognitive decline and Alzheimer's disease, including the evidence available in early life. Findings were analysed to dissect consolidated from controversial results, highlighting gaps and possible future directions.
C1 [Guzzardi, Maria Angela; La Rosa, Federica; Iozzo, Patricia] Natl Res Council CNR, Inst Clin Physiol IFC, Via Moruzzi 1, I-56124 Pisa, Italy.
C3 Consiglio Nazionale delle Ricerche (CNR); Istituto di Fisiologia Clinica
   (IFC-CNR)
RP Guzzardi, MA; Iozzo, P (corresponding author), Natl Res Council CNR, Inst Clin Physiol IFC, Via Moruzzi 1, I-56124 Pisa, Italy.
EM mariaangela.guzzardi@cnr.it; larosa.fed@gmail.com; patricia.iozzo@cnr.it
RI La Rosa, Federica/IWM-5435-2023; GUZZARDI, MARIAANGELA/K-1389-2016;
   Iozzo, P/O-2893-2015
OI La Rosa, Federica/0000-0003-1671-6057; GUZZARDI,
   MARIAANGELA/0000-0001-9574-5088; 
CR Acharya KD, 2022, FRONT ENDOCRINOL, V13, DOI 10.3389/fendo.2022.1010806
   Allegretti JR, 2021, HORM-INT J ENDOCRINO, V20, P209, DOI 10.1007/s42000-020-00265-z
   Allegretti JR, 2020, CLIN GASTROENTEROL H, V18, P855, DOI 10.1016/j.cgh.2019.07.006
   Amidei CB, 2021, JAMA-J AM MED ASSOC, V325, P1640, DOI 10.1001/jama.2021.4001
   Anhê FF, 2019, GUT, V68, P453, DOI 10.1136/gutjnl-2017-315565
   Arnoriaga-Rodríguez M, 2021, GUT, V70, P2283, DOI 10.1136/gutjnl-2020-323371
   Arnoriaga-Rodríguez M, 2020, CELL METAB, V32, P548, DOI 10.1016/j.cmet.2020.09.002
   Bäckhed F, 2004, P NATL ACAD SCI USA, V101, P15718, DOI 10.1073/pnas.0407076101
   Bakker GJ, 2022, OBES SCI PRACT, V8, P56, DOI 10.1002/osp4.545
   Bastos RMC, 2022, INT J MOL SCI, V23, DOI 10.3390/ijms23073842
   Bi TT, 2022, FRONT AGING NEUROSCI, V14, DOI 10.3389/fnagi.2022.913002
   Blanton LV, 2016, SCIENCE, V351, DOI 10.1126/science.aad3311
   Bruce-Keller AJ, 2017, PLOS ONE, V12, DOI 10.1371/journal.pone.0175577
   Bustamante JM, 2022, NUTRIENTS, V14, DOI 10.3390/nu14245200
   Chen C, 2022, GUT, V71, P2233, DOI 10.1136/gutjnl-2021-326269
   Choi BSY, 2021, NAT COMMUN, V12, DOI 10.1038/s41467-021-23782-w
   Daniel N, 2022, NAT COMMUN, V13, DOI 10.1038/s41467-022-29005-0
   Davis WA, 2017, DIABETOLOGIA, V60, P89, DOI 10.1007/s00125-016-4127-9
   de Groot P, 2020, GUT, V69, P502, DOI 10.1136/gutjnl-2019-318320
   Ding DF, 2022, FRONT CELL INFECT MI, V12, DOI 10.3389/fcimb.2022.820367
   Duan YH, 2019, FASEB J, V33, P10019, DOI 10.1096/fj.201900665RR
   Fabbiano S, 2018, CELL METAB, V28, P907, DOI 10.1016/j.cmet.2018.08.005
   Feringa FM, 2021, FRONT AGING NEUROSCI, V13, DOI 10.3389/fnagi.2021.690372
   Gurung M, 2020, EBIOMEDICINE, V51, DOI 10.1016/j.ebiom.2019.11.051
   Guzzardi MA, 2022, BRAIN BEHAV IMMUN, V100, P311, DOI 10.1016/j.bbi.2021.12.009
   Guzzardi MA, 2020, NUTRIENTS, V12, DOI 10.3390/nu12082320
   Haghikia A, 2022, EUR HEART J, V43, P518, DOI 10.1093/eurheartj/ehab644
   Han X, 2021, PHARM BIOL, V59, P1077, DOI 10.1080/13880209.2021.1954667
   Hannukainen JC, 2014, CURR PHARM DESIGN, V20, P6126, DOI 10.2174/1381612820666140417110132
   Hartstra AV, 2020, MOL METAB, V42, DOI 10.1016/j.molmet.2020.101076
   Hillier TA, 2003, DIABETES CARE, V26, P2999, DOI 10.2337/diacare.26.11.2999
   Hiltunen H, 2021, CELL REP MED, V2, DOI 10.1016/j.xcrm.2021.100447
   Iozzo P, 2015, ANN NY ACAD SCI, V1353, P21, DOI 10.1111/nyas.12880
   Janson J, 2004, DIABETES, V53, P474, DOI 10.2337/diabetes.53.2.474
   Jia BL, 2023, TRENDS MICROBIOL, V31, P76, DOI 10.1016/j.tim.2022.08.003
   Jing NN, 2020, FOOD FUNCT, V11, P6971, DOI [10.1039/D0FO01282C, 10.1039/d0fo01282c]
   Khan MAB, 2020, J EPIDEMIOL GLOB HEA, V10, P107, DOI [10.37421/2165-8064.2020.10.417, 10.2991/jegh.k.191028.001]
   Kim MS, 2020, GUT, V69, P283, DOI 10.1136/gutjnl-2018-317431
   Kim N, 2021, BRAIN BEHAV IMMUN, V98, P357, DOI 10.1016/j.bbi.2021.09.002
   Kim TT, 2018, AM J PHYSIOL-ENDOC M, V315, pE511, DOI 10.1152/ajpendo.00471.2017
   Koffert JP, 2017, DIABETES RES CLIN PR, V131, P208, DOI 10.1016/j.diabres.2017.07.015
   Kong CY, 2022, J NUTR, V152, P2429, DOI 10.1093/jn/nxac181
   Koopen AM, 2021, FRONT MICROBIOL, V12, DOI 10.3389/fmicb.2021.662159
   Kootte RS, 2017, CELL METAB, V26, P611, DOI 10.1016/j.cmet.2017.09.008
   Korpela K, 2020, CELL, V183, P324, DOI 10.1016/j.cell.2020.08.047
   Lahtinen P, 2022, JAMA NETW OPEN, V5, DOI 10.1001/jamanetworkopen.2022.47226
   Lee H, 2018, GUT MICROBES, V9, P155, DOI 10.1080/19490976.2017.1405209
   Lee J, 2020, GUT MICROBES, V12, DOI 10.1080/19490976.2020.1814107
   Leong KSW, 2020, JAMA NETW OPEN, V3, DOI 10.1001/jamanetworkopen.2020.30415
   Li HY, 2021, FASEB J, V35, DOI 10.1096/fj.202002161RR
   Li YL, 2020, AGING-US, V12, P7801, DOI 10.18632/aging.103093
   Liou AP, 2013, SCI TRANSL MED, V5, DOI 10.1126/scitranslmed.3005687
   Liu S, 2020, MOL NEUROBIOL, V57, P5026, DOI 10.1007/s12035-020-02073-3
   Liu YM, 2022, MICROBIOME, V10, DOI 10.1186/s40168-022-01430-9
   Liu ZQ, 2019, FRONT MICROBIOL, V10, DOI 10.3389/fmicb.2019.00390
   Lu JF, 2020, FASEB J, V34, P12053, DOI 10.1096/fj.201903102RR
   Mocanu V, 2021, NAT MED, V27, P1272, DOI 10.1038/s41591-021-01399-2
   Morissette A, 2020, AM J PHYSIOL-ENDOC M, V318, pE965, DOI 10.1152/ajpendo.00560.2019
   Münzker J, 2022, MICROBIOME, V10, DOI 10.1186/s40168-022-01264-5
   Nettleton JE, 2020, GUT, V69, P1807, DOI 10.1136/gutjnl-2018-317505
   Ng SC, 2022, GUT, V71, P716, DOI 10.1136/gutjnl-2020-323617
   Park S.H., 2022, AGING-US, V14, P6449
   Parséus A, 2017, GUT, V66, P429, DOI 10.1136/gutjnl-2015-310283
   Pavanello A, 2022, ARCH MED RES, V53, P492, DOI 10.1016/j.arcmed.2022.06.007
   Pearson JA, 2022, DIABETOLOGIA, V65, P1398, DOI 10.1007/s00125-022-05711-8
   Pérez-Matute P, 2020, SCI REP-UK, V10, DOI 10.1038/s41598-020-64961-x
   Reinehr T, 2013, WORLD J DIABETES, V4, P270, DOI 10.4239/wjd.v4.i6.270
   Ridaura VK, 2013, SCIENCE, V341, P1079, DOI 10.1126/science.1241214
   Rinott E, 2021, EUR J INTERN MED, V92, P17, DOI 10.1016/j.ejim.2021.03.038
   Rinott E, 2021, GASTROENTEROLOGY, V160, P158, DOI 10.1053/j.gastro.2020.08.041
   Rubio-Del-Campo A, 2021, GUT MICROBES, V13, DOI 10.1080/19490976.2021.1914377
   Russ TC, 2017, EPIDEMIOLOGY, V28, P361, DOI 10.1097/EDE.0000000000000626
   Scheithauer TPM, 2020, FRONT IMMUNOL, V11, DOI 10.3389/fimmu.2020.571731
   Shen HP, 2020, PROG NEURO-PSYCHOPH, V100, DOI 10.1016/j.pnpbp.2020.109884
   Smits LP, 2018, J AM HEART ASSOC, V7, DOI 10.1161/JAHA.117.008342
   Su LL, 2022, SCI REP-UK, V12, DOI 10.1038/s41598-022-05127-9
   Sun J, 2019, TRANSL PSYCHIAT, V9, DOI 10.1038/s41398-019-0525-3
   Tremaroli V, 2015, CELL METAB, V22, P228, DOI 10.1016/j.cmet.2015.07.009
   Turnbaugh PJ, 2008, CELL HOST MICROBE, V3, P213, DOI 10.1016/j.chom.2008.02.015
   van der Vossen EWJ, 2021, GUT MICROBES, V13, DOI 10.1080/19490976.2021.1993513
   Vrieze A, 2012, GASTROENTEROLOGY, V143, P913, DOI 10.1053/j.gastro.2012.06.031
   Wang F, 2022, FRONT AGING NEUROSCI, V14, DOI 10.3389/fnagi.2022.858130
   Wang H, 2020, FRONT CELL INFECT MI, V9, DOI 10.3389/fcimb.2019.00455
   Wu H, 2017, NAT MED, V23, P850, DOI 10.1038/nm.4345
   Wu TR, 2019, GUT, V68, P248, DOI 10.1136/gutjnl-2017-315458
   Xu Y, 2020, THERANOSTICS, V10, P11302, DOI 10.7150/thno.47746
   Xue HL, 2022, CIRC RES, V131, P404, DOI 10.1161/CIRCRESAHA.122.321253
   Yang YJ, 2019, NEUROPSYCHOPHARMACOL, V44, P2054, DOI 10.1038/s41386-019-0437-1
   Yu EW, 2020, PLOS MED, V17, DOI 10.1371/journal.pmed.1003051
   Zeng SL, 2020, SCI ADV, V6, DOI 10.1126/sciadv.aax6208
   Zhan GF, 2018, AGING-US, V10, P1257, DOI 10.18632/aging.101464
   Zhang BQ, 2022, FRONT IMMUNOL, V13, DOI 10.3389/fimmu.2022.900132
   Zhang LJ, 2020, AGING-US, V12, P17480, DOI 10.18632/aging.103756
   Zhang PP, 2020, ACTA PHARMACOL SIN, V41, P678, DOI 10.1038/s41401-019-0330-9
   Zhang SY, 2021, GUT, V70, P1675, DOI 10.1136/gutjnl-2020-321757
   Zhang XY, 2020, GUT MICROBES, V12, DOI 10.1080/19490976.2020.1842990
   Zhao RQ, 2021, FOOD FUNCT, V12, P6964, DOI [10.1039/D1FO00534K, 10.1039/d1fo00534k]
   Zhou F, 2021, J AGR FOOD CHEM, V69, P14530, DOI 10.1021/acs.jafc.1c04553
   Zoll J, 2020, AM J PHYSIOL-ENDOC M, V319, pE203, DOI 10.1152/ajpendo.00037.2020
NR 99
TC 10
Z9 14
U1 1
U2 24
PU PERGAMON-ELSEVIER SCIENCE LTD
PI OXFORD
PA THE BOULEVARD, LANGFORD LANE, KIDLINGTON, OXFORD OX5 1GB, ENGLAND
SN 0149-7634
EI 1873-7528
J9 NEUROSCI BIOBEHAV R
JI Neurosci. Biobehav. Rev.
PD JUN
PY 2023
VL 149
AR 105143
DI 10.1016/j.neubiorev.2023.105143
EA APR 2023
PG 13
WC Behavioral Sciences; Neurosciences
WE Science Citation Index Expanded (SCI-EXPANDED)
SC Behavioral Sciences; Neurosciences & Neurology
GA D3JX7
UT WOS:000967732200001
PM 36990372
OA hybrid
DA 2026-02-13
ER

PT J
AU Giller, A
   Andrawus, M
   Gutman, D
   Atzmon, G
AF Giller, Abram
   Andrawus, Mariana
   Gutman, Danielle
   Atzmon, Gil
TI Pregnancy as a model for aging
SO AGEING RESEARCH REVIEWS
LA English
DT Review
DE Pregnancy; Aging; Inflammation; Signaling; Physiological pathologies;
   Genomic modifications; Genomics
ID NF-KAPPA-B; NATURAL-KILLER-CELLS; NECROSIS-FACTOR-ALPHA; PRETERM
   PREMATURE RUPTURE; HEMATOPOIETIC STEM-CELLS; TYPE-2 DIABETES-MELLITUS;
   RESTLESS LEGS SYNDROME; OXIDATIVE STRESS; TELOMERE LENGTH;
   ALZHEIMERS-DISEASE
AB The process of aging can be defined as the sum accumulation of damages and changes in metabolism during the life of an organism, due to both genetic predisposition and stochastic damage. During the gestational period and following parturition, similar damage can be seen due to the strenuous effect on the maternal body, exhibited on both the physiological and cellular level. In this review, we will focus on the similar physiological and cellular characteristics exhibited during pregnancy and aging, including induction of and response to oxidative stress, inflammation, and degradation of telomeres. We will evaluate any similar processes between aging and pregnancy by comparing common biomarkers, pathologies, and genetic and epigenetic effects, to establish the pregnant body as a model for aging. This review will approach the connection both in respect to current theories on aging as a byproduct of natural selection, and regarding unrelated biochemical similarities between the two, drawing on existing studies and models in humans and other species where relevant alike. Furthermore, we will show the response of the pregnant body to these changes, and through that illuminate unique areas of potential study to advance our knowledge of the maladies relating to aging and pregnancy, and an avenue for solutions.
C1 [Giller, Abram; Andrawus, Mariana; Gutman, Danielle; Atzmon, Gil] Univ Haifa, Fac Nat Sci, 199 Aba Khoushy Ave, IL-349888 Haifa, Israel.
   [Atzmon, Gil] Albert Einstein Coll Med, Dept Genet, 1300 Morris Pk Ave, Bronx, NY 10461 USA.
   [Atzmon, Gil] Albert Einstein Coll Med, Dept Med, 1300 Morris Pk Ave, Bronx, NY 10461 USA.
C3 University of Haifa; Yeshiva University; Montefiore Medical Center;
   Albert Einstein College of Medicine; Yeshiva University; Montefiore
   Medical Center; Albert Einstein College of Medicine
RP Atzmon, G (corresponding author), Univ Haifa, Fac Nat Sci, 199 Aba Khoushy Ave, IL-349888 Haifa, Israel.
EM gatzmon@univ.haifa.ac.il
RI atzmon, gil/N-3967-2017
OI atzmon, gil/0000-0001-6895-3607
FU Israel Science Foundation (ISF) [193/16]
FX This research was funded by the Israel Science Foundation (ISF), grant
   number 193/16.
CR Abalovich M, 2002, THYROID, V12, P63, DOI 10.1089/105072502753451986
   Ahmad A, 2013, J CLIN DIAGN RES, V7, P987, DOI 10.7860/JCDR/2013/5829.3091
   Almeida-Oliveira A, 2011, HUM IMMUNOL, V72, P319, DOI 10.1016/j.humimm.2011.01.009
   ALTROCCHI PH, 1993, NEUROLOGY, V43, P2406
   Andreasen AS, 2011, PLOS ONE, V6, DOI 10.1371/journal.pone.0023999
   Angelini M, 2011, J NEUROL SCI, V310, P286, DOI 10.1016/j.jns.2011.08.012
   [Anonymous], 2014, CIRCULATION, DOI DOI 10.1161/01.cir.0000441139.02102.80
   [Anonymous], 2017, J MED SCI
   Artur Y, 1992, EXS, V62, P359
   Ashrafi R, 2017, CARDIOL THER, V6, P157, DOI 10.1007/s40119-017-0096-4
   Astuti Y, 2017, ENVIRON RES, V158, P480, DOI 10.1016/j.envres.2017.06.038
   Ayala A, 2014, OXID MED CELL LONGEV, V2014, DOI 10.1155/2014/360438
   Bagot CN, 2017, THROMB RES, V157, P49, DOI 10.1016/j.thromres.2017.06.027
   Barha CK, 2016, PLOS ONE, V11, DOI 10.1371/journal.pone.0146424
   Basaran A, 2015, INDIAN J HEMATOL BLO, V31, P286, DOI 10.1007/s12288-014-0448-3
   Basit S, 2018, BMJ-BRIT MED J, V363, DOI 10.1136/bmj.k4109
   Basu J, 2015, OBSTET GYNECOL INT, V2015, DOI 10.1155/2015/276095
   BAUDOUIN C, 1992, JPN J OPHTHALMOL, V36, P443
   Beer AE, 1996, AM J REPROD IMMUNOL, V35, P376
   Behnia F, 2015, AM J OBSTET GYNECOL, V213, DOI 10.1016/j.ajog.2015.05.041
   Bellamy L, 2009, LANCET, V373, P1773, DOI 10.1016/S0140-6736(09)60731-5
   Benseñor IM, 2011, CAD SAUDE PUBLICA, V27, P155, DOI 10.1590/S0102-311X2011000100016
   Berenbaum F, 2004, CURR OPIN RHEUMATOL, V16, P616, DOI 10.1097/01.bor.0000133663.37352.4a
   Bettelli E, 2005, P NATL ACAD SCI USA, V102, P5138, DOI 10.1073/pnas.0501675102
   Beyer I, 2012, CURR OPIN CLIN NUTR, V15, P12, DOI 10.1097/MCO.0b013e32834dd297
   Bianchi DW, 1996, P NATL ACAD SCI USA, V93, P705, DOI 10.1073/pnas.93.2.705
   Birben E, 2012, WORLD ALLERGY ORGAN, V5, P9, DOI 10.1097/WOX.0b013e3182439613
   Blair LJ, 2013, J CLIN INVEST, V123, P4158, DOI 10.1172/JCI69003
   Bland JDP, 2003, J NEUROL NEUROSUR PS, V74, P1674, DOI 10.1136/jnnp.74.12.1674
   Bredeson S, 2014, PLOS ONE, V9, DOI 10.1371/journal.pone.0113799
   Brouilette S, 2003, ARTERIOSCL THROM VAS, V23, P842, DOI 10.1161/01.ATV.0000067426.96344.32
   Bruunsgaard H, 1999, J GERONTOL A-BIOL, V54, pM357, DOI 10.1093/gerona/54.7.M357
   Bryder D, 2006, AM J PATHOL, V169, P338, DOI 10.2353/ajpath.2006.060312
   Burton GJ, 2011, BEST PRACT RES CL OB, V25, P287, DOI 10.1016/j.bpobgyn.2010.10.016
   Carillon J, 2013, PHARM RES-DORDR, V30, P2718, DOI 10.1007/s11095-013-1113-5
   Cawthon RM, 2003, LANCET, V361, P393, DOI 10.1016/S0140-6736(03)12384-7
   Chen J, 2005, J BIOL CHEM, V280, P40364, DOI 10.1074/jbc.M509329200
   Citron M, 2010, NAT REV DRUG DISCOV, V9, P387, DOI 10.1038/nrd2896
   Clark DA, 2009, AM J REPROD IMMUNOL, V61, P107, DOI 10.1111/j.1600-0897.2008.00680.x
   Colak E, 2012, BIOCHEM MEDICA, V22, P39
   Colucci M, 2006, EUR J NEUROL, V13, P1374, DOI 10.1111/j.1468-1331.2006.01520.x
   Combs CK, 2001, J NEUROSCI, V21, P1179
   Corbo RM, 2007, DEMENT GERIATR COGN, V24, P82, DOI 10.1159/000103866
   Covarrubias AE, 2019, AM J PATHOL, V189, P104, DOI 10.1016/j.ajpath.2018.09.007
   Cox LS, 2017, PLACENTA, V52, P139, DOI 10.1016/j.placenta.2017.01.116
   Crowley SD, 2014, ANTIOXID REDOX SIGN, V20, P102, DOI 10.1089/ars.2013.5258
   Cuttler C, 2011, CAN J EXP PSYCHOL, V65, P27, DOI 10.1037/a0022844
   Davies SJ, 2018, MED J AUSTRALIA, V208, P35, DOI 10.5694/mja17.00131
   De Miguel C, 2015, CURR HYPERTENS REP, V17, DOI 10.1007/s11906-014-0507-z
   DEBOER H, 1995, ENDOCR REV, V16, P63, DOI 10.1210/er.16.1.63
   Dekel N, 2010, AM J REPROD IMMUNOL, V63, P17, DOI 10.1111/j.1600-0897.2009.00792.x
   Del Roso A, 2003, EXP GERONTOL, V38, P519, DOI 10.1016/S0531-5565(03)00002-0
   Di Bona D, 2009, AGEING RES REV, V8, P36, DOI 10.1016/j.arr.2008.09.001
   Dixon CL, 2018, AM J REPROD IMMUNOL, V79, DOI 10.1111/aji.12790
   Dosiou C, 2005, ENDOCR REV, V26, P44, DOI 10.1210/er.2003-0021
   Durso DF, 2017, ONCOTARGET, V8, P23237, DOI 10.18632/oncotarget.15573
   Dutta EH, 2016, MOL HUM REPROD, V22, P143, DOI 10.1093/molehr/gav074
   Edlow JA, 2013, LANCET NEUROL, V12, P175, DOI 10.1016/S1474-4422(12)70306-X
   El-Badri Nagwa S, 2008, Biosci Hypotheses, V1, P100, DOI 10.1016/j.bihy.2008.02.012
   Elbornsson M, 2013, EUR J ENDOCRINOL, V168, P745, DOI 10.1530/EJE-12-1083
   Epel ES, 2014, J GERONTOL A-BIOL, V69, pS10, DOI 10.1093/gerona/glu055
   Epel ES, 2004, P NATL ACAD SCI USA, V101, P17312, DOI 10.1073/pnas.0407162101
   EVANS DA, 1990, MILBANK Q, V68, P267, DOI 10.2307/3350099
   Fagan E, 2017, MENOPAUSE, V24, P497, DOI 10.1097/GME.0000000000000795
   Feldt-Rasmussen U, 2007, THYROID, V17, P619, DOI 10.1089/thy.2007.0033
   Finkel T, 1998, CURR OPIN CELL BIOL, V10, P248, DOI 10.1016/S0955-0674(98)80147-6
   Fraga MF, 2007, ANN NY ACAD SCI, V1100, P60, DOI 10.1196/annals.1395.005
   Franceschi C, 2018, NAT REV ENDOCRINOL, V14, P576, DOI 10.1038/s41574-018-0059-4
   Franklin WJ, 2011, TEX HEART I J, V38, P151
   Freire MO, 2013, PERIODONTOL 2000, V63, P149, DOI 10.1111/prd.12034
   Funai E F, 2002, J Matern Fetal Neonatal Med, V12, P322
   Gahring LC, 1996, NEUROIMMUNOMODULAT, V3, P289, DOI 10.1159/000097283
   Gil P, 2002, GERONTOLOGY, V48, P209, DOI 10.1159/000058352
   Ginaldi Lia, 2005, Immun Ageing, V2, P14, DOI 10.1186/1742-4933-2-14
   Giordano CR, 2015, INVEST OPHTH VIS SCI, V56, P3095, DOI 10.1167/iovs.14-16194
   Giri M, 2016, CLIN INTERV AGING, V11, P665, DOI 10.2147/CIA.S105769
   Gisbert JP, 2013, AM J GASTROENTEROL, V108, P1426, DOI 10.1038/ajg.2013.171
   Glick D, 2010, J PATHOL, V221, P3, DOI 10.1002/path.2697
   Glorieux C, 2017, BIOL CHEM, V398, P1095, DOI 10.1515/hsz-2017-0131
   Glynn LM, 2010, PSYCHONEUROENDOCRINO, V35, P1148, DOI 10.1016/j.psyneuen.2010.01.015
   Goth Laszlo, 2008, Diabetes Care, V31, pe93, DOI 10.2337/dc08-1607
   GREGORY CD, 1987, J REPROD IMMUNOL, V11, P135, DOI 10.1016/0165-0378(87)90017-9
   GREGORY CD, 1985, CLIN EXP IMMUNOL, V62, P121
   Groer MW, 2014, BIOL RES NURS, V16, P320, DOI 10.1177/1099800413498927
   Gubbi S, 2018, J MOL ENDOCRINOL, V61, pT171, DOI 10.1530/JME-18-0093
   Gunton JE, 2005, CELL, V122, P337, DOI 10.1016/j.cell.2005.05.027
   Hak Lukasz, 2007, Immun Ageing, V4, P3, DOI 10.1186/1742-4933-4-3
   Hannum G, 2013, MOL CELL, V49, P359, DOI 10.1016/j.molcel.2012.10.016
   Hansen AT, 2018, PLOS ONE, V13, DOI 10.1371/journal.pone.0197217
   Hazeldine J, 2012, AGING CELL, V11, P751, DOI 10.1111/j.1474-9726.2012.00839.x
   Heidenreich PA, 2011, CIRCULATION, V123, P933, DOI 10.1161/CIR.0b013e31820a55f5
   Heit JA, 2005, ANN INTERN MED, V143, P697, DOI 10.7326/0003-4819-143-10-200511150-00006
   Henry JF, 2012, BEHAV NEUROSCI, V126, P73, DOI 10.1037/a0025540
   Hoekzema E, 2017, NAT NEUROSCI, V20, P287, DOI 10.1038/nn.4458
   Hogan DB, 2018, CONN'S HANDBOOK OF MODELS FOR HUMAN AGING, 2ND EDITION, P35, DOI 10.1016/B978-0-12-811353-0.00003-8
   Högnäs E, 2016, ACTA ONCOL, V55, P370, DOI 10.3109/0284186X.2015.1063775
   Holmes C, 2003, J NEUROL NEUROSUR PS, V74, P788, DOI 10.1136/jnnp.74.6.788
   Horvath S, 2018, AGING-US, V10, P1758, DOI 10.18632/aging.101508
   Horvath S, 2013, GENOME BIOL, V14, DOI 10.1186/gb-2013-14-10-r115
   Hunter I, 2000, ARCH DIS CHILD, V83, P207, DOI 10.1136/adc.83.3.207
   Huss RS, 2010, ARTHRITIS RHEUM-US, V62, P3799, DOI 10.1002/art.27751
   Iqbal S, 2018, INT J MOL SCI, V19, DOI 10.3390/ijms19020477
   Ito Y, 1998, J GERONTOL A-BIOL, V53, pM169, DOI 10.1093/gerona/53A.3.M169
   Jackson MJ, 2016, J PHYSIOL-LONDON, V594, P1979, DOI 10.1113/JP270564
   Jayaram A, 2018, REPROD SCI, V25, P1376, DOI 10.1177/1933719117746763
   Jeck WR, 2012, AGING CELL, V11, P727, DOI 10.1111/j.1474-9726.2012.00871.x
   Jena NR, 2012, J BIOSCIENCES, V37, P503, DOI 10.1007/s12038-012-9218-2
   Jiang H, 2007, Z GERONTOL GERIATR, V40, P314, DOI 10.1007/s00391-007-0480-0
   Jin SK, 2006, AUTOPHAGY, V2, P80, DOI 10.4161/auto.2.2.2460
   Jodczyk S, 2014, PLOS ONE, V9, DOI 10.1371/journal.pone.0097102
   Johnson AA, 2012, REJUV RES, V15, P483, DOI 10.1089/rej.2012.1324
   Jones SV, 2017, FRONT IMMUNOL, V8, DOI 10.3389/fimmu.2017.01805
   Junnila RK, 2013, NAT REV ENDOCRINOL, V9, P366, DOI 10.1038/nrendo.2013.67
   Kaur J, 2012, J CLIN DIAGN RES, V6, P1629, DOI 10.7860/JCDR/2012/4856.2626
   Kim HJ, 2018, ANAL BIOCHEM, V556, P1, DOI 10.1016/j.ab.2018.06.009
   Kim HJ, 2006, FREE RADICAL BIO MED, V40, P1483, DOI 10.1016/j.freeradbiomed.2005.10.066
   Kim JA, 2020, HUM FERTIL, V23, P159, DOI 10.1080/14647273.2018.1543899
   Kim YC, 2015, J CLIN INVEST, V125, P25, DOI 10.1172/JCI73939
   Kimura A, 2004, ONCOGENE, V23, P4505, DOI 10.1038/sj.onc.1207582
   Klengel T, 2015, NEUROPSYCHOPHARMACOL, V40, P244, DOI 10.1038/npp.2014.208
   Koepke JI, 2008, TOXICOL APPL PHARM, V232, P99, DOI 10.1016/j.taap.2008.06.004
   Kollman C, 2016, BLOOD, V127, P260, DOI 10.1182/blood-2015-08-663823
   Kuklina EV, 2011, STROKE, V42, P2564, DOI 10.1161/STROKEAHA.110.610592
   Kumar Pratap, 2012, Niger Med J, V53, P179, DOI 10.4103/0300-1652.107549
   Kumari S, 2018, BIOMARK INSIGHTS, V13, DOI 10.1177/1177271918755391
   Kyo S, 1999, CANCER RES, V59, P5917
   Lakatta EG, 2003, CIRCULATION, V107, P139, DOI 10.1161/01.CIR.0000048892.83521.58
   Laws KR, 2016, WORLD J PSYCHIATR, V6, P54, DOI 10.5498/wjp.v6.i1.54
   Le Lay S, 2014, OXID MED CELL LONGEV, V2014, DOI 10.1155/2014/908539
   Leal CAM, 2011, REDOX REP, V16, P230, DOI 10.1179/1351000211Y.0000000013
   Lechleitner M, 2002, DIABETIC MED, V19, P949, DOI 10.1046/j.1464-5491.2002.00846.x
   Lee DC, 2005, YONSEI MED J, V46, P471, DOI 10.3349/ymj.2005.46.4.471
   Lee J, 2012, BIOCHEM J, V441, P523, DOI 10.1042/BJ20111451
   Leung KC, 2004, ENDOCR REV, V25, P693, DOI 10.1210/er.2003-0035
   Levine RJ, 2006, NEW ENGL J MED, V355, P992, DOI 10.1056/NEJMoa055352
   Lichtman MA, 2004, SEMIN ONCOL, V31, P185, DOI 10.1053/j.seminoncol.2003.12.029
   Lidzbarsky G, 2018, FRONT MED-LAUSANNE, V5, DOI 10.3389/fmed.2018.00104
   Liguori I, 2018, CLIN INTERV AGING, V13, P757, DOI 10.2147/CIA.S158513
   Liochev SI, 2013, FREE RADICAL BIO MED, V60, P1, DOI 10.1016/j.freeradbiomed.2013.02.011
   Liu WY, 2015, STROKE, V46, P1402, DOI 10.1161/STROKEAHA.114.006571
   Lontchi-Yimagou E, 2013, CURR DIABETES REP, V13, P435, DOI 10.1007/s11892-013-0375-y
   López-Otín C, 2013, CELL, V153, P1194, DOI 10.1016/j.cell.2013.05.039
   Lotharius J, 2002, NAT REV NEUROSCI, V3, P932, DOI 10.1038/nrn983
   Lowe R, 2018, GENOME BIOL, V19, DOI 10.1186/s13059-018-1397-1
   Luo ZC, 2012, J CLIN ENDOCR METAB, V97, P1720, DOI 10.1210/jc.2011-3296
   Mabie WC, 2005, CLIN OBSTET GYNECOL, V48, P57, DOI 10.1097/01.grf.0000153207.85996.4e
   Mac-Marcjanek K, 2017, ENDOKRYNOL POL, V68, P317, DOI 10.5603/EP.a2017.0014
   Mahowald MK, 2017, CLIN MED INSIGHT-CAS, V10, DOI 10.1177/1179547617749227
   Majchrzak-Baczmanska D, 2018, GINEKOL POL, V89, P13, DOI 10.5603/GP.a2018.0003
   Manconi M, 2004, SLEEP MED, V5, P305, DOI 10.1016/j.sleep.2004.01.013
   Manna S, 2019, OXID MED CELL LONGEV, V2019, DOI 10.1155/2019/3095383
   Mannaerts D, 2018, PLOS ONE, V13, DOI 10.1371/journal.pone.0202919
   Marron K, 2018, FERTIL STERIL, V110, pE131, DOI 10.1016/j.fertnstert.2018.07.390
   Matsubara K, 2015, INT J MOL SCI, V16, P4600, DOI 10.3390/ijms16034600
   McCarthy C, 2016, SCI REP-UK, V6, DOI 10.1038/srep32683
   McCracken SA, 2004, J IMMUNOL, V172, P4583, DOI 10.4049/jimmunol.172.7.4583
   McHugh D, 2018, J CELL BIOL, V217, P65, DOI 10.1083/jcb.201708092
   McLennan CE, 1943, AM J OBSTET GYNECOL, V45, P568, DOI 10.1016/S0002-9378(43)90832-4
   Meléndez A, 2003, SCIENCE, V301, P1387, DOI 10.1126/science.1087782
   Menon R, 2016, AGING-US, V8, P216, DOI 10.18632/aging.100891
   Menon R, 2014, AM J PATHOL, V184, P1740, DOI 10.1016/j.ajpath.2014.02.011
   Michaud M, 2013, J AM MED DIR ASSOC, V14, P877, DOI 10.1016/j.jamda.2013.05.009
   Mills MC, 2019, COMMUN BIOL, V2, DOI 10.1038/s42003-018-0261-x
   Milman S, 2014, AGING CELL, V13, P769, DOI 10.1111/acel.12213
   Mitrou P, 2011, MATURITAS, V70, P5, DOI 10.1016/j.maturitas.2011.05.016
   Miyakoshi Kei, 2011, Diabetes Care, V34, pe8, DOI 10.2337/dc10-1725
   Mohanty S, 2006, INDIAN J CLIN BIOCHE, V21, P189, DOI 10.1007/BF02913094
   Monaghan JM, 2004, ANN CLIN BIOCHEM, V41, P220, DOI 10.1258/000456304323019596
   Mor G, 2008, ANN NY ACAD SCI, V1127, P121, DOI 10.1196/annals.1434.006
   Morimoto RI, 2011, NAT STRUCT MOL BIOL, V18, P1, DOI 10.1038/nsmb0111-1
   Müezzinler A, 2013, AGEING RES REV, V12, P509, DOI 10.1016/j.arr.2013.01.003
   Mueller S, 1997, BLOOD, V90, P4973, DOI 10.1182/blood.V90.12.4973.4973_4973_4978
   Nakai Akihito, 2000, Journal of Nippon Medical School, V67, P434, DOI 10.1272/jnms.67.434
   Neudecker S, 2006, OBSTET GYNECOL, V107, P446, DOI 10.1097/01.AOG.0000187945.61146.e6
   Nomura T, 2006, MOVEMENT DISORD, V21, P380, DOI 10.1002/mds.20734
   Nyström K, 2004, J ADV NURS, V46, P319, DOI 10.1111/j.1365-2648.2004.02991.x
   Olausson H, 2008, HORM RES, V69, P99, DOI 10.1159/000111813
   Omu AE, 1999, ACTA OBSTET GYN SCAN, V78, P675
   Ormiston ML, 2012, CIRCULATION, V126, P1099, DOI 10.1161/CIRCULATIONAHA.112.110619
   Osorio FG, 2016, INT REV CEL MOL BIO, V326, P133, DOI 10.1016/bs.ircmb.2016.04.003
   Padua L, 2010, MUSCLE NERVE, V42, P697, DOI 10.1002/mus.21910
   Pang WW, 2012, CURR OPIN HEMATOL, V19, P133, DOI 10.1097/MOH.0b013e3283522471
   Pawelec G, 2018, EXP GERONTOL, V105, P4, DOI 10.1016/j.exger.2017.10.024
   Pawelec G, 2010, CRIT REV ONCOL HEMAT, V75, P165, DOI 10.1016/j.critrevonc.2010.06.012
   Pereira TJ, 2015, BIOCHEM CELL BIOL, V93, P438, DOI 10.1139/bcb-2014-0141
   Perrier S, 2006, J AM CHEM SOC, V128, P5703, DOI 10.1021/ja057656i
   Pietrucha B, 2017, OXID MED CELL LONGEV, V2017, DOI 10.1155/2017/6745840
   Polettini J, 2015, PLACENTA, V36, P969, DOI 10.1016/j.placenta.2015.05.003
   Pollack AZ, 2018, HUM REPROD, V33, P736, DOI 10.1093/humrep/dey024
   Ponte M, 1999, P NATL ACAD SCI USA, V96, P5674, DOI 10.1073/pnas.96.10.5674
   POSER CM, 1986, ACTA NEUROL SCAND, V73, P39, DOI 10.1111/j.1600-0404.1986.tb03239.x
   Ptok U, 2002, Arch Womens Ment Health, V5, P83, DOI 10.1007/s00737-002-0142-6
   Qin L, 2016, AGING-US, V8, P848, DOI 10.18632/aging.100894
   Rahardjo B, 2014, PREGNANCY HYPERTENS, V4, P187, DOI 10.1016/j.preghy.2014.03.001
   Rea IM, 2017, BIOGERONTOLOGY, V18, P679, DOI 10.1007/s10522-017-9719-3
   Rebelo F, 2013, J HYPERTENS, V31, P16, DOI 10.1097/HJH.0b013e32835b0556
   Reeve A, 2014, AGEING RES REV, V14, P19, DOI 10.1016/j.arr.2014.01.004
   Roberts JM, 1998, SEMIN REPROD ENDOCR, V16, P5, DOI 10.1055/s-2007-1016248
   Roth A, 1996, ANN INTERN MED, V125, P751, DOI 10.7326/0003-4819-125-9-199611010-00009
   Rubinsztein DC, 2011, CELL, V146, P682, DOI 10.1016/j.cell.2011.07.030
   Sahay Rakesh Kumar, 2012, Indian J Endocrinol Metab, V16, P364, DOI 10.4103/2230-8210.95667
   Sakowicz A, 2018, BJOG-INT J OBSTET GY, V125, P1379, DOI 10.1111/1471-0528.15172
   Salminen A, 2010, CELL SIGNAL, V22, P573, DOI 10.1016/j.cellsig.2009.10.006
   Samimi A, 2018, APMIS, V126, P284, DOI 10.1111/apm.12822
   Sarkar D, 2006, CANCER LETT, V236, P13, DOI 10.1016/j.canlet.2005.04.009
   Savage Sharon A, 2018, F1000Res, V7, DOI [10.12688/f1000research.14068.1, 10.12688/f1000research.14068.1]
   Schlemmer F, 2018, CELL DEATH DIS, V9, DOI 10.1038/s41419-017-0178-1
   Sedivy JM, 2008, EXP CELL RES, V314, P1909, DOI 10.1016/j.yexcr.2008.02.023
   Seier M, 2017, PARKINSONISM RELAT D, V40, P11, DOI 10.1016/j.parkreldis.2017.05.007
   Shah BR, 2008, DIABETES CARE, V31, P1668, DOI 10.2337/dc08-0706
   Sidney LE, 2014, STEM CELLS, V32, P1380, DOI 10.1002/stem.1661
   Singh T, 2011, AGEING RES REV, V10, P319, DOI 10.1016/j.arr.2010.11.002
   Sliwa K, 2014, CARDIOVASC RES, V101, P554, DOI 10.1093/cvr/cvu012
   Solerte SB, 1998, NEUROBIOL AGING, V19, P191, DOI 10.1016/S0197-4580(98)00050-5
   Soma-Pillay P, 2016, CARDIOVASC J AFR, V27, P89, DOI 10.5830/CVJA-2016-021
   Steenman Marja, 2017, Biophys Rev, V9, P131, DOI [10.1007/s12551-017-0255-9, 10.1007/s12551-017-0255-9]
   Steinman L, 2008, J CLIN INVEST, V118, P3557, DOI 10.1172/JCI36532
   Stern Y, 2012, LANCET NEUROL, V11, P1006, DOI 10.1016/S1474-4422(12)70191-6
   STIPEK S, 1995, BIOCHEM MOL BIOL INT, V35, P705
   Straub RH, 2016, EVOL MED PUBLIC HLTH, P37, DOI 10.1093/emph/eow001
   Suzuki S, 2012, THYROID RES, V5, DOI 10.1186/1756-6614-5-1
   Sykes L, 2012, MEDIAT INFLAMM, V2012, DOI 10.1155/2012/967629
   SzekeresBartho J, 1996, AM J REPROD IMMUNOL, V35, P348
   Takubo K, 2000, J GERONTOL A-BIOL, V55, pB533, DOI 10.1093/gerona/55.11.B533
   Thorner MO, 2009, J GERONTOL A-BIOL, V64, P1039, DOI 10.1093/gerona/glp091
   Tilstra JS, 2011, AGING DIS, V2, P449
   Toescu EC, 2005, PHILOS T R SOC B, V360, P2347, DOI 10.1098/rstb.2005.1771
   Tóth ML, 2008, AUTOPHAGY, V4, P330, DOI 10.4161/auto.5618
   Tracy RP, 1997, ARTERIOSCL THROM VAS, V17, P1121, DOI 10.1161/01.ATV.17.6.1121
   Tysnes OB, 2017, J NEURAL TRANSM, V124, P901, DOI 10.1007/s00702-017-1686-y
   Vasava S, 2018, International Journal of Biochemistry Research & Review, V22, P1, DOI [10.9734/ijbcrr/2018/42978, 10.1530/JOE-16-0018]
   Velarde MC, 2016, J ENDOCRINOL, V230, pR59, DOI 10.1530/JOE-16-0018
   Velegrakis A, 2017, BIOMED REP, V7, P115, DOI 10.3892/br.2017.930
   Velicky P, 2018, PLOS GENET, V14, DOI 10.1371/journal.pgen.1007698
   Venkataraman K, 2013, INT J MOL SCI, V14, P17897, DOI 10.3390/ijms140917897
   Ventura Maria Teresa, 2017, Clin Mol Allergy, V15, P21, DOI [10.1186/s12948-017-0077-0, 10.1186/s12948-017-0077-0]
   VENTURA MT, 1986, CLIN EXP IMMUNOL, V64, P223
   Visser M, 2002, J GERONTOL A-BIOL, V57, pM326, DOI 10.1093/gerona/57.5.M326
   Vivier E, 2008, NAT IMMUNOL, V9, P503, DOI 10.1038/ni1582
   Vural P, 2000, CLIN CHIM ACTA, V295, P169, DOI 10.1016/S0009-8981(99)00255-7
   Wahlestedt M, 2015, STEM CELL TRANSL MED, V4, P186, DOI 10.5966/sctm.2014-0132
   Wang Z, 2000, CANCER RES, V60, P5376
   WELCH WJ, 1991, CURR TOP MICROBIOL, V167, P31
   WISDOM SJ, 1991, AM J OBSTET GYNECOL, V165, P1701, DOI 10.1016/0002-9378(91)90018-M
   Wojdasiewicz P, 2014, MEDIAT INFLAMM, V2014, DOI 10.1155/2014/561459
   Woolthuis CM, 2014, BIOL BLOOD MARROW TR, V20, P865, DOI 10.1016/j.bbmt.2014.03.001
   Wooten GF, 2004, J NEUROL NEUROSUR PS, V75, P637, DOI 10.1136/jnnp.2003.020982
   Wu F, 2015, BIOMED RES INT, V2015, DOI 10.1155/2015/293271
   Wu JJ, 1996, EUR J OBSTET GYN R B, V64, P51, DOI 10.1016/0301-2115(95)02270-8
   Xiang AH, 2011, DIABETOLOGIA, V54, P3016, DOI 10.1007/s00125-011-2330-2
   Xu WL, 2017, INT J MOL SCI, V18, DOI 10.3390/ijms18081742
   Yanes RE, 2017, SEMIN HEMATOL, V54, P33, DOI 10.1053/j.seminhematol.2016.10.003
   Yang XJ, 2012, BIOCHEM BIOPH RES CO, V420, P570, DOI 10.1016/j.bbrc.2012.03.035
   Yigit M, 2018, NEUROPSYCH DIS TREAT, V14, P367, DOI [10.2147/NDTS156710, 10.2147/NDT.S156710]
   Zannas AS, 2019, P NATL ACAD SCI USA, V116, P11370, DOI 10.1073/pnas.1816847116
   Zgheib NK, 2018, AGING DIS, V9, P77, DOI 10.14336/AD.2017.0310
   Zhou YL, 2016, CLIN TRANSL MED, V5, DOI 10.1186/s40169-016-0089-2
NR 257
TC 30
Z9 34
U1 0
U2 6
PU ELSEVIER IRELAND LTD
PI CLARE
PA ELSEVIER HOUSE, BROOKVALE PLAZA, EAST PARK SHANNON, CO, CLARE, 00000,
   IRELAND
SN 1568-1637
EI 1872-9649
J9 AGEING RES REV
JI Ageing Res. Rev.
PD SEP
PY 2020
VL 62
AR 101093
DI 10.1016/j.arr.2020.101093
PG 12
WC Cell Biology; Geriatrics & Gerontology
WE Science Citation Index Expanded (SCI-EXPANDED)
SC Cell Biology; Geriatrics & Gerontology
GA NR3DR
UT WOS:000571443400004
PM 32502628
DA 2026-02-13
ER

PT J
AU Wang, YQ
   Xue, MZ
   Xia, FQ
   Zhu, LQ
   Jia, DK
   Gao, Y
   Li, LY
   Shi, Y
   Li, YY
   Chen, SL
   Xu, GF
   Yuan, CF
AF Wang, Yaqi
   Xue, Mengzhen
   Xia, Fangqi
   Zhu, Leiqi
   Jia, Dengke
   Gao, Yan
   Li, Luoying
   Shi, Yue
   Li, Yuanyang
   Chen, Silong
   Xu, Guangfu
   Yuan, Chengfu
TI Long Non-Coding RNA GAS5 in Age-Related Diseases
SO CURRENT MEDICINAL CHEMISTRY
LA English
DT Review
DE lncRNAs; GAS5; age-related diseases; atherosclerosis; type 2 diabetes
   mellitus; cancer
ID LNCRNA GAS5; CELL CARCINOMA; APOPTOSIS; EXPRESSION; OSTEOARTHRITIS;
   POLARIZATION; OSTEOPOROSIS; CHONDROCYTES; INFLAMMATION; RESISTANCE
AB Aging refers to a natural process and a universal phenomenon in all cells, tissues, organs, and the whole organism. Long non-coding RNAs (lncRNAs) are non-coding RNAs with a length of 200 nucleotides. LncRNA growth arrest-specific 5 (lncRNA GAS5) is often down-regulated in cancer. The accumulation of lncRNA GAS5 has been found to be able to inhibit cancer growth, invasion, and metastasis while enhancing the sensitivity of cells to chemotherapy drugs. LncRNA GAS5 can be a signaling protein, which is specifically transcribed under different triggering conditions. Subsequently, it is involved in signal transmission in numerous pathways as a signal node. LncRNA GAS5, with a close relationship to multiple miRNAs, was suggested to be involved in the signaling pathway under three action modes (i.e., signal, bait, and guidance). LncRNA GAS5 was found to be involved in different age-related diseases (e.g., rheumatoid arthritis, type 2 diabetes, atherosclerosis, osteoarthritis, osteoporosis, multiple sclerosis, cancer, etc.). This study mainly summarized the regulatory effect exerted by lncRNA GAS5 on age-related diseases.
C1 [Wang, Yaqi; Xue, Mengzhen; Xia, Fangqi; Zhu, Leiqi; Jia, Dengke; Gao, Yan; Li, Luoying; Shi, Yue; Li, Yuanyang; Chen, Silong; Xu, Guangfu; Yuan, Chengfu] China Three Gorges Univ, Coll Med Sci, Yichang 443002, Peoples R China.
   [Yuan, Chengfu] Med Coll China Three Gorges, Grade Pharmacol Lab Chinese Med 3, State Adm Tradit Chinese Med, Yichang 443002, Hubei, Peoples R China.
C3 China Three Gorges University
RP Yuan, CF (corresponding author), China Three Gorges Univ, Coll Med Sci, Yichang 443002, Peoples R China.
EM yuancf46@ctgu.edu.cn
RI xu, guangfu/OIU-8145-2025
FU National Natural Science Foundation of China [81773959, 81974528,
   82174035]; central government guides the special funds for the
   development of local science and technology [2020ZYY-D016]; Hubei
   Province Natural Science Foundation in China [2021CFA015]; Health
   commission of Hubei Province scientific research project in China
   [WJ2019H527]
FX The work was supported by the grants from National Natural Science
   Foundation of China (Grant No. 81773959 to C.F. Yuan, No. 81974528 to
   C.F. Yuan and No. 82174035 to C. F. Yuan), the central government guides
   the special funds for the development of local science and
   technology(Grant No. 2020ZYY-D016 to C.F. Yuan), and innovational group
   project of Hubei Province Natural Science Foundation in China (Grant No.
   2021CFA015 to C.F. Yuan), and Health commission of Hubei Province
   scientific research project in China (Grant No. WJ2019H527 to C.F.
   Yuan).
CR Blanco FJ, 1998, ARTHRITIS RHEUM, V41, P284, DOI 10.1002/1529-0131(199802)41:2<284::AID-ART12>3.0.CO;2-T
   Bottini N, 2013, NAT REV RHEUMATOL, V9, P24, DOI 10.1038/nrrheum.2012.190
   Cai L, 2020, J BIOL REG HOMEOS AG, V34, P815, DOI [10.23812/20-113-a-25, 10.23812/20-113-A-25]
   Carter G, 2015, BBA CLIN, V4, P102, DOI 10.1016/j.bbacli.2015.09.001
   Centofanti F, 2020, BIOMEDICINES, V8, DOI 10.3390/biomedicines8030065
   Chang L, 2016, MOL MED REP, V13, P1541, DOI 10.3892/mmr.2015.4716
   Chen D., 2021, Molecular Medicine Reports, V23, P1
   Chen HW, 2020, DOSE-RESPONSE, V18, DOI 10.1177/1559325820942718
   Chen L, 2017, PLOS ONE, V12, DOI 10.1371/journal.pone.0185406
   Chen L, 2016, GENE, V592, P43, DOI 10.1016/j.gene.2016.07.023
   Cheng KW, 2018, ONCOL REP, V40, P2371, DOI 10.3892/or.2018.6584
   Cong CL, 2020, CLIN INTERV AGING, V15, P1163, DOI 10.2147/CIA.S235197
   Dickson P, 2019, CELL CHEM BIOL, V26, P311, DOI 10.1016/j.chembiol.2019.02.022
   Dimmeler S, 1998, EUR CYTOKINE NETW, V9, P697
   Dong X, 2018, AM J CANCER RES, V8, P1414
   Esguerra JLS, 2020, MOL METAB, V32, P160, DOI 10.1016/j.molmet.2019.12.012
   Fang SH, 2016, ATHEROSCLEROSIS, V251, P282, DOI 10.1016/j.atherosclerosis.2016.07.011
   Feng J, 2019, EUR REV MED PHARMACO, V23, P7757, DOI 10.26355/eurrev_201909_18985
   Feng M, 2018, CELL BIOSCI, V8, DOI 10.1186/s13578-018-0203-9
   Gao ST, 2020, EUR REV MED PHARMACO, V24, P10984, DOI 10.26355/eurrev_202011_23582
   Ge XX, 2019, AGING-US, V11, P8745, DOI 10.18632/aging.102249
   Gharesouran J, 2018, INT J MOL CELL MED, V7, P102, DOI 10.22088/IJMCM.BUMS.7.2.102
   Gomez-Verjan JC, 2018, HUM GENET, V137, P865, DOI 10.1007/s00439-018-1955-3
   Guo C, 2015, J BIOMED SCI, V22, DOI 10.1186/s12929-015-0213-4
   He Jieyu, 2018, Aging Med (Milton), V1, P158, DOI [10.1002/agm2.12030, 10.1002/agm2.12030]
   Ji QH, 2021, HISTOL HISTOPATHOL, V36, P475, DOI 10.14670/HH-18-312
   Ji QH, 2020, MOL MED REP, V21, P1310, DOI 10.3892/mmr.2019.10900
   Jin FY, 2017, CELL PHYSIOL BIOCHEM, V43, P2062, DOI 10.1159/000484191
   Kino T, 2010, SCI SIGNAL, V3, DOI 10.1126/scisignal.2000568
   Lee YW, 2010, BIOMOL THER, V18, P135, DOI 10.4062/biomolther.2010.18.2.135
   Li F, 2018, CELL PHYSIOL BIOCHEM, V45, P1241, DOI 10.1159/000487455
   Li GP, 2020, MOL MED REP, V22, P2460, DOI 10.3892/mmr.2020.11334
   Li GQ, 2018, BIOSCIENCE REP, V38, DOI 10.1042/BSR20180626
   Li M, 2020, CLIN EXP RHEUMATOL, V38, P1145
   Li M, 2020, ELIFE, V9, DOI 10.7554/eLife.59079
   Li YB, 2021, MOL NEUROBIOL, V58, P3198, DOI 10.1007/s12035-021-02332-x
   Liang WJ, 2019, EUR J PHARMACOL, V843, P154, DOI 10.1016/j.ejphar.2018.11.005
   Liebman J, 2001, Curr Protoc Pharmacol, VChapter 12, DOI 10.1002/0471141755.ph1202s12
   Liu BY, 2018, MOL THER-NUCL ACIDS, V13, P472, DOI 10.1016/j.omtn.2018.09.026
   Liu L, 2019, CELL CYCLE, V18, P257, DOI 10.1080/15384101.2018.1475826
   Liu X, 2016, MINERVA MED
   Luo YW, 2020, FRONT MOL BIOSCI, V7, DOI 10.3389/fmolb.2020.559267
   Mayama T, 2016, HORM METAB RES, V48, P550, DOI 10.1055/s-0042-106898
   Mei YC, 2017, ONCOL RES, V25, P1027, DOI 10.3727/096504016X14822800040451
   Meng XD, 2020, MOL THER-NUCL ACIDS, V19, P84, DOI 10.1016/j.omtn.2019.10.034
   Menghini R, 2014, CELL DEATH DIS, V5, DOI 10.1038/cddis.2013.556
   Moharamoghli M, 2019, CLIN RHEUMATOL, V38, P3073, DOI 10.1007/s10067-019-04694-z
   Moradi M, 2020, INT J NEUROSCI, V130, P407, DOI 10.1080/00207454.2019.1694019
   Park YK, 2017, INT J MOL SCI, V18, DOI 10.3390/ijms18102065
   Peng T, 2021, MOL CELL BIOCHEM, V476, P2491, DOI 10.1007/s11010-021-04098-1
   Pirillo A, 2013, MEDIAT INFLAMM, V2013, DOI 10.1155/2013/152786
   Qian XY, 2019, TRENDS BIOCHEM SCI, V44, P33, DOI 10.1016/j.tibs.2018.09.012
   Raho G, 2000, GENE, V256, P13, DOI 10.1016/S0378-1119(00)00363-2
   Senousy MA, 2020, ACS CHEM NEUROSCI, V11, P1651, DOI 10.1021/acschemneuro.0c00150
   Shen SH, 2019, BIOMED PHARMACOTHER, V118, DOI 10.1016/j.biopha.2019.109302
   Shen Z, 2018, CELL PHYSIOL BIOCHEM, V49, P1431, DOI 10.1159/000493447
   Shen ZJ, 2021, CLIN HEMORHEOL MICRO, V77, P153, DOI 10.3233/CH-200897
   Shi Y, 2019, FUTURE MED CHEM, V11, P2233, DOI 10.4155/fmc-2019-0148
   Shi Y, 2019, CELL CHEM BIOL, V26, P319, DOI 10.1016/j.chembiol.2018.11.012
   Sigdel KR, 2015, J IMMUNOL RES, V2015, DOI 10.1155/2015/848790
   Sima AV, 2009, CELL TISSUE RES, V335, P191, DOI 10.1007/s00441-008-0678-5
   Song J, 2014, J ORTHOP RES, V32, P1628, DOI 10.1002/jor.22718
   Sun DY, 2017, EMBO REP, V18, P1801, DOI 10.15252/embr.201643668
   Taleb S, 2016, ARCH CARDIOVASC DIS, V109, P708, DOI 10.1016/j.acvd.2016.04.002
   Visconti VV, 2020, INT J MOL SCI, V21, DOI 10.3390/ijms21186930
   Wang K, 2018, BIOCHEM BIOPH RES CO, V495, P1151, DOI 10.1016/j.bbrc.2017.11.119
   Wang M, 2018, CELL DEATH DIS, V9, DOI 10.1038/s41419-018-0264-z
   Wang X, 2019, MOL CELL ENDOCRINOL, V496, DOI 10.1016/j.mce.2019.110534
   Wen QR, 2017, INT J GYNECOL CANCER, V27, P1096, DOI 10.1097/IGC.0000000000001028
   Wu GC, 2017, ONCOTARGET, V8, P23650, DOI 10.18632/oncotarget.15569
   Xiao K, 2019, J CELL BIOCHEM, V120, P4620, DOI 10.1002/jcb.27750
   Xing WM, 2017, CLIN EXP PHARMACOL P, V44, P30, DOI 10.1111/1440-1681.12795
   Yang XY, 2020, ONCOL LETT, V20, P2587, DOI 10.3892/ol.2020.11809
   Ye JM, 2018, EXP CELL RES, V369, P348, DOI 10.1016/j.yexcr.2018.05.039
   Ye KS, 2017, J CELL BIOCHEM, V118, P4772, DOI 10.1002/jcb.26145
   Zhang L, 2020, FASEB J, V34, P2703, DOI 10.1096/fj.201901380RR
   Zhang XF, 2018, ONCOTARGET, V9, P3519, DOI 10.18632/oncotarget.23336
   Zhang XF, 2019, BIOMED PHARMACOTHER, V112, DOI 10.1016/j.biopha.2019.108599
   Zhang YY, 2021, MOL CELL BIOCHEM, V476, P949, DOI 10.1007/s11010-020-03962-w
   Zhao HM, 2018, GYNECOL ONCOL, V151, P345, DOI 10.1016/j.ygyno.2018.08.032
   Zhou Y, 2020, MOL MED REP, V22, P3049, DOI 10.3892/mmr.2020.11435
NR 81
TC 8
Z9 11
U1 0
U2 7
PU BENTHAM SCIENCE PUBL LTD
PI SHARJAH
PA EXECUTIVE STE Y-2, PO BOX 7917, SAIF ZONE, 1200 BR SHARJAH, U ARAB
   EMIRATES
SN 0929-8673
EI 1875-533X
J9 CURR MED CHEM
JI Curr. Med. Chem.
PY 2022
VL 29
IS 16
BP 2863
EP 2877
DI 10.2174/0929867328666211027123932
PG 15
WC Biochemistry & Molecular Biology; Chemistry, Medicinal; Pharmacology &
   Pharmacy
WE Science Citation Index Expanded (SCI-EXPANDED)
SC Biochemistry & Molecular Biology; Pharmacology & Pharmacy
GA 2U8TF
UT WOS:000823426500004
PM 34711157
DA 2026-02-13
ER

PT J
AU de Mello, VDF
   Pulkkinen, L
   Lalli, M
   Kolehmainen, M
   Pihlajamäki, J
   Uusitupa, M
AF de Mello, Vanessa Derenji Ferreira
   Pulkkinen, Leena
   Lalli, Marianne
   Kolehmainen, Marjukka
   Pihlajamaki, Jussi
   Uusitupa, Matti
TI DNA methylation in obesity and type 2 diabetes
SO ANNALS OF MEDICINE
LA English
DT Review
DE Diabetes mellitus type 2; DNA methylation; epigenomics; obesity
ID BODY-MASS INDEX; LIFE-STYLE INTERVENTION; BIRTH-WEIGHT;
   GLUCOSE-TOLERANCE; GENE-EXPRESSION; EPIGENETIC REGULATION; THRIFTY
   PHENOTYPE; PRENATAL EXPOSURE; PANCREATIC-ISLETS; CPG METHYLATION
AB To elucidate the mechanisms related to the development of type 2 diabetes (T2D) and other degenerative diseases at a molecular level, a better understanding of the changes in the chromatin structure and the corresponding functional changes in molecular pathways is still needed. For example, persons with low birth weight are at a high risk for development of T2D later in life, suggesting that the intrauterine environment contributes to the disease. One of the hypotheses is that epigenetic regulation, including changes in DNA methylation leading to modifications in chromatin structure, are behind metabolic alterations, e. g. leading to the phenomenon termed metabolic memory. Altered DNA methylation has been shown to affect healthy aging and also to promote age-related health problems. There is suggestive evidence that lifestyle changes including weight loss can have an impact on DNA methylation and consequently gene expression. In this review we provide an overview of human studies investigating DNA methylation in obesity and T2D and associated risk factors behind these diseases.
C1 [de Mello, Vanessa Derenji Ferreira; Pulkkinen, Leena; Lalli, Marianne; Kolehmainen, Marjukka; Pihlajamaki, Jussi; Uusitupa, Matti] Univ Eastern Finland, Inst Publ Hlth & Clin Nutr, Dept Clin Nutr, Kuopio, Finland.
   [Pihlajamaki, Jussi] Kuopio Univ Hosp, Clin Nutr & Obes Ctr, Dept Med, SF-70210 Kuopio, Finland.
   [Uusitupa, Matti] Kuopio Univ Hosp, Res Unit, SF-70210 Kuopio, Finland.
C3 University of Eastern Finland; Kuopio University Hospital; University of
   Eastern Finland; University of Eastern Finland Hospital; University of
   Eastern Finland; University of Eastern Finland Hospital; Kuopio
   University Hospital
RP de Mello, VDF (corresponding author), Univ Eastern Finland, Inst Publ Hlth & Clin Nutr, Dept Clin Nutr, Kuopio, Finland.
EM Vanessa.Laaksonen@uef.fi
RI ; Kolehmainen, Marjukka/JFS-1563-2023; Uusitupa, Matti/AAX-4929-2020
OI Lalli, Marianne/0009-0009-1515-2350; de Mello,
   Vanessa/0000-0003-3414-6983; Pihlajamäki, Jussi/0000-0002-6241-6859;
   Kolehmainen, Marjukka/0000-0002-3770-2538; 
FU Academy of Finland; Kuopio University Hospital (EVO funding); Finnish
   Diabetes Research Foundation; Sigrid Juselius Foundation; Nordic Centre
   of Excellence on 'Systems biology in controlled dietary interventions
   and cohort studies' (SYSDIET) [070014]
FX Sources of support were: the Academy of Finland; the Kuopio University
   Hospital (EVO funding); the Finnish Diabetes Research Foundation; the
   Sigrid Juselius Foundation; and the Nordic Centre of Excellence on
   'Systems biology in controlled dietary interventions and cohort studies'
   (SYSDIET; 070014).
CR Agalioti T, 2000, CELL, V103, P667, DOI 10.1016/S0092-8674(00)00169-0
   [Anonymous], 2013, INT J OBESITY, DOI DOI 10.1038/ijo.2012.8
   [Anonymous], NIH PUBLICATION
   Bachman KE, 2001, J BIOL CHEM, V276, P32282, DOI 10.1074/jbc.M104661200
   Barker DJP, 2001, BRIT MED BULL, V60, P69, DOI 10.1093/bmb/60.1.69
   Barres R, 2013, CELL REP, V3, P1020, DOI 10.1016/j.celrep.2013.03.018
   Barrès R, 2009, CELL METAB, V10, P189, DOI 10.1016/j.cmet.2009.07.011
   Berger SL, 2009, GENE DEV, V23, P781, DOI 10.1101/gad.1787609
   Bird AP, 1999, CELL, V99, P451, DOI 10.1016/S0092-8674(00)81532-9
   Bouchard L, 2010, AM J CLIN NUTR, V91, P309, DOI 10.3945/ajcn.2009.28085
   Brasacchio D, 2009, DIABETES, V58, P1229, DOI 10.2337/db08-1666
   Brons C, 2010, J CLIN ENDOCR METAB, V95, P3048, DOI 10.1210/jc.2009-2413
   Brownlee M, 2005, DIABETES, V54, P1615, DOI 10.2337/diabetes.54.6.1615
   Campión J, 2009, OBESITY, V17, P1293, DOI 10.1038/oby.2008.679
   Cedar H, 2009, NAT REV GENET, V10, P295, DOI 10.1038/nrg2540
   Coolen MW, 2011, PLOS ONE, V6, DOI 10.1371/journal.pone.0025590
   COOPER DN, 1989, HUM GENET, V83, P181, DOI 10.1007/BF00286715
   Cordero P, 2011, J PHYSIOL BIOCHEM, V67, P463, DOI 10.1007/s13105-011-0084-4
   Crowther NJ, 2000, DIABETOLOGIA, V43, P978, DOI 10.1007/s001250051479
   Cui HM, 2003, SCIENCE, V299, P1753, DOI 10.1126/science.1080902
   Curhan GC, 1996, CIRCULATION, V94, P3246, DOI 10.1161/01.CIR.94.12.3246
   Dabelea D, 2000, J Matern Fetal Med, V9, P83, DOI 10.1002/(SICI)1520-6661(200001/02)9:1<83::AID-MFM17>3.0.CO;2-O
   Dabelea D, 2000, DIABETES, V49, P2208, DOI 10.2337/diabetes.49.12.2208
   Daniels R, 1997, HUM REPROD, V12, P2251, DOI 10.1093/humrep/12.10.2251
   Dayeh TA, 2013, DIABETOLOGIA, V56, P1036, DOI 10.1007/s00125-012-2815-7
   Deierlein AL, 2011, DIABETES CARE, V34, P480, DOI 10.2337/dc10-1766
   Denis H, 2011, EMBO REP, V12, P647, DOI 10.1038/embor.2011.110
   Dupuis J, 2010, NAT GENET, V42, P105, DOI 10.1038/ng.520
   Eckhardt F, 2006, NAT GENET, V38, P1378, DOI 10.1038/ng1909
   Eeg-Olofsson K, 2009, DIABETOLOGIA, V52, P65, DOI 10.1007/s00125-008-1190-x
   Engström G, 2003, DIABETES, V52, P2097, DOI 10.2337/diabetes.52.8.2097
   Epsztejn-Litman S, 2008, NAT STRUCT MOL BIOL, V15, P1176, DOI 10.1038/nsmb.1476
   Fan W, 1997, NATURE, V385, P165, DOI 10.1038/385165a0
   Feldman N, 2006, NAT CELL BIOL, V8, P188, DOI 10.1038/ncb1353
   Feng SH, 2010, P NATL ACAD SCI USA, V107, P8689, DOI 10.1073/pnas.1002720107
   Festa A, 2001, INT J OBESITY, V25, P1407, DOI 10.1038/sj.ijo.0801792
   Fischbach BV, 2005, PEDIATRICS, V116, P984, DOI 10.1542/peds.2004-0467
   Forsén T, 2000, ANN INTERN MED, V133, P176, DOI 10.7326/0003-4819-133-3-200008010-00008
   Frayling TM, 2007, SCIENCE, V316, P889, DOI 10.1126/science.1141634
   Fuks F, 2001, EMBO J, V20, P2536, DOI 10.1093/emboj/20.10.2536
   Fuks F, 2003, J BIOL CHEM, V278, P4035, DOI 10.1074/jbc.M210256200
   Gluckman PD, 2008, NEW ENGL J MED, V359, P61, DOI 10.1056/NEJMra0708473
   Godfrey KM, 2011, DIABETES, V60, P1528, DOI 10.2337/db10-0979
   Gutierrez-Arcelus M, 2013, ELIFE, V2, DOI 10.7554/eLife.00523
   HALES CN, 1991, BMJ-BRIT MED J, V303, P1019, DOI 10.1136/bmj.303.6809.1019
   Hales CN, 2001, BRIT MED BULL, V60, P5, DOI 10.1093/bmb/60.1.5
   Hansen RS, 2000, HUM MOL GENET, V9, P2575, DOI 10.1093/hmg/9.18.2575
   Hanson M, 2011, PROG BIOPHYS MOL BIO, V106, P272, DOI 10.1016/j.pbiomolbio.2010.12.008
   Haupt A, 2010, DIABETES, V59, P747, DOI 10.2337/db09-1050
   He YF, 2011, SCIENCE, V333, P1303, DOI 10.1126/science.1210944
   Heijmans BT, 2008, P NATL ACAD SCI USA, V105, P17046, DOI 10.1073/pnas.0806560105
   Hirst M, 2009, INT J BIOCHEM CELL B, V41, P136, DOI 10.1016/j.biocel.2008.09.011
   Hodges E, 2011, MOL CELL, V44, P17, DOI 10.1016/j.molcel.2011.08.026
   Holman RR, 2008, NEW ENGL J MED, V359, P1577, DOI 10.1056/NEJMoa0806470
   Inoue A, 2011, CELL RES, V21, P1670, DOI 10.1038/cr.2011.189
   Irizarry RA, 2009, NAT GENET, V41, P178, DOI 10.1038/ng.298
   Ishida M, 2013, MOL ASPECTS MED, V34, P826, DOI 10.1016/j.mam.2012.06.009
   Ito S, 2011, SCIENCE, V333, P1300, DOI 10.1126/science.1210597
   Jacobsen SC, 2012, DIABETOLOGIA, V55, P3341, DOI 10.1007/s00125-012-2717-8
   Jaenisch R, 2003, NAT GENET, V33, P245, DOI 10.1038/ng1089
   Jeoung NH, 2008, AM J PHYSIOL-ENDOC M, V295, pE46, DOI 10.1152/ajpendo.00536.2007
   Jia D, 2007, NATURE, V449, P248, DOI 10.1038/nature06146
   Kaijser M, 2009, DIABETES, V58, P523, DOI 10.2337/db08-0558
   Kellinger MW, 2012, NAT STRUCT MOL BIOL, V19, P831, DOI 10.1038/nsmb.2346
   Kilpeläinen TO, 2011, PLOS MED, V8, DOI 10.1371/journal.pmed.1001116
   Kilpeläinen TO, 2008, MED SCI SPORT EXER, V40, P25, DOI 10.1249/mss.0b013e318159d1cd
   Kim JH, 2005, DIABETOLOGIA, V48, P1323, DOI 10.1007/s00125-005-1793-4
   King BA, 2006, PHYSIOL BEHAV, V87, P221, DOI 10.1016/j.physbeh.2005.10.007
   Knowler William C, 2002, N Engl J Med, V346, P393, DOI 10.1056/NEJMoa012512
   Krude H, 1998, NAT GENET, V19, P155, DOI 10.1038/509
   Kuehnen P, 2012, PLOS GENET, V8, DOI 10.1371/journal.pgen.1002543
   Lai CQ, 2008, DIABETES, V57, P809, DOI 10.2337/db07-1238
   Laird PW, 2010, NAT REV GENET, V11, P191, DOI 10.1038/nrg2732
   Lan MY, 2009, J ENDOCRINOL INVEST, V32, P119, DOI 10.1007/BF03345699
   Lande-Diner L, 2007, J BIOL CHEM, V282, P12194, DOI 10.1074/jbc.M607838200
   Lander ES, 2001, NATURE, V409, P860, DOI 10.1038/35057062
   LI E, 1993, NATURE, V366, P362, DOI 10.1038/366362a0
   Lindström J, 2013, DIABETOLOGIA, V56, P284, DOI 10.1007/s00125-012-2752-5
   Ling C, 2008, DIABETOLOGIA, V51, P615, DOI 10.1007/s00125-007-0916-5
   Ling C, 2007, J CLIN INVEST, V117, P3427, DOI 10.1172/JCI30938
   Lister R, 2009, NATURE, V462, P315, DOI 10.1038/nature08514
   Mansego ML, 2013, J NUTRIGENET NUTRIGE, V6, P83, DOI 10.1159/000350749
   Maunakea AK, 2010, NATURE, V466, P253, DOI 10.1038/nature09165
   MCCANCE DR, 1994, BRIT MED J, V308, P942, DOI 10.1136/bmj.308.6934.942
   McCarthy MI, 2010, NEW ENGL J MED, V363, P2339, DOI 10.1056/NEJMra0906948
   McEwen KR, 2010, EPIGENET CHROMATIN, V3, DOI 10.1186/1756-8935-3-2
   Meissner A, 2008, NATURE, V454, P766, DOI 10.1038/nature07107
   Michels KB, 2011, PLOS ONE, V6, DOI 10.1371/journal.pone.0025254
   Milagro FI, 2012, CHRONOBIOL INT, V29, P1180, DOI 10.3109/07420528.2012.719967
   Milagro FI, 2011, FASEB J, V25, P1378, DOI 10.1096/fj.10-170365
   Moleres A, 2013, FASEB J, V27, P2504, DOI 10.1096/fj.12-215566
   Murphy SK, 2006, MOL CANCER RES, V4, P283, DOI 10.1158/1541-7786.MCR-05-0138
   Nagae G, 2011, HUM MOL GENET, V20, P2710, DOI 10.1093/hmg/ddr170
   Nitert MD, 2012, DIABETES, V61, P3322, DOI 10.2337/db11-1653
   Norris SA, 2012, DIABETES CARE, V35, P72, DOI 10.2337/dc11-0456
   Okano M, 1999, CELL, V99, P247, DOI 10.1016/S0092-8674(00)81656-6
   Ollikainen M, 2010, HUM MOL GENET, V19, P4176, DOI 10.1093/hmg/ddq336
   Olsen AS, 2012, DIABETES, V61, P485, DOI 10.2337/db11-0588
   Patel PS, 2013, J OBES, V2013, DOI 10.1155/2013/616193
   Perkins E, 2012, J PEDIATR-US, V161, P31, DOI 10.1016/j.jpeds.2012.01.015
   Perng W, 2013, PLOS ONE, V8, DOI 10.1371/journal.pone.0062587
   Pilgaard K, 2010, DIABETOLOGIA, V53, P2526, DOI 10.1007/s00125-010-1917-3
   Pirola L, 2011, GENOME RES, V21, P1601, DOI 10.1101/gr.116095.110
   Pollin TI, 2011, DIABETES, V60, P1859, DOI 10.2337/db11-0515
   Ravelli ACJ, 1998, LANCET, V351, P173, DOI 10.1016/S0140-6736(97)07244-9
   Reik W, 2001, SCIENCE, V293, P1089, DOI 10.1126/science.1063443
   Relton CL, 2012, PLOS ONE, V7, DOI 10.1371/journal.pone.0031821
   Ribel-Madsen R, 2012, PLOS ONE, V7, DOI 10.1371/journal.pone.0051302
   Rönn T, 2008, DIABETOLOGIA, V51, P1159, DOI 10.1007/s00125-008-1018-8
   Rönn T, 2013, PLOS GENET, V9, DOI 10.1371/journal.pgen.1003572
   Ross SA, 2003, ANN NY ACAD SCI, V983, P197, DOI 10.1111/j.1749-6632.2003.tb05974.x
   Rougier N, 1998, GENE DEV, V12, P2108, DOI 10.1101/gad.12.14.2108
   Schmidl C, 2009, GENOME RES, V19, P1165, DOI 10.1101/gr.091470.109
   Shannon H, 2000, NEW ENGL J MED, V342, P381
   Shen L, 2013, CELL, V153, P692, DOI 10.1016/j.cell.2013.04.002
   Shukla S, 2011, NATURE, V479, P74, DOI 10.1038/nature10442
   Sonestedt E, 2009, AM J CLIN NUTR, V90, P1418, DOI 10.3945/ajcn.2009.27958
   Sookoian S, 2008, OBESITY, V16, P488, DOI 10.1038/oby.2007.64
   Speakman JR, 2008, OBESITY, V16, P1961, DOI 10.1038/oby.2008.318
   Speliotes EK, 2010, NAT GENET, V42, P937, DOI 10.1038/ng.686
   Spiegelman BM, 2001, CELL, V104, P531, DOI 10.1016/S0092-8674(01)00240-9
   Stead LM, 2006, AM J CLIN NUTR, V83, P5
   Steege A, 2008, KIDNEY INT, V74, P458, DOI 10.1038/ki.2008.194
   Su JZ, 2013, NUCLEIC ACIDS RES, V41, DOI 10.1093/nar/gks829
   Suzuki MM, 2008, NAT REV GENET, V9, P465, DOI 10.1038/nrg2341
   Tahiliani M, 2009, SCIENCE, V324, P930, DOI 10.1126/science.1170116
   Tammen SA, 2013, MOL ASPECTS MED, V34, P753, DOI 10.1016/j.mam.2012.07.018
   TAZI J, 1990, CELL, V60, P909, DOI 10.1016/0092-8674(90)90339-G
   Tobi EW, 2012, PLOS ONE, V7, DOI 10.1371/journal.pone.0037933
   Tobi EW, 2009, HUM MOL GENET, V18, P4046, DOI 10.1093/hmg/ddp353
   Toperoff G, 2012, HUM MOL GENET, V21, P371, DOI 10.1093/hmg/ddr472
   Uusitupa MI, 2011, DIABETES CARE, V34, P418, DOI 10.2337/dc10-1013
   Volkmar M, 2012, EMBO J, V31, P1405, DOI 10.1038/emboj.2011.503
   Wang J, 2007, DIABETOLOGIA, V50, P1192, DOI 10.1007/s00125-007-0656-6
   Wang XL, 2010, BMC MED, V8, DOI 10.1186/1741-7015-8-87
   Wardle J, 2008, J CLIN ENDOCR METAB, V93, P3640, DOI 10.1210/jc.2008-0472
   Waterland RA, 2003, MOL CELL BIOL, V23, P5293, DOI 10.1128/MCB.23.15.5293-5300.2003
   Weisenberger DJ, 2005, NUCLEIC ACIDS RES, V33, P6823, DOI 10.1093/nar/gki987
   Wellen KE, 2005, J CLIN INVEST, V115, P1111, DOI 10.1172/JCI200525102
   Whiting DR, 2011, DIABETES RES CLIN PR, V94, P311, DOI 10.1016/j.diabres.2011.10.029
   Whitlock G, 2009, LANCET, V373, P1083, DOI 10.1016/S0140-6736(09)60318-4
   Yang BT, 2011, DIABETOLOGIA, V54, P360, DOI 10.1007/s00125-010-1967-6
   Yang BT, 2012, MOL ENDOCRINOL, V26, P1203, DOI 10.1210/me.2012-1004
   Zhao JY, 2012, DIABETES, V61, P542, DOI 10.2337/db11-1048
NR 144
TC 61
Z9 67
U1 0
U2 57
PU TAYLOR & FRANCIS LTD
PI ABINGDON
PA 2-4 PARK SQUARE, MILTON PARK, ABINGDON OR14 4RN, OXON, ENGLAND
SN 0785-3890
EI 1365-2060
J9 ANN MED
JI Ann. Med.
PD MAY
PY 2014
VL 46
IS 3
BP 103
EP 113
DI 10.3109/07853890.2013.857259
PG 11
WC Medicine, General & Internal
WE Science Citation Index Expanded (SCI-EXPANDED)
SC General & Internal Medicine
GA AG7FP
UT WOS:000335584000001
PM 24779963
OA Green Submitted, Bronze
DA 2026-02-13
ER

PT J
AU Cao, K
   Lv, WQ
   Wang, XQ
   Dong, SS
   Liu, XY
   Yang, TL
   Xu, J
   Zeng, MQ
   Zou, X
   Zhao, DN
   Ma, QQ
   Lin, M
   Long, JG
   Zang, WJ
   Gao, F
   Feng, ZH
   Liu, JK
AF Cao, Ke
   Lv, Weiqiang
   Wang, Xueqiang
   Dong, Shanshan
   Liu, Xuyun
   Yang, Tielin
   Xu, Jie
   Zeng, Mengqi
   Zou, Xuan
   Zhao, Daina
   Ma, Qingqing
   Lin, Mu
   Long, Jiangang
   Zang, Weijin
   Gao, Feng
   Feng, Zhihui
   Liu, Jiankang
TI Hypermethylation of Hepatic Mitochondrial ND6 Provokes Systemic
   Insulin Resistance
SO ADVANCED SCIENCE
LA English
DT Article
DE DNA methyltransferase 1 (DNMT1); insulin resistance; mitochondrial
   dysfunction; mitochondrial NADH&#8208; dehydrogenase 6 (ND6); obesity
   and type 2 diabetes mellitus (T2DM)
AB Mitochondrial epigenetics is rising as intriguing notion for its potential involvement in aging and diseases, while the details remain largely unexplored. Here it is shown that among the 13 mitochondrial DNA (mtDNA) encoded genes, NADH-dehydrogenase 6 (ND6) transcript is primarily decreased in obese and type 2 diabetes populations, which negatively correlates with its distinctive hypermethylation. Hepatic mtDNA sequencing in mice unveils that ND6 presents the highest methylation level, which dramatically increases under diabetic condition due to enhanced mitochondrial translocation of DNA methyltransferase 1 (DNMT1) promoted by free fatty acid through adenosine 5'-monophosphate (AMP)-activated protein kinase (AMPK) activation. Hepatic knockdown of ND6 or overexpression of Dnmt1 similarly impairs mitochondrial function and induces systemic insulin resistance both in vivo and in vitro. Genetic or chemical targeting hepatic DNMT1 shows significant benefits against insulin resistance associated metabolic disorders. These findings highlight the pivotal role of ND6 epigenetic network in regulating mitochondrial function and onset of insulin resistance, shedding light on potential preventive and therapeutic strategies of insulin resistance and related metabolic disorders from a perspective of mitochondrial epigenetics.
C1 [Cao, Ke; Lv, Weiqiang; Wang, Xueqiang; Liu, Xuyun; Xu, Jie; Zeng, Mengqi; Zhao, Daina; Long, Jiangang; Feng, Zhihui; Liu, Jiankang] Xi An Jiao Tong Univ, Ctr Mitochondrial Biol & Med, Sch Life Sci & Technol, Key Lab Biomed Informat Engn,Minist Educ, Xian 710049, Shaanxi, Peoples R China.
   [Feng, Zhihui; Liu, Jiankang] Xi An Jiao Tong Univ, Frontier Inst Sci & Technol, Xian 710049, Shaanxi, Peoples R China.
   [Zou, Xuan; Liu, Jiankang] Xi An Jiao Tong Univ, Affiliated Hosp 2, Natl & Local Joint Engn Res Ctr Biodiag & Biother, Xian 710004, Shaanxi, Peoples R China.
   [Dong, Shanshan; Yang, Tielin] Xi An Jiao Tong Univ, Sch Life Sci & Technol, Minist Educ, Biomed Informat & Genom Ctr,Key Lab Biomed Inform, Xian 710049, Shaanxi, Peoples R China.
   [Ma, Qingqing; Lin, Mu] Guizhou Aerosp Hosp, Zunyi 563099, Guizhou, Peoples R China.
   [Zang, Weijin] Xi An Jiao Tong Univ, Hlth Sci Ctr, Sch Basic Med Sci, Dept Pharmacol, Xian 710061, Shaanxi, Peoples R China.
   [Gao, Feng] Fourth Mil Med Univ, Sch Aerosp Med, Xian 710032, Peoples R China.
C3 Xi'an Jiaotong University; Xi'an Jiaotong University; Xi'an Jiaotong
   University; Xi'an Jiaotong University; Xi'an Jiaotong University; Air
   Force Medical University
RP Feng, ZH; Liu, JK (corresponding author), Xi An Jiao Tong Univ, Ctr Mitochondrial Biol & Med, Sch Life Sci & Technol, Key Lab Biomed Informat Engn,Minist Educ, Xian 710049, Shaanxi, Peoples R China.; Feng, ZH; Liu, JK (corresponding author), Xi An Jiao Tong Univ, Frontier Inst Sci & Technol, Xian 710049, Shaanxi, Peoples R China.; Liu, JK (corresponding author), Xi An Jiao Tong Univ, Affiliated Hosp 2, Natl & Local Joint Engn Res Ctr Biodiag & Biother, Xian 710004, Shaanxi, Peoples R China.
EM zhfeng@mail.xjtu.edu.cn; j.liu@mail.xjtu.edu.cn
RI Wang, Xueqiang/JNE-3515-2023; Long, Jiangang/A-7835-2015; Yang,
   Tie-Lin/G-8365-2014; Feng, Zhihui/E-7408-2011; Zou, Xuan/A-6452-2015;
   Xu, Jie/MNP-4744-2025
OI Wang, Xueqiang/0000-0001-7476-401X; 
FU National Natural Science Foundation of China [31701025, 81571050,
   31770917, 31570777, 91649106]; Natural Science Foundation of Shaanxi
   [2018JZ3005]; China Postdoctoral Science Foundation [2017M613108];
   Fundamental Research Funds for the Central Universities [Z201806073,
   xjj2018081]; National Basic Research Program [2015CB553602]
FX The authors thank the technical assistance from Dr. Lei Chen, Dr. Shujun
   Han, Hua Li, Qiong Sun, Yan Wang, and Zhen Wang at the Center for
   Mitochondrial Biology and Medicine, Xi'an Jiaotong University. This work
   was supported by the National Natural Science Foundation of China
   (31701025 to K.C.; 81571050 to Z.F.; 31770917, 31570777, 91649106 to
   J.L.), The Natural Science Foundation of Shaanxi (2018JZ3005 to J.L.),
   the General Financial Grant from the China Postdoctoral Science
   Foundation (2017M613108 to K.C.), the Fundamental Research Funds for the
   Central Universities (Z201806073, xjj2018081 to K.C.), and the National
   Basic Research Program (2015CB553602).
CR Arena G, 2018, MOL CELL, V69, P594, DOI 10.1016/j.molcel.2018.01.023
   Bangen JM, 2017, HEPATOLOGY, V66, P1242, DOI 10.1002/hep.29275
   Bellizzi D, 2013, DNA RES, V20, P537, DOI 10.1093/dnares/dst029
   Bordoni L, 2019, J TRANSL MED, V17, DOI 10.1186/s12967-019-02150-9
   Byun HM, 2016, J AM HEART ASSOC, V5, DOI 10.1161/JAHA.116.003218
   Cao K, 2014, FREE RADICAL BIO MED, V67, P396, DOI 10.1016/j.freeradbiomed.2013.11.029
   Chatterjee A, 2016, CELL, V167, P722, DOI 10.1016/j.cell.2016.09.052
   Chestnut BA, 2011, J NEUROSCI, V31, P16619, DOI 10.1523/JNEUROSCI.1639-11.2011
   Choi MS, 2015, BRIT J NUTR, V113, P867, DOI 10.1017/S0007114515000100
   Corsi S, 2020, CLIN EPIGENETICS, V12, DOI 10.1186/s13148-020-00825-5
   DAWID IB, 1974, SCIENCE, V184, P80, DOI 10.1126/science.184.4132.80
   Dou XY, 2019, GENOME RES, V29, P1622, DOI 10.1101/gr.234021.117
   Dzitoyeva S, 2012, NEUROBIOL AGING, V33, P2881, DOI 10.1016/j.neurobiolaging.2012.02.006
   Fiedler EC, 2018, CELL METAB, V28, P534, DOI 10.1016/j.cmet.2018.09.015
   Gao D, 2010, J BIOL CHEM, V285, P29965, DOI 10.1074/jbc.M110.128694
   Gao KX, 2021, CELL RES, V31, P219, DOI 10.1038/s41422-020-00394-5
   Garcia D, 2017, MOL CELL, V66, P789, DOI 10.1016/j.molcel.2017.05.032
   Ghoshal K, 2005, MOL CELL BIOL, V25, P4727, DOI 10.1128/MCB.25.11.4727-4741.2005
   Hao JJ, 2010, J NUTR BIOCHEM, V21, P634, DOI 10.1016/j.jnutbio.2009.03.012
   Hong EE, 2013, MOL CELL BIOL, V33, P2683, DOI 10.1128/MCB.00220-13
   Inyard AC, 2009, DIABETES, V58, P2457, DOI 10.2337/db08-1077
   Jayaprakash AD, 2015, NUCLEIC ACIDS RES, V43, P2177, DOI 10.1093/nar/gkv052
   Pirola CJ, 2013, GUT, V62, P1356, DOI 10.1136/gutjnl-2012-302962
   Jung SB, 2018, NAT COMMUN, V9, DOI 10.1038/s41467-018-03998-z
   Kinde B, 2015, P NATL ACAD SCI USA, V112, P6800, DOI 10.1073/pnas.1411269112
   Kraja AT, 2019, AM J HUM GENET, V104, P112, DOI 10.1016/j.ajhg.2018.12.001
   Lee MS, 2018, NAT COMMUN, V9, DOI 10.1038/s41467-018-05721-4
   Liu BJ, 2016, SCI REP-UK, V6, DOI 10.1038/srep23421
   Liu JK, 2009, ADV DRUG DELIVER REV, V61, P1343, DOI 10.1016/j.addr.2009.06.007
   Marin TL, 2017, SCI SIGNAL, V10, DOI 10.1126/scisignal.aaf7478
   McManus MJ, 2019, CELL METAB, V29, P78, DOI 10.1016/j.cmet.2018.08.002
   Mechta M., 2018, JOVE-J VIS EXP, V135, P57772
   Mechta M, 2017, FRONT GENET, V8, DOI 10.3389/fgene.2017.00166
   Metodiev MD, 2009, CELL METAB, V9, P386, DOI 10.1016/j.cmet.2009.03.001
   Mikkelsen TS, 2008, NATURE, V454, P49, DOI 10.1038/nature07056
   NASS MMK, 1973, J MOL BIOL, V80, P155, DOI 10.1016/0022-2836(73)90239-8
   Owa C, 2018, PLOS ONE, V13, DOI 10.1371/journal.pone.0192722
   Patil V, 2019, NUCLEIC ACIDS RES, V47, P10072, DOI 10.1093/nar/gkz762
   Perry RJ, 2014, NATURE, V510, P84, DOI 10.1038/nature13478
   POLLACK Y, 1984, NUCLEIC ACIDS RES, V12, P4811, DOI 10.1093/nar/12.12.4811
   Porcelli AM, 2009, J BIOL CHEM, V284, P2045, DOI 10.1074/jbc.M807321200
   Saini SK, 2017, SCI REP-UK, V7, DOI 10.1038/s41598-017-01743-y
   Schmid AI, 2011, DIABETES CARE, V34, P448, DOI 10.2337/dc10-1076
   Shock LS, 2011, P NATL ACAD SCI USA, V108, P3630, DOI 10.1073/pnas.1012311108
   Stroud DA, 2016, NATURE, V538, P123, DOI 10.1038/nature19754
   Sun LJ, 2010, LIFE SCI, V86, P39, DOI 10.1016/j.lfs.2009.11.003
   van der Wijst MGP, 2017, SCI REP-UK, V7, DOI 10.1038/s41598-017-00263-z
   van der Wijst MGP, 2015, TRENDS GENET, V31, P353, DOI 10.1016/j.tig.2015.03.009
   Volkov P, 2017, DIABETES, V66, P1074, DOI 10.2337/db16-0996
   Wallace DC, 2018, NAT GENET, V50, P1642, DOI 10.1038/s41588-018-0264-z
   Wang YZ, 2015, PLOS ONE, V10, DOI 10.1371/journal.pone.0142034
   Wong M, 2013, FRONT CELL NEUROSCI, V7, DOI 10.3389/fncel.2013.00279
   Xu J, 2014, J NUTR, V144, P475, DOI 10.3945/jn.113.187450
   Zhang XR, 2014, CELL, V158, P607, DOI 10.1016/j.cell.2014.05.047
NR 54
TC 37
Z9 40
U1 1
U2 62
PU WILEY
PI HOBOKEN
PA 111 RIVER ST, HOBOKEN 07030-5774, NJ USA
EI 2198-3844
J9 ADV SCI
JI Adv. Sci.
PD JUN
PY 2021
VL 8
IS 11
AR 2004507
DI 10.1002/advs.202004507
EA MAY 2021
PG 16
WC Chemistry, Multidisciplinary; Nanoscience & Nanotechnology; Materials
   Science, Multidisciplinary
WE Science Citation Index Expanded (SCI-EXPANDED)
SC Chemistry; Science & Technology - Other Topics; Materials Science
GA SO7AC
UT WOS:000645975200001
PM 34141522
OA Green Submitted, gold
DA 2026-02-13
ER

PT J
AU Sanchez, LO
   Chen, YP
   Lassailly, G
   Qi, XL
AF Otero Sanchez, Lukas
   Chen, Yuping
   Lassailly, Guillaume
   Qi, Xiaolong
TI Exploring the links between types 2 diabetes and liver-related
   complications: A comprehensive review
SO UNITED EUROPEAN GASTROENTEROLOGY JOURNAL
LA English
DT Review
DE diabetes mellitus; diabetes treatment; hepatocellular carcinoma; liver
   fibrosis; livertransplantation
ID HEPATOCELLULAR-CARCINOMA; FATTY LIVER; NONALCOHOLIC STEATOHEPATITIS;
   BARIATRIC SURGERY; RISK-FACTORS; WEIGHT-LOSS; TRANSPLANT RECIPIENTS;
   PRACTICE GUIDANCE; REDUCES FEATURES; CONTROLLED-TRIAL
AB In recent decades, the prevalence of type 2 diabetes has been steadily increasing, presenting a significant global public health challenge. These epidemiological trends can be attributed to significant lifestyle changes in modern societies, characterized by sedentary behavior and the consumption of hypercaloric, highly processed foods, along with the aging of the human population. As a result, it has become crucial for both public healthcare systems and healthcare providers to prioritize the management of diabetes and identify its systemic consequences. Emerging research has shed light on the links and risks between diabetes and liver events. This comprehensive review aims to explore the complex interplay between type 2 diabetes mellitus and liver-related outcomes, especially hepatocellular carcinoma and cirrhosis, offering insights into effective methods for detecting liver risk in individuals with diabetes. Additionally, the review will assess the various treatments that could hold the potential for positive outcomes in managing both diabetes and metabolic dysfunction-associated steatotic liver disease and liver fibrosis.
   image
C1 [Otero Sanchez, Lukas; Lassailly, Guillaume] Univ Libre Bruxelles, CUB Hop Erasme, Dept Gastroenterol Hepatopancreatol & Digest Oncol, Brussels, Belgium.
   [Otero Sanchez, Lukas] Univ Libre Bruxelles, Lab Expt Gastroenterol, Brussels, Belgium.
   [Chen, Yuping; Qi, Xiaolong] Southeast Univ, Zhongda Hosp, Med Sch, Ctr Portal Hypertens,Dept Radiol, Nanjing 210009, Jiangsu, Peoples R China.
   [Lassailly, Guillaume] Univ Lille, Hop Huriez, Serv Malad Appareil Digest, CHU Lille, Lille, France.
   [Lassailly, Guillaume] CUB Hop Erasme, Dept Gastroenterol Hepatopancreatol & Digest Oncol, Brussels, Belgium.
C3 Universite Libre de Bruxelles; Universite Libre de Bruxelles; Southeast
   University - China; Universite de Lille; CHU Lille; Universite Libre de
   Bruxelles
RP Qi, XL (corresponding author), Southeast Univ, Zhongda Hosp, Med Sch, Ctr Portal Hypertens,Dept Radiol, Nanjing 210009, Jiangsu, Peoples R China.; Lassailly, G (corresponding author), CUB Hop Erasme, Dept Gastroenterol Hepatopancreatol & Digest Oncol, Brussels, Belgium.
EM guillaume.lassailly@hubruxelles.be; qixiaolong@vip.163.com
RI lassailly, guillaume/T-1310-2018
OI lassailly, guillaume/0000-0002-6955-244X
FU Fonds De La Recherche Scientifique - FNRS; Fund for Scientific Research
   (F.R.S-FNRS); Fonds Erasme
FX The authors would like to thank Prof. Ling Li from Department of
   Endocrinology, Zhongda Hospital, Medical School, Southeast University,
   Nanjing, China, for helpful discussion and providing key findings and
   literature of the review. LOS is a research fellow from the Fund for
   Scientific Research (F.R.S-FNRS). LOS is supported by Fonds Erasme.
CR Ahlqvist E, 2018, LANCET DIABETES ENDO, V6, P361, DOI 10.1016/S2213-8587(18)30051-2
   Ajmera V, 2023, J HEPATOL, V78, P471, DOI 10.1016/j.jhep.2022.11.010
   Ajmera V, 2022, GASTROENTEROLOGY, V163, P1079, DOI 10.1053/j.gastro.2022.06.073
   Allen AM, 2018, TRANSPLANTATION, V102, P1710, DOI 10.1097/TP.0000000000002196
   Amer Diabet Assoc, 2020, DIABETES CARE, V43, pS193, DOI 10.2337/dc20-S015
   [Anonymous], 2022, NAT REV METHOD PRIME, V2, DOI [10.1038/s43586-021-00092-5, 10.1038/s43586-022-00099-6]
   [Anonymous], 2018, LANCET DIABETES ENDO, V6, P1, DOI [10.1016/S2213-8587(17)30414-X, 10.1016/s2213-8587(17)30414-x]
   Armstrong MJ, 2016, LANCET, V387, P679, DOI 10.1016/S0140-6736(15)00803-X
   Arvind A, 2021, METABOLISM, V120, DOI 10.1016/j.metabol.2021.154780
   Asrani SK, 2022, AM J TRANSPLANT, V22, P2921, DOI 10.1111/ajt.17191
   Barbosa JV, 2021, HEPATOL COMMUN, V5, P158, DOI 10.1002/hep4.1618
   Boursier J, 2022, J HEPATOL, V76, P1013, DOI 10.1016/j.jhep.2021.12.031
   Chen HP, 2013, GUT, V62, P606, DOI 10.1136/gutjnl-2011-301708
   Chiang CH, 2014, HEPATOLOGY, V59, P2207, DOI 10.1002/hep.27014
   Cucchetti A, 2015, LIVER TRANSPLANT, V21, P1241, DOI 10.1002/lt.24211
   Cusi K, 2022, ENDOCR PRACT, V28, P528, DOI 10.1016/j.eprac.2022.03.010
   Davila JA, 2005, GUT, V54, P533, DOI 10.1136/gut.2004.052167
   Delacôte C, 2022, UNITED EUR GASTROENT, V10, P396, DOI 10.1002/ueg2.12226
   Demir S, 2021, ADV SCI, V8, DOI 10.1002/advs.202100275
   Donadon V, 2010, LIVER INT, V30, P750, DOI 10.1111/j.1478-3231.2010.02223.x
   Dumortier J, 2010, AM J GASTROENTEROL, V105, P613, DOI 10.1038/ajg.2009.717
   El-Serag HB, 2004, GASTROENTEROLOGY, V126, P460, DOI 10.1053/j.gastro.2003.10.065
   ElSayed NA, 2023, DIABETES CARE, V46, pS49, DOI 10.2337/dc23-S004
   Ferguson D, 2021, NAT REV ENDOCRINOL, V17, P484, DOI 10.1038/s41574-021-00507-z
   Francque SM, 2021, NEW ENGL J MED, V385, P1547, DOI 10.1056/NEJMoa2036205
   Garcia-Tsao G, 2017, HEPATOLOGY, V65, P310, DOI 10.1002/hep.28906
   Gracen L, 2022, J HEPATOL, V77, P1219, DOI 10.1016/j.jhep.2022.06.016
   Haldar D, 2019, J HEPATOL, V71, P313, DOI 10.1016/j.jhep.2019.04.011
   Halden TAS, 2019, DIABETES CARE, V42, P1067, DOI 10.2337/dc19-0093
   Hashida R, 2017, J HEPATOL, V66, P142, DOI 10.1016/j.jhep.2016.08.023
   Hassan MM, 2010, CANCER-AM CANCER SOC, V116, P1938, DOI 10.1002/cncr.24982
   Hassan MM, 2002, HEPATOLOGY, V36, P1206, DOI 10.1053/jhep.2002.36780
   Haukeland JW, 2009, SCAND J GASTROENTERO, V44, P853, DOI 10.1080/00365520902845268
   Hecking M, 2021, TRANSPL INT, V34, P27, DOI 10.1111/tri.13783
   Heimbach JK, 2013, AM J TRANSPLANT, V13, P363, DOI 10.1111/j.1600-6143.2012.04318.x
   Heneghan HM, 2011, AM J CARDIOL, V108, P1499, DOI 10.1016/j.amjcard.2011.06.076
   Huang DQ, 2023, LANCET GASTROENTEROL, V8, P829, DOI 10.1016/S2468-1253(23)00157-7
   Huang DQ., 2023, GASTROENTEROLOGY, VS0016-5085, P00694
   Jenssen T, 2019, NAT REV ENDOCRINOL, V15, P172, DOI 10.1038/s41574-018-0137-7
   Johnson JA, 2011, DIABETOLOGIA, V54, P2263, DOI 10.1007/s00125-011-2242-1
   Kaplan DE, 2021, CLIN GASTROENTEROL H, V19, P2148, DOI 10.1016/j.cgh.2020.08.026
   Kardashian AA, 2018, LIVER INT, V38, P553, DOI 10.1111/liv.13523
   Kim K, 2018, EUR J CANCER, V102, P103, DOI 10.1016/j.ejca.2018.07.008
   Koh WP, 2013, BRIT J CANCER, V108, P1182, DOI 10.1038/bjc.2013.25
   Kuchay MS, 2018, DIABETES CARE, V41, P1801, DOI 10.2337/dc18-0165
   Lai LL, 2020, DIGEST DIS SCI, V65, P623, DOI 10.1007/s10620-019-5477-1
   Lassailly G, 2020, GASTROENTEROLOGY, V159, P1290, DOI 10.1053/j.gastro.2020.06.006
   Lassailly G, 2016, GASTROENTEROLOGY, V150, P1835, DOI 10.1053/j.gastro.2016.03.004
   Lassailly G, 2015, GASTROENTEROLOGY, V149, P379, DOI 10.1053/j.gastro.2015.04.014
   Li QM, 2022, CLIN RES HEPATOL GAS, V46, DOI 10.1016/j.clinre.2021.101781
   Liu TL, 2016, DIGEST DIS SCI, V61, P3335, DOI 10.1007/s10620-016-4261-8
   Liu ZQ, 2022, METABOLISM, V135, DOI 10.1016/j.metabol.2022.155270
   Liu ZP, 2020, J HEPATOL, V73, P263, DOI 10.1016/j.jhep.2020.03.006
   Loomba R, 2023, LANCET GASTROENTEROL, V8, P511, DOI 10.1016/S2468-1253(23)00068-7
   Loomba R, 2021, CELL, V184, P2537, DOI 10.1016/j.cell.2021.04.015
   Lv CY, 2015, J DIABETES, V7, P881, DOI 10.1111/1753-0407.12275
   Lyu K, 2020, CELL METAB, V32, P654, DOI 10.1016/j.cmet.2020.08.001
   Magliano DJ., 2021, IDF DIABETES ATLAS 1
   Mallet V, 2022, J HEPATOL, V76, P265, DOI 10.1016/j.jhep.2021.09.030
   Mantovani A, 2021, GUT, V70, P962, DOI 10.1136/gutjnl-2020-322572
   Morbitzer KA, 2014, CLIN TRANSPLANT, V28, P862, DOI 10.1111/ctr.12391
   Mózes FE, 2022, GUT, V71, P1006, DOI 10.1136/gutjnl-2021-324243
   Musso G, 2017, JAMA INTERN MED, V177, P633, DOI 10.1001/jamainternmed.2016.9607
   Nagai S, 2019, CLIN GASTROENTEROL H, V17, P2759, DOI 10.1016/j.cgh.2019.04.033
   Nakatsuka T, 2023, CLIN MOL HEPATOL, V29, P51, DOI 10.3350/cmh.2022.0095
   Newsome PN, 2021, NEW ENGL J MED, V384, P1113, DOI 10.1056/NEJMoa2028395
   Orci LA, 2016, CLIN GASTROENTEROL H, V14, P1398, DOI 10.1016/j.cgh.2016.04.036
   Petersen MC, 2018, PHYSIOL REV, V98, P2133, DOI 10.1152/physrev.00063.2017
   Petit JM, 2017, J CLIN ENDOCR METAB, V102, P407, DOI 10.1210/jc.2016-2775
   Powell EE, 2021, LANCET, V397, P2212, DOI 10.1016/S0140-6736(20)32511-3
   Promrat K, 2010, HEPATOLOGY, V51, P121, DOI 10.1002/hep.23276
   Rinella ME, 2023, HEPATOLOGY, V78, P1966, DOI 10.1097/HEP.0000000000000520
   Rinella ME, 2023, HEPATOLOGY, V77, P1797, DOI 10.1097/HEP.0000000000000323
   Ryan MC, 2013, J HEPATOL, V59, P138, DOI 10.1016/j.jhep.2013.02.012
   Said A, 2017, ANN HEPATOL, V16, P538, DOI 10.5604/01.3001.0010.0284
   Sanchez LO, 2023, JHEP REP, V5, DOI 10.1016/j.jhepr.2023.100791
   Sanyal AJ, 2010, NEW ENGL J MED, V362, P1675, DOI 10.1056/NEJMoa0907929
   Schauer PR, 2014, NEW ENGL J MED, V370, P2002, DOI 10.1056/NEJMoa1401329
   Schlesinger S, 2013, ANN ONCOL, V24, P2449, DOI 10.1093/annonc/mdt204
   Schwaiger E, 2019, AM J TRANSPLANT, V19, P907, DOI 10.1111/ajt.15223
   Selvaraj EA, 2021, J HEPATOL, V75, P770, DOI 10.1016/j.jhep.2021.04.044
   Setiawan VW, 2014, JNCI-J NATL CANCER I, V106, DOI 10.1093/jnci/dju326
   Shai I, 2008, NEW ENGL J MED, V359, P229, DOI 10.1056/NEJMoa0708681
   Shaked A, 2022, NAT MED, V28, P999, DOI 10.1038/s41591-022-01758-7
   Sharif A, 2016, LANCET DIABETES ENDO, V4, P337, DOI 10.1016/S2213-8587(15)00387-3
   Simon TG, 2018, HEPATOLOGY, V67, P1797, DOI 10.1002/hep.29660
   Singal AG, 2023, HEPATOLOGY, V78, P1922, DOI 10.1097/HEP.0000000000000466
   Singh P, 2020, DIABETES OBES METAB, V22, P879, DOI 10.1111/dom.13964
   Singh P, 2019, DIABETES OBES METAB, V21, P1061, DOI 10.1111/dom.13619
   Singh S, 2013, AM J GASTROENTEROL, V108, P881, DOI 10.1038/ajg.2013.5
   Sjöström L, 2012, JAMA-J AM MED ASSOC, V307, P56, DOI 10.1001/jama.2011.1914
   Sung KC, 2012, DIABETES CARE, V35, P717, DOI 10.2337/dc11-1853
   Targher G, 2021, NAT REV GASTRO HEPAT, V18, P599, DOI 10.1038/s41575-021-00448-y
   Teh SH, 2007, GASTROENTEROLOGY, V132, P1261, DOI 10.1053/j.gastro.2007.01.040
   Torres MCP, 2022, HEPATOLOGY, V76, P1880, DOI 10.1002/hep.32439
   Tseng CH, 2013, HEPATOL INT, V7, P693, DOI 10.1007/s12072-012-9405-0
   van Son J, 2020, METABOLISM, V106, DOI 10.1016/j.metabol.2020.154204
   Veldt BJ, 2008, HEPATOLOGY, V47, P1856, DOI 10.1002/hep.22251
   Verrastro O, 2023, LANCET, V401, P1786, DOI 10.1016/S0140-6736(23)00634-7
   Vilar-Gomez E, 2015, GASTROENTEROLOGY, V149, P367, DOI 10.1053/j.gastro.2015.04.005
   Wang CG, 2012, INT J CANCER, V130, P1639, DOI 10.1002/ijc.26165
   Wang P, 2012, DIABETES-METAB RES, V28, P109, DOI 10.1002/dmrr.1291
   Wang XF, 2014, CLIN GASTROENTEROL H, V12, P394, DOI 10.1016/j.cgh.2013.09.023
   Watt KDS, 2010, AM J TRANSPLANT, V10, P1420, DOI 10.1111/j.1600-6143.2010.03126.x
   Wilkinson A, 2005, CLIN TRANSPLANT, V19, P291, DOI 10.1111/j.1399-0012.2005.00359.x
   Wong RJ, 2015, GASTROENTEROLOGY, V148, P547, DOI 10.1053/j.gastro.2014.11.039
   World Health Organization Media Centre, DIABETES
   Yan JH, 2019, HEPATOLOGY, V69, P2414, DOI 10.1002/hep.30320
   Yates CJ, 2012, AM J TRANSPLANT, V12, P820, DOI 10.1111/j.1600-6143.2011.03855.x
   Younossi ZM, 2019, AM J GASTROENTEROL, V114, P1714, DOI 10.14309/ajg.0000000000000433
   Younossi ZM, 2019, J HEPATOL, V71, P793, DOI 10.1016/j.jhep.2019.06.021
   Yuan S, 2022, EUR J EPIDEMIOL, V37, P723, DOI 10.1007/s10654-022-00868-3
   Zein NN, 2000, J HEPATOL, V32, P209, DOI 10.1016/S0168-8278(00)80065-3
   Zhang XR, 2022, HEPATOLOGY, V76, P1409, DOI 10.1002/hep.32476
   2016, J HEPATOL, V64, P1388
NR 115
TC 12
Z9 13
U1 4
U2 18
PU JOHN WILEY & SONS LTD
PI CHICHESTER
PA THE ATRIUM, SOUTHERN GATE, CHICHESTER PO19 8SQ, W SUSSEX, ENGLAND
SN 2050-6406
EI 2050-6414
J9 UNITED EUR GASTROENT
JI United European Gastroenterol. J.
PD MAR
PY 2024
VL 12
IS 2
SI SI
BP 240
EP 251
DI 10.1002/ueg2.12508
EA DEC 2023
PG 12
WC Gastroenterology & Hepatology
WE Science Citation Index Expanded (SCI-EXPANDED)
SC Gastroenterology & Hepatology
GA LL2C7
UT WOS:001125872300001
PM 38103189
DA 2026-02-13
ER

PT J
AU Jain, D
   Jain, R
   Eberhard, D
   Eglinger, J
   Bugliani, M
   Piemonti, L
   Marchetti, P
   Lammert, E
AF Jain, Deepak
   Jain, Ruchi
   Eberhard, Daniel
   Eglinger, Jan
   Bugliani, Marco
   Piemonti, Lorenzo
   Marchetti, Piero
   Lammert, Eckhard
TI Age- and diet-dependent requirement of DJ-1 for glucose homeostasis in
   mice with implications for human type 2 diabetes
SO JOURNAL OF MOLECULAR CELL BIOLOGY
LA English
DT Article
DE diabetes; pancreatic islets; DJ-1; mitochondria
ID PANCREATIC BETA-CELLS; ENZYME GENE-EXPRESSION; PARKINSONS-DISEASE;
   INSULIN-SECRETION; OXIDATIVE STRESS; MITOCHONDRIAL-FUNCTION;
   DOPAMINERGIC-NEURONS; OXIDANT STRESS; ER STRESS; TOXICITY
AB Elderly patients often suffer from multiple age-related diseases. Here we show that the expression of DJ-1, an antioxidant protein with reduced expression in the central nervous system of patients with Parkinsons disease, is reduced in pancreatic islets of patients with type 2 diabetes mellitus (T2DM). In contrast, under non-diabetic conditions, DJ-1 expression increases in mouse and human islets during aging. In mouse islets, we show that DJ-1 prevents an increase in reactive oxygen species levels as the mice age. This antioxidant function preserves mitochondrial integrity and physiology, prerequisites for glucose-stimulated insulin secretion. Accordingly, DJ-1-deficient mice develop glucose intolerance and reduced cell area as they age or gain weight. Our data suggest that DJ-1 is more generally involved in age- and lifestyle-related human diseases and show for the first time that DJ-1 plays a key role in glucose homeostasis and might serve as a novel drug target for T2DM.
C1 [Jain, Deepak; Jain, Ruchi; Eberhard, Daniel; Eglinger, Jan; Lammert, Eckhard] Univ Dusseldorf, Inst Metab Physiol, D-40225 Dusseldorf, Germany.
   [Eglinger, Jan; Lammert, Eckhard] German Diabet Ctr DDZ, Paul Langerhans Grp Beta Cell Biol, D-40225 Dusseldorf, Germany.
   [Bugliani, Marco; Marchetti, Piero] Cisanello Hosp, Dept Endocrinol & Metab, Metab Unit, I-56100 Pisa, Italy.
   [Piemonti, Lorenzo] Ist Sci San Raffaele, Dept Surg, Expt Surg Lab, I-20132 Milan, Italy.
C3 Heinrich Heine University Dusseldorf; Leibniz Association; Deutsches
   Diabetes-Zentrum (DDZ); Vita-Salute San Raffaele University; IRCCS
   Ospedale San Raffaele
RP Lammert, E (corresponding author), Univ Dusseldorf, Inst Metab Physiol, D-40225 Dusseldorf, Germany.
EM lammert@uni-duesseldorf.de
RI Eglinger, Jan/P-3560-2019; Piemonti, Lorenzo/P-7605-2017; Bugliani,
   Marco/I-3168-2019; Marchetti, Piero/J-7439-2013
OI Eglinger, Jan/0000-0001-7234-1435; Piemonti,
   Lorenzo/0000-0002-2172-2198; Marchetti, Piero/0000-0003-4907-0635
FU Collaborative Research Center 590 [SFB 590, B11]; European Foundation
   for the Study of Diabetes and Lilly Research Fellowship (EFSD); German
   Center for Diabetes Research of Federal Ministry for Education and
   Research
FX This work was supported by the Collaborative Research Center 590 (SFB
   590, B11 to R.J., D. E., E. L.), the European Foundation for the Study
   of Diabetes and Lilly Research Fellowship (EFSD to D.J.), and the German
   Center for Diabetes Research of the Federal Ministry for Education and
   Research (DZD to J.E., E.L.).
CR Andres-Mateos E, 2007, P NATL ACAD SCI USA, V104, P14807, DOI 10.1073/pnas.0703219104
   Ashcroft FM, 2005, J CLIN INVEST, V115, P2047, DOI 10.1172/JCI25495
   Aviles-Olmos I, 2013, BRAIN, V136, P374, DOI 10.1093/brain/aws009
   Bonifati V, 2003, SCIENCE, V299, P256, DOI 10.1126/science.1077209
   Canet-Avilés RM, 2004, P NATL ACAD SCI USA, V101, P9103, DOI 10.1073/pnas.0402959101
   Clements CM, 2006, P NATL ACAD SCI USA, V103, P15091, DOI 10.1073/pnas.0607260103
   Collombat P, 2010, SEMIN CELL DEV BIOL, V21, P838, DOI 10.1016/j.semcdb.2010.07.007
   Dawson TM, 2003, SCIENCE, V302, P819, DOI 10.1126/science.1087753
   Ding EL, 2006, JAMA-J AM MED ASSOC, V295, P1288, DOI 10.1001/jama.295.11.1288
   Esterházy D, 2011, CELL METAB, V14, P365, DOI 10.1016/j.cmet.2011.06.018
   Goldberg MS, 2005, NEURON, V45, P489, DOI 10.1016/j.neuron.2005.01.041
   Guzman JN, 2010, NATURE, V468, P696, DOI 10.1038/nature09536
   Hanson GT, 2004, J BIOL CHEM, V279, P13044, DOI 10.1074/jbc.M312846200
   Hao LY, 2010, P NATL ACAD SCI USA, V107, P9747, DOI 10.1073/pnas.0911175107
   Hayashi T, 2009, BIOCHEM BIOPH RES CO, V390, P667, DOI 10.1016/j.bbrc.2009.10.025
   Hong Z, 2010, BRAIN, V133, P713, DOI 10.1093/brain/awq008
   Ihara Y, 1999, DIABETES, V48, P927, DOI 10.2337/diabetes.48.4.927
   Inberg A, 2010, J BIOL CHEM, V285, P25686, DOI 10.1074/jbc.M110.109751
   Inden M, 2011, J PHARMACOL SCI, V117, P189, DOI 10.1254/jphs.11151FP
   Kaneto H, 1999, DIABETES, V48, P2398, DOI 10.2337/diabetes.48.12.2398
   Kitamura Y, 2011, MOL NEURODEGENER, V6, DOI 10.1186/1750-1326-6-48
   Konstantinova I, 2007, CELL, V129, P359, DOI 10.1016/j.cell.2007.02.044
   Leibiger IB, 2006, NAT MED, V12, P34, DOI 10.1038/nm0106-34
   Lenzen S, 1996, FREE RADICAL BIO MED, V20, P463, DOI 10.1016/0891-5849(96)02051-5
   Lenzen S, 2008, BIOCHEM SOC T, V36, P343, DOI 10.1042/BST0360343
   Liew CW, 2010, J CLIN INVEST, V120, P2876, DOI 10.1172/JCI36849
   Lin JS, 2011, PLOS ONE, V6, DOI 10.1371/journal.pone.0023731
   Ling C, 2008, DIABETOLOGIA, V51, P615, DOI 10.1007/s00125-007-0916-5
   Lowell BB, 2005, SCIENCE, V307, P384, DOI 10.1126/science.1104343
   Maassen JA, 2004, DIABETES, V53, pS103, DOI 10.2337/diabetes.53.2007.S103
   Maechler P, 2001, NATURE, V414, P807, DOI 10.1038/414807a
   Maedler K, 2008, DIABETES OBES METAB, V10, P408, DOI 10.1111/j.1463-1326.2007.00718.x
   Mai S, 2010, J CELL SCI, V123, P917, DOI 10.1242/jcs.059246
   McCoy MK, 2012, ANTIOXID REDOX SIGN, V16, P869, DOI [10.1089/ars.2011.4074, 10.1089/ars.2011.4019]
   Meyer AJ, 2010, ANTIOXID REDOX SIGN, V13, P621, DOI 10.1089/ars.2009.2948
   MIYAZAKI JI, 1990, ENDOCRINOLOGY, V127, P126, DOI 10.1210/endo-127-1-126
   Muoio DM, 2008, NAT REV MOL CELL BIO, V9, P193, DOI 10.1038/nrm2327
   Niki T, 2003, MOL CANCER RES, V1, P247
   Nikic I, 2011, NAT MED, V17, P495, DOI 10.1038/nm.2324
   Nikolova G, 2006, DEV CELL, V10, P397, DOI 10.1016/j.devcel.2006.01.015
   Özcan U, 2006, SCIENCE, V313, P1137, DOI 10.1126/science.1128294
   Park KS, 2008, J BIOL CHEM, V283, P33347, DOI 10.1074/jbc.M806251200
   Poy MN, 2009, P NATL ACAD SCI USA, V106, P5813, DOI 10.1073/pnas.0810550106
   Robertson RP, 2006, FREE RADICAL BIO MED, V41, P177, DOI 10.1016/j.freeradbiomed.2005.04.030
   Robertson RP, 2004, J BIOL CHEM, V279, P42351, DOI 10.1074/jbc.R400019200
   Sachdeva MM, 2009, P NATL ACAD SCI USA, V106, P19090, DOI 10.1073/pnas.0904849106
   Silva JP, 2000, NAT GENET, V26, P336, DOI 10.1038/81649
   Soltani N, 2011, P NATL ACAD SCI USA, V108, P11692, DOI 10.1073/pnas.1102715108
   Surmeier DJ, 2011, NEUROSCIENCE, V198, P221, DOI 10.1016/j.neuroscience.2011.08.045
   Tanaka Y, 1999, P NATL ACAD SCI USA, V96, P10857, DOI 10.1073/pnas.96.19.10857
   Thorel F, 2010, NATURE, V464, P1149, DOI 10.1038/nature08894
   Tiedge M, 1997, DIABETES, V46, P1733, DOI 10.2337/diabetes.46.11.1733
   Twig G, 2008, EMBO J, V27, P433, DOI 10.1038/sj.emboj.7601963
   Ueki K, 2006, NAT GENET, V38, P583, DOI 10.1038/ng1787
   van Arensbergen J, 2010, GENOME RES, V20, P722, DOI 10.1101/gr.101709.109
   Waanders LF, 2009, P NATL ACAD SCI USA, V106, P18902, DOI 10.1073/pnas.0908351106
   Wang X, 2011, MINI-REV MED CHEM, V11, P1082, DOI 10.2174/138955711797247761
   Wiederkehr A, 2006, ENDOCRINOLOGY, V147, P2643, DOI 10.1210/en.2006-0057
   Wirdefeldt K, 2011, EUR J EPIDEMIOL, V26, pS1, DOI 10.1007/s10654-011-9581-6
   Xiao CT, 2011, DIABETES, V60, P918, DOI 10.2337/db10-1433
   Xu Q, 2011, DIABETES CARE, V34, P910, DOI 10.2337/dc10-1922
   Xu XM, 2010, J CELL SCI, V123, P1644, DOI 10.1242/jcs.063222
   Yang BT, 2011, DIABETOLOGIA, V54, P360, DOI 10.1007/s00125-010-1967-6
   Zhou WB, 2011, J BIOL CHEM, V286, P14941, DOI 10.1074/jbc.M110.211029
NR 64
TC 88
Z9 103
U1 1
U2 6
PU OXFORD UNIV PRESS
PI OXFORD
PA GREAT CLARENDON ST, OXFORD OX2 6DP, ENGLAND
SN 1674-2788
EI 1759-4685
J9 J MOL CELL BIOL
JI J. Mol. Cell Biol.
PD AUG
PY 2012
VL 4
IS 4
BP 221
EP 230
DI 10.1093/jmcb/mjs025
PG 10
WC Cell Biology
WE Science Citation Index Expanded (SCI-EXPANDED)
SC Cell Biology
GA 984EW
UT WOS:000307173900005
PM 22611253
DA 2026-02-13
ER

PT J
AU Lin, HC
   Lao, WL
   Tseng, T
   Yeh, CJ
AF Lin, Hsiao-Chen
   Lao, Wai-Lam
   Tseng, Te-Chia
   Yeh, Chih-Jung
TI Persistent depressive symptom trajectory is associated with cognitive
   impairment: a population-based longitudinal study of aging in Taiwan
SO BMC GERIATRICS
LA English
DT Article
DE Cognitive impairment; Dementia; Taiwan Longitudinal Study on Aging;
   Depressive symptoms; Older adults; Trajectory
ID MENTAL STATUS QUESTIONNAIRE; OLDER-PEOPLE; DEMENTIA; PREVALENCE; RISK;
   RELIABILITY; MEMORY; ADULTS; HEALTH; CHINA
AB BackgroundTo investigate the associations between five depressive symptom trajectories and cognitive impairment in Taiwan's older population. In addition, we investigated the moderating factors influencing these associations.MethodsThis population-based, longitudinal, cohort study was conducted on the basis of the Taiwan Longitudinal Study on Aging. Data corresponding to the fifth (2003), sixth (2007), and seventh (2011) survey waves were analyzed, focusing on individuals aged >= 65 years. Depressive symptom trajectories were analyzed using the 10-item Centre for Epidemiological Studies Depression scale, and cognitive function was assessed using the Short Portable Mental State Questionnaire. Logistic regression models were adjusted for various covariates such as sociodemographic, lifestyle, and health-related variables. We also investigated moderating effects of sex, age, type 2 diabetes mellitus, hypertension, and coronary heart disease.ResultsFive trajectories of depressive symptoms included 1,549 older individuals were identified. Approximately 36.09%, 47.13%, 5.68%, 6.20%, and 4.91% exhibited no, mild, decreasing, increasing, and persistent depressive symptom trajectories, respectively. The odds ratios for cognitive impairment were 3.17 (95% confidence interval [CI]: 1.41-7.15) in Model 1; 3.24 (95% CI: 1.42-7.41) in Model 2; and 2.95 (95% CI: 1.24-7.00) in Model 3 in individuals with persistent depressive symptom trajectory. Only persistent depressive symptom trajectory reached statistical significance in all three models. Cognitive decline was evident across all trajectories. The rate of cognitive decline was more rapidly in the persistent depressive symptom trajectory, nearly twofold to no depressive symptom trajectory, which the corresponding beta values (score/year) were - 0.0862, - 0.1020, - 0.1192, - 0.1206, and - 0.1683 for the no, mild, decreasing, increasing, and persistent depressive symptom trajectories, respectively. Female sex, older age, type 2 diabetes mellitus, and coronary heart disease were significant moderators on the risk of cognitive impairment.DiscussionPersistent depressive symptoms is associated with cognitive impairment in older adults. Identifying high-risk subgroups is crucial for targeted assistance. Policymakers and health-care professionals should be informed accordingly.
C1 [Lin, Hsiao-Chen; Lao, Wai-Lam; Yeh, Chih-Jung] Chung Shan Med Univ, Coll Hlth Care & Management, Dept Publ Hlth, Taichung, Taiwan.
   [Tseng, Te-Chia] Kaohsiung Med Univ, Sch Med, Kaohsiung, Taiwan.
C3 Chung Shan Medical University; Kaohsiung Medical University
RP Yeh, CJ (corresponding author), Chung Shan Med Univ, Coll Hlth Care & Management, Dept Publ Hlth, Taichung, Taiwan.
EM alexyeh@csmu.edu.tw
RI ; Yeh, Cj/AFC-0951-2022
OI LAO, WAI LAM/0009-0000-4748-3992; Lin, Hsiao-Chen/0009-0007-7449-6802; 
FU Ministry of Health and Welfare's plan to build an innovative service
   model that integrates health and social administration
FX We would like to thank to the support of the "Ministry of Health and
   Welfare's plan to build an innovative service model that integrates
   health and social administration".
CR Alley DE, 2008, J GERONTOL A-BIOL, V63, P50, DOI 10.1093/gerona/63.1.50
   ANDRESEN EM, 1994, AM J PREV MED, V10, P77, DOI 10.1016/S0749-3797(18)30622-6
   Bozoki A, 2001, ARCH NEUROL-CHICAGO, V58, P411, DOI 10.1001/archneur.58.3.411
   Byers AL, 2011, NAT REV NEUROL, V7, P323, DOI 10.1038/nrneurol.2011.60
   Chapman Daniel P, 2005, Prev Chronic Dis, V2, pA14
   Choi DW, 2019, SCI REP-UK, V9, DOI 10.1038/s41598-019-44158-7
   Donovan NJ, 2017, INT J GERIATR PSYCH, V32, P564, DOI 10.1002/gps.4495
   Gale CR, 2012, PSYCHOL MED, V42, P2057, DOI 10.1017/S0033291712000402
   Gale CR, 2011, PSYCHOL MED, V41, P2057, DOI 10.1017/S0033291711000195
   Ganguli Mary, 2009, Indian J Psychiatry, V51 Suppl 1, pS29
   Gillis JC, 2017, INT J GERIATR PSYCH, V32, P1330, DOI 10.1002/gps.4618
   Global regional, 2022, LANCET PSYCHIAT, V9, P137
   Goveas JS, 2014, J GERIATR PSYCH NEUR, V27, P94, DOI 10.1177/0891988714522697
   Graziane JA, 2016, AM J GERIAT PSYCHIAT, V24, P364, DOI 10.1016/j.jagp.2015.08.001
   Hsu HC, 2015, AGING MENT HEALTH, V19, P1131, DOI 10.1080/13607863.2015.1004160
   Hung YC, 2023, BMC GERIATR, V23, DOI 10.1186/s12877-023-03984-1
   Ismail Z, 2017, JAMA PSYCHIAT, V74, P58, DOI 10.1001/jamapsychiatry.2016.3162
   Jones BL, 2007, SOCIOL METHOD RES, V35, P542, DOI 10.1177/0049124106292364
   Katon W, 2015, JAMA PSYCHIAT, V72, P612, DOI 10.1001/jamapsychiatry.2015.0082
   Kaup AR, 2016, JAMA PSYCHIAT, V73, P525, DOI 10.1001/jamapsychiatry.2016.0004
   Kim S, 2016, INT J GERIATR PSYCH, V31, P818, DOI 10.1002/gps.4400
   Kleineidam L, 2023, ALZHEIMERS DEMENT, V19, P2056, DOI 10.1002/alz.12785
   Köhler S, 2010, J AM GERIATR SOC, V58, P873, DOI 10.1111/j.1532-5415.2010.02807.x
   Lang K, 2009, BE J ECON ANAL POLI, V9, DOI 10.2202/1935-1682.2274
   Lee GJ, 2012, BIOL PSYCHIAT, V71, P814, DOI 10.1016/j.biopsych.2011.12.024
   Lee YC, 2022, DISABIL REHABIL, V44, P4090, DOI 10.1080/09638288.2021.1891466
   Linnemann C, 2020, FRONT PHARMACOL, V11, DOI 10.3389/fphar.2020.00279
   Liu ZR, 2023, GERONTOLOGY, V69, P899, DOI 10.1159/000530200
   Lucas R, 2022, J PSYCHIATR RES, V154, P1, DOI 10.1016/j.jpsychires.2022.07.002
   Maki PM, 2001, AM J PSYCHIAT, V158, P227, DOI 10.1176/appi.ajp.158.2.227
   Mirza SS, 2016, LANCET PSYCHIAT, V3, P628, DOI 10.1016/S2215-0366(16)00097-3
   MoHaW, 2021, 2017 Health interview survey in Taiwan, P117
   Ozben T, 2019, CLIN BIOCHEM, V72, P87, DOI 10.1016/j.clinbiochem.2019.04.001
   PFEIFFER E, 1975, J AM GERIATR SOC, V23, P433, DOI 10.1111/j.1532-5415.1975.tb00927.x
   ROCCAFORTE WH, 1994, J GERIATR PSYCH NEUR, V7, P33, DOI 10.1177/089198879400700107
   Rock PL, 2014, PSYCHOL MED, V44, P2029, DOI 10.1017/S0033291713002535
   Shin J, 2022, BMC PSYCHIATRY, V22, DOI 10.1186/s12888-022-03905-3
   Tai CJ, 2022, AGING CLIN EXP RES, V34, P2129, DOI 10.1007/s40520-022-02135-7
   Tai CJ, 2021, BMC GERIATR, V21, DOI 10.1186/s12877-021-02012-4
   Volkert J, 2013, AGEING RES REV, V12, P339, DOI 10.1016/j.arr.2012.09.004
   Wang ZJ, 2020, BMC PUBLIC HEALTH, V20, DOI [10.1186/s12889-020-09119-0, 10.1186/s12866-020-01869-6]
   who.int, Mental health of older adults
   who.int, Aging. and Health
   Wu YS, 2021, CURR PROB CARDIOLOGY, V46, DOI 10.1016/j.cpcardiol.2019.03.002
   Wu YT, 2018, INT J EPIDEMIOL, V47, P709, DOI 10.1093/ije/dyy007
   Wu YT, 2013, PLOS ONE, V8, DOI 10.1371/journal.pone.0066252
   Zhang N, 2023, ARCH GERONTOL GERIAT, V109, DOI 10.1016/j.archger.2023.104960
   Zheng FF, 2018, BRIT J PSYCHIAT, V213, P638, DOI 10.1192/bjp.2018.155
   Zhou LN, 2021, J AFFECT DISORDERS, V281, P454, DOI 10.1016/j.jad.2020.12.059
   Zhu YD, 2022, AGE AGEING, V51, DOI 10.1093/ageing/afab191
NR 50
TC 1
Z9 1
U1 2
U2 5
PU BMC
PI LONDON
PA CAMPUS, 4 CRINAN ST, LONDON N1 9XW, ENGLAND
EI 1471-2318
J9 BMC GERIATR
JI BMC Geriatr.
PD JAN 27
PY 2025
VL 25
IS 1
AR 60
DI 10.1186/s12877-025-05706-1
PG 12
WC Geriatrics & Gerontology; Gerontology
WE Science Citation Index Expanded (SCI-EXPANDED); Social Science Citation Index (SSCI)
SC Geriatrics & Gerontology
GA T9E0M
UT WOS:001407939300001
PM 39871182
OA Green Submitted, gold
DA 2026-02-13
ER

PT J
AU Kulkarni, AS
   Aleksic, S
   Berger, DM
   Sierra, F
   Kuchel, GA
   Barzilai, N
AF Kulkarni, Ameya S.
   Aleksic, Sandra
   Berger, David M.
   Sierra, Felipe
   Kuchel, George A.
   Barzilai, Nir
TI Geroscience-guided repurposing of FDA-approved drugs to target aging: A
   proposed process and prioritization
SO AGING CELL
LA English
DT Review
DE aging; clinical trials; drug repurposing; geroscience; preclinical
   studies
ID CONVERTING ENZYME-INHIBITORS; ANGIOTENSIN RECEPTOR BLOCKERS; IMPAIRED
   GLUCOSE-TOLERANCE; LOW-DOSE ASPIRIN; TYPE-2 DIABETES-MELLITUS; ALL-CAUSE
   MORTALITY; ACETYL-L-CYSTEINE; LIFE-SPAN; CARDIOVASCULAR OUTCOMES;
   OXIDATIVE STRESS
AB Common chronic diseases represent the greatest driver of rising healthcare costs, as well as declining function, independence, and quality of life. Geroscience-guided approaches seek to delay the onset and progression of multiple chronic conditions by targeting fundamental biological pathways of aging. This approach is more likely to improve overall health and function in old age than treating individual diseases, by addressing aging the largest and mostly ignored risk factor for the leading causes of morbidity in older adults. Nevertheless, challenges in repurposing existing and moving newly discovered interventions from the bench to clinical care have impeded the progress of this potentially transformational paradigm shift. In this article, we propose the creation of a standardized process for evaluating FDA-approved medications for their geroscience potential. Criteria for systematically evaluating the existing literature that spans from animal models to human studies will permit the prioritization of efforts and financial investments for translating geroscience and allow immediate progress on the design of the next Targeting Aging with MEtformin (TAME)-like study involving such candidate gerotherapeutics.
C1 [Kulkarni, Ameya S.; Barzilai, Nir] Albert Einstein Coll Med, Inst Aging Res, Bronx, NY 10467 USA.
   [Aleksic, Sandra] Albert Einstein Coll Med, Dept Med Endocrinol & Geriatr, Bronx, NY 10467 USA.
   [Berger, David M.] Montefiore Med Ctr, Dept Med Hosp Med, 111 E 210th St, Bronx, NY 10467 USA.
   [Berger, David M.] Albert Einstein Coll Med, Bronx, NY 10467 USA.
   [Sierra, Felipe] Ctr Hosp Univ Toulouse, Toulouse, France.
   [Kuchel, George A.] Univ Connecticut, Sch Med, UConn Ctr Aging, Farmington, CT USA.
   [Kulkarni, Ameya S.] AbbVie Inc, N Chicago, IL 60064 USA.
C3 Montefiore Medical Center; Albert Einstein College of Medicine; Yeshiva
   University; Yeshiva University; Montefiore Medical Center; Albert
   Einstein College of Medicine; Montefiore Medical Center; Albert Einstein
   College of Medicine; Yeshiva University; Montefiore Medical Center;
   Albert Einstein College of Medicine; Universite de Toulouse; Universite
   Toulouse III - Paul Sabatier; CHU de Toulouse; University of
   Connecticut; AbbVie
RP Kulkarni, AS; Barzilai, N (corresponding author), Albert Einstein Coll Med, Inst Aging Res, Bronx, NY 10467 USA.
EM ameyak225@gmail.com; nir.barzilai@einsteinmed.org
RI Aleksic, Sana/HKO-8194-2023; Kulkarni, Ameya/AAH-7996-2020
OI Aleksic, Sana/0000-0001-9255-1392; Kulkarni, Ameya/0000-0003-4495-8838;
   Barzilai, Nir/0000-0002-7787-6268
FU Einstein-Paul Glenn Foundation for Medical Research Center for the
   Biology of Human Aging; Nathan Shock Center of Excellence for the basic
   Biology of Aging [P30AG038072]; NIH [P30AG067988, R33AG061456]; National
   Institute on Aging [R33AG061456, P30AG067988, P30AG038072] Funding
   Source: NIH RePORTER
FX Einstein-Paul Glenn Foundation for Medical Research Center for the
   Biology of Human Aging; The Nathan Shock Center of Excellence for the
   basic Biology of Aging, Grant/Award Number: P30AG038072, NIH grant
   P30AG067988 and NIH grant R33AG061456
CR Ahmadi S, 2020, J GERONTOL A-BIOL, V75, pE9, DOI 10.1093/gerona/glaa056
   Akioyamen L, 2016, J AM SOC HYPERTENS, V10, P55, DOI 10.1016/j.jash.2015.11.005
   Asselbergs FW, 2004, CIRCULATION, V110, P2809, DOI 10.1161/01.CIR.0000146378.65439.7A
   Bangalore S, 2016, MAYO CLIN PROC, V91, P51, DOI 10.1016/j.mayocp.2015.10.019
   Bannister CA, 2014, DIABETES OBES METAB, V16, P1165, DOI 10.1111/dom.12354
   Barardo D, 2017, AGING CELL, V16, P594, DOI 10.1111/acel.12585
   Barzilai N, 2016, CELL METAB, V23, P1060, DOI 10.1016/j.cmet.2016.05.011
   Barzilai N, 2012, DIABETES, V61, P1315, DOI 10.2337/db11-1300
   Bharath LP, 2020, CELL METAB, V32, P44, DOI 10.1016/j.cmet.2020.04.015
   Blagosklonny MV, 2019, AGING-US, V11, P8048, DOI 10.18632/aging.102355
   Bode-Böger SM, 2005, BIOCHEM BIOPH RES CO, V334, P1226, DOI 10.1016/j.bbrc.2005.07.014
   Bowman L, 2018, NEW ENGL J MED, V379, P1529, DOI 10.1056/NEJMoa1804988
   Brugts JJ, 2015, INT J CARDIOL, V181, P425, DOI 10.1016/j.ijcard.2014.11.179
   Bulckaen H, 2008, AM J PHYSIOL-HEART C, V294, pH1562, DOI 10.1152/ajpheart.00241.2007
   Burch JB, 2014, J GERONTOL A-BIOL, V69, pS1, DOI 10.1093/gerona/glu041
   Cai H, 2020, INT J MOL MED, V45, P715, DOI 10.3892/ijmm.2020.4453
   Caldeira D, 2012, BMJ-BRIT MED J, V345, DOI 10.1136/bmj.e4260
   Campbell JM, 2018, J ALZHEIMERS DIS, V65, P1225, DOI 10.3233/JAD-180263
   Campbell JM, 2017, AGEING RES REV, V40, P31, DOI 10.1016/j.arr.2017.08.003
   Cao L, 2012, NEUROSCIENCE, V220, P85, DOI 10.1016/j.neuroscience.2012.06.044
   Castoldi F, 2020, CELL DEATH DISCOV, V6, DOI 10.1038/s41420-020-00365-0
   Cavalcante MB, 2020, AGING-US, V12, P2711, DOI 10.18632/aging.102772
   Cavender MA, 2018, J AM COLL CARDIOL, V71, P2497, DOI 10.1016/j.jacc.2018.01.085
   CDC (Cent. Dis. Control Prev.), 2017, DEATHS PERC TOT DEAT
   Chandra S, 2018, J NEUROSCI, V38, P6682, DOI 10.1523/JNEUROSCI.0054-18.2018
   Chen C, 2010, J CLIN INVEST, V120, P4091, DOI 10.1172/JCI43873
   Chen HH, 2011, RADIAT RES, V175, P214, DOI 10.1667/RR2323.1
   Chen Q, 2021, AGING-US, V13, P7828, DOI 10.18632/aging.202858
   Chen Y, 2020, EUR J PHARMACOL, V886, DOI 10.1016/j.ejphar.2020.173458
   Cheng C, 2014, J GERONTOL A-BIOL, V69, P1299, DOI 10.1093/gerona/glu073
   Chiasson JL, 2002, LANCET, V359, P2072, DOI 10.1016/S0140-6736(02)08905-5
   Chiasson JL, 2003, JAMA-J AM MED ASSOC, V290, P486, DOI 10.1001/jama.290.4.486
   Correia-Melo C, 2019, AGING CELL, V18, DOI 10.1111/acel.12882
   Costa M, 2016, CHEM-BIOL INTERACT, V253, P10, DOI 10.1016/j.cbi.2016.04.026
   Cryer DR, 2005, DIABETES CARE, V28, P539, DOI 10.2337/diacare.28.3.539
   da Cunha V, 2005, ATHEROSCLEROSIS, V178, P9, DOI 10.1016/j.atherosclerosis.2004.08.023
   Dagenais GR, 2008, DIABETES CARE, V31, P1007, DOI 10.2337/dc07-1868
   Dai YN, 2015, CANCER CAUSE CONTROL, V26, P1245, DOI 10.1007/s10552-015-0617-1
   Debarba LK, 2020, BRAIN BEHAV IMMUN, V89, P87, DOI 10.1016/j.bbi.2020.05.073
   deCavanagh EMV, 1997, AM J PHYSIOL-REG I, V272, pR514, DOI 10.1152/ajpregu.1997.272.2.R514
   Dodds SG, 2020, AGING CELL, V19, DOI 10.1111/acel.13088
   Dönertas HM, 2018, AGING CELL, V17, DOI 10.1111/acel.12819
   Duicu DM, 2017, CAN J PHYSIOL PHARM, V95, P1376, DOI 10.1139/cjpp-2017-0074
   Durak A, 2018, CARDIOVASC DIABETOL, V17, DOI 10.1186/s12933-018-0790-0
   Ekström N, 2016, DIABETES OBES METAB, V18, P990, DOI 10.1111/dom.12704
   Espeland MA, 2017, J GERONTOL A-BIOL, V72, P355, DOI 10.1093/gerona/glw220
   Farr JN, 2017, NAT MED, V23, P1072, DOI 10.1038/nm.4385
   Feng MX, 2019, FASEB BIOADV, V1, P579, DOI 10.1096/fba.2019-00041
   Feng XF, 2020, AGING-US, V12, P1087, DOI 10.18632/aging.102635
   Flurkey K, 2010, J GERONTOL A-BIOL, V65, P1275, DOI 10.1093/gerona/glq155
   Gandini S, 2014, CANCER PREV RES, V7, P867, DOI 10.1158/1940-6207.CAPR-13-0424
   Garg G, 2018, CAN J PHYSIOL PHARM, V96, P1189, DOI 10.1139/cjpp-2018-0209
   Haller H, 2011, NEW ENGL J MED, V364, P907, DOI 10.1056/NEJMoa1007994
   Han J, 2017, DIABETOLOGIA, V60, P364, DOI 10.1007/s00125-016-4158-2
   Hansson L, 1999, LANCET, V353, P611, DOI 10.1016/S0140-6736(98)05012-0
   Hansson L, 1998, LANCET, V351, P1755, DOI 10.1016/S0140-6736(98)04311-6
   Harrison DE, 2019, AGING CELL, V18, DOI 10.1111/acel.12898
   Harrison DE, 2014, AGING CELL, V13, P273, DOI 10.1111/acel.12170
   Hartwig J, 2021, FRONT IMMUNOL, V12, DOI 10.3389/fimmu.2021.581799
   Heerspink HJL, 2020, NEW ENGL J MED, V383, P1436, DOI 10.1056/NEJMoa2024816
   Herrera JJ, 2020, JCI INSIGHT, V5, DOI 10.1172/jci.insight.137474
   Hickson LJ, 2019, EBIOMEDICINE, V47, P446, DOI 10.1016/j.ebiom.2019.08.069
   Holman RR, 2017, LANCET DIABETES ENDO, V5, P877, DOI 10.1016/S2213-8587(17)30309-1
   Hong J, 2013, DIABETES CARE, V36, P1304, DOI 10.2337/dc12-0719
   Hosokawa M, 2012, PLOS ONE, V7, DOI 10.1371/journal.pone.0052389
   Huffman DM, 2016, J GERONTOL A-BIOL, V71, P1395, DOI 10.1093/gerona/glw106
   Imfeld P, 2012, J AM GERIATR SOC, V60, P916, DOI 10.1111/j.1532-5415.2012.03916.x
   Iske J, 2020, NAT COMMUN, V11, DOI 10.1038/s41467-020-18039-x
   Jong CB, 2019, INT J CARDIOL, V291, P152, DOI 10.1016/j.ijcard.2019.03.021
   Jorda A, 2020, INT J MED SCI, V17, P834, DOI 10.7150/ijms.40959
   Justice JN, 2019, EBIOMEDICINE, V40, P554, DOI 10.1016/j.ebiom.2018.12.052
   Justice JN, 2018, CARDIOVASC ENDOCR ME, V7, P80, DOI 10.1097/XCE.0000000000000159
   Kaeberlein M, 2019, SCI TRANSL MED, V11, DOI 10.1126/scitranslmed.aar4289
   Keller K, 2019, J GERONTOL A-BIOL, V74, P1149, DOI 10.1093/gerona/gly219
   Kennedy BK, 2014, CELL, V159, P708, DOI 10.1016/j.cell.2014.10.039
   Kim H, 2021, AGING CELL, V20, DOI 10.1111/acel.13317
   Knowler William C, 2002, N Engl J Med, V346, P393, DOI 10.1056/NEJMoa012512
   Kodali M, 2021, AGING CELL, V20, DOI 10.1111/acel.13277
   Koenig AM, 2017, ALZ DIS ASSOC DIS, V31, P107, DOI 10.1097/WAD.0000000000000202
   Korbut AI, 2020, INT J MOL SCI, V21, DOI 10.3390/ijms21082987
   Kosiborod M, 2017, CIRCULATION, V136, P249, DOI 10.1161/CIRCULATIONAHA.117.029190
   Kraig E, 2018, EXP GERONTOL, V105, P53, DOI 10.1016/j.exger.2017.12.026
   Kritchevsky SB, 2020, J GERONTOL A-BIOL, V75, P99, DOI 10.1093/gerona/glz267
   Kulkarni AS, 2020, CELL METAB, V32, P15, DOI 10.1016/j.cmet.2020.04.001
   Kulkarni AS, 2018, AGING CELL, V17, DOI 10.1111/acel.12723
   Laberge RM, 2015, NAT CELL BIOL, V17, P1049, DOI 10.1038/ncb3195
   Lamming DW, 2012, SCIENCE, V335, P1638, DOI 10.1126/science.1215135
   Landman GWD, 2010, DIABETES CARE, V33, P322, DOI 10.2337/dc09-1380
   Lee MS, 2011, BMC CANCER, V11, DOI 10.1186/1471-2407-11-20
   Leng WL, 2016, MEDIAT INFLAMM, V2016, DOI 10.1155/2016/6305735
   Leontieva OV, 2014, CELL DEATH DIS, V5, DOI 10.1038/cddis.2014.178
   Levin RL, 2004, ANN THORAC SURG, V77, P496, DOI 10.1016/S0003-4975(03)01510-8
   Lin XK, 2018, BIOSCIENCE REP, V38, DOI 10.1042/BSR20181822
   Lithell H, 2004, J HYPERTENS, V22, P1605, DOI 10.1097/01.hjh.0000133730.47372.4c
   Lithell H, 2003, J HYPERTENS, V21, P875, DOI 10.1097/00004872-200305000-00011
   Liu JM, 2012, HUM REPROD, V27, P1411, DOI 10.1093/humrep/des019
   Liu YH, 2021, LIPIDS HEALTH DIS, V20, DOI 10.1186/s12944-021-01430-y
   López-Otín C, 2013, CELL, V153, P1194, DOI 10.1016/j.cell.2013.05.039
   Luchsinger JA, 2017, DIABETES CARE, V40, P958, DOI 10.2337/dc16-2376
   Luchsinger JA, 2016, J ALZHEIMERS DIS, V51, P501, DOI 10.3233/JAD-150493
   Mannick JB, 2021, LANCET HEALTH LONGEV, V2, pE250, DOI 10.1016/S2666-7568(21)00062-3
   Mannick JB, 2018, SCI TRANSL MED, V10, DOI 10.1126/scitranslmed.aaq1564
   Mannick JB, 2014, SCI TRANSL MED, V6, DOI 10.1126/scitranslmed.3009892
   Marie A, 2018, AGING DIS, V9, P664, DOI 10.14336/AD.2017.0930
   Martin-Montalvo A, 2013, NAT COMMUN, V4, DOI 10.1038/ncomms3192
   Martínez M, 2000, BRAIN RES, V855, P100, DOI 10.1016/S0006-8993(99)02349-5
   Martyanov V, 2017, PLOS ONE, V12, DOI 10.1371/journal.pone.0187580
   McMurray JJV, 2019, NEW ENGL J MED, V381, P1995, DOI 10.1056/NEJMoa1911303
   McMurray JJ, 2010, NEW ENGL J MED, V362, P1477, DOI 10.1056/NEJMoa1001121
   McNeil JJ, 2018, NEW ENGL J MED, V379, P1519, DOI 10.1056/NEJMoa1803955
   Miller RA, 2020, JCI INSIGHT, V5, DOI 10.1172/jci.insight.140019
   Miller RA, 2014, AGING CELL, V13, P468, DOI 10.1111/acel.12194
   Miller RA, 2011, J GERONTOL A-BIOL, V66, P191, DOI 10.1093/gerona/glq178
   Moiseeva O, 2013, AGING CELL, V12, P489, DOI 10.1111/acel.12075
   Moore EM, 2013, DIABETES CARE, V36, P2981, DOI 10.2337/dc13-0229
   More J, 2018, FRONT AGING NEUROSCI, V10, DOI 10.3389/fnagi.2018.00399
   Nadon NL, 2017, EBIOMEDICINE, V21, P3, DOI 10.1016/j.ebiom.2016.11.038
   Nakao YM, 2012, DIABETES RES CLIN PR, V96, P68, DOI 10.1016/j.diabres.2011.11.025
   Neal B, 2017, NEW ENGL J MED, V377, P644, DOI [10.1056/nejmc1712572, 10.1056/NEJMoa1611925]
   Niklason A, 2004, J HYPERTENS, V22, P645, DOI 10.1097/00004872-200403000-00029
   Noreen F, 2020, CLIN EPIGENETICS, V12, DOI 10.1186/s13148-020-00956-9
   Novelle MG, 2016, CSH PERSPECT MED, V6, DOI 10.1101/cshperspect.a025932
   Olgar Y, 2020, J CELL MOL MED, V24, P8567, DOI 10.1111/jcmm.15483
   Olshansky SJ, 2016, CSH PERSPECT MED, V6, DOI 10.1101/cshperspect.a025940
   Onder G, 2002, LANCET, V359, P926, DOI 10.1016/S0140-6736(02)08024-8
   Oparil S, 2013, HYPERTENSION, V61, P977, DOI 10.1161/HYPERTENSIONAHA.111.00213
   Os I, 2008, HYPERTENSION, V51, P1103, DOI 10.1161/HYPERTENSIONAHA.107.105296
   Ou HT, 2016, CARDIOVASC DIABETOL, V15, DOI 10.1186/s12933-016-0350-4
   Packer M, 2020, NEW ENGL J MED, V383, P1413, DOI 10.1056/NEJMoa2022190
   Palliyaguru DL, 2019, MECH AGEING DEV, V180, P42, DOI 10.1016/j.mad.2019.03.005
   Paschoal VA, 2017, IMMUNOBIOLOGY, V222, P261, DOI 10.1016/j.imbio.2016.09.014
   Perkovic V, 2019, NEW ENGL J MED, V380, P2295, DOI 10.1056/NEJMoa1811744
   Pietrocola F, 2018, CELL REP, V22, P2395, DOI 10.1016/j.celrep.2018.02.024
   Rahman H, 2021, J INVEST DERMATOL, V141, P132, DOI 10.1016/j.jid.2020.06.003
   Ravid M, 1998, ANN INTERN MED, V128, P982, DOI 10.7326/0003-4819-128-12_Part_1-199806150-00004
   Rianon N, 2017, ARCH OSTEOPOROS, V12, DOI 10.1007/s11657-017-0387-3
   Ridker PM, 2005, NEW ENGL J MED, V352, P1293, DOI 10.1056/NEJMoa050613
   Ritsinger V, 2020, DIABETES VASC DIS RE, V17, DOI 10.1177/1479164120973676
   Roos CM, 2016, AGING CELL, V15, P973, DOI 10.1111/acel.12458
   Ryu YK, 2020, NEUROPHARMACOLOGY, V175, DOI 10.1016/j.neuropharm.2020.108173
   Saccon TD, 2021, J GERONTOL A-BIOL, V76, P1895, DOI 10.1093/gerona/glab002
   Saha B, 2014, AGING CELL, V13, P573, DOI 10.1111/acel.12190
   Samaras K, 2020, DIABETES CARE, V43, P2691, DOI 10.2337/dc20-0892
   Santos EL, 2009, BIOCHEM PHARMACOL, V78, P951, DOI 10.1016/j.bcp.2009.06.018
   Savarese G, 2013, J AM COLL CARDIOL, V61, P131, DOI 10.1016/j.jacc.2012.10.011
   Schafer MJ, 2017, NAT COMMUN, V8, DOI 10.1038/ncomms14532
   Schinaman JM, 2019, SCI REP-UK, V9, DOI 10.1038/s41598-019-44106-5
   Scott AJ, 2021, NATURE AGING, V1, P616, DOI 10.1038/s43587-021-00080-0
   Shea C, 2020, J FRALITY AGING, V9, P107, DOI 10.14283/jfa.2019.38
   Shi JH, 2019, INT J GYNECOL CANCER, V29, P140, DOI 10.1136/ijgc-2018-000060
   Shin YJ, 2011, CURR EYE RES, V36, P1116, DOI 10.3109/02713683.2011.614372
   Sierra F, 2021, J AM GERIATR SOC, V69, P2455, DOI 10.1111/jgs.17301
   Sierra-Ramirez A, 2020, AGING-US, V12, P11337, DOI 10.18632/aging.103607
   Singh AK, 2016, BIOCHEM CELL BIOL, V94, P471, DOI 10.1139/bcb-2016-0048
   Sink KM, 2009, ARCH INTERN MED, V169, P1195, DOI 10.1001/archinternmed.2009.175
   Smith BJ, 2019, BMC MICROBIOL, V19, DOI 10.1186/s12866-019-1494-7
   Song HF, 2012, CHINESE MED J-PEKING, V125, P1804, DOI 10.3760/cma.j.issn.0366-6999.2012.10.022
   Spilman P, 2010, PLOS ONE, V5, DOI 10.1371/journal.pone.0009979
   Stevens RJ, 2012, DIABETOLOGIA, V55, P2593, DOI 10.1007/s00125-012-2653-7
   Strong R, 2008, AGING CELL, V7, P641, DOI 10.1111/j.1474-9726.2008.00414.x
   Strong R, 2020, AGING CELL, V19, DOI 10.1111/acel.13269
   Strong R, 2016, AGING CELL, V15, P872, DOI 10.1111/acel.12496
   Sumukadas D, 2007, CAN MED ASSOC J, V177, P867, DOI 10.1503/cmaj.061339
   Thomopoulos C, 2015, J HYPERTENS, V33, P195, DOI 10.1097/HJH.0000000000000447
   Tocci G, 2011, AM J HYPERTENS, V24, P582, DOI 10.1038/ajh.2011.8
   Tomita I, 2020, CELL METAB, V32, P404, DOI 10.1016/j.cmet.2020.06.020
   Tong JJ, 2015, BEHAV BRAIN RES, V284, P138, DOI 10.1016/j.bbr.2015.01.052
   Tseng CH, 2018, J AM HEART ASSOC, V7, DOI 10.1161/JAHA.118.008860
   Tseng CH, 2012, EUR J ENDOCRINOL, V167, P409, DOI 10.1530/EJE-12-0369
   UK Prospective Diabetes Grp, 1998, LANCET, V352, P1558
   van Vark LC, 2012, EUR HEART J, V33, P2088, DOI 10.1093/eurheartj/ehs075
   Voloboueva LA, 2007, FASEB J, V21, P4077, DOI 10.1096/fj.07-8396com
   Walton RG, 2019, AGING CELL, V18, DOI 10.1111/acel.13039
   Wang HL, 2020, FRONT ONCOL, V9, DOI [10.3389/fonc.2019.01576, 10.12688/f1000research.23107.1]
   Wang R, 2017, AGING CELL, V16, P564, DOI 10.1111/acel.12587
   Wiemer M, 2008, AM HEART J, V156, DOI 10.1016/j.ahj.2008.07.005
   Wilcock GK, 2018, J ALZHEIMERS DIS, V61, P435, DOI 10.3233/JAD-170560
   Wischik CM, 2015, J ALZHEIMERS DIS, V44, P705, DOI 10.3233/JAD-142874
   Wiviott SD, 2019, NEW ENGL J MED, V380, P347, DOI [10.1056/NEJMoa1812389, 10.1056/NEJMc1902837]
   Woo Y, 2017, ONCOL LETT, V13, P3579, DOI 10.3892/ol.2017.5872
   Xiao K, 2020, J CLIN PHARM THER, V45, P783, DOI 10.1111/jcpt.13167
   Xiong ZM, 2017, SCI REP-UK, V7, DOI 10.1038/s41598-017-02419-3
   Xiong ZM, 2016, AGING CELL, V15, P279, DOI 10.1111/acel.12434
   Xu M, 2018, NAT MED, V24, P1246, DOI 10.1038/s41591-018-0092-9
   Yan WW, 2015, BRAIN RES, V1603, P22, DOI 10.1016/j.brainres.2015.01.042
   Yilmaz ÖH, 2012, NATURE, V486, P490, DOI 10.1038/nature11163
   Yu XY, 2019, HEART, V105, P1351, DOI 10.1136/heartjnl-2018-314639
   Yun P, 2016, J DIABETES RES, V2016, DOI 10.1155/2016/1602083
   Zakaria A, 2016, MOL NEUROBIOL, V53, P1220, DOI 10.1007/s12035-014-9088-8
   Zhang CM, 2020, MED SCI MONIT BASIC, V26, DOI 10.12659/MSMBR.923391
   Zhang K, 2020, DIABETES RES CLIN PR, V160, DOI 10.1016/j.diabres.2020.108001
   Zhang PS, 2019, NAT NEUROSCI, V22, P719, DOI 10.1038/s41593-019-0372-9
   Zhang S, 2021, STEM CELLS INT, V2021, DOI 10.1155/2021/6616240
   Zhang XL, 2019, NEUROL RES, V41, P52, DOI 10.1080/01616412.2018.1531199
   Zhao X, 2020, OXID MED CELL LONGEV, V2020, DOI 10.1155/2020/2524174
   Zhou DY, 2021, MOL MED REP, V23, DOI 10.3892/mmr.2020.11710
   Zhou H, 2018, REDOX BIOL, V15, P335, DOI 10.1016/j.redox.2017.12.019
   Zhou JB, 2020, METABOLISM, V109, DOI 10.1016/j.metabol.2020.154265
   Zhou YY, 2016, SCI REP-UK, V6, DOI 10.1038/srep33743
   Zhu XQ, 2020, AGING-US, V12, P17845, DOI 10.18632/aging.103693
   Zhu Y, 2015, AGING CELL, V14, P644, DOI 10.1111/acel.12344
   Ziehm M, 2017, AGING CELL, V16, P1006, DOI 10.1111/acel.12626
   Zinman B, 2016, NEW ENGL J MED, V374, P1094, DOI 10.1056/NEJMc1600827
NR 203
TC 81
Z9 91
U1 0
U2 19
PU WILEY
PI HOBOKEN
PA 111 RIVER ST, HOBOKEN 07030-5774, NJ USA
SN 1474-9718
EI 1474-9726
J9 AGING CELL
JI Aging Cell
PD APR
PY 2022
VL 21
IS 4
AR e13596
DI 10.1111/acel.13596
EA MAR 2022
PG 23
WC Cell Biology; Geriatrics & Gerontology
WE Science Citation Index Expanded (SCI-EXPANDED)
SC Cell Biology; Geriatrics & Gerontology
GA 1X1UP
UT WOS:000780030300001
PM 35343051
OA Green Submitted, gold
DA 2026-02-13
ER

PT J
AU Fujita, Y
   Taniguchi, Y
   Shinkai, S
   Tanaka, M
   Ito, M
AF Fujita, Yasunori
   Taniguchi, Yu
   Shinkai, Shoji
   Tanaka, Masashi
   Ito, Masafumi
TI Secreted growth differentiation factor15 as a potential biomarker for
   mitochondrial dysfunctions in aging and age-related disorders
SO GERIATRICS & GERONTOLOGY INTERNATIONAL
LA English
DT Review
DE age-related disorders; aging; biomarker; growth differentiation
   factor15; mitochondrial dysfunction
ID MACROPHAGE INHIBITORY CYTOKINE-1; TGF-BETA SUPERFAMILY; TYPE-2
   DIABETES-MELLITUS; HUMAN SKELETAL-MUSCLE; ACUTE CORONARY SYNDROME;
   NSAID-ACTIVATED GENE-1; FATTY-ACID OXIDATION; INSULIN-RESISTANCE;
   PARKINSONS-DISEASE; ALZHEIMERS-DISEASE
AB We and other have recently shown that growth differentiation factor15 (GDF15) is a useful diagnostic marker for mitochondrial diseases, which are inherited disorders caused by mitochondrial or nuclear genomic mutations that lead to impaired energy production. As the primary cause of mitochondrial diseases is mitochondrial dysfunction, the blood level of GDF15 might reflect mitochondrial function in patients, and thus could be a marker for mitochondrial dysfunction. GDF15 has been implicated in aging and various age-related disorders, such as cardiovascular diseases and diabetes, the blood level of which is reportedly elevated in older adults as well as in patients. Although GDF15 might be induced as a result of various cellular stresses and dysfunctions, it would also be possible that the blood GDF15 level reflects at least in part mitochondrial dysfunction in aging and age-related disorders. In the present review, we summarized the current literature regarding GDF15 in aging and age-related disorders from the perspective of biomarkers, with a particular focus on mitochondrial dysfunction. Geriatr Gerontol Int 2016; 16 (Suppl. 1): 17-29.
C1 [Fujita, Yasunori; Ito, Masafumi] Tokyo Metropolitan Inst Gerontol, Res Team Mech Aging, Tokyo, Japan.
   [Taniguchi, Yu; Shinkai, Shoji] Tokyo Metropolitan Inst Gerontol, Res Team Social Participat & Community Hlth, Tokyo, Japan.
   [Tanaka, Masashi] Tokyo Metropolitan Inst Gerontol, Dept Genom Longev & Hlth, Tokyo, Japan.
C3 Tokyo Metropolitan Institute of Gerontology; Tokyo Metropolitan
   Institute of Gerontology; Tokyo Metropolitan Institute of Gerontology
RP Ito, M (corresponding author), Tokyo Metropolitan Inst Gerontol, Res Team Mech Aging, Itabashi Ku, 35-2 Sakae Cho, Tokyo 1730015, Japan.
EM mito@tmig.or.jp
OI Fujita, Yasunori/0009-0006-0334-7212
FU Ministry of Education, Culture, Sports, Science and Technology of Japan
   [C-26350922, CER-26670342, A-25242062, A-22240072, B-21390459,
   C-26670481, C-21590411, CER-24650414]; Ministry of Health, Labor and
   Welfare of Japan [23-016, 23-116, 24-005]; Japan Agency for Medical
   Research and Development, AMED [15ek0109088h0001, 15ek0109088s0401];
   Grants-in-Aid for Scientific Research [26350922, 21590411, 25242062,
   26670481, 16H01872] Funding Source: KAKEN
FX The work in this article was supported in part by the following
   Grants-in-Aid from The Ministry of Education, Culture, Sports, Science
   and Technology of Japan: C-26350922 (to YF), CER-26670342 (to SS),
   A-25242062, A-22240072, B-21390459, C-26670481, C-21590411, and
   CER-24650414 (to MT). Additional support came from the program
   Grants-in-Aid for Research on Intractable Diseases (Mitochondrial
   Disorder) from The Ministry of Health, Labor and Welfare of Japan
   (23-016, 23-116, and 24-005 to MT), and from the program Practical
   Research Projects for Rare/Intractable Diseases from Japan Agency for
   Medical Research and Development, AMED (15ek0109088h0001 and
   15ek0109088s0401 to MT).
CR Akiyama M, 2009, FEBS LETT, V583, P933, DOI 10.1016/j.febslet.2009.02.006
   Albertoni M, 2002, ONCOGENE, V21, P4212, DOI 10.1038/sj.onc.1205610
   Aliev G, 2009, INT J BIOCHEM CELL B, V41, P1989, DOI 10.1016/j.biocel.2009.03.015
   Anand IS, 2010, CIRCULATION, V122, P1387, DOI 10.1161/CIRCULATIONAHA.109.928846
   Anderson EJ, 2009, J CLIN INVEST, V119, P573, DOI 10.1172/JCI37048
   Baek SJ, 2005, MOL PHARMACOL, V67, P356, DOI 10.1124/mol.104.005108
   Baek SJ, 2004, CARCINOGENESIS, V25, P2425, DOI 10.1093/carcin/bgh255
   Baek SJ, 2004, J BIOL CHEM, V279, P6883, DOI 10.1074/jbc.M305295200
   Baek SJ, 2001, J BIOL CHEM, V276, P33384, DOI 10.1074/jbc.M101814200
   Baek SJ, 2001, MOL PHARMACOL, V59, P901, DOI 10.1124/mol.59.4.901
   Bauskin AR, 2005, CANCER RES, V65, P2330, DOI 10.1158/0008-5472.CAN-04-3827
   Bauskin AR, 2010, J INTERF CYTOK RES, V30, P389, DOI 10.1089/jir.2009.0052
   Bender A, 2006, NAT GENET, V38, P515, DOI 10.1038/ng1769
   BENZI G, 1992, NEUROBIOL AGING, V13, P361, DOI 10.1016/0197-4580(92)90109-B
   Bonaca MP, 2011, ARTERIOSCL THROM VAS, V31, P203, DOI 10.1161/ATVBAHA.110.213512
   Bootcov MR, 1997, P NATL ACAD SCI USA, V94, P11514, DOI 10.1073/pnas.94.21.11514
   Böttner M, 1999, CELL TISSUE RES, V297, P103, DOI 10.1007/s004410051337
   Boushel R, 2007, DIABETOLOGIA, V50, P790, DOI 10.1007/s00125-007-0594-3
   Bratic A, 2013, J CLIN INVEST, V123, P951, DOI 10.1172/JCI64125
   Bua E, 2006, AM J HUM GENET, V79, P469, DOI 10.1086/507132
   Carstensen M, 2010, EUR J ENDOCRINOL, V162, P913, DOI 10.1530/EJE-09-1066
   Cekanova M, 2010, EUR J PHARMACOL, V637, P30, DOI 10.1016/j.ejphar.2010.03.055
   Chanséaume E, 2007, OBESITY, V15, P50, DOI 10.1038/oby.2007.511
   Chen LA, 2015, J NEUROSCI, V35, P890, DOI 10.1523/JNEUROSCI.0089-14.2015
   Chinta SJ, 2010, NEUROSCI LETT, V486, P235, DOI 10.1016/j.neulet.2010.09.061
   CHOMYN A, 1992, P NATL ACAD SCI USA, V89, P4221, DOI 10.1073/pnas.89.10.4221
   Chrysovergis K, 2014, INT J OBESITY, V38, P1555, DOI 10.1038/ijo.2014.27
   CORRALDEBRINSKI M, 1992, NAT GENET, V2, P324, DOI 10.1038/ng1292-324
   Daniels LB, 2011, CIRCULATION, V123, P2101, DOI 10.1161/CIRCULATIONAHA.110.979740
   David DC, 2005, J BIOL CHEM, V280, P23802, DOI 10.1074/jbc.M500356200
   de Jager SCA, 2011, J EXP MED, V208, P217, DOI 10.1084/jem.20100370
   Diamant M, 2003, J AM COLL CARDIOL, V42, P328, DOI 10.1016/S0735-1097(03)00625-9
   Didier L, 2007, AM J PHYSIOL-ENDOC M, V293, pE1169, DOI 10.1152/ajpendo.00263.2007
   Dostálová I, 2009, EUR J ENDOCRINOL, V161, P397, DOI 10.1530/EJE-09-0417
   Egerman MA, 2015, CELL METAB, V22, P164, DOI 10.1016/j.cmet.2015.05.010
   Eggers KM, 2013, CLIN CHEM, V59, P1091, DOI 10.1373/clinchem.2012.201210
   Eggers KM, 2010, CIRC-CARDIOVASC GENE, V3, P88, DOI 10.1161/CIRCGENETICS.109.877456
   El-Hattab AW, 2015, MOL GENET METAB, V116, P4, DOI 10.1016/j.ymgme.2015.06.004
   Fayet G, 2002, NEUROMUSCULAR DISORD, V12, P484, DOI 10.1016/S0960-8966(01)00332-7
   Fernández-Moriano C, 2015, OXID MED CELL LONGEV, V2015, DOI 10.1155/2015/408927
   Fuchs T, 2013, AGING CELL, V12, P882, DOI 10.1111/acel.12116
   Fujita Y, 2015, MITOCHONDRION, V20, P34, DOI 10.1016/j.mito.2014.10.006
   Kalko SG, 2014, BMC GENOMICS, V15, DOI 10.1186/1471-2164-15-91
   HATTORI N, 1991, ANN NEUROL, V30, P563, DOI 10.1002/ana.410300409
   HAYASHI JI, 1991, P NATL ACAD SCI USA, V88, P10614, DOI 10.1073/pnas.88.23.10614
   Hromas R, 1997, BBA-GENE STRUCT EXPR, V1354, P40, DOI 10.1016/S0167-4781(97)00122-X
   IKEBE S, 1990, BIOCHEM BIOPH RES CO, V170, P1044, DOI 10.1016/0006-291X(90)90497-B
   Ikeda Y, 2015, CIRC RES, V116, P264, DOI 10.1161/CIRCRESAHA.116.303356
   Izumiya Y, 2014, CAN J CARDIOL, V30, P338, DOI 10.1016/j.cjca.2013.12.010
   Jiang JY, 2015, PLOS ONE, V10, DOI 10.1371/journal.pone.0123399
   Johnen H, 2007, NAT MED, V13, P1333, DOI 10.1038/nm1677
   Katsimpardi L, 2014, SCIENCE, V344, P630, DOI 10.1126/science.1251141
   Kazlauskaite A, 2015, FEBS J, V282, P215, DOI 10.1111/febs.13127
   Kelley DE, 2002, DIABETES, V51, P2944, DOI 10.2337/diabetes.51.10.2944
   Kempf T, 2006, CIRC RES, V98, P351, DOI 10.1161/01.RES.0000202805.73038.48
   Kempf T, 2007, J AM COLL CARDIOL, V50, P1054, DOI 10.1016/j.jacc.2007.04.091
   Kempf T, 2012, EUR J ENDOCRINOL, V167, P671, DOI 10.1530/EJE-12-0466
   Kempf T, 2011, NAT MED, V17, P581, DOI 10.1038/nm.2354
   Khan SQ, 2009, EUR HEART J, V30, P1057, DOI 10.1093/eurheartj/ehn600
   Kim JA, 2008, CIRC RES, V102, P401, DOI 10.1161/CIRCRESAHA.107.165472
   Kim KK, 2008, CARCINOGENESIS, V29, P704, DOI 10.1093/carcin/bgn031
   Koves TR, 2008, CELL METAB, V7, P45, DOI 10.1016/j.cmet.2007.10.013
   Krieg AJ, 2010, MOL CELL BIOL, V30, P344, DOI 10.1128/MCB.00444-09
   Lane RK, 2015, BBA-BIOENERGETICS, V1847, P1387, DOI 10.1016/j.bbabio.2015.05.021
   Larsson NG, 2010, ANNU REV BIOCHEM, V79, P683, DOI 10.1146/annurev-biochem-060408-093701
   Lawton LN, 1997, GENE, V203, P17, DOI 10.1016/S0378-1119(97)00485-X
   Lee JY, 2010, J CELL BIOL, V189, P671, DOI 10.1083/jcb.201001039
   Lee SH, 2010, CARCINOGENESIS, V31, P719, DOI 10.1093/carcin/bgq016
   Lenaz G, 1997, MOL CELL BIOCHEM, V174, P329, DOI 10.1023/A:1006854619336
   Li PX, 2000, J BIOL CHEM, V275, P20127, DOI 10.1074/jbc.M909580199
   Lind L, 2009, EUR HEART J, V30, P2346, DOI 10.1093/eurheartj/ehp261
   Loffredo FS, 2013, CELL, V153, P828, DOI 10.1016/j.cell.2013.04.015
   López-Otín C, 2013, CELL, V153, P1194, DOI 10.1016/j.cell.2013.05.039
   Lowell BB, 2005, SCIENCE, V307, P384, DOI 10.1126/science.1104343
   Manczak M, 2005, J NEUROCHEM, V92, P494, DOI 10.1111/j.1471-4159.2004.02884.x
   Manczak M, 2006, HUM MOL GENET, V15, P1437, DOI 10.1093/hmg/ddl066
   Martin SD, 2014, BBA-GEN SUBJECTS, V1840, P1303, DOI 10.1016/j.bbagen.2013.09.019
   Maurer I, 2000, NEUROBIOL AGING, V21, P455, DOI 10.1016/S0197-4580(00)00112-3
   Mazzone T, 2008, LANCET, V371, P1800, DOI 10.1016/S0140-6736(08)60768-0
   Min KW, 2016, ONCOGENE, V35, P377, DOI 10.1038/onc.2015.95
   Mishra P, 2014, NAT REV MOL CELL BIO, V15, P634, DOI 10.1038/nrm3877
   MIZUNO Y, 1989, BIOCHEM BIOPH RES CO, V163, P1450, DOI 10.1016/0006-291X(89)91141-8
   Montaigne D, 2014, CIRCULATION, V130, P554, DOI 10.1161/CIRCULATIONAHA.113.008476
   Mootha VK, 2003, NAT GENET, V34, P267, DOI 10.1038/ng1180
   Papanicolaou KN, 2012, CIRC RES, V111, P1012, DOI 10.1161/CIRCRESAHA.112.274142
   Paralkar VM, 1998, J BIOL CHEM, V273, P13760, DOI 10.1074/jbc.273.22.13760
   Patti ME, 2003, P NATL ACAD SCI USA, V100, P8466, DOI 10.1073/pnas.1032913100
   Payne BAI, 2015, BBA-BIOENERGETICS, V1847, P1347, DOI 10.1016/j.bbabio.2015.05.022
   Ponnaluri VKC, 2011, BIOCHEM BIOPH RES CO, V415, P373, DOI 10.1016/j.bbrc.2011.10.075
   Rhein V, 2009, P NATL ACAD SCI USA, V106, P20057, DOI 10.1073/pnas.0905529106
   Ritov VB, 2010, AM J PHYSIOL-ENDOC M, V298, pE49, DOI 10.1152/ajpendo.00317.2009
   Ron D, 2002, J CLIN INVEST, V110, P1383, DOI 10.1172/JCI200216784
   Ryan BJ, 2015, TRENDS BIOCHEM SCI, V40, P200, DOI 10.1016/j.tibs.2015.02.003
   Scheuermann-Freestone M, 2003, CIRCULATION, V107, P3040, DOI 10.1161/01.CIR.0000072789.89096.10
   Schindowski K, 2011, CELL TISSUE RES, V343, P399, DOI 10.1007/s00441-010-1090-5
   Shim M, 2005, J BIOL CHEM, V280, P18636, DOI 10.1074/jbc.M414613200
   Shnaper S, 2009, INT J CANCER, V125, P2624, DOI 10.1002/ijc.24639
   Short KR, 2005, P NATL ACAD SCI USA, V102, P5618, DOI 10.1073/pnas.0501559102
   Sinha M, 2014, SCIENCE, V344, P649, DOI 10.1126/science.1251152
   Stahrenberg R, 2010, EUR J HEART FAIL, V12, P1309, DOI 10.1093/eurjhf/hfq151
   Stewart JB, 2015, NAT REV GENET, V16, P530, DOI 10.1038/nrg3966
   Strelau J, 2000, J NEUROSCI, V20, P8597
   Strelau J, 2009, J NEUROSCI, V29, P13640, DOI 10.1523/JNEUROSCI.1133-09.2009
   Subramaniam S, 2003, J BIOL CHEM, V278, P8904, DOI 10.1074/jbc.M210037200
   Subramaniam SR, 2013, PROG NEUROBIOL, V106, P17, DOI 10.1016/j.pneurobio.2013.04.004
   Tanaka M, 2007, MITOCHONDRION, V7, P399, DOI 10.1016/j.mito.2007.07.002
   Taylor RW, 2003, J CLIN INVEST, V112, P1351, DOI 10.1172/JCI200319435
   Trifunovic A, 2004, NATURE, V429, P417, DOI 10.1038/nature02517
   Trushina E, 2012, PLOS ONE, V7, DOI 10.1371/journal.pone.0032737
   Tsai VWW, 2013, PLOS ONE, V8, DOI 10.1371/journal.pone.0055174
   Turner N, 2007, DIABETES, V56, P2085, DOI 10.2337/db07-0093
   Twig G, 2008, BBA-BIOENERGETICS, V1777, P1092, DOI 10.1016/j.bbabio.2008.05.001
   Tyynismaa H, 2005, P NATL ACAD SCI USA, V102, P17687, DOI 10.1073/pnas.0505551102
   Unsicker K, 2013, CYTOKINE GROWTH F R, V24, P373, DOI 10.1016/j.cytogfr.2013.05.003
   Vila G, 2011, CLIN CHEM, V57, P309, DOI 10.1373/clinchem.2010.153726
   Vousden KH, 2007, NAT REV MOL CELL BIO, V8, P275, DOI 10.1038/nrm2147
   Wang XY, 2014, AGING-US, V6, P690, DOI 10.18632/aging.100687
   Wiklund FE, 2010, AGING CELL, V9, P1057, DOI 10.1111/j.1474-9726.2010.00629.x
   Wilkins HM, 2014, REDOX BIOL, V2, P619, DOI 10.1016/j.redox.2014.03.006
   Wollert KC, 2007, CIRCULATION, V115, P962, DOI 10.1161/CIRCULATIONAHA.106.650846
   Xie H, 2013, J NEUROSCI, V 33, P17042, DOI 10.1523/JNEUROSCI.1836-13.2013
   Xu J, 2006, CIRC RES, V98, P342, DOI 10.1161/01.RES.0000202804.84885.d0
   Yang H, 2010, CARCINOGENESIS, V31, P703, DOI 10.1093/carcin/bgq008
   Yao J, 2009, P NATL ACAD SCI USA, V106, P14670, DOI 10.1073/pnas.0903563106
   Yatsuga S, 2015, ANN NEUROL, V78, P814, DOI 10.1002/ana.24506
   YEN TC, 1991, BIOCHEM BIOPH RES CO, V178, P124, DOI 10.1016/0006-291X(91)91788-E
NR 126
TC 167
Z9 182
U1 1
U2 16
PU WILEY
PI HOBOKEN
PA 111 RIVER ST, HOBOKEN 07030-5774, NJ USA
SN 1444-1586
EI 1447-0594
J9 GERIATR GERONTOL INT
JI Geriatr. Gerontol. Int.
PD MAR
PY 2016
VL 16
SU 1
SI SI
BP 17
EP 29
DI 10.1111/ggi.12724
PG 13
WC Geriatrics & Gerontology; Gerontology
WE Science Citation Index Expanded (SCI-EXPANDED); Social Science Citation Index (SSCI)
SC Geriatrics & Gerontology
GA DH9QP
UT WOS:000373131100003
PM 27018280
OA Bronze
DA 2026-02-13
ER

PT J
AU Li, JL
   Yang, JZ
   Yang, T
   Chen, HM
   Zou, LH
   Li, MX
AF Li, Jinlian
   Yang, Jianzheng
   Yang, Tao
   Chen, Hongmei
   Zou, Lihua
   Li, Mingxing
TI The value of musculoskeletal thermal radiation imaging in type 2
   diabetes patients with sarcopenia☆
SO THERMAL SCIENCE AND ENGINEERING PROGRESS
LA English
DT Article
DE Musculoskeletal; Thermal radiation image inspection; Type 2 diabetes;
   Sarcopenia
ID MUSCLE; ULTRASOUND
AB As a condition of muscle mass loss and decreased muscle function associated with aging, oligomyosis not only affects patients' ability to live daily, but also may exacerbate the occurrence of diabetes complications. The study selected patients diagnosed with type 2 diabetes, and selected experimental and control groups. All participants were evaluated by musculoskeletal thermal radiation imaging and traditional diagnostic methods, including electromyography and muscle biopsy. Thermal radiation imaging uses high-precision thermal imaging equipment to scan the muscles of the patient's limbs and record the temperature distribution of the muscle tissue. Electromyography and muscle biopsy are performed in accordance with standard operating procedures to ensure data accuracy. By comparing and analyzing the diagnostic results of the two methods, the diagnostic efficiency of thermal radiation image examination was evaluated. The results show that musculoskeletal thermal radiation imaging has a high diagnostic value in type 2 diabetes mellitus with oligomyosis. Thermal radiation images can clearly show the abnormal temperature distribution of muscle tissue, and have a good agreement with the results of EMG and muscle biopsy. In the experimental group, the abnormal areas found by thermal radiation imaging were consistent with the clinical signs and symptoms of patients with oligomyosis, and no similar abnormalities were found in the control group. Through the correlation analysis of the characteristics of thermal radiation images and the severity of oligomyosis, it was found that the specific temperature distribution pattern was positively correlated with the severity of oligomyosis.
C1 [Li, Jinlian; Yang, Jianzheng; Yang, Tao; Zou, Lihua; Li, Mingxing] Southwest Med Univ, Dept Ultrasound, Affiliated Hosp, Luzhou 646000, Sichuan, Peoples R China.
   [Li, Jinlian] Peoples Hosp Jianyang City, Chengdu, Sichuan, Peoples R China.
   [Chen, Hongmei] Chongqing Int Travel Healthcare Ctr, Chongqing 400012, Peoples R China.
C3 Southwest Medical University
RP Li, MX (corresponding author), Southwest Med Univ, Dept Ultrasound, Affiliated Hosp, Luzhou 646000, Sichuan, Peoples R China.
EM LMX6333@163.com
RI Li, Mingxing/NKP-9481-2025
CR Albano D, 2020, EUR RADIOL, V30, P2199, DOI 10.1007/s00330-019-06573-2
   Bahat G, 2022, CURR OPIN CLIN NUTR, V25, P37, DOI 10.1097/MCO.0000000000000801
   Barotsis N, 2020, EUR J PHYS REHAB MED, V56, P427, DOI 10.23736/S1973-9087.20.06222-X
   Bastijns S, 2020, ULTRASOUND MED BIOL, V46, P2891, DOI 10.1016/j.ultrasmedbio.2020.06.023
   Chen LK, 2020, J AM MED DIR ASSOC, V21, P300, DOI 10.1016/j.jamda.2019.12.012
   Feng LY, 2022, J CLIN ENDOCR METAB, V107, P1470, DOI 10.1210/clinem/dgab884
   Giraudo C, 2020, QUANT IMAG MED SURG, V10, P1602, DOI 10.21037/qims.2019.12.15
   Gitto S, 2020, SEMIN MUSCULOSKEL R, V24, P367, DOI 10.1055/s-0040-1709720
   Izzo A, 2021, NUTRIENTS, V13, DOI 10.3390/nu13010183
   Kim Tae Nyun, 2013, J Bone Metab, V20, P1
   Li SM, 2020, INT J MED SCI, V17, P2947, DOI 10.7150/ijms.49637
   Mateos-Angulo A, 2019, NUTRIENTS, V11, DOI 10.3390/nu11061247
   Naruse M, 2022, J APPL PHYSIOL, V132, P1267, DOI 10.1152/japplphysiol.00041.2022
   Nijholt W, 2017, J CACHEXIA SARCOPENI, V8, P702, DOI 10.1002/jcsm.12210
   Nishikawa H, 2021, IN VIVO, V35, P3001, DOI 10.21873/invivo.12595
   Perkisas S, 2021, EUR GERIATR MED, V12, P45, DOI 10.1007/s41999-020-00433-9
   Ponti F, 2020, QUANT IMAG MED SURG, V10, P1699, DOI 10.21037/qims-19-1048
   ROSENBERG IH, 1989, AM J CLIN NUTR, V50, P1231, DOI 10.1093/ajcn/50.5.1231
   Tagami Y, 2022, J ORAL SCI, V64, P44, DOI 10.2334/josnusd.21-0351
NR 19
TC 0
Z9 0
U1 0
U2 4
PU ELSEVIER
PI AMSTERDAM
PA RADARWEG 29, 1043 NX AMSTERDAM, NETHERLANDS
SN 2451-9049
J9 THERM SCI ENG PROG
JI Therm. Sci. Eng. Prog.
PD FEB
PY 2025
VL 58
AR 103235
DI 10.1016/j.tsep.2025.103235
EA JAN 2025
PG 11
WC Thermodynamics; Energy & Fuels; Engineering, Mechanical; Mechanics
WE Science Citation Index Expanded (SCI-EXPANDED)
SC Thermodynamics; Energy & Fuels; Engineering; Mechanics
GA S5D2C
UT WOS:001398417800001
DA 2026-02-13
ER

PT J
AU Webel, AR
   Schexnayder, J
   Cioe, PA
   Zuñiga, JA
AF Webel, Allison R.
   Schexnayder, Julie
   Cioe, Patricia A.
   Zuniga, Julie A.
TI A Review of Chronic Comorbidities in Adults Living With HIV: State of
   the Science
SO JANAC-JOURNAL OF THE ASSOCIATION OF NURSES IN AIDS CARE
LA English
DT Review
DE cancer; cardiovascular disease; diabetes mellitus; HIV; multimorbidity
ID FATTY LIVER-DISEASE; ANAL INTRAEPITHELIAL NEOPLASIA; SMOKING-CESSATION
   TREATMENT; IMMUNODEFICIENCY-VIRUS-INFECTION; MYOCARDIAL-INFARCTION
   RATES; TYPE-2 DIABETES-MELLITUS; SQUAMOUS-CELL CARCINOMA; CHRONIC
   KIDNEY-DISEASE; ALCOHOL-USE DISORDERS; HEPATOCELLULAR-CARCINOMA
AB People living with HIV are living longer, high-quality lives; however, as they age, this population is at increased risk for developing chronic comorbidities, including cardiovascular disease, certain types of cancer (e.g., lung, anal, and liver), and diabetes mellitus. The purpose of this state-of-the-science review is to provide an evidence-based summary on common physical comorbidities experienced by people living and aging with HIV. We focus on those chronic conditions that are prevalent and growing and share behavioral risk factors that are common in people living with HIV. We will discuss the current evidence on the epidemiology, physiology, prevention strategies, screening, and treatment options for people living with HIV across resource settings.
C1 [Webel, Allison R.] Case Western Reserve Univ, Frances Payne Bolton Sch Nursing, Nursing, Cleveland, OH 44106 USA.
   [Schexnayder, Julie] Case Western Reserve Univ, Frances Payne Bolton Sch Nursing, Cleveland, OH 44106 USA.
   [Cioe, Patricia A.] Brown Univ, Sch Publ Hlth, Behav & Social Sci, Providence, RI 02912 USA.
   [Zuniga, Julie A.] Univ Texas Austin, Sch Nursing, Nursing, Austin, TX 78712 USA.
C3 University System of Ohio; Case Western Reserve University; University
   System of Ohio; Case Western Reserve University; Brown University;
   University of Texas System; University of Texas Austin
RP Webel, AR (corresponding author), Case Western Reserve Univ, Frances Payne Bolton Sch Nursing, Nursing, Cleveland, OH 44106 USA.
EM arw72@case.edu
RI ; Schexnayder, Julie/GLS-3648-2022
OI Webel, Allison/0000-0002-7538-5780; 
FU National Institutes of Health [NR018391, U01HL142099, AG066562];
   National Heart Lung and Blood Institute [U01HL142099] Funding Source:
   NIH RePORTER; National Institute of Nursing Research [R01NR018391]
   Funding Source: NIH RePORTER; National Institute on Aging [R01AG066562]
   Funding Source: NIH RePORTER
FX The work was funded, in part, by the National Institutes of Health
   (NR018391, U01HL142099, AG066562; PI:A. R. Webel). The content is solely
   the responsibility of the authors and does not necessarily represent the
   official views of the National Institutes of Health.
CR Addolorato G, 2016, J HEPATOL, V65, P618, DOI 10.1016/j.jhep.2016.04.029
   Adedeji Tewogbade Adeoye, 2015, J Int Assoc Provid AIDS Care, V14, P434, DOI [10.1177/2325957415587570, 10.1177/2325957415587570]
   Alemany L, 2015, INT J CANCER, V136, P98, DOI 10.1002/ijc.28963
   Alonso A, 2019, J AM HEART ASSOC, V8, DOI 10.1161/JAHA.119.012241
   Altekruse SF, 2018, AIDS, V32, P513, DOI 10.1097/QAD.0000000000001721
   American Diabetes Association, 2017, Clin Diabetes, V35, P5, DOI 10.2337/cd16-0067
   American Heart Association, 2020, MY LIF CHECK
   Anema A, 2011, AIDS CARE, V23, P221, DOI 10.1080/09540121.2010.498908
   [Anonymous], 2020, NATL DIABETES STAT R
   [Anonymous], 2020, HIV DRUG INT
   [Anonymous], 2018, CURR CIG SMOK AD US
   Antoniou Tony, 2020, CMAJ Open, V8, pE83, DOI [10.9778/cmajo.20190028, 10.9778/cmajo.20190028]
   Arnett DK, 2019, CIRCULATION, V140, pE563, DOI 10.1161/CIR.0000000000000677
   Bailin SS, 2020, CURR HIV-AIDS REP, V17, P138, DOI 10.1007/s11904-020-00483-5
   Barua RS, 2018, J AM COLL CARDIOL, V72, P3332, DOI 10.1016/j.jacc.2018.10.027
   Beckman JA, 2018, CIRCULATION, V138, P255, DOI 10.1161/CIRCULATIONAHA.117.032647
   Benard A, 2007, AIDS PATIENT CARE ST, V21, P458, DOI 10.1089/apc.2006.0142
   Benzekri NA, 2015, PLOS ONE, V10, DOI 10.1371/journal.pone.0141819
   Bickel M, 2013, HIV MED, V14, P127, DOI 10.1111/j.1468-1293.2012.01045.x
   Blas-García A, 2011, CURR PHARM DESIGN, V17, P4076, DOI 10.2174/138161211798764951
   Bonjoch A, 2014, AIDS PATIENT CARE ST, V28, P524, DOI 10.1089/apc.2014.0172
   Bosh KA, 2018, EPIDEMIOL INFECT, V146, P920, DOI [10.1017/S0950268818000766, 10.1017/s0950268818000766]
   Botros D, 2012, CURR HIV-AIDS REP, V9, P351, DOI 10.1007/s11904-012-0135-7
   Bravo I, 2018, BRIT J CLIN PHARMACO, V84, P1617, DOI 10.1111/bcp.13583
   Bray F, 2018, CA-CANCER J CLIN, V68, P394, DOI [10.3322/caac.21492, 10.3322/caac.21609]
   Brown T.T, 2019, ENDOTEXT
   Brown TT, 2010, DIABETES CARE, V33, P2244, DOI 10.2337/dc10-0633
   Browning KK, 2016, AIDS BEHAV, V20, P608, DOI 10.1007/s10461-015-1059-1
   Bruyand M, 2011, J HEPATOL, V55, P1058, DOI 10.1016/j.jhep.2011.02.017
   Bryant AK, 2018, JAMA ONCOL, V4, P120, DOI 10.1001/jamaoncol.2017.2844
   Caceres BA, 2019, J CARDIOVASC NURS, V34, P380, DOI 10.1097/JCN.0000000000000588
   Casey DE Jr, 2019, CIRC-CARDIOVASC QUAL, V12, DOI [10.1161/HCQ.0000000000000057, 10.1016/j.jacc.2019.10.001]
   Chalasani N, 2018, HEPATOLOGY, V67, P328, DOI [10.1002/hep.29367, 10.1038/s42255-021-00344-4]
   Chew D, 2014, AIDS RES TREAT, V2014, DOI 10.1155/2014/237834
   Cho NH, 2018, DIABETES RES CLIN PR, V138, P271, DOI 10.1016/j.diabres.2018.02.023
   Chow FC, 2012, JAIDS-J ACQ IMM DEF, V60, P351, DOI 10.1097/QAI.0b013e31825c7f24
   Chrisler JC, 2016, J SOC ISSUES, V72, P86, DOI 10.1111/josi.12157
   Cioe Patricia A, 2013, J Addict Behav Ther Rehabil, V2, P1000112
   Clifford GM, 2012, BRIT J CANCER, V106, P447, DOI 10.1038/bjc.2011.558
   Colón-López V, 2018, J CLIN ONCOL, V36, P68, DOI 10.1200/JCO.2017.74.9291
   Cooperman NA, 2016, CURR ADDICT REP, V3, P19, DOI [10.1007/s40429-016-0090-2, DOI 10.1007/S40429-016-0090-2, 10.1007/s40429-016-0090-2]
   Courlet P, 2019, OPEN FORUM INFECT DI, V6, DOI 10.1093/ofid/ofz531
   Cropsey KL, 2015, JAIDS-J ACQ IMM DEF, V69, P291, DOI 10.1097/QAI.0000000000000579
   Cropsey KL, 2013, ADDICT BEHAV, V38, P2541, DOI 10.1016/j.addbeh.2013.05.003
   Crowell TA, 2015, JAIDS-J ACQ IMM DEF, V68, P425, DOI 10.1097/QAI.0000000000000490
   Cui Q, 2012, AIDS PATIENT CARE ST, V26, P12, DOI 10.1089/apc.2011.0199
   Curry SJ, 2018, JAMA-J AM MED ASSOC, V320, P1899, DOI 10.1001/jama.2018.16789
   Dang K, 2020, AM J GASTROENTEROL, V115, P96, DOI 10.14309/ajg.0000000000000380
   Dawson-Rose C, 2016, J ASSOC NURSE AIDS C, V27, P574, DOI 10.1016/j.jana.2016.03.001
   de Dios MA, 2016, NICOTINE TOB RES, V18, P1126, DOI 10.1093/ntr/ntv144
   de Martel C, 2017, INT J CANCER, V141, P664, DOI 10.1002/ijc.30716
   Devanathan AS, 2019, CLIN PHARMACOL THER, V105, P1362, DOI 10.1002/cpt.1393
   Diana NE, 2016, INT J NEPHROL RENOV, V9, P223, DOI 10.2147/IJNRD.S93887
   Dore GJ, 2010, AIDS, V24, P857, DOI 10.1097/QAD.0b013e328334bddb
   Duko B, 2019, SUBST ABUSE TREAT PR, V14, DOI 10.1186/s13011-019-0240-3
   Ehren K, 2014, INFECTION, V42, P135, DOI 10.1007/s15010-013-0535-7
   Ekrikpo UE, 2018, PLOS ONE, V13, DOI 10.1371/journal.pone.0195443
   El-Serag HB, 2014, HEPATOLOGY, V60, P1767, DOI 10.1002/hep.27222
   Engels EA, 2017, CLIN INFECT DIS, V65, P636, DOI 10.1093/cid/cix392
   Feinstein MJ, 2019, CIRCULATION, V140, pE98, DOI 10.1161/CIR.0000000000000695
   Ferketich AK, 2013, NICOTINE TOB RES, V15, P247, DOI 10.1093/ntr/nts121
   Finnell DS, 2014, SUBST ABUS, V35, P114, DOI 10.1080/08897077.2014.888384
   Fiore MichaelC., 2009, Treating tobacco use and dependence: 2008 update
   Fleming J, 2020, AIDS CARE, V32, P1353, DOI 10.1080/09540121.2019.1698705
   Fox CS, 2015, CIRCULATION, V132, P691, DOI 10.1161/CIR.0000000000000230
   Freiberg MS, 2013, JAMA INTERN MED, V173, P614, DOI 10.1001/jamainternmed.2013.3728
   Friedman EE, 2016, AIDS, V30, P2529, DOI 10.1097/QAD.0000000000001215
   Friis-Moller N, 2003, NEW ENGL J MED, V349, P1993, DOI 10.1056/NEJMoa030218
   Friis-Moller N, 2007, NEW ENGL J MED, V356, P1723, DOI 10.1056/NEJMoa062744
   Garcia-Retamero R, 2010, SOC SCI MED, V70, P1019, DOI 10.1016/j.socscimed.2009.11.031
   Gianotti N, 2011, HIV MED, V12, P109, DOI 10.1111/j.1468-1293.2010.00860.x
   Gill J, 2010, CLIN INFECT DIS, V50, P1387, DOI 10.1086/652283
   Gillespie BW, 2015, CLIN KIDNEY J, V8, P772, DOI 10.1093/ckj/sfv103
   Gjærde LI, 2016, CLIN INFECT DIS, V63, P821, DOI 10.1093/cid/ciw380
   Golabi P, 2017, MEDICINE, V96, DOI 10.1097/MD.0000000000005904
   Graham CS, 2001, CLIN INFECT DIS, V33, P562, DOI 10.1086/321909
   Gregg EW, 2016, LANCET DIABETES ENDO, V4, P537, DOI 10.1016/S2213-8587(16)30010-9
   Gritz ER, 2013, CLIN INFECT DIS, V57, P608, DOI 10.1093/cid/cit349
   Grundy SM, 2019, CIRCULATION, V139, pE1082, DOI [10.1016/j.jacc.2018.11.004, 10.1161/CIR.0000000000000625, 10.1016/j.jacc.2018.11.003]
   Gucciardi Enza, 2014, Curr Nutr Rep, V3, P324
   Hardeman RR, 2018, PUBLIC HEALTH REP, V133, P240, DOI 10.1177/0033354918760574
   Harrell CJP, 2011, DU BOIS REV, V8, P143, DOI 10.1017/S1742058X11000178
   Hart BB, 2018, JAIDS-J ACQ IMM DEF, V77, P1, DOI 10.1097/QAI.0000000000001554
   Hartzler B, 2017, AIDS BEHAV, V21, P1138, DOI 10.1007/s10461-016-1584-6
   Helleberg M, 2015, AIDS, V29, P221, DOI 10.1097/QAD.0000000000000540
   Helleberg M, 2014, AIDS, V28, P1499, DOI 10.1097/QAD.0000000000000283
   Hernández-Ramírez RU, 2017, LANCET HIV, V4, pE495, DOI 10.1016/S2352-3018(17)30125-X
   Herrin M, 2016, JAIDS-J ACQ IMM DEF, V73, P228, DOI 10.1097/QAI.0000000000001071
   Hofmeister MG, 2019, HEPATOLOGY, V69, P1020, DOI 10.1002/hep.30297
   Horner M.J., 2020, CLIN INFECT DIS, DOI [10.1093/cid/ciaa1016, DOI 10.1093/CID/CIAA1016]
   Hulbert A, 2014, J THORAC ONCOL, V9, P752, DOI 10.1097/JTO.0000000000000161
   Humfleet GL, 2013, NICOTINE TOB RES, V15, P1436, DOI 10.1093/ntr/ntt005
   Iloeje UH, 2006, GASTROENTEROLOGY, V130, P678, DOI 10.1053/j.gastro.2005.11.016
   Ingersoll KS, 2009, AIDS BEHAV, V13, P545, DOI 10.1007/s10461-007-9334-4
   Ioannou GN, 2018, J HEPATOL, V69, P1088, DOI 10.1016/j.jhep.2018.07.024
   Islami F, 2017, INT J EPIDEMIOL, V46, P924, DOI 10.1093/ije/dyw276
   JACC, 2020, ASCVD RISK EST PLUS
   Kagaruki GB, 2014, BMC PUBLIC HEALTH, V14, DOI 10.1186/1471-2458-14-904
   Kalra S, 2011, DIABETOL METAB SYNDR, V3, DOI 10.1186/1758-5996-3-2
   Kelly H, 2020, LANCET HIV, V7, pE262, DOI 10.1016/S2352-3018(19)30434-5
   Kim AY, 2013, J INFECT DIS, V207, pS1, DOI 10.1093/infdis/jis927
   Kim DJ, 2012, JAIDS-J ACQ IMM DEF, V61, P600, DOI 10.1097/QAI.0b013e31827303d5
   Kim PS, 2011, PLOS ONE, V6, DOI 10.1371/journal.pone.0024610
   Klein DB, 2015, CLIN INFECT DIS, V60, P1278, DOI 10.1093/cid/civ014
   Kowalkowski MA, 2014, JAIDS-J ACQ IMM DEF, V67, P204, DOI 10.1097/QAI.0000000000000289
   Kramer JR, 2015, JAIDS-J ACQ IMM DEF, V68, P456, DOI 10.1097/QAI.0000000000000494
   Labaki WW, 2020, ANN INTERN MED, V173, pITC17, DOI 10.7326/AITC202008040
   Lake JE, 2017, CURR HIV-AIDS REP, V14, P211, DOI 10.1007/s11904-017-0368-6
   Lalloo UG, 2016, RESPIROLOGY, V21, P1166, DOI 10.1111/resp.12806
   Larsen HK, 2021, CLIN INFECT DIS, V73, P21, DOI 10.1093/cid/ciaa781
   Ledgerwood DM, 2016, NICOTINE TOB RES, V18, P2177, DOI 10.1093/ntr/ntw126
   Leeds IL, 2016, WORLD J GASTRO SURG, V8, P41, DOI 10.4240/wjgs.v8.i1.41
   Leumi S, 2020, CLIN INFECT DIS, V71, P2799, DOI 10.1093/cid/ciz1170
   Lichtenstein KA, 2010, CLIN INFECT DIS, V51, P435, DOI 10.1086/655144
   Lloyd-Jones DM, 2017, J AM COLL CARDIOL, V69, P365, DOI [10.1016/j.jacc.2016.08.085, 10.1161/CIR.0000000000000467, 10.1016/j.jacc.2016.10.018]
   Lloyd-Richardson EE, 2009, ADDICTION, V104, P1891, DOI 10.1111/j.1360-0443.2009.02623.x
   Looker KJ, 2018, J INT AIDS SOC, V21, DOI 10.1002/jia2.25110
   Loomba R, 2020, GASTROENTEROLOGY, V158, P1822, DOI 10.1053/j.gastro.2019.12.053
   Lucas GM, 2014, CLIN INFECT DIS, V59, pE96, DOI 10.1093/cid/ciu617
   Lucey MR, 2020, LIVER TRANSPLANT, V26, P14, DOI 10.1002/lt.25600
   MacDonald DM, 2018, JAIDS-J ACQ IMM DEF, V79, pE85, DOI [10.1097/qai.0000000000001797, 10.1097/QAI.0000000000001797]
   MacLeod J, 2017, J ACAD NUTR DIET, V117, P1637, DOI 10.1016/j.jand.2017.03.023
   Makinson A, 2018, AIDS, V32, P227, DOI 10.1097/QAD.0000000000001691
   Makinson A, 2016, AIDS, V30, P573, DOI 10.1097/QAD.0000000000000943
   Mamary EM, 2002, AIDS PATIENT CARE ST, V16, P39, DOI 10.1089/108729102753429389
   Manuel JK, 2013, AIDS CARE, V25, P820, DOI 10.1080/09540121.2012.733331
   Marcus JL, 2015, CANCER EPIDEM BIOMAR, V24, P1167, DOI 10.1158/1055-9965.EPI-14-1079
   Marrero JA, 2018, HEPATOLOGY, V68, P723, DOI 10.1002/hep.29913
   Matthews AK, 2013, AIDS PATIENT CARE ST, V27, P22, DOI 10.1089/apc.2012.0253
   Maurice JB, 2017, AIDS, V31, P1621, DOI 10.1097/QAD.0000000000001504
   Mayo Clinic, 2020, STAT CHOIC DEC AID
   McGlynn KA, 2021, HEPATOLOGY, V73, P4, DOI 10.1002/hep.31288
   Mdodo R, 2015, ANN INTERN MED, V162, P335, DOI 10.7326/M14-0954
   Meites E, 2019, MMWR-MORBID MORTAL W, V68, P698, DOI [10.15585/mmwr.mm6832a3, 10.1111/ajt.15633]
   Moadel AB, 2012, JAIDS-J ACQ IMM DEF, V61, P208, DOI 10.1097/QAI.0b013e3182645679
   Mocroft A, 2015, PLOS MED, V12, DOI 10.1371/journal.pmed.1001809
   Montoya JL, 2019, AIDS, V33, P931, DOI 10.1097/QAD.0000000000002137
   Morgan TR, 2004, GASTROENTEROLOGY, V127, pS87, DOI 10.1053/j.gastro.2004.09.020
   Naggie S, 2015, NEW ENGL J MED, V373, P705, DOI 10.1056/NEJMoa1501315
   National Cancer Institute, 2020, CANC STAT FACTS AN C
   Nelson RA, 2013, J CLIN ONCOL, V31, P1569, DOI 10.1200/JCO.2012.45.2524
   Neuen BL, 2017, BMJ GLOB HEALTH, V2, DOI 10.1136/bmjgh-2017-000380
   New York State Department of Health AIDS Institute, 2020, SEREEN AN DYSPL CANC
   Nguyen I, 2020, PROG CARDIOVASC DIS, V63, P160, DOI 10.1016/j.pcad.2020.01.006
   Niaura R, 2000, CLIN INFECT DIS, V31, P808, DOI 10.1086/314048
   Norton JM, 2016, J AM SOC NEPHROL, V27, P2576, DOI 10.1681/ASN.2016010027
   Nou E, 2016, AIDS, V30, P1495, DOI 10.1097/QAD.0000000000001109
   Nystoriak Matthew A, 2018, Front Cardiovasc Med, V5, P135, DOI [10.3389/fcvm.2018.00135, 10.3389/fcvm.2018.00135]
   O'Neil A, 2018, CIRCULATION, V137, P854, DOI 10.1161/CIRCULATIONAHA.117.028595
   Ogurtsova K, 2017, DIABETES RES CLIN PR, V128, P40, DOI 10.1016/j.diabres.2017.03.024
   Olaiya O, 2018, OPEN FORUM INFECT DI, V5, DOI 10.1093/ofid/ofy028
   Olson DE, 2010, DIABETES CARE, V33, P2184, DOI 10.2337/dc10-0433
   Ong WM, 2014, PATIENT PREFER ADHER, V8, P237, DOI 10.2147/PPA.S57567
   Osborn CY, 2013, J NATL MED ASSOC, V105, P51, DOI 10.1016/S0027-9684(15)30085-7
   Pacek LR, 2015, CURR HIV-AIDS REP, V12, P413, DOI 10.1007/s11904-015-0281-9
   Pacek LR, 2014, AM J ADDICTION, V23, P582, DOI 10.1111/j.1521-0391.2014.12145.x
   Pacek LR, 2014, DRUG ALCOHOL DEPEN, V138, P220, DOI 10.1016/j.drugalcdep.2014.02.008
   Panel on Opportunistic Infections in Adults and Adolescents with HIV, 2019, GUIDELINES PREVENTIO
   Park J, 2019, INT J STD AIDS, DOI 10.1177/0956462419900086
   Park J, 2018, J ASSOC NURSE AIDS C, V29, P655, DOI 10.1016/j.jana.2018.04.004
   Park LS, 2018, ANN INTERN MED, V169, P87, DOI [10.7326/M16-2094, 10.7326/m16-2094]
   Petrick JL, 2020, INT J CANCER, V147, P317, DOI 10.1002/ijc.32723
   Pinato DJ, 2019, J CLIN ONCOL, V37, P296, DOI 10.1200/JCO.18.00885
   Piscaglia F, 2016, HEPATOLOGY, V63, P827, DOI 10.1002/hep.28368
   Pocha C, 2019, TRANSL GASTROENT HEP, V4, DOI 10.21037/tgh.2019.09.01
   Prussing C, 2015, EPIDEMIOL INFECT, V143, P1408, DOI 10.1017/S0950268814002209
   Purkey E, 2018, CAN FAM PHYSICIAN, V64, P170
   Qaseem A, 2017, ANN INTERN MED, V166, P279, DOI 10.7326/M16-1860
   Raposeiras-Roubín S, 2017, CURR OPIN HIV AIDS, V12, P523, DOI 10.1097/COH.0000000000000407
   Reddy KP, 2016, J INFECT DIS, V214, P1672, DOI 10.1093/infdis/jiw430
   Revollo B, 2020, CLIN INFECT DIS, V71, P390, DOI 10.1093/cid/ciz831
   Robbins HA, 2015, JNCI-J NATL CANCER I, V107, DOI [10.1093/jnci/dju503, 10.1093/jnci/dju]
   Roberts JR, 2017, WORLD J GASTRO ONCOL, V9, P50, DOI 10.4251/wjgo.v9.i2.50
   Rockstroh JK, 2018, CLIN INFECT DIS, V67, P1010, DOI 10.1093/cid/ciy220
   Rockstroh JK, 2015, LANCET HIV, V2, pE319, DOI 10.1016/S2352-3018(15)00114-9
   Ronit A, 2018, THORAX, V73, P431, DOI 10.1136/thoraxjnl-2017-211079
   Sahasrabuddhe VV, 2012, CANCER-AM CANCER SOC, V118, P6226, DOI 10.1002/cncr.27694
   Saraiya M, 2015, JNCI-J NATL CANCER I, V107, DOI 10.1093/jnci/djv086
   Sarwar N, 2010, LANCET, V375, P2215, DOI 10.1016/s0140-6736(10)60484-9
   Saydah SH, 2013, CLIN CHEM, V59, P675, DOI 10.1373/clinchem.2012.195644
   Scherzer R, 2015, NAT REV NEPHROL, V11, P392, DOI 10.1038/nrneph.2015.75
   Schillie S, 2018, MMWR-MORBID MORTAL W, V67, P455, DOI 10.15585/mmwr.mm6715a5
   Scott-Sheldon LAJ, 2017, AIDS BEHAV, V21, pS126, DOI 10.1007/s10461-017-1886-3
   Seligman HK, 2010, J HEALTH CARE POOR U, V21, P1227, DOI 10.1353/hpu.2010.0921
   Seth Aradhna, 2019, Top Antivir Med, V27, P75
   Shah ASV, 2018, CIRCULATION, V138, P1100, DOI 10.1161/CIRCULATIONAHA.117.033369
   Sherbuk JE, 2019, FRONT PUBLIC HEALTH, V7, DOI 10.3389/fpubh.2019.00362
   Shiels MS, 2018, ANN INTERN MED, V168, P866, DOI [10.7326/M17-2499, 10.7326/m17-2499]
   Shiels MS, 2011, J NATL CANCER I, V103, P753, DOI 10.1093/jnci/djr076
   Shing JZ, 2020, CLIN INFECT DIS, V70, P2619, DOI 10.1093/cid/ciz669
   Shuter J, 2012, AM J HEALTH BEHAV, V36, P75, DOI 10.5993/AJHB.36.1.8
   Sigel K, 2017, LANCET HIV, V4, pE67, DOI 10.1016/S2352-3018(16)30215-6
   Sigel K, 2017, CURR OPIN HIV AIDS, V12, P31, DOI 10.1097/COH.0000000000000326
   Sigel K, 2012, AIDS, V26, P1017, DOI 10.1097/QAD.0b013e328352d1ad
   Silverberg MJ, 2014, JAIDS-J ACQ IMM DEF, V65, P160, DOI 10.1097/QAI.0000000000000009
   Singal AK, 2018, AM J GASTROENTEROL, V113, P175, DOI 10.1038/ajg.2017.469
   Sinha A, 2020, PROG CARDIOVASC DIS, V63, P134, DOI 10.1016/j.pcad.2020.01.002
   Slama L, 2014, J ANTIMICROB CHEMOTH, V69, P3360, DOI 10.1093/jac/dku295
   Smith RA, 2019, CA-CANCER J CLIN, V69, P184, DOI 10.3322/caac.21557
   Stanifer JW, 2018, BMJ GLOB HEALTH, V3, DOI 10.1136/bmjgh-2018-000728
   Stanifer JW, 2016, NEPHROL DIAL TRANSPL, V31, P868, DOI 10.1093/ndt/gfv466
   Stanton CA, 2015, NICOTINE TOB RES, V17, P975, DOI 10.1093/ntr/ntv014
   Starbird LE, 2020, J VIRAL HEPATITIS, V27, P376, DOI 10.1111/jvh.13241
   Stewart DB, 2018, DIS COLON RECTUM, V61, P755, DOI 10.1097/DCR.0000000000001114
   Stock PG, 2010, NEW ENGL J MED, V363, P2004, DOI 10.1056/NEJMoa1001197
   Subramanya V, 2019, PLOS ONE, V14, DOI 10.1371/journal.pone.0214735
   Szczech LA, 2004, CLIN INFECT DIS, V39, P1199, DOI 10.1086/424013
   Tabák AG, 2012, LANCET, V379, P2279, DOI 10.1016/S0140-6736(12)60283-9
   Tamí-Maury I, 2013, NICOTINE TOB RES, V15, P2100, DOI 10.1093/ntr/ntt107
   Thein HH, 2008, AIDS, V22, P1979, DOI 10.1097/QAD.0b013e32830e6d51
   Tingstedt JL, 2019, APMIS, V127, P529, DOI 10.1111/apm.12956
   Tong WWY, 2014, HIV MED, V15, P65, DOI 10.1111/hiv.12080
   Torgersen J, 2020, JNCI-J NATL CANCER I, V112, P747, DOI 10.1093/jnci/djz214
   Triant V.A., 2020, AIDS2020 VIRT
   Triant VA, 2007, J CLIN ENDOCR METAB, V92, P2506, DOI 10.1210/jc.2006-2190
   Triant VA, 2010, JAIDS-J ACQ IMM DEF, V55, P615, DOI 10.1097/QAI.0b013e3181f4b752
   Trullas JC, 2011, KIDNEY INT, V79, P825, DOI 10.1038/ki.2010.545
   van Greevenbroek MMJ, 2013, NETH J MED, V71, P174
   Vancampfort D, 2016, DISABIL REHABIL, V38, P2047, DOI [10.3109/09638288.2015.1114037, 10.1080/09638288.2016.1260645]
   Vandenhende MA, 2015, PLOS ONE, V10, DOI 10.1371/journal.pone.0129550
   Vidrine DJ, 2015, DRUG ALCOHOL DEPEN, V147, P76, DOI 10.1016/j.drugalcdep.2014.12.003
   Vidrine DJ, 2012, NICOTINE TOB RES, V14, P106, DOI 10.1093/ntr/ntr121
   Vogelmeier CF, 2017, AM J RESP CRIT CARE, V195, P557, DOI 10.1164/rccm.201701-0218PP
   Wagner JA, 2015, J IMMIGR MINOR HEALT, V17, P566, DOI 10.1007/s10903-013-9948-8
   Walsemann KM, 2016, SOC SCI MED, V152, P147, DOI 10.1016/j.socscimed.2016.01.038
   Wandeler G, 2016, CURR OPIN HIV AIDS, V11, P492, DOI 10.1097/COH.0000000000000298
   Wasserman P, 2017, AIDS PATIENT CARE ST, V31, P245, DOI 10.1089/apc.2017.0063
   Webel AR, 2017, HIV MED, V18, P402, DOI 10.1111/hiv.12442
   Webel A, 2020, JAIDS-J ACQ IMM DEF, V83, P513, DOI 10.1097/QAI.0000000000002290
   Weber R, 2010, ANTIVIR THER, V15, P1077, DOI 10.3851/IMP1681
   Weinberger AH, 2017, JAIDS-J ACQ IMM DEF, V74, P439, DOI [10.1097/QAI.0000000000001279, 10.1097/qai.0000000000001279]
   Weiser SD, 2013, AIDS, V27, P2953, DOI 10.1097/01.aids.0000432538.70088.a3
   Weiss JJ, 2019, J NUTR, V149, P78, DOI 10.1093/jn/nxy241
   Williams DR, 2019, ANNU REV PUBL HEALTH, V40, P105, DOI 10.1146/annurev-publhealth-040218-043750
   Willig A, 2018, J ACAD NUTR DIET, V118, P486, DOI 10.1016/j.jand.2017.12.007
   Willig AL, 2020, PROG CARDIOVASC DIS, V63, P170, DOI 10.1016/j.pcad.2020.02.005
   Wong C, 2018, CLIN INFECT DIS, V66, P1230, DOI 10.1093/cid/cix998
   Wyles D, 2017, CLIN INFECT DIS, V65, P6, DOI 10.1093/cid/cix260
   Yang JD, 2019, NAT REV GASTRO HEPAT, V16, P589, DOI 10.1038/s41575-019-0186-y
   Younossi ZM, 2019, J HEPATOL, V70, P531, DOI 10.1016/j.jhep.2018.10.033
   Younossi ZM, 2016, HEPATOLOGY, V64, P73, DOI 10.1002/hep.28431
   Younossi ZM, 2015, HEPATOLOGY, V62, P1723, DOI 10.1002/hep.28123
   Zuniga J, 2016, AIDS CARE, V28, P1124, DOI 10.1080/09540121.2016.1139667
NR 243
TC 57
Z9 68
U1 0
U2 13
PU LIPPINCOTT WILLIAMS & WILKINS
PI PHILADELPHIA
PA TWO COMMERCE SQ, 2001 MARKET ST, PHILADELPHIA, PA 19103 USA
SN 1055-3290
EI 1552-6917
J9 J ASSOC NURSE AIDS C
JI J. Assoc. Nurses Aids Care
PD MAY-JUN
PY 2021
VL 32
IS 3
BP 322
EP 346
DI 10.1097/JNC.0000000000000240
PG 25
WC Public, Environmental & Occupational Health; Nursing
WE Science Citation Index Expanded (SCI-EXPANDED); Social Science Citation Index (SSCI)
SC Public, Environmental & Occupational Health; Nursing
GA SO2NN
UT WOS:000658814100007
PM 33595986
OA Green Submitted
DA 2026-02-13
ER

PT J
AU Tang, CY
   Li, LX
   Shi, JY
   Wu, D
   Wang, M
   Wu, Y
   Yuan, XH
AF Tang, Chunyin
   Li, Luxin
   Shi, Jiayi
   Wu, Dan
   Wang, Meng
   Wu, Yan
   Yuan, Xiaohuan
TI Curcumin in age-related diseases
SO PHARMAZIE
LA English
DT Review
ID TYPE-2 DIABETES-MELLITUS; PARKINSONS-DISEASE; OXIDATIVE STRESS; RATS;
   MITOCHONDRIAL; NEPHROPATHY; CARDIOMYOPATHY; APOPTOSIS; STROKE; MODEL
AB The world's aging population continues to grow at an unprecedented rate. Consequently, age-related diseases including diabetes and diabetic complication, neurodegenerative disease, cardiovascular disease have become a health problem that cannot be ignored. The purpose of this review is to summarize the benefits of curcumin for age-related diseases, and present the molecular mechanisms for this effect. Curcumin-a natural plant extract, has received worldwide attention in recent years, due to its low toxicity, low cost and significant effects. It is derived from the spice turmeric and has been used in traditional medicine to improve diabetes. Many reports indicate that curcumin can regulate blood sugar levels, decrease blood pressure, protect nerve cells, and enhance immunity. In addition, there is evidence for its antioxidant, anti-infective, anti-inflammatory, as well as promoting wound recovery, which suggests that curcumin may be especially beneficial for the elderly.
C1 [Tang, Chunyin; Li, Luxin; Shi, Jiayi; Wu, Dan; Wang, Meng; Wu, Yan; Yuan, Xiaohuan] Mudanjiang Med Univ, Heilongjiang Key Lab Antifibrosis Biotherapy, Mudanjiang 157011, Heilongjiang, Peoples R China.
C3 Mudanjiang Medical University
RP Wu, Y; Yuan, XH (corresponding author), Mudanjiang Med Univ, Heilongjiang Key Lab Antifibrosis Biotherapy, Mudanjiang 157011, Heilongjiang, Peoples R China.
EM wuyannini@126.com; yuanxiaohuan1969@163.com
RI Shi, Jiayi/KPY-7148-2024
OI Shi, Jiayi/0000-0002-5311-6491
FU basic scientific research project of university in Heilongjiang province
   [2017-KYYWFMY-0651]; foundation of research and development, cultivation
   and transformation of scientific and technological achievements of
   universities in heilongjiang province education department
   [TSTAUR2018024]; Natural science foundation of heilongjiang province
   [LH2019H061]
FX This work was supported by basic scientific research project of
   university in Heilongjiang province under grant (2017-KYYWFMY-0651), the
   foundation of research and development, cultivation and transformation
   of scientific and technological achievements of universities in
   heilongjiang province education department (TSTAUR2018024), Natural
   science foundation of heilongjiang province (LH2019H061).
CR Aathi M, 2019, BIOINFORMATION, V15, P760, DOI [10.6026/97320630015760, 10.6026/97320630015800]
   Afrin R, 2015, FREE RADICAL RES, V49, P279, DOI 10.3109/10715762.2014.999674
   Anupunpisit Vipavee, 2015, Journal of the Medical Association of Thailand, V98, pS74
   Armstrong RA, 2009, FOLIA NEUROPATHOL, V47, P289
   Asadi S, 2020, PHYTOTHER RES, V34, P896, DOI 10.1002/ptr.6571
   Asadi S, 2019, COMPLEMENT THER MED, V43, P253, DOI 10.1016/j.ctim.2019.02.014
   Aslanturk A, 2020, ENVIRON SCI POLLUT R, V27, P23994, DOI 10.1007/s11356-020-08716-1
   Banks J, 2017, IEEE PULSE, V8, P12, DOI 10.1109/MPUL.2017.2649038
   Chainoglou E, 2020, INT J MOL SCI, V21, DOI 10.3390/ijms21061975
   Chuengsamarn S, 2012, DIABETES CARE, V35, P2121, DOI 10.2337/dc12-0116
   Das TK, 2019, J ALZHEIMERS DIS REP, V3, P257, DOI 10.3233/ADR-190135
   Driver JA, 2009, NEUROLOGY, V72, P432, DOI 10.1212/01.wnl.0000341769.50075.bb
   Fan CD, 2017, CELL MOL NEUROBIOL, V37, P211, DOI 10.1007/s10571-016-0362-3
   Guillaumet-Adkins A, 2017, OXID MED CELL LONGEV, V2017, DOI 10.1155/2017/9175806
   Guo R, 2017, BBA-MOL BASIS DIS, V1863, P2070, DOI 10.1016/j.bbadis.2017.03.013
   Guo S, 2018, ACTA PHARMACOL SIN, V39, P195, DOI 10.1038/aps.2017.92
   Gupta SK, 2011, J OCUL PHARMACOL TH, V27, P123, DOI 10.1089/jop.2010.0123
   He W, 2020, ANN TRANSL MED, V8, DOI 10.21037/atm.2019.12.147
   Ho C, 2016, AM J MED SCI, V351, P286, DOI 10.1016/j.amjms.2015.12.017
   Hu GR, 2013, PLOS ONE, V8, DOI 10.1371/journal.pone.0060700
   Huang J, 2013, MOL CELL ENDOCRINOL, V365, P231, DOI 10.1016/j.mce.2012.10.024
   Jain SK, 2009, ANTIOXID REDOX SIGN, V11, P241, DOI 10.1089/ars.2008.2140
   Jazayeri-Tehrani SA, 2019, NUTR METAB, V16, DOI 10.1186/s12986-019-0331-1
   Jiménez-Flores LM, 2014, MOLECULES, V19, P8289, DOI 10.3390/molecules19068289
   Johnson MA, 2013, P NUTR SOC, V72, P166, DOI 10.1017/S0029665112002819
   Kant V, 2015, J SURG RES, V193, P978, DOI 10.1016/j.jss.2014.10.019
   Karuppagounder V, 2017, NUTRITION, V34, P47, DOI 10.1016/j.nut.2016.09.005
   Kaufman FR, 2003, PEDIATR REV, V24, P291, DOI 10.1542/pir.24-9-291
   Khatri DK, 2016, PHARMACOL BIOCHEM BE, V150, P39, DOI 10.1016/j.pbb.2016.09.002
   Lan C, 2018, BMC CARDIOVASC DISOR, V18, DOI 10.1186/s12872-018-0768-6
   Li J, 2016, CELL PHYSIOL BIOCHEM, V39, P1196, DOI 10.1159/000447826
   Li KF, 2019, OXID MED CELL LONGEV, V2019, DOI 10.1155/2019/6746907
   Li QH, 2020, PLANTA MED, V86, P113, DOI 10.1055/a-1046-1404
   Liu S, 2016, NEUROL RES, V38, P553, DOI 10.1080/01616412.2016.1187804
   Liu Y, 2016, MED SCI MONITOR, V22, P2035, DOI 10.12659/MSM.896217
   Liu ZH, 2011, PHARMACOL RES, V63, P439, DOI 10.1016/j.phrs.2011.01.004
   López-Otín C, 2013, CELL, V153, P1194, DOI 10.1016/j.cell.2013.05.039
   Ly J, 2014, Rev Med Liege, V69, P315
   Maiti P, 2014, BIOMED RES INT, V2014, DOI 10.1155/2014/495091
   Manoharan S, 2016, OXID MED CELL LONGEV, V2016, DOI 10.1155/2016/8590578
   Mattson MP, 2004, NATURE, V430, P631, DOI 10.1038/nature02621
   McCann FJ, 2012, PLOS ONE, V7, DOI [10.1371/journal.pone.0049894, 10.1371/journal.pone.0052013]
   Miao YP, 2016, BRAIN RES BULL, V121, P9, DOI 10.1016/j.brainresbull.2015.11.019
   Min XY, 2017, BIOMED RES INT, V2017, DOI 10.1155/2017/4013685
   Miyasaka T, 2016, NEUROBIOL AGING, V39, P69, DOI 10.1016/j.neurobiolaging.2015.11.004
   Mori I, 2015, MED HYPOTHESES, V84, P603, DOI 10.1016/j.mehy.2015.03.014
   Motawi TK, 2020, MOL CELL BIOCHEM, V465, P89, DOI 10.1007/s11010-019-03670-0
   Mustafa HN, 2016, TISSUE CELL, V48, P81, DOI 10.1016/j.tice.2016.02.003
   Panda Abir Kumar, 2017, J Exp Pharmacol, V9, P31, DOI [10.2147/jep.s70568, 10.2147/JEP.S70568]
   Peng JR, 2014, NANOMEDICINE-UK, V9, P747, DOI [10.2217/NNM.14.21, 10.2217/nnm.14.21]
   Phom L, 2014, REJUV RES, V17, P481, DOI 10.1089/rej.2014.1591
   Ramsewak RS, 2000, PHYTOMEDICINE, V7, P303, DOI 10.1016/S0944-7113(00)80048-3
   Rashi K, 2017, BIOCHEM PHARMACOL, V143, P140, DOI 10.1016/j.bcp.2017.07.009
   Reddy PH, 2016, J INVEST MED, V64, P1220, DOI 10.1136/jim-2016-000240
   Sang QL, 2018, CELL PHYSIOL BIOCHEM, V51, P681, DOI 10.1159/000495326
   Santos AL, 2017, OXID MED CELL LONGEV, V2017, DOI 10.1155/2017/5716409
   Sato R, 2020, J MOL GRAPH MODEL, V98, DOI 10.1016/j.jmgm.2020.107611
   Shah FA, 2016, J SURG RES, V201, P141, DOI 10.1016/j.jss.2015.10.025
   Shang W, 2016, MOL MED REP, V14, P3620, DOI 10.3892/mmr.2016.5674
   Soetikno V, 2012, EUR J PHARM SCI, V47, P604, DOI 10.1016/j.ejps.2012.04.018
   Soetikno V, 2011, MOL NUTR FOOD RES, V55, P1655, DOI 10.1002/mnfr.201100080
   Song SL, 2016, PATHOL RES PRACT, V212, P247, DOI 10.1016/j.prp.2015.11.012
   Soto-Urquieta MG, 2014, BIOL RES, V47, DOI 10.1186/0717-6287-47-74
   Tong F, 2018, INT J NANOMED, V13, P1945, DOI 10.2147/IJN.S153763
   Tu QD, 2019, PHARM BIOL, V57, P778, DOI 10.1080/13880209.2019.1688843
   Usharani P, 2008, DRUGS R&D, V9, P243, DOI 10.2165/00126839-200809040-00004
   Vanlandingham PA, 2017, INVEST OPHTH VIS SCI, V58, P2095, DOI 10.1167/iovs.16-20641
   Wan Y, 2019, J ALZHEIMERS DIS, V72, P761, DOI 10.3233/JAD-190562
   Weisberg S, 2016, NUTR DIABETES, V6, DOI 10.1038/nutd.2016.13
   Wild S, 2004, DIABETES CARE, V27, P1047, DOI 10.2337/diacare.27.5.1047
   Williams EP, 2015, CURR OBES REP, V4, P363, DOI 10.1007/s13679-015-0169-4
   Wu LY, 2019, NUTRIENTS, V11, DOI 10.3390/nu11102307
   Wu TF, 2020, INT J MOL SCI, V21, DOI 10.3390/ijms21051745
   Wu You, 2018, Zhejiang Da Xue Xue Bao Yi Xue Ban, V47, P480
   Yang H, 2015, EXP CLIN ENDOCR DIAB, V123, P360, DOI 10.1055/s-0035-1545345
   Zao ZF, 2013, INT J OPHTHALMOL-CHI, V6, P422, DOI 10.3980/j.issn.2222-3959.2013.04.02
   Zhang PP, 2020, DIABET METAB SYND OB, V13, P641, DOI 10.2147/DMSO.S237451
   Zhang XL, 2015, MOL MED REP, V12, P1347, DOI 10.3892/mmr.2015.3556
   Zhang Yan, 2010, Zhonghua Xin Xue Guan Bing Za Zhi, V38, P369
   Zhao BH, 2016, J AM SOC NEPHROL, V27, P2597, DOI 10.1681/ASN.2015030300
   Zhao LL, 2017, THER CLIN RISK MANAG, V13, DOI 10.2147/TCRM.S141738
   Zheng KM, 2017, MOL NEUROBIOL, V54, P1967, DOI 10.1007/s12035-016-9802-9
   Zhou W, 2020, J FOOD BIOCHEM, V44, DOI 10.1111/jfbc.13240
NR 83
TC 5
Z9 5
U1 0
U2 18
PU AVOXA-MEDIENGRUPPE DEUTSCHER APOTHEKER GMBH
PI ESCHBORN
PA CARL-MANNICH-STR 26, ESCHBORN, GERMANY
SN 0031-7144
J9 PHARMAZIE
JI Pharmazie
PD NOV
PY 2020
VL 75
IS 11
BP 534
EP 539
DI 10.1691/ph.2020.0760
PG 6
WC Chemistry, Medicinal; Chemistry, Multidisciplinary; Pharmacology &
   Pharmacy
WE Science Citation Index Expanded (SCI-EXPANDED)
SC Pharmacology & Pharmacy; Chemistry
GA OX0EL
UT WOS:000593249300001
PM 33239125
DA 2026-02-13
ER

PT J
AU Qin, TT
   He, ZX
   Hassan, HM
   Wang, QQ
   Shi, L
   Yu, Y
   Zhou, Y
   Zhang, WZ
   Yuan, ZQ
AF Qin, Tingting
   He, Zhangxu
   Hassan, Hozeifa Mohamed
   Wang, Qiqi
   Shi, Le
   Yu, Yun
   Zhou, Yang
   Zhang, Wenzhou
   Yuan, Ziqiao
TI Taohe Chengqi decoction improves diabetic cognitive dysfunction by
   alleviating neural stem cell senescence through HIF1α-driven metabolic
   signaling
SO PHYTOMEDICINE
LA English
DT Article
DE Taohe Chengqi decoction; Neural stem cell; T2DM-related cognitive
   impairment
ID PYRUVATE-DEHYDROGENASE KINASE; FATTY-ACIDS; NEUROGENESIS; DEMENTIA;
   HYPOXIA; INFLAMMATION; HIF-1-ALPHA; MELLITUS; IMPACT; AGE
AB Objective: Type 2 diabetes mellitus (T2DM) is characterized by numerous long-term complications, in which progressive cognitive decline represents a significant risk factor for dementia and other neurodegenerative disorders. Taohe Chengqi decoction (THCQ) is a common traditional Chinese formula for treating T2DM; however, the neuroprotective effect of THCQ on diabetes-associated cognitive dysfunction remains unclear. Hence, the present study investigated the therapeutic effects of THCQ on cognitive impairment associated with T2DM and elucidated the underlying mechanisms. Methods: A stable high-fat diet (HFD) and streptozotocin (STZ)-induced T2DM mouse model was established and received intragastrical THCQ administration. Blood and tissue samples were investigated for biochemical parameters and neuropathology, whereas hippocampal tissue underwent transcriptome analyses and the role of neural stem cell (NSC) senescence was detected both in vivo and in vitro. Network pharmacology analysis and subsequent primary NSC experiments were conducted to explore the involvement of the HIF1 alpha signaling pathway in THCQ-mediated hippocampal NSC senescence. Furthermore, a lentivirus vector overexpressing HIF1 alpha was used to verify the THCQ potential therapeutic effects on HIF1 alpha/PDKs metabolic signaling that influenced NSC senescence. Results: THCQ alleviated cognitive dysfunction and metabolic abnormalities in HFD/STZ mice, and relieved hippocampal neurodegeneration. Transcriptome analyses and validation experiments revealed THCQ-induced neuroprotective effects by targeting high glucose-mediated hippocampal neuropathy and NSC senescence. Bioinformatic analysis indicated that HIF1 alpha signaling played a significant role in THCQ therapeutic outcomes; while HIF1 alpha overexpression impaired the effects of THCQ on high glucose-induced metabolic disorders and NSC senescence.
C1 [Qin, Tingting; Zhang, Wenzhou] Zhengzhou Univ, Affiliated Canc Hosp, Dept Pharm, Zhengzhou 450008, Peoples R China.
   [Qin, Tingting; Zhang, Wenzhou] Henan Canc Hosp, Zhengzhou 450008, Peoples R China.
   [Zhou, Yang] Zhengzhou Univ, Henan Childrens Hosp, Zhengzhou Childrens Hosp, Childrens Hosp,Henan Prov Clin Res Ctr Pediat Dis, Zhengzhou 450018, Peoples R China.
   [Wang, Qiqi; Yuan, Ziqiao] Zhengzhou Univ, Minist Educ China, Sch Pharmaceut Sci, Key Lab Adv Pharmaceut Technol, Zhengzhou 450001, Peoples R China.
   [He, Zhangxu] Henan Univ Chinese Med, Pharm Coll, Zhengzhou 450046, Peoples R China.
   [Hassan, Hozeifa Mohamed] Taizhou Univ Hosp, Taizhou Cent Hosp, Precis Med Ctr, Taizhou 318000, Peoples R China.
   [Shi, Le; Yu, Yun] Nanjing Univ Chinese Med, Sch Pharm, Nanjing 210023, Peoples R China.
   [Yuan, Ziqiao] Zhengzhou Univ, Childrens Hosp, Zhengzhou 450018, Peoples R China.
C3 Zhengzhou University; Zhengzhou University; Zhengzhou University;
   Zhengzhou University; Henan University of Traditional Chinese Medicine;
   Taizhou University; Nanjing University of Chinese Medicine; Zhengzhou
   University
RP Yuan, ZQ (corresponding author), Zhengzhou Univ, Minist Educ China, Sch Pharmaceut Sci, Key Lab Adv Pharmaceut Technol, Zhengzhou 450001, Peoples R China.; Yuan, ZQ (corresponding author), Zhengzhou Univ, Sch Pharmaceut Sci, Sci Ave, Zhengzhou 450001, Peoples R China.
EM figaroyzq@zzu.edu.cn
RI Hassan, Hozeifa/AAQ-6587-2021; M Hassan, Hozeifa/AAQ-6587-2021; Yuan,
   Ziqiao/KBB-7184-2024
OI M Hassan, Hozeifa/0000-0001-9463-6007; Yuan, Ziqiao/0000-0003-4579-3748
FU National Natural Science Foundation of China [82104551]; Henan Province
   Science and Technology Research Project [242102310507]; China
   Postdoctoral Science Foundation [2022M721060, 2024M750816]; Center for
   Medical Animal Models of the Academy of Medical Sciences
FX This study was supported by the National Natural Science Foundation of
   China (No. 82104551) , the Henan Province Science and Technology
   Research Project (No. 242102310507) , and China Postdoctoral Science
   Foundation (2022M721060, 2024M750816) . We thank the Center for Medical
   Animal Models of the Academy of Medical Sciences of Zhengzhou University
   for assistance with the research.
CR Ahtiluoto S, 2010, NEUROLOGY, V75, P1195, DOI 10.1212/WNL.0b013e3181f4d7f8
   Amer Diabet Assoc, 2021, DIABETES CARE, V44, pS168, DOI 10.2337/dc21-S012
   Antal B, 2022, ELIFE, V11, DOI 10.7554/eLife.73138
   Audesse AJ, 2020, MECH AGEING DEV, V191, DOI 10.1016/j.mad.2020.111323
   Babcock Kelsey R, 2021, Stem Cell Reports, V16, P681, DOI [10.1016/j.stemcr.2021.01.019, 10.1016/j.stemcr.2021.01.019]
   Beckervordersandforth R, 2017, NEURON, V93, P560, DOI 10.1016/j.neuron.2016.12.017
   Ben Abdallah NMB, 2010, NEUROBIOL AGING, V31, P151, DOI 10.1016/j.neurobiolaging.2008.03.002
   Biessels GJ, 2020, DIABETOLOGIA, V63, P3, DOI 10.1007/s00125-019-04977-9
   Biessels GJ, 2018, NAT REV ENDOCRINOL, V14, P591, DOI 10.1038/s41574-018-0048-7
   Boldrini M, 2018, CELL STEM CELL, V22, P589, DOI 10.1016/j.stem.2018.03.015
   Bondolfi L, 2004, NEUROBIOL AGING, V25, P333, DOI 10.1016/S0197-4580(03)00083-6
   Botusan IR, 2008, P NATL ACAD SCI USA, V105, P19426, DOI 10.1073/pnas.0805230105
   Carrasco-Garcia E, 2015, AGING CELL, V14, P710, DOI 10.1111/acel.12343
   Catrina SB, 2021, DIABETOLOGIA, V64, P709, DOI 10.1007/s00125-021-05380-z
   Dinel AL, 2020, NUTRIENTS, V12, DOI 10.3390/nu12061777
   Dodd MS, 2018, JACC-BASIC TRANSL SC, V3, P485, DOI 10.1016/j.jacbts.2018.04.005
   du Sert NP, 2020, BRIT J PHARMACOL, V177, P3617, DOI [10.1111/bph.15193, 10.1136/bmjos-2020-100115, 10.1186/s12917-020-02451-y]
   Gu HF, 2013, DIABETES CARE, V36, P415, DOI 10.2337/dc12-1125
   Guerrero A, 2021, TRENDS NEUROSCI, V44, P714, DOI 10.1016/j.tins.2021.06.007
   Hai Y, 2024, BIOMED PHARMACOTHER, V171, DOI 10.1016/j.biopha.2024.116158
   Isoe T, 2010, KIDNEY INT, V78, P48, DOI 10.1038/ki.2010.99
   Ji SF, 2019, CELL DEATH DIS, V10, DOI 10.1038/s41419-019-1438-z
   Kempermann G, 2015, CSH PERSPECT BIOL, V7, DOI 10.1101/cshperspect.a018812
   Kim JW, 2006, CELL METAB, V3, P177, DOI 10.1016/j.cmet.2006.02.002
   Lang HL, 2023, NEURAL REGEN RES, V18, P609, DOI 10.4103/1673-5374.350205
   Lange C, 2016, EMBO J, V35, P924, DOI 10.15252/embj.201592372
   Lee YS, 2014, CELL, V157, P1339, DOI 10.1016/j.cell.2014.05.012
   Li X, 2023, CHIN J NAT MEDICINES, V21, P323, DOI 10.1016/S1875-5364(23)60429-7
   Liu P, 2022, MOL PSYCHIATR, V27, P3396, DOI 10.1038/s41380-022-01600-z
   Livingston G, 2020, LANCET, V396, P413, DOI 10.1016/S0140-6736(20)30367-6
   Luo ZW, 2024, CHIN J NAT MEDICINES, V22, P195, DOI 10.1016/S1875-5364(24)60582-0
   Macauley SL, 2015, J CLIN INVEST, V125, P2463, DOI 10.1172/JCI79742
   McHugh SB, 2022, NAT NEUROSCI, V25, P1481, DOI 10.1038/s41593-022-01176-5
   Meng JN, 2021, J ETHNOPHARMACOL, V280, DOI 10.1016/j.jep.2021.114464
   Mishra R, 2022, J EXP MED, V219, DOI 10.1084/jem.20220391
   Molofsky AV, 2006, NATURE, V443, P448, DOI 10.1038/nature05091
   Moran C, 2015, NEUROLOGY, V85, P1123, DOI 10.1212/WNL.0000000000001982
   Na SB, 2023, INT J MOL SCI, V24, DOI 10.3390/ijms241814291
   Ott A, 1999, NEUROLOGY, V53, P1937, DOI 10.1212/WNL.53.9.1937
   Palmer AK, 2015, DIABETES, V64, P2289, DOI 10.2337/db14-1820
   Peinado PJ, 2023, CELLS-BASEL, V12, DOI 10.3390/cells12162086
   Perez-Campo FM, 2014, STEM CELLS, V32, P1591, DOI 10.1002/stem.1606
   Profenno LA, 2010, BIOL PSYCHIAT, V67, P505, DOI 10.1016/j.biopsych.2009.02.013
   Rafalski VA, 2011, PROG NEUROBIOL, V93, P182, DOI 10.1016/j.pneurobio.2010.10.007
   Rahman MH, 2016, J BIOL CHEM, V291, P6011, DOI 10.1074/jbc.M115.699215
   Shin J, 2015, CELL STEM CELL, V17, P360, DOI 10.1016/j.stem.2015.07.013
   Stoll EA, 2015, STEM CELLS, V33, P2306, DOI 10.1002/stem.2042
   Stranahan AM, 2008, NAT NEUROSCI, V11, P309, DOI 10.1038/nn2055
   Sun GQ, 2011, NAT COMMUN, V2, DOI 10.1038/ncomms1532
   Sun H, 2022, DIABETES RES CLIN PR, V183, DOI 10.1016/j.diabres.2021.109119
   Tobin MK, 2019, CELL STEM CELL, V24, P974, DOI 10.1016/j.stem.2019.05.003
   Toda T, 2019, MOL PSYCHIATR, V24, P67, DOI 10.1038/s41380-018-0036-2
   Villeda SA, 2011, NATURE, V477, P90, DOI 10.1038/nature10357
   Vincent AM, 2011, NAT REV NEUROL, V7, P573, DOI 10.1038/nrneurol.2011.137
   Wang J, 2012, CELL STEM CELL, V11, P23, DOI 10.1016/j.stem.2012.03.016
   Yamada K, 2014, J EXP MED, V211, P387, DOI 10.1084/jem.20131685
   Yan JQ, 2012, CELL MOL LIFE SCI, V69, P115, DOI 10.1007/s00018-011-0731-5
   Yang RP, 2021, FRONT PHARMACOL, V12, DOI 10.3389/fphar.2021.636457
   Yuan ZQ, 2024, PHYTOMEDICINE, V126, DOI 10.1016/j.phymed.2023.155315
   Zhou R.R., 2020, Modern Chin Clin Med, V27, P71
NR 60
TC 3
Z9 4
U1 4
U2 26
PU ELSEVIER GMBH
PI MUNICH
PA HACKERBRUCKE 6, 80335 MUNICH, GERMANY
SN 0944-7113
EI 1618-095X
J9 PHYTOMEDICINE
JI Phytomedicine
PD DEC
PY 2024
VL 135
AR 156219
DI 10.1016/j.phymed.2024.156219
EA NOV 2024
PG 15
WC Plant Sciences; Chemistry, Medicinal; Integrative & Complementary
   Medicine; Pharmacology & Pharmacy
WE Science Citation Index Expanded (SCI-EXPANDED)
SC Plant Sciences; Pharmacology & Pharmacy; Integrative & Complementary
   Medicine
GA M3A0Q
UT WOS:001356289900001
PM 39520950
DA 2026-02-13
ER

PT J
AU Ho, G
   Ali, A
   Takamatsu, Y
   Wada, R
   Masliah, E
   Hashimoto, M
AF Ho, Gilbert
   Ali, Alysha
   Takamatsu, Yoshiki
   Wada, Ryoko
   Masliah, Eliezer
   Hashimoto, Makoto
TI Diabetes, inflammation, and the adiponectin paradox: Therapeutic targets
   in SARS-CoV-2
SO DRUG DISCOVERY TODAY
LA English
DT Review
DE COVID-19; SARS-CoV-2; Inflammation; Diabetes mellitus; Adiponectin
   paradox; Antagonistic pleiotropy
ID NF-KAPPA-B; NEUTROPHIL EXTRACELLULAR TRAPS; ALARMIN HMGB1; NLRP3
   INFLAMMASOME; INSULIN-RESISTANCE; RECEPTOR; ACTIVATION; MORTALITY;
   COVID-19; EXPRESSION
AB Aging and pre-existing conditions in older patients increase severe acute respiratory syndrome coronavirus 2 (SARS-CoV-2) severity and its complications, although the causes remain unclear. Apart from acute pulmonary syndrome, Coronavirus 2019 (COVID-19) can increasingly induce chronic conditions. Importantly, SARS-CoV-2 triggers de novo type 2 diabetes mellitus (T2DM) linked to age-associated cardiovascular disease (CVD), cancers, and neurodegeneration. Mechanistically, SARS-CoV-2 induces inflammation, possibly through damage-associated molecular pattern (DAMP) signaling and 'cytokine storm,' causing insulin resistance and the adiponectin (APN) paradox, a phenomenon linking metabolic dysfunction to chronic disease. Accordingly, preventing the APN paradox by suppressing APN-related inflammatory signaling might prove beneficial. A better understanding could uncover novel therapies for SARS-CoV-2 and its chronic disorders.
C1 [Ho, Gilbert; Ali, Alysha] PCND Neurosci Res Inst, Poway, CA USA.
   [Takamatsu, Yoshiki; Wada, Ryoko; Hashimoto, Makoto] Tokyo Metropolitan Inst Med Sci, Setagaya Ku, 2-1-6 Kamikitazawa, Tokyo, Japan.
   [Masliah, Eliezer] NIA, Div Neurosci, NIH, Bethesda, MD 20892 USA.
C3 Tokyo Metropolitan Institute of Medical Science; National Institutes of
   Health (NIH) - USA; NIH National Institute on Aging (NIA)
RP Hashimoto, M (corresponding author), Tokyo Metropolitan Inst Med Sci, Setagaya Ku, 2-1-6 Kamikitazawa, Tokyo, Japan.
EM hashimoto-mk@igakuken.or.jp
RI Ho, Gilbert/J-3393-2015
OI Ho, Gilbert/0000-0002-6873-8090
FU National Institute on Aging [ZIAAG000936] Funding Source: NIH RePORTER
CR Achari AE, 2017, INT J MOL SCI, V18, DOI 10.3390/ijms18061321
   Andersson U, 2018, EXPERT OPIN THER TAR, V22, P263, DOI 10.1080/14728222.2018.1439924
   Martinez MA, 2020, ANTIMICROB AGENTS CH, V64, DOI 10.1128/AAC.00399-20
   Bauernfeind FG, 2009, J IMMUNOL, V183, P787, DOI 10.4049/jimmunol.0901363
   Bindom SM, 2010, DIABETES, V59, P2540, DOI 10.2337/db09-0782
   Bornstein SR, 2020, NAT REV ENDOCRINOL, V16, P297, DOI 10.1038/s41574-020-0353-9
   Brinkmann V, 2004, SCIENCE, V303, P1532, DOI 10.1126/science.1092385
   Chen LT, 2020, CELL MOL IMMUNOL, V17, P992, DOI 10.1038/s41423-020-0492-x
   Clark SR, 2007, NAT MED, V13, P463, DOI 10.1038/nm1565
   Cui J, 2011, CLIN NEPHROL, V75, P26, DOI 10.2379/CNP75026
   Cui JG, 2010, J BIOL CHEM, V285, P38951, DOI 10.1074/jbc.M110.178848
   Dasu MR, 2010, DIABETES CARE, V33, P861, DOI 10.2337/dc09-1799
   Davalos AR, 2013, J CELL BIOL, V201, P613, DOI 10.1083/jcb.201206006
   Duan JJ, 2019, CELL SIGNAL, V58, P44, DOI 10.1016/j.cellsig.2019.03.007
   Duncan BB, 2004, DIABETES, V53, P2473, DOI 10.2337/diabetes.53.9.2473
   Fonken LK, 2016, J NEUROSCI, V36, P7946, DOI 10.1523/JNEUROSCI.1161-16.2016
   Ghaebi M, 2020, J CELL PHYSIOL, V235, P9098, DOI 10.1002/jcp.29771
   Giani JF, 2009, AM J PHYSIOL-ENDOC M, V296, pE262, DOI 10.1152/ajpendo.90678.2008
   Goddek S, 2020, INT J INFECT DIS, V99, P286, DOI 10.1016/j.ijid.2020.07.080
   Gong W, 2010, J BIOMED BIOTECHNOL, DOI 10.1155/2010/915234
   Hamming I, 2004, J PATHOL, V203, P631, DOI 10.1002/path.1570
   Han LH, 2016, PLOS ONE, V11, DOI 10.1371/journal.pone.0154187
   Harshman Stephanie G, 2016, Curr Nutr Rep, V5, P90, DOI [10.1007/s13668-016-0162-x, 10.1007/s13668-016-0162-x]
   Hashimoto M, 2018, J PARKINSON DIS, V8, P405, DOI 10.3233/JPD-181365
   Ho G, 2019, EXPERT REV NEUROTHER, V19, P1149, DOI 10.1080/14737175.2019.1649141
   Horiuchi T, 2017, J BIOL CHEM, V292, P8436, DOI 10.1074/jbc.M116.769380
   Hotta K, 2001, DIABETES, V50, P1126, DOI 10.2337/diabetes.50.5.1126
   Huang CL, 2020, LANCET, V395, P497, DOI 10.1016/S0140-6736(20)30183-5
   Hulsmans M, 2012, PLOS ONE, V7, DOI 10.1371/journal.pone.0032794
   Jain A, 2020, SCI REP-UK, V10, DOI 10.1038/s41598-020-77093-z
   Jiang YZ, 2020, SIGNAL TRANSDUCT TAR, V5, DOI 10.1038/s41392-020-0141-y
   Kang R, 2014, MOL ASPECTS MED, V40, P1, DOI 10.1016/j.mam.2014.05.001
   Kaur G, 2020, J INFLAMM-LOND, V17, DOI 10.1186/s12950-020-00250-8
   Kehoe PG, 2016, ALZHEIMERS RES THER, V8, DOI 10.1186/s13195-016-0217-7
   Kuo CL, 2020, J GERONTOL A-BIOL, V75, P1801, DOI 10.1093/gerona/glaa169
   Lee CH, 2020, J CLIN ENDOCR METAB, V105, DOI 10.1210/clinem/dgaa075
   Lin HV, 2007, DIABETES, V56, P1969, DOI 10.2337/db07-0127
   Liu ML, 2012, BIOCHIMIE, V94, P2126, DOI 10.1016/j.biochi.2012.01.008
   Oeckinghaus A, 2011, NAT IMMUNOL, V12, P695, DOI 10.1038/ni.2065
   Park HS, 2016, J TRANSL MED, V14, DOI 10.1186/s12967-016-0922-9
   Qi YF, 2016, J MOL MED, V94, P37, DOI 10.1007/s00109-015-1356-1
   Ratajczak MZ, 2021, STEM CELL REV REP, V17, P266, DOI 10.1007/s12015-020-10010-z
   Ritchie H., 2021, Mortality Risk of COVID-19
   Rubino F, 2020, NEW ENGL J MED, V383, P789, DOI [10.1056/NEJMc2018688, 10.1056/NEJMc2021832]
   Samavati L, 2020, FRONT CELL INFECT MI, V10, DOI 10.3389/fcimb.2020.00317
   Sente T, 2016, J CACHEXIA SARCOPENI, V7, P261, DOI 10.1002/jcsm.12086
   Sente T, 2016, AM J PHYSIOL-HEART C, V310, pH1164, DOI 10.1152/ajpheart.00831.2015
   Shah VK, 2020, FRONT IMMUNOL, V11, DOI 10.3389/fimmu.2020.01949
   Skrip L, 2020, INT J INFECT DIS, V101, P194, DOI 10.1016/j.ijid.2020.09.1432
   Su DM, 2009, DIABETES, V58, P2624, DOI 10.2337/db09-0232
   Takamatsu Y, 2017, NPJ PARKINSONS DIS, V3, DOI 10.1038/s41531-016-0001-1
   Tomizawa A, 2008, DIABETES VASC DIS RE, V5, P123, DOI 10.3132/dvdr.2008.020
   Tripathi A, 2019, TOXICOL REP, V6, P253, DOI 10.1016/j.toxrep.2019.03.002
   Tsuchida A, 2004, J BIOL CHEM, V279, P30817, DOI 10.1074/jbc.M402367200
   Verdecchia P, 2020, EUR J INTERN MED, V76, P14, DOI 10.1016/j.ejim.2020.04.037
   Wang AP, 2011, J BIOL CHEM, V286, P60, DOI 10.1074/jbc.M110.188144
   Wang F, 2018, INT J CLIN EXP PATHO, V11, P3338
   Wang HM, 2017, AGING DIS, V8, P346, DOI 10.14336/AD.2016.1021
   Waragai M, 2020, FRONT ENDOCRINOL, V11, DOI 10.3389/fendo.2020.00108
   Wennberg AMV, 2016, J ALZHEIMERS DIS, V53, P573, DOI 10.3233/JAD-151201
   Yamauchi T, 2014, BEST PRACT RES CL EN, V28, P15, DOI 10.1016/j.beem.2013.09.003
   Yang H, 2004, P NATL ACAD SCI USA, V101, P296, DOI 10.1073/pnas.2434651100
   Yang H, 2010, BBA-GENE REGUL MECH, V1799, P149, DOI 10.1016/j.bbagrm.2009.11.019
   Zambreanu L, 2020, J NEUROL NEUROSUR PS, V91, P1229, DOI 10.1136/jnnp-2020-323839
   Zeng TS, 2016, PLOS ONE, V11, DOI 10.1371/journal.pone.0149677
NR 65
TC 17
Z9 19
U1 0
U2 2
PU ELSEVIER SCI LTD
PI London
PA 125 London Wall, London, ENGLAND
SN 1359-6446
EI 1878-5832
J9 DRUG DISCOV TODAY
JI Drug Discov. Today
PD AUG
PY 2021
VL 26
IS 8
BP 2036
EP 2044
DI 10.1016/j.drudis.2021.03.013
EA AUG 2021
PG 9
WC Pharmacology & Pharmacy
WE Science Citation Index Expanded (SCI-EXPANDED)
SC Pharmacology & Pharmacy
GA UK2JO
UT WOS:000691801400024
PM 33775925
OA Green Submitted
DA 2026-02-13
ER

PT J
AU Coppari, R
AF Coppari, Roberto
TI Metabolic actions of hypothalamic SIRT1
SO TRENDS IN ENDOCRINOLOGY AND METABOLISM
LA English
DT Review
DE Hypothalamus; SIRT1; aging; metabolism; obesity; diabetes; insulin;
   skeletal muscle
ID BROWN ADIPOSE-TISSUE; FATTY-ACID OXIDATION; LIFE-SPAN;
   GLUCOSE-HOMEOSTASIS; POMC NEURONS; MITOCHONDRIAL-FUNCTION; RECOMBINANT
   LEPTIN; INSULIN-RESISTANCE; DIABETES-MELLITUS; ARCUATE NUCLEUS
AB The hypothalamus is a small structure located in the ventral diencephalon. Hypothalamic neurons sense changes in circulating metabolic cues (e.g. leptin, insulin, glucose), and coordinate responses aimed at maintaining normal body weight and glucose homeostasis. Recent findings indicate that a nicotinamide adenine dinucleotide (NAD(+))-dependent protein deacetylase (namely SIRT1) expressed by hypothalamic neurons is crucial for mounting responses against diet-induced obesity and type 2 diabetes mellitus (T2DM). Here, the repercussions of these findings will be discussed and particular emphasis will be given to the potential exploitation of hypothalamic SIRT1 as a target for the treatment of the rapidly-spreading metabolic disorders of obesity and T2DM. The possible roles of hypothalamic SIRT1 in regulating metabolic ageing processes will also be addressed.
C1 [Coppari, Roberto] Univ Texas SW Med Ctr Dallas, Dept Internal Med, Div Hypothalam Res, Dallas, TX 75390 USA.
   [Coppari, Roberto] Univ Politecn Marche, Dipartimento Med Sperimentale & Clin, I-60020 Ancona, Italy.
C3 University of Texas System; University of Texas Southwestern Medical
   Center; Marche Polytechnic University
RP Coppari, R (corresponding author), Univ Texas SW Med Ctr Dallas, Dept Internal Med, Div Hypothalam Res, Dallas, TX 75390 USA.
EM roberto.coppari@utsouthwestern.edu
RI COPPARI, Roberto/B-4799-2014
OI COPPARI, Roberto/0000-0003-1288-6948
FU American Heart Association; National Institutes of Health [DK080836]
FX This work was supported by the American Heart Association (Scientist
   Development Grant to R.C.) and the National Institutes of Health
   (DK080836 to R.C.). I thank Drs. Giorgio Ramadori and Claudia R. Vianna
   at The University of Texas Southwestern Medical Center, Dallas, TX, USA
   for suggestions and critical reading of the manuscript.
CR Ahima RS, 1996, NATURE, V382, P250, DOI 10.1038/382250a0
   Banks AS, 2008, CELL METAB, V8, P333, DOI 10.1016/j.cmet.2008.08.014
   Baur JA, 2006, NATURE, V444, P337, DOI 10.1038/nature05354
   Bishop NA, 2007, NAT REV GENET, V8, P835, DOI 10.1038/nrg2188
   Bross TG, 2005, AGING CELL, V4, P309, DOI 10.1111/j.1474-9726.2005.00181.x
   Brown MS, 2008, CELL METAB, V7, P95, DOI 10.1016/j.cmet.2007.12.009
   Burnett C, 2011, NATURE, V477, P482, DOI 10.1038/nature10296
   Çakir I, 2009, PLOS ONE, V4, DOI 10.1371/journal.pone.0008322
   Cantó C, 2009, NATURE, V458, P1056, DOI 10.1038/nature07813
   Chen D, 2008, GENE DEV, V22, P1753, DOI 10.1101/gad.1650608
   Choi JH, 2010, NATURE, V466, P451, DOI 10.1038/nature09291
   Chuang JC, 2011, J CLIN INVEST, V121, P2684, DOI 10.1172/JCI57660
   Cohen HY, 2004, SCIENCE, V305, P390, DOI 10.1126/science.1099196
   Coll AP, 2004, J CLIN ENDOCR METAB, V89, P2557, DOI 10.1210/jc.2004-0428
   Colman RJ, 2009, SCIENCE, V325, P201, DOI 10.1126/science.1173635
   Cone RD, 1996, RECENT PROG HORM RES, V51, P287
   Connolly HM, 1997, NEW ENGL J MED, V337, P581, DOI 10.1056/NEJM199708283370901
   Coppari R, 2005, CELL METAB, V1, P63, DOI 10.1016/j.cmet.2004.12.004
   Cowley MA, 2001, NATURE, V411, P480, DOI 10.1038/35078085
   Cypess AM, 2009, NEW ENGL J MED, V360, P1509, DOI 10.1056/NEJMoa0810780
   Dhillon H, 2006, NEURON, V49, P191, DOI 10.1016/j.neuron.2005.12.021
   Dietrich MO, 2010, J NEUROSCI, V30, P11815, DOI 10.1523/JNEUROSCI.2234-10.2010
   Du JT, 2011, SCIENCE, V334, P806, DOI 10.1126/science.1207861
   Durieux J, 2011, CELL, V144, P79, DOI 10.1016/j.cell.2010.12.016
   Enerbäck S, 2010, INT J OBESITY, V34, pS43, DOI 10.1038/ijo.2010.183
   Enriori PJ, 2007, CELL METAB, V5, P181, DOI 10.1016/j.cmet.2007.02.004
   Erion DM, 2009, P NATL ACAD SCI USA, V106, P11288, DOI 10.1073/pnas.0812931106
   Escande C, 2010, J CLIN INVEST, V120, P545, DOI 10.1172/JCI39319
   Fan W, 1997, NATURE, V385, P165, DOI 10.1038/385165a0
   Farooqi IS, 2007, NEW ENGL J MED, V356, P237, DOI 10.1056/NEJMoa063988
   Farooqi IS, 1999, NEW ENGL J MED, V341, P879, DOI 10.1056/NEJM199909163411204
   Fridell YWC, 2005, CELL METAB, V1, P145, DOI 10.1016/j.cmet.2005.01.005
   Frye RA, 2000, BIOCHEM BIOPH RES CO, V273, P793, DOI 10.1006/bbrc.2000.3000
   Gerhart-Hines Z, 2007, EMBO J, V26, P1913, DOI 10.1038/sj.emboj.7601633
   Gerhart-Hines Z, 2011, MOL CELL, V44, P851, DOI 10.1016/j.molcel.2011.12.005
   Guarente L, 2001, TRENDS GENET, V17, P391, DOI 10.1016/S0168-9525(01)02339-3
   Haigis MC, 2010, ANNU REV PATHOL-MECH, V5, P253, DOI 10.1146/annurev.pathol.4.110807.092250
   Heymsfield SB, 1999, JAMA-J AM MED ASSOC, V282, P1568, DOI 10.1001/jama.282.16.1568
   HORAN MA, 1988, EXP GERONTOL, V23, P455, DOI 10.1016/0531-5565(88)90057-5
   Howitz KT, 2003, NATURE, V425, P191, DOI 10.1038/nature01960
   Hukshorn CJ, 2000, J CLIN ENDOCR METAB, V85, P4003, DOI 10.1210/jc.85.11.4003
   Imai S, 2000, NATURE, V403, P795, DOI 10.1038/35001622
   INGALLS AM, 1950, J HERED, V41, P317, DOI 10.1093/oxfordjournals.jhered.a106073
   Iwabu M, 2010, NATURE, V464, P1313, DOI 10.1038/nature08991
   James WPT, 2010, NEW ENGL J MED, V363, P905, DOI 10.1056/NEJMoa1003114
   KLAR AJS, 1979, GENETICS, V93, P37
   KLASS MR, 1977, MECH AGEING DEV, V6, P413, DOI 10.1016/0047-6374(77)90043-4
   Knight CM, 2011, DIABETES, V60, P2691, DOI 10.2337/db10-0987
   Lagouge M, 2006, CELL, V127, P1109, DOI 10.1016/j.cell.2006.11.013
   Lebovitz HE, 2011, NAT REV ENDOCRINOL, V7, P408, DOI 10.1038/nrendo.2011.10
   Li X, 2007, MOL CELL, V28, P91, DOI 10.1016/j.molcel.2007.07.032
   Lichtenbelt WDV, 2009, NEW ENGL J MED, V360, P1500, DOI 10.1056/NEJMoa0808718
   Lin SJ, 2002, NATURE, V418, P344, DOI 10.1038/nature00829
   Liszt G, 2005, J BIOL CHEM, V280, P21313, DOI 10.1074/jbc.M413296200
   Liu Y, 2008, NATURE, V456, P269, DOI 10.1038/nature07349
   MCCAY CM, 1989, NUTRITION, V5, P155
   Michan S, 2007, BIOCHEM J, V404, P1, DOI 10.1042/BJ20070140
   Mihaylova MM, 2011, CELL, V145, P607, DOI 10.1016/j.cell.2011.03.043
   Münzberg H, 2004, ENDOCRINOLOGY, V145, P4880, DOI 10.1210/en.2004-0726
   North BJ, 2003, MOL CELL, V11, P437, DOI 10.1016/S1097-2765(03)00038-8
   O'Rahilly S, 2009, NATURE, V462, P307, DOI 10.1038/nature08532
   Ollmann MM, 1997, SCIENCE, V278, P135, DOI 10.1126/science.278.5335.135
   Oral EA, 2002, NEW ENGL J MED, V346, P570, DOI 10.1056/NEJMoa012437
   Parton LE, 2007, NATURE, V449, P228, DOI 10.1038/nature06098
   Peng C, 2011, MOL CELL PROTEOMICS, V10, DOI 10.1074/mcp.M111.012658
   Pfluger PT, 2008, P NATL ACAD SCI USA, V105, P9793, DOI 10.1073/pnas.0802917105
   Picard F, 2004, NATURE, V429, P771, DOI 10.1038/nature02583
   Plum L, 2007, CELL METAB, V6, P431, DOI 10.1016/j.cmet.2007.10.012
   Purushotham A, 2009, CELL METAB, V9, P327, DOI 10.1016/j.cmet.2009.02.006
   Qiang L, 2007, MOL CELL BIOL, V27, P4698, DOI 10.1128/MCB.02279-06
   Qiang L, 2011, CELL METAB, V14, P758, DOI 10.1016/j.cmet.2011.10.007
   Ramadori G, 2008, J NEUROSCI, V28, P9989, DOI 10.1523/JNEUROSCI.3257-08.2008
   Ramadori G, 2011, CELL METAB, V14, P301, DOI 10.1016/j.cmet.2011.06.014
   Ramadori G, 2011, AGING-US, V3, P325, DOI 10.18632/aging.100311
   Ramadori G, 2010, CELL METAB, V12, P78, DOI 10.1016/j.cmet.2010.05.010
   Ramadori G, 2010, PHARMACOL RES, V62, P48, DOI 10.1016/j.phrs.2010.02.002
   Ramadori G, 2009, ENDOCRINOLOGY, V150, P5326, DOI 10.1210/en.2009-0528
   Rodgers JT, 2005, NATURE, V434, P113, DOI 10.1038/nature03354
   Rogina B, 2004, P NATL ACAD SCI USA, V101, P15998, DOI 10.1073/pnas.0404184101
   Rogina B, 2002, SCIENCE, V298, P1745, DOI 10.1126/science.1078986
   Satoh A, 2010, J NEUROSCI, V30, P10220, DOI 10.1523/JNEUROSCI.1385-10.2010
   Schwartz MW, 1996, DIABETES, V45, P531, DOI 10.2337/diabetes.45.4.531
   Shaw RJ, 2005, SCIENCE, V310, P1642, DOI 10.1126/science.1120781
   Shimomura I, 1999, NATURE, V401, P73, DOI 10.1038/43448
   Spiegelman BM, 2006, CELL METAB, V4, P425, DOI 10.1016/j.cmet.2006.11.009
   STEPHENS TW, 1995, NATURE, V377, P530, DOI 10.1038/377530a0
   Sternson SM, 2005, NAT NEUROSCI, V8, P1356, DOI 10.1038/nn1550
   Terzibasi E, 2009, AGING CELL, V8, P88, DOI 10.1111/j.1474-9726.2009.00455.x
   Vianna CR, 2011, ENDOCRINOLOGY, V152, P11, DOI 10.1210/en.2010-0778
   Virtanen KA, 2009, NEW ENGL J MED, V360, P1518, DOI 10.1056/NEJMoa0808949
   Zhang QJ, 2008, CARDIOVASC RES, V80, P191, DOI 10.1093/cvr/cvn224
   ZHANG YY, 1994, NATURE, V372, P425, DOI 10.1038/372425a0
NR 92
TC 41
Z9 52
U1 0
U2 7
PU ELSEVIER SCIENCE LONDON
PI LONDON
PA 84 THEOBALDS RD, LONDON WC1X 8RR, ENGLAND
SN 1043-2760
EI 1879-3061
J9 TRENDS ENDOCRIN MET
JI Trends Endocrinol. Metab.
PD APR
PY 2012
VL 23
IS 4
BP 179
EP 185
DI 10.1016/j.tem.2012.01.002
PG 7
WC Endocrinology & Metabolism
WE Science Citation Index Expanded (SCI-EXPANDED)
SC Endocrinology & Metabolism
GA 927EW
UT WOS:000302890900004
PM 22382036
DA 2026-02-13
ER

PT J
AU Melia, F
   Udomjarumanee, P
   Zinovkin, D
   Arghiani, N
   Pranjol, MZI
AF Melia, Francesco
   Udomjarumanee, Palita
   Zinovkin, Dmitry
   Arghiani, Nahid
   Pranjol, Md Zahidul Islam
TI Pro-tumorigenic role of type 2 diabetes-induced cellular senescence in
   colorectal cancer
SO FRONTIERS IN ONCOLOGY
LA English
DT Review
DE senescence; diabetes; colon cancer; fibroblast; endothelial cells;
   tumour microenvironment
ID NATURAL PROTECTIVE MECHANISM; DNA-DAMAGE RESPONSE; ENDOTHELIAL-CELLS;
   DOWN-REGULATION; COLON-CANCER; HIGH GLUCOSE; REPLICATIVE SENESCENCE;
   FIBROBLAST SENESCENCE; TRANSCRIPTION FACTOR; SECRETORY PHENOTYPE
AB Colorectal cancer (CRC) is the second leading cause of cancer-related mortality worldwide. The disease still remains incurable and highly lethal in the advanced stage, representing a global health concern. Therefore, it is essential to understand the causes and risk factors leading to its development. Because age-related cellular senescence and type 2 diabetes (T2D) have been recognised as risk factors for CRC development, the recent finding that type 2 diabetic patients present an elevated circulating volume of senescent cells raises the question whether type 2 diabetes facilitates the process of CRC tumorigenesis by inducing premature cell senescence. In this review, we will discuss the mechanisms according to which T2D induces cellular senescence and the role of type 2 diabetes-induced cellular senescence in the pathogenesis and progression of colorectal cancer. Lastly, we will explore the current therapeutic approaches and challenges in targeting senescence.
C1 [Melia, Francesco; Arghiani, Nahid; Pranjol, Md Zahidul Islam] Univ Sussex, Sch Life Sci, Dept Biochem & Biomed, Brighton, East Sussex, England.
   [Udomjarumanee, Palita] Imperial Coll London, Fac Med, Dept Immunol & Inflammat, London, England.
   [Zinovkin, Dmitry] Gomel State Med Univ, Dept Pathol, Gomel, BELARUS.
   [Arghiani, Nahid] Stockholm Univ, Wenner Gren Inst, Dept Mol Biosci, Stockholm, Sweden.
C3 University of Sussex; Imperial College London; Gomel State Medical
   University; Stockholm University
RP Arghiani, N; Pranjol, MZI (corresponding author), Univ Sussex, Sch Life Sci, Dept Biochem & Biomed, Brighton, East Sussex, England.; Arghiani, N (corresponding author), Stockholm Univ, Wenner Gren Inst, Dept Mol Biosci, Stockholm, Sweden.
EM nahid.arghiani@su.se; Z.Pranjol@sussex.ac.uk
RI ; Pranjol, Zahidul Islam/R-1249-2018; Zinovkin, Dmitry/H-9315-2019;
   Arghiani, Nahid/JQW-5393-2023
OI Udomjarumanee, Palita/0009-0002-2324-2849; Pranjol, Zahidul
   Islam/0000-0002-6164-6281; Zinovkin, Dmitry/0000-0002-3808-8832; Melia,
   Francesco/0009-0006-8412-8475; 
FU Vetenskaps-radet (The Swedish Research Council) [2017-04663]; Carl
   Tryggers Stiftelse [CTS:18:279]; Swedish Research Council [2017-04663]
   Funding Source: Swedish Research Council; Vinnova [2017-04663] Funding
   Source: Vinnova
FX This work was supported by funding Vetenskaps-radet (The Swedish
   Research Council, 2017-04663) and Carl Tryggers Stiftelse (CTS:18:279).
CR Acosta JC, 2013, NAT CELL BIOL, V15, P978, DOI 10.1038/ncb2784
   Adamopoulos C, 2014, CLIN CHEM LAB MED, V52, P151, DOI 10.1515/cclm-2012-0826
   Alard E, 2020, CANCERS, V12, DOI 10.3390/cancers12071826
   Alessio N, 2019, AGING-US, V11, P5817, DOI 10.18632/aging.102172
   Alpert E, 2002, BIOCHEM J, V362, P413, DOI 10.1042/0264-6021:3620413
   Altman BJ, 2016, NAT REV CANCER, V16, P619, DOI 10.1038/nrc.2016.71
   Amor C, 2020, NATURE, V583, P127, DOI 10.1038/s41586-020-2403-9
   Aronson D, 2008, ADV CARDIOL, V45, P1, DOI 10.1159/000115118
   Basisty N, 2020, PLOS BIOL, V18, DOI 10.1371/journal.pbio.3000599
   Bavik C, 2006, CANCER RES, V66, P794, DOI 10.1158/0008-5472.CAN-05-1716
   Berster Jutta M., 2008, Archives of Physiology and Biochemistry, V114, P84, DOI [10.1080/13813450802008455, 10.1080/13813450802008455 ]
   Bierhaus A, 2001, DIABETES, V50, P2792, DOI 10.2337/diabetes.50.12.2792
   Blazer S, 2002, BIOCHEM BIOPH RES CO, V296, P93, DOI 10.1016/S0006-291X(02)00818-5
   Bootcov MR, 1997, P NATL ACAD SCI USA, V94, P11514, DOI 10.1073/pnas.94.21.11514
   Borovski T, 2013, ONCOGENE, V32, P1539, DOI 10.1038/onc.2012.172
   Brenchley JM, 2003, BLOOD, V101, P2711, DOI 10.1182/blood-2002-07-2103
   Brenner H, 2007, GUT, V56, P1585, DOI 10.1136/gut.2007.122739
   Broadway R, 2021, LIFE-BASEL, V11, DOI 10.3390/life11080788
   Brownlee M, 2005, DIABETES, V54, P1615, DOI 10.2337/diabetes.54.6.1615
   Burton DGA, 2018, BIOGERONTOLOGY, V19, P447, DOI 10.1007/s10522-018-9763-7
   Buzzai M, 2007, CANCER RES, V67, P6745, DOI 10.1158/0008-5472.CAN-06-4447
   Cahu J, 2013, JOVE-J VIS EXP, DOI 10.3791/50494
   Cai YS, 2020, CELL RES, V30, P574, DOI 10.1038/s41422-020-0314-9
   Caja L, 2018, INT J MOL SCI, V19, DOI 10.3390/ijms19051294
   Callender LA, 2018, AGING CELL, V17, DOI 10.1111/acel.12675
   Cambien B, 2009, BRIT J CANCER, V100, P1755, DOI 10.1038/sj.bjc.6605078
   Cambien B, 2011, PLOS ONE, V6, DOI 10.1371/journal.pone.0028842
   Campisi J, 2007, NAT REV MOL CELL BIO, V8, P729, DOI 10.1038/nrm2233
   Carpenter VJ, 2021, CANCERS, V13, DOI 10.3390/cancers13040723
   CARSWELL EA, 1975, P NATL ACAD SCI USA, V72, P3666, DOI 10.1073/pnas.72.9.3666
   Cassidy J, 2002, ANN ONCOL, V13, P566, DOI 10.1093/annonc/mdf089
   Chang SC, 2016, CRIT REV ONCOL HEMAT, V108, P146, DOI 10.1016/j.critrevonc.2016.11.003
   Childs BG, 2015, NAT MED, V21, P1424, DOI 10.1038/nm.4000
   Choi YW, 2021, ADV SCI, V8, DOI 10.1002/advs.202002497
   Cooke MS, 2003, FASEB J, V17, P1195, DOI 10.1096/fj.02-0752rev
   Coppé JP, 2006, J BIOL CHEM, V281, P29568, DOI 10.1074/jbc.M603307200
   Coughlan MT, 2009, J AM SOC NEPHROL, V20, P742, DOI 10.1681/ASN.2008050514
   Cristofalo VJ, 2005, EXP GERONTOL, V40, P836, DOI 10.1016/j.exger.2005.08.005
   Dallas NA, 2009, CANCER RES, V69, P1951, DOI 10.1158/0008-5472.CAN-08-2023
   Deng XN, 2019, AM J CANCER RES, V9, P945
   DePinho RA, 2000, NATURE, V408, P248, DOI 10.1038/35041694
   di Fagagna FD, 2008, NAT REV CANCER, V8, P512, DOI 10.1038/nrc2440
   Di Mitri D, 2011, J IMMUNOL, V187, P2093, DOI 10.4049/jimmunol.1100978
   DIMRI GP, 1995, P NATL ACAD SCI USA, V92, P9363, DOI 10.1073/pnas.92.20.9363
   Druelle C, 2016, ONCOTARGET, V7, P67699, DOI 10.18632/oncotarget.11505
   Duckworth W C, 2001, Curr Atheroscler Rep, V3, P383, DOI 10.1007/s11883-001-0076-x
   Eagle Robert A., 2009, Current Immunology Reviews, V5, P22
   Freund A, 2011, EMBO J, V30, P1536, DOI 10.1038/emboj.2011.69
   Frizzell N, 2012, BIOCHEM J, V445, P247, DOI 10.1042/BJ20112142
   Gao YJ, 2018, ONCOTARGETS THER, V11, P7333, DOI 10.2147/OTT.S167872
   Giacco F, 2010, CIRC RES, V107, P1058, DOI 10.1161/CIRCRESAHA.110.223545
   González N, 2017, ONCOTARGET, V8, P18456, DOI 10.18632/oncotarget.14472
   Gooden MJM, 2011, BRIT J CANCER, V105, P93, DOI 10.1038/bjc.2011.189
   Groom JR, 2011, EXP CELL RES, V317, P620, DOI 10.1016/j.yexcr.2010.12.017
   Guo YN, 2019, AGING CELL, V18, DOI 10.1111/acel.13013
   Haus JM, 2007, J APPL PHYSIOL, V103, P2068, DOI 10.1152/japplphysiol.00670.2007
   HAYFLICK L, 1961, EXP CELL RES, V25, P585, DOI 10.1016/0014-4827(61)90192-6
   Henson SM, 2014, J CLIN INVEST, V124, P4004, DOI 10.1172/JCI75051
   Henson SM, 2009, BLOOD, V113, P6619, DOI 10.1182/blood-2009-01-199588
   Hetz C, 2012, NAT REV MOL CELL BIO, V13, P89, DOI 10.1038/nrm3270
   Hickson LJ, 2019, EBIOMEDICINE, V47, P446, DOI 10.1016/j.ebiom.2019.08.069
   Höhn A, 2017, REDOX BIOL, V11, P482, DOI 10.1016/j.redox.2016.12.001
   Hu L, 2022, FRONT CELL DEV BIOL, V10, DOI 10.3389/fcell.2022.822816
   Huang F, 2014, INT J CLIN EXP PATHO, V7, P1093
   Hwang HJ, 2020, CANCER LETT, V490, P100, DOI 10.1016/j.canlet.2020.06.019
   Hwang J, 2005, CYTOKINE, V30, P254, DOI 10.1016/j.cyto.2005.01.018
   Imai T, 1997, CELL, V91, P521, DOI 10.1016/S0092-8674(00)80438-9
   Imanishi T, 2005, J HYPERTENS, V23, P97, DOI 10.1097/00004872-200501000-00018
   Iwasa H, 2003, GENES CELLS, V8, P131, DOI 10.1046/j.1365-2443.2003.00620.x
   Jackson SP, 2009, NATURE, V461, P1071, DOI 10.1038/nature08467
   Jackson Z, 2020, FRONT IMMUNOL, V11, DOI 10.3389/fimmu.2020.01941
   Jin YJ, 2012, CELL SIGNAL, V24, P1485, DOI 10.1016/j.cellsig.2012.03.014
   Johmura Y, 2021, SCIENCE, V371, P265, DOI 10.1126/science.abb5916
   Jun JI, 2010, NAT CELL BIOL, V12, P676, DOI 10.1038/ncb2070
   Kang C, 2015, SCIENCE, V349, DOI 10.1126/science.aaa5612
   Kawada K, 2007, ONCOGENE, V26, P4679, DOI 10.1038/sj.onc.1210267
   Kendall RT, 2014, FRONT PHARMACOL, V5, DOI 10.3389/fphar.2014.00123
   Kirkland JL, 2020, J INTERN MED, V288, P518, DOI 10.1111/joim.13141
   Kirkland JL, 2017, EBIOMEDICINE, V21, P21, DOI 10.1016/j.ebiom.2017.04.013
   Kirkwood TBL, 2005, CELL, V120, P437, DOI 10.1016/j.cell.2005.01.027
   Korsgaard M, 2008, CANCER DETECT PREV, V32, P45, DOI 10.1016/j.cdp.2008.01.001
   Krizhanovsky V, 2008, CELL, V134, P657, DOI 10.1016/j.cell.2008.06.049
   Krtolica A, 2001, P NATL ACAD SCI USA, V98, P12072, DOI 10.1073/pnas.211053698
   Ksiazek K, 2008, BIOCHEM BIOPH RES CO, V366, P793, DOI 10.1016/j.bbrc.2007.12.021
   Lau EYM, 2019, CLIN EXP IMMUNOL, V197, P205, DOI 10.1111/cei.13344
   Lau LN, 2019, EXPERT OPIN THER TAR, V23, P1041, DOI 10.1080/14728222.2019.1565658
   Li C, 2016, ONCOTARGET, V7, P860, DOI 10.18632/oncotarget.6205
   Li S, 2018, J EXP CLIN CANC RES, V37, DOI 10.1186/s13046-018-0744-0
   Liu W, 2020, CANCERS, V12, DOI 10.3390/cancers12102828
   Lizák B, 2019, INT J MOL SCI, V20, DOI 10.3390/ijms20235898
   Long AN, 2011, J CLIN HYPERTENS, V13, P244, DOI 10.1111/j.1751-7176.2011.00434.x
   Ma YA, 2018, BRIT J CANCER, V119, P1436, DOI 10.1038/s41416-018-0314-4
   MacIver NJ, 2008, J LEUKOCYTE BIOL, V84, P949, DOI 10.1189/jlb.0108024
   Magee MS, 2018, CANCER IMMUNOL RES, V6, P509, DOI 10.1158/2326-6066.CIR-16-0362
   Maggio CA, 2003, ENDOCRIN METAB CLIN, V32, P805, DOI 10.1016/S0889-8529(03)00071-9
   Maratou E, 2007, EUR J CLIN INVEST, V37, P282, DOI 10.1111/j.1365-2362.2007.01786.x
   Maréchal A, 2013, CSH PERSPECT BIOL, V5, DOI 10.1101/cshperspect.a012716
   Martinez-Zamudio RI, 2021, AGING CELL, V20, DOI 10.1111/acel.13344
   McHugh D, 2018, J CELL BIOL, V217, P65, DOI 10.1083/jcb.201708092
   Mikula-Pietrasik J, 2020, CELL MOL LIFE SCI, V77, P213, DOI 10.1007/s00018-019-03261-8
   Moiseeva O, 2013, AGING CELL, V12, P489, DOI 10.1111/acel.12075
   Mowat AM, 2014, NAT REV IMMUNOL, V14, P667, DOI 10.1038/nri3738
   Muñoz-Espín D, 2013, CELL, V155, P1104, DOI 10.1016/j.cell.2013.10.019
   Nishikawa T, 2000, NATURE, V404, P787, DOI 10.1038/35008121
   Nygren P, 2001, ACTA ONCOL, V40, P166, DOI 10.1080/02841860151116204
   Obata T, 2000, CRIT CARE MED, V28, pN67, DOI 10.1097/00003246-200004001-00008
   Omura Y, 2020, CANCER IMMUNOL IMMUN, V69, P2533, DOI 10.1007/s00262-020-02645-1
   Pakdemirli A, 2020, Medical Science and Discovery, V7, P466, DOI [10.36472/msd.v7i4.368, 10.36472/msd.v7i4.368, DOI 10.36472/MSD.V7I4.368]
   Park JH, 2018, NEW ENGL J MED, V378, P449, DOI 10.1056/NEJMoa1709919
   Park JW, 2017, BIOCHEM BIOPH RES CO, V493, P1548, DOI 10.1016/j.bbrc.2017.10.021
   Park SY, 2016, BIOCHEM BIOPH RES CO, V478, P18, DOI 10.1016/j.bbrc.2016.07.106
   Vernot JP, 2020, FRONT MOL BIOSCI, V7, DOI 10.3389/fmolb.2020.00063
   Peddareddigari VG, 2010, CANCER MICROENVIRON, V3, P149, DOI 10.1007/s12307-010-0038-3
   Peters GJ, 2020, Molecular Mechanisms and Therapeutic Strategies, P1
   Picallos-Rabina P, 2020, HEALTHY AGEING LONG, V11, P85, DOI 10.1007/978-3-030-44903-2_5
   Piconi L, 2006, DIABETES-METAB RES, V22, P198, DOI 10.1002/dmrr.613
   PRESS MF, 1990, ONCOGENE, V5, P953
   Rabek JP, 2003, BIOCHEM BIOPH RES CO, V305, P566, DOI 10.1016/S0006-291X(03)00826-X
   Riahi Y, 2010, DIABETES, V59, P808, DOI 10.2337/db09-1207
   Rochette L, 2020, BBA-MOL BASIS DIS, V1866, DOI 10.1016/j.bbadis.2020.165798
   Russo E, 2020, J LEUKOCYTE BIOL, V108, P673, DOI 10.1002/JLB.5MR0320-205R
   Saito A, 2020, CANCER SCI, V111, P4012, DOI 10.1111/cas.14615
   Saleh T, 2020, CANCERS, V12, DOI 10.3390/cancers12040822
   Sato A, 2006, J IMMUNOL, V176, P7686, DOI 10.4049/jimmunol.176.12.7686
   Sato A, 2014, STEM CELL RES, V12, P119, DOI 10.1016/j.scr.2013.09.012
   Satooka H, 2020, SCI REP-UK, V10, DOI 10.1038/s41598-020-65488-x
   Sethumadhavan S, 2017, PLOS ONE, V12, DOI 10.1371/journal.pone.0187314
   Shimoda M, 2007, J BIOL CHEM, V282, P25864, DOI 10.1074/jbc.M702414200
   Shin MY, 2016, J KOREAN MED SCI, V31, P1413, DOI 10.3346/jkms.2016.31.9.1413
   Shirakawa K, 2016, J CLIN INVEST, V126, P4626, DOI 10.1172/JCI88606
   Siegel RL, 2020, CA-CANCER J CLIN, V70, P7, DOI 10.3322/caac.21590
   Sikora E, 2016, CURR DRUG TARGETS, V17, P377, DOI 10.2174/1389450116666151019094724
   Smieszek A, 2017, INT J MOL SCI, V18, DOI 10.3390/ijms18040872
   Smith HW, 2010, NAT REV MOL CELL BIO, V11, P23, DOI 10.1038/nrm2821
   Song E, 2001, BRIT J CANCER, V85, P1047, DOI 10.1038/sj.bjc.6692042
   Sung H, 2021, CA-CANCER J CLIN, V71, P209, DOI 10.3322/caac.21660
   Takahashi A, 2006, NAT CELL BIOL, V8, P1291, DOI 10.1038/ncb1491
   Tan SZ, 2020, BIOMED PHARMACOTHER, V124, DOI 10.1016/j.biopha.2020.109821
   Tarhini Z, 2022, SCI REP-UK, V12, DOI 10.1038/s41598-022-16677-3
   Teng JA, 2016, PLOS ONE, V11, DOI 10.1371/journal.pone.0149822
   Teng RD, 2019, J IMMUNOTHER, V42, P33, DOI 10.1097/CJI.0000000000000251
   Turrens JF, 2003, J PHYSIOL-LONDON, V552, P335, DOI 10.1113/jphysiol.2003.049478
   UK CR, BOW CANC STAT
   van der Leun AM, 2020, NAT REV CANCER, V20, P218, DOI 10.1038/s41568-019-0235-4
   van Deursen JM, 2014, NATURE, V509, P439, DOI 10.1038/nature13193
   Verma K, 2017, PLOS ONE, V12, DOI 10.1371/journal.pone.0177405
   Wang AS, 2018, FRONT GENET, V9, DOI 10.3389/fgene.2018.00247
   Wang DZ, 2008, CANCER LETT, V267, P197, DOI 10.1016/j.canlet.2008.03.004
   Wang LQ, 2022, NAT REV CANCER, V22, P340, DOI 10.1038/s41568-022-00450-9
   Wang Z, 2018, CELL DEATH DIS, V9, DOI 10.1038/s41419-017-0223-0
   Wiley CD, 2021, NAT METAB, V3, P1290, DOI 10.1038/s42255-021-00483-8
   Wise DR, 2010, TRENDS BIOCHEM SCI, V35, P427, DOI 10.1016/j.tibs.2010.05.003
   Xiao WX, 2022, FRONT ONCOL, V12, DOI 10.3389/fonc.2022.737330
   Xu WL, 2017, INT J MOL SCI, V18, DOI 10.3390/ijms18081742
   Yang MD, 2020, FRONT ONCOL, V10, DOI 10.3389/fonc.2020.00380
   Yang YX, 2005, CLIN GASTROENTEROL H, V3, P587, DOI 10.1016/S1542-3565(05)00152-7
   Yin M, 2021, FRONT CELL DEV BIOL, V9, DOI 10.3389/fcell.2021.665412
   Yokoi T, 2006, DIABETES, V55, P1660, DOI 10.2337/db05-1607
   Young ARJ, 2009, EMBO REP, V10, P228, DOI 10.1038/embor.2009.22
   Yu GH, 2022, J DIABETES RES, V2022, DOI 10.1155/2022/1747326
   Yu L, 2002, EMBO J, V21, P3749, DOI 10.1093/emboj/cdf366
   Zhao M, 2017, WORLD J DIABETES, V8, P249, DOI 10.4239/wjd.v8.i6.249
   Zhao P, 2018, ONCOL LETT, V15, P3820, DOI 10.3892/ol.2018.7735
   Zieba J, 2015, ANTICANCER RES, V35, P2759
   Zinovkin DA, 2021, LIFE SCI, V286, DOI 10.1016/j.lfs.2021.120052
   Zurgil U, 2014, CELL DEATH DIS, V5, DOI 10.1038/cddis.2014.481
NR 166
TC 11
Z9 11
U1 1
U2 13
PU FRONTIERS MEDIA SA
PI LAUSANNE
PA AVENUE DU TRIBUNAL FEDERAL 34, LAUSANNE, CH-1015, SWITZERLAND
SN 2234-943X
J9 FRONT ONCOL
JI Front. Oncol.
PD AUG 18
PY 2022
VL 12
AR 975644
DI 10.3389/fonc.2022.975644
PG 15
WC Oncology
WE Science Citation Index Expanded (SCI-EXPANDED)
SC Oncology
GA 4U3RX
UT WOS:000858716400001
PM 36059680
OA Green Submitted, gold
DA 2026-02-13
ER

PT J
AU Kale, A
   Sankrityayan, H
   Anders, HJ
   Gaikwad, AB
AF Kale, Ajinath
   Sankrityayan, Himanshu
   Anders, Hans-Joachim
   Gaikwad, Anil Bhanudas
TI Klotho: A possible mechanism of action of SGLT2 inhibitors preventing
   episodes of acute kidney injury and cardiorenal complications of
   diabetes
SO DRUG DISCOVERY TODAY
LA English
DT Review
DE SGLT2 inhibitors; Klotho; Acute kidney injury; Diabetes; Cardiorenal
   diseases
ID GLUCOSE COTRANSPORTER-2 INHIBITORS; ACUTE-RENAL-FAILURE; SERUM KLOTHO;
   DISEASE; MORTALITY; PROTECTION; HEART; RISK
AB Diabetes and cardiorenal comorbidities are major global health concerns, with high economic burdens and mortality rates. Sodium glucose co-transporter-2 inhibitors (SGLT2is) are novel US Food and Drug Administration (FDA)-approved antihyperglycemics with unexpected protective potential against cardiorenal diseases in patients with or without type 2 diabetes mellitus (T2DM). Despite initial concerns, the incidence of episodes of acute kidney injury (AKI) was significantly lower in patients taking SGLT2i compared with other therapies or placebo. Evolving data suggest a link between SGLT2is and the anti-aging protein Klotho in the amelioration of diabetes and cardiorenal diseases. Here, we consider Klotho and SGLT2is as a novel therapeutic approach for the management of AKI and other cardiorenal complications in patients with or without diabetes.
C1 [Kale, Ajinath; Sankrityayan, Himanshu; Gaikwad, Anil Bhanudas] Birla Inst Technol & Sci Pilani, Dept Pharm, Lab Mol Pharmacol, Pilani Campus, Pilani 333031, Rajasthan, India.
   [Anders, Hans-Joachim] Ludwig Maximilians Univ Munchen, Div Nephrol, Dept Internal Med 4, Univ Hosp, D-80336 Munich, Germany.
C3 Birla Institute of Technology & Science Pilani (BITS Pilani); University
   of Munich
RP Gaikwad, AB (corresponding author), Birla Inst Technol & Sci Pilani, Dept Pharm, Lab Mol Pharmacol, Pilani Campus, Pilani 333031, Rajasthan, India.
EM anil.gaikwad@pilani.bits-pilani.ac.in
RI Anders, Hans-Joachim/ABD-6247-2021; Gaikwad, Anil/AAL-3512-2020
FU Science and Engineering Research Board-Department of Science and
   Technology, Government of India [EEQ/2019/000308]; Deutsche
   Forschungsgemeinschaft [AN372/24-1]
FX A.B.G. acknowledges Science and Engineering Research Board-Department of
   Science and Technology, Government of India [EEQ/2019/000308] for their
   financial support. H.J.A. was supported by the Deutsche
   Forschungsgemeinschaft (AN372/24-1).
CR Abbas NAT, 2018, N-S ARCH PHARMACOL, V391, P1347, DOI 10.1007/s00210-018-1544-y
   Ali MF, 2020, PEDIATR RES, V88, P565, DOI 10.1038/s41390-020-0803-z
   Anders HJ, 2018, NAT REV NEPHROL, V14, P361, DOI 10.1038/s41581-018-0001-y
   Anders HJ, 2016, NEW ENGL J MED, V375, P2096, DOI 10.1056/NEJMcibr1608564
   [Anonymous], 2018, FDA drug safety communication: FDA warns that gadolinium-based contrast agents (GBCAs) are retained in the body; requires new class warnings
   [Anonymous], 2015, FDA Drug Safety Communication: FDA updates label for stop smoking drug Chantix (varenicline) to include potential alcohol interaction, rare risk of seizures, and studies of side effects on mood, behavior, or thinking
   Aroor AR, 2018, CARDIOVASC DIABETOL, V17, DOI 10.1186/s12933-018-0704-1
   Asrih M, 2020, CURR DIABETES REV, V16, P411, DOI 10.2174/1573399815666191105151828
   Bi XJ, 2020, KIDNEY DIS-BASEL, V6, P395, DOI 10.1159/000509369
   Birkeland KI, 2020, DIABETES OBES METAB, V22, P1607, DOI 10.1111/dom.14074
   Birkeland KI, 2017, LANCET DIABETES ENDO, V5, P709, DOI 10.1016/S2213-8587(17)30258-9
   Cherney D, 2019, KIDNEY INT REP, V4, pS99, DOI 10.1016/j.ekir.2019.05.256
   Cherney DZI, 2019, CELL METAB, V29, P1024, DOI 10.1016/j.cmet.2019.04.011
   Chu C, 2019, KIDNEY BLOOD PRESS R, V44, P149, DOI 10.1159/000498963
   Cowie MR, 2020, NAT REV CARDIOL, V17, P761, DOI 10.1038/s41569-020-0406-8
   Dalton GD, 2017, FRONT ENDOCRINOL, V8, DOI 10.3389/fendo.2017.00323
   Darawshi S, 2020, RENAL FAILURE, V42, P836, DOI 10.1080/0886022X.2020.1801466
   Dekkers CCJ, 2018, DIABETES OBES METAB, V20, P1988, DOI 10.1111/dom.13301
   Gu HY, 2020, MOL THER-METH CLIN D, V18, P811, DOI 10.1016/j.omtm.2020.08.002
   Guo Y, 2018, BBA-MOL BASIS DIS, V1864, P238, DOI 10.1016/j.bbadis.2017.09.029
   Hahn K, 2016, NAT REV NEPHROL, V12, P711, DOI 10.1038/nrneph.2016.159
   Hassani-Ardakania K, 2019, CASE REP ENDOCRINOL, V2019, DOI 10.1155/2019/8639629
   Heerspink HJL, 2020, NEW ENGL J MED, V383, P1436, DOI 10.1056/NEJMoa2024816
   Heerspink HJL, 2020, LANCET DIABETES ENDO, V8, P27, DOI 10.1016/S2213-8587(19)30384-5
   Hirai K, 2020, DIABET METAB SYND OB, V13, P215, DOI 10.2147/DMSO.S229046
   Hsia DS, 2017, CURR OPIN ENDOCRINOL, V24, P73, DOI 10.1097/MED.0000000000000311
   Hu PP, 2021, METABOLISM, V116, DOI 10.1016/j.metabol.2020.154435
   Iskander C, 2020, CAN MED ASSOC J, V192, pE351, DOI 10.1503/cmaj.191283
   Jiang W, 2019, MOL CELL ENDOCRINOL, V494, DOI 10.1016/j.mce.2019.110490
   Kale A, 2021, LIFE SCI, V264, DOI 10.1016/j.lfs.2020.118644
   Kang WL, 2018, SCI REP-UK, V8, DOI [10.1038/srep46965, 10.1038/srep19979]
   Kidney Disease: Improving Global Outcomes (KDIGO) Diabetes Work Group, 2020, Kidney Int, V98, pS1, DOI 10.1016/j.kint.2020.06.019
   Kluger AY, 2019, CARDIOVASC DIABETOL, V18, DOI 10.1186/s12933-019-0903-4
   Li HH, 2019, FRONT PHARMACOL, V10, DOI 10.3389/fphar.2019.01197
   Li S, 2018, BIOMED PHARMACOTHER, V108, P355, DOI 10.1016/j.biopha.2018.09.078
   Li XL, 2019, LIFE SCI, V234, DOI 10.1016/j.lfs.2019.116773
   Lu X, 2017, KIDNEY DIS-BASEL, V3, P15, DOI 10.1159/000452880
   Ludmila Milovanova  M.T., 2019, NEPHROL DIAL TRANSPL, V34
   Lv J, 2020, AGING-US, V12, P9139, DOI 10.18632/aging.103183
   McGuire DK, 2021, JAMA CARDIOL, V6, P148, DOI 10.1001/jamacardio.2020.4511
   Memmos E, 2019, BMC NEPHROL, V20, DOI 10.1186/s12882-019-1391-1
   Navarro-Gonzalez J., 2020, NEPHROL DIAL TRANSPL, V35, P1008
   Navarro-González JF, 2018, DIABETES CARE, V41, P1817, DOI 10.2337/dc18-0078
   Neuen BL, 2019, LANCET DIABETES ENDO, V7, P845, DOI 10.1016/S2213-8587(19)30256-6
   Neyra JA, 2021, CLIN J AM SOC NEPHRO, V16, P162, DOI 10.2215/CJN.02840320
   Ni LH, 2020, CARDIOVASC DIABETOL, V19, DOI 10.1186/s12933-020-01071-y
   Nie F, 2017, J DIABETES COMPLICAT, V31, P594, DOI 10.1016/j.jdiacomp.2016.11.008
   Olejnik A, 2018, BIOMED RES INT, V2018, DOI 10.1155/2018/5171945
   Packer M, 2020, NEW ENGL J MED, V383, P1413, DOI 10.1056/NEJMoa2022190
   Packer M, 2021, AM J KIDNEY DIS, V77, P280, DOI 10.1053/j.ajkd.2020.04.016
   Pasternak B, 2020, BMJ-BRIT MED J, V369, DOI 10.1136/bmj.m1186
   Perkovic V, 2019, NEW ENGL J MED, V380, P2295, DOI 10.1056/NEJMoa1811744
   Perlman A, 2017, NUTR METAB CARDIOVAS, V27, P1108, DOI 10.1016/j.numecd.2017.10.011
   Phadke G, 2020, AM J KIDNEY DIS, V76, P144, DOI 10.1053/j.ajkd.2020.01.015
   Rangaswami J, 2020, CIRCULATION, V142, pE265, DOI 10.1161/CIR.0000000000000920
   Ryan R, 2021, CLIN KIDNEY J, V14, P1020, DOI 10.1093/ckj/sfaa033
   Sarafidis P, 2019, NEPHROL DIAL TRANSPL, V34, P208, DOI 10.1093/ndt/gfy407
   Sinclair A, 2020, DIABETES RES CLIN PR, V162, DOI 10.1016/j.diabres.2020.108078
   Sridhar VS, 2020, AM J KIDNEY DIS, V76, P454, DOI 10.1053/j.ajkd.2020.05.014
   Szalat A, 2018, DRUG SAFETY, V41, P239, DOI 10.1007/s40264-017-0602-6
   Tomita I, 2020, CELL METAB, V32, P404, DOI 10.1016/j.cmet.2020.06.020
   van Baar MJB, 2018, DIABETES CARE, V41, P1543, DOI 10.2337/dc18-0588
   Verma S, 2018, DIABETOLOGIA, V61, P2108, DOI 10.1007/s00125-018-4670-7
   Wang Q, 2019, CELL CYCLE, V18, P696, DOI 10.1080/15384101.2019.1580495
   Yang K, 2020, CARDIORENAL MED, V10, P175, DOI 10.1159/000506380
NR 65
TC 16
Z9 18
U1 0
U2 12
PU ELSEVIER SCI LTD
PI London
PA 125 London Wall, London, ENGLAND
SN 1359-6446
EI 1878-5832
J9 DRUG DISCOV TODAY
JI Drug Discov. Today
PD AUG
PY 2021
VL 26
IS 8
BP 1963
EP 1971
DI 10.1016/j.drudis.2021.04.007
EA AUG 2021
PG 9
WC Pharmacology & Pharmacy
WE Science Citation Index Expanded (SCI-EXPANDED)
SC Pharmacology & Pharmacy
GA UK2JO
UT WOS:000691801400017
PM 33862192
DA 2026-02-13
ER

PT J
AU Ali, D
   Tencerova, M
   Figeac, F
   Kassem, M
   Jafari, A
AF Ali, Dalia
   Tencerova, Michaela
   Figeac, Florence
   Kassem, Moustapha
   Jafari, Abbas
TI The pathophysiology of osteoporosis in obesity and type 2 diabetes in
   aging women and men: The mechanisms and roles of increased bone marrow
   adiposity
SO FRONTIERS IN ENDOCRINOLOGY
LA English
DT Review
DE aging; osteoporosis; bone marrow adiposity; bone fragility; type 2
   diabetes (T2D); obesity
ID VITAMIN-D SUPPLEMENTATION; DIET-INDUCED OBESITY; KAPPA-B LIGAND; MINERAL
   DENSITY; POSTMENOPAUSAL WOMEN; FRACTURE RISK; 1,25-DIHYDROXYVITAMIN D-3;
   SCLEROSTIN ANTIBODY; CELLULAR SENESCENCE; FAT-CONTENT
AB Osteoporosis is defined as a systemic skeletal disease characterized by decreased bone mass and micro-architectural deterioration leading to increased fracture risk. Osteoporosis incidence increases with age in both post-menopausal women and aging men. Among other important contributing factors to bone fragility observed in osteoporosis, that also affect the elderly population, are metabolic disturbances observed in obesity and Type 2 Diabetes (T2D). These metabolic complications are associated with impaired bone homeostasis and a higher fracture risk. Expansion of the Bone Marrow Adipose Tissue (BMAT), at the expense of decreased bone formation, is thought to be one of the key pathogenic mechanisms underlying osteoporosis and bone fragility in obesity and T2D. Our review provides a summary of mechanisms behind increased Bone Marrow Adiposity (BMA) during aging and highlights the pre-clinical and clinical studies connecting obesity and T2D, to BMA and bone fragility in aging osteoporotic women and men.
C1 [Ali, Dalia; Figeac, Florence; Kassem, Moustapha] Univ Southern Denmark, KMEB, Dept Mol Endocrinol, Odense, Denmark.
   [Ali, Dalia; Figeac, Florence; Kassem, Moustapha] OdenseUnivers Hosp, Odense, Denmark.
   [Tencerova, Michaela] Czech Acad Sci, Lab Mol Physiol Bone, Inst Physiol, Prague, Czech Republic.
   [Jafari, Abbas] Univ Copenhagen, Dept Cellular & Mol Med, Copenhagen, Denmark.
C3 University of Southern Denmark; Czech Academy of Sciences; Institute of
   Physiology of the Czech Academy of Sciences; University of Copenhagen
RP Ali, D (corresponding author), Univ Southern Denmark, KMEB, Dept Mol Endocrinol, Odense, Denmark.; Ali, D (corresponding author), OdenseUnivers Hosp, Odense, Denmark.; Jafari, A (corresponding author), Univ Copenhagen, Dept Cellular & Mol Med, Copenhagen, Denmark.
EM dayesh@health.sdu.dk; ajafari@sund.ku.dk
RI Ali, Dalia/KEH-0488-2024; FIGEAC, Florence/MVX-1168-2025; Tencerova,
   Michaela/G-8089-2017; Kassem, Moustapha/J-7688-2013; Jafari,
   Abbas/I-5074-2015
OI Ali, Dalia/0000-0002-2852-5971; FIGEAC, Florence/0000-0001-7244-9438; 
FU IPHYS; Czech Science Foundation [GACR 20-03586S, GACR 22-12243S];
   EFSD/NovoNordisk foundation Future leaders award [NNF20SA0066174]; Olav
   Thon Foundation
FX (MT) START UP Research Program from IPHYS, the Czech Science Foundation
   GACR 20-03586S, GACR 22-12243S, EFSD/NovoNordisk foundation Future
   leaders award (NNF20SA0066174). (AJ, MK) Olav Thon Foundation (2019).
CR Aaron N, 2022, FRONT ENDOCRINOL, V13, DOI 10.3389/fendo.2022.853765
   Abdallah BM, 2011, J BONE MINER RES, V26, P2548, DOI 10.1002/jbmr.444
   Abdallah BM, 2011, J BONE MINER RES, V26, P1457, DOI 10.1002/jbmr.346
   Ali D, 2020, BONE, V133, DOI 10.1016/j.bone.2020.115252
   Almeida M, 2010, J BONE MINER RES, V25, P769, DOI 10.1359/jbmr.091017
   Ambrosi TH, 2017, CELL STEM CELL, V20, P771, DOI 10.1016/j.stem.2017.02.009
   Ameri P, 2013, EUR J ENDOCRINOL, V169, P767, DOI 10.1530/EJE-13-0510
   Andreoli A, 2011, RADIOL MED, V116, P1115, DOI 10.1007/s11547-011-0689-2
   Armas LAG, 2012, ENDOCRIN METAB CLIN, V41, P475, DOI 10.1016/j.ecl.2012.04.006
   Atashi F, 2015, STEM CELLS DEV, V24, P1150, DOI 10.1089/scd.2014.0484
   Barbour KE, 2012, OSTEOPOROSIS INT, V23, P1699, DOI 10.1007/s00198-011-1768-x
   Basurto L, 2009, EUR J ENDOCRINOL, V160, P289, DOI 10.1530/EJE-08-0569
   Baum T, 2012, J MAGN RESON IMAGING, V35, P117, DOI 10.1002/jmri.22757
   Baxter-Jones ADG, 2008, BONE, V43, P1101, DOI 10.1016/j.bone.2008.07.245
   Beekman KM, 2021, OBESITY, V29, P1120, DOI 10.1002/oby.23171
   Belavy DL, 2022, BONE, V157, DOI 10.1016/j.bone.2022.116338
   Bilha SC, 2021, BMC ENDOCR DISORD, V21, DOI 10.1186/s12902-021-00815-5
   Bolan PJ, 2013, J MAGN RESON IMAGING, V38, P1578, DOI 10.1002/jmri.24071
   Bonds DE, 2006, J CLIN ENDOCR METAB, V91, P3404, DOI 10.1210/jc.2006-0614
   Bonjour JP, 2005, J AM COLL NUTR, V24, p526S, DOI 10.1080/07315724.2005.10719501
   Bonnet N, 2019, J CLIN INVEST, V129, P3214, DOI 10.1172/JCI125915
   Boonen S, 1999, J BONE MINER RES, V14, P2150, DOI 10.1359/jbmr.1999.14.12.2150
   Boonen S, 2007, J CLIN ENDOCR METAB, V92, P1415, DOI 10.1210/jc.2006-1404
   Boskey AL, 2017, ANN NY ACAD SCI, V1410, P93, DOI 10.1111/nyas.13572
   Bredella MA, 2013, OBESITY, V21, P2458, DOI 10.1002/oby.20424
   Bredella MA, 2011, OBESITY, V19, P49, DOI 10.1038/oby.2010.106
   Bretherton I, 2022, J BONE MINER RES, V37, P643, DOI 10.1002/jbmr.4497
   Carnevale V, 2014, NUTR METAB CARDIOVAS, V24, P1151, DOI 10.1016/j.numecd.2014.06.013
   Chandra A, 2022, J BONE MINER RES, V37, P997, DOI 10.1002/jbmr.4537
   Chandra A, 2018, FASEB J, V32, P52, DOI 10.1096/fj.201700375R
   Chandra A, 2017, J BONE MINER RES, V32, P360, DOI 10.1002/jbmr.2996
   Chapuy MC, 2002, OSTEOPOROSIS INT, V13, P257, DOI 10.1007/s001980200023
   Charatcharoenwitthaya N, 2007, J BONE MINER RES, V22, P724, DOI 10.1359/JBMR.070207
   Chen JS, 2012, NAT REV ENDOCRINOL, V8, P81, DOI 10.1038/nrendo.2011.146
   Childs BG, 2015, NAT MED, V21, P1424, DOI 10.1038/nm.4000
   Cianferotti L, 2007, J CELL BIOCHEM, V101, P80, DOI 10.1002/jcb.21151
   Cohen A, 2013, J CLIN ENDOCR METAB, V98, P2562, DOI 10.1210/jc.2013-1047
   Compston JE, 2011, AM J MED, V124, P1043, DOI 10.1016/j.amjmed.2011.06.013
   Coppé JP, 2010, ANNU REV PATHOL-MECH, V5, P99, DOI 10.1146/annurev-pathol-121808-102144
   Coppé JP, 2008, PLOS BIOL, V6, P2853, DOI 10.1371/journal.pbio.0060301
   Da Silva HGV, 2007, ARQ BRAS ENDOCRINOL, V51, P943, DOI 10.1590/S0004-27302007000600008
   de Magalhaes JP, 2018, MECH AGEING DEV, V170, P2, DOI 10.1016/j.mad.2017.07.001
   Devlin MJ, 2014, ENDOCRINOLOGY, V155, P3806, DOI 10.1210/en.2014-1041
   Dimri GP, 2000, MOL CELL BIOL, V20, P273, DOI 10.1128/MCB.20.1.273-285.2000
   Ding J, 2003, BIOSCI BIOTECH BIOCH, V67, P314, DOI 10.1271/bbb.67.314
   Dombrowski S, 2017, OSTEOPOROSIS INT, V28, P2421, DOI 10.1007/s00198-017-4051-y
   Dos Santos JM, 2019, J DIABETES RES, V2019, DOI 10.1155/2019/4189813
   Doucette CR, 2015, J CELL PHYSIOL, V230, P2032, DOI 10.1002/jcp.24954
   Dröge W, 2005, J GERONTOL A-BIOL, V60, P1378, DOI 10.1093/gerona/60.11.1378
   Duque G, 2011, OSTEOPOROSIS INT, V22, P1547, DOI 10.1007/s00198-010-1353-8
   Duque G, 2007, J BONE MINER RES, V22, P1603, DOI 10.1359/JBMR.070701
   Ebeling PR, 2008, NEW ENGL J MED, V358, P1474, DOI 10.1056/NEJMcp0707217
   EDELSTEIN SL, 1993, AM J EPIDEMIOL, V138, P160, DOI 10.1093/oxfordjournals.aje.a116842
   El Maghraoui A, 2015, NUTR METAB, V12, DOI 10.1186/s12986-015-0041-2
   Elbaz A, 2009, BIOGERONTOLOGY, V10, P747, DOI 10.1007/s10522-009-9221-7
   Fairfield H, 2018, J CELL PHYSIOL, V233, P1156, DOI 10.1002/jcp.25976
   Falahati-Nini A, 2000, J CLIN INVEST, V106, P1553, DOI 10.1172/JCI10942
   Fantuzzi G, 2005, J ALLERGY CLIN IMMUN, V115, P911, DOI 10.1016/j.jaci.2005.02.023
   Farr JN, 2017, NAT MED, V23, P1072, DOI 10.1038/nm.4385
   Farr JN, 2016, J BONE MINER RES, V31, P1920, DOI 10.1002/jbmr.2892
   Farr JN, 2014, J BONE MINER RES, V29, P787, DOI 10.1002/jbmr.2106
   Farrell M, 2021, J BONE MINER RES, V36, P158, DOI 10.1002/jbmr.4170
   Fazeli PK, 2021, JCI INSIGHT, V6, DOI 10.1172/jci.insight.138636
   Figeac F, 2022, STEM CELLS, V40, P149, DOI 10.1093/stmcls/sxab011
   Fintini D, 2020, FRONT ENDOCRINOL, V11, DOI 10.3389/fendo.2020.00200
   FORBES AP, 1991, CLIN ORTHOP RELAT R, P128
   Fretz JA, 2006, MOL ENDOCRINOL, V20, P2215, DOI 10.1210/me.2006-0102
   Fukunaga T, 2015, J BONE MINER RES, V30, P508, DOI 10.1002/jbmr.2364
   Goulding A, 1998, CALCIFIED TISSUE INT, V63, P456, DOI 10.1007/s002239900557
   Greco EA, 2010, INT J CLIN PRACT, V64, P817, DOI 10.1111/j.1742-1241.2009.02301.x
   Griffith JF, 2012, J MAGN RESON IMAGING, V36, P225, DOI 10.1002/jmri.23619
   Griffith JF, 2005, RADIOLOGY, V236, P945, DOI 10.1148/radiol.2363041425
   Ha H, 2004, EXP CELL RES, V301, P119, DOI 10.1016/j.yexcr.2004.07.035
   Halade GV, 2010, J NUTR BIOCHEM, V21, P1162, DOI 10.1016/j.jnutbio.2009.10.002
   Hamann C, 2013, J BONE MINER RES, V28, P627, DOI 10.1002/jbmr.1803
   Han L, 2021, MOL METAB, V53, DOI 10.1016/j.molmet.2021.101322
   Harrison SA, 2020, J HEPATOL, V72, P613, DOI 10.1016/j.jhep.2019.10.023
   Heidari B, 2015, ARCH OSTEOPOROS, V10, DOI 10.1007/s11657-015-0217-4
   Herrmann M, 2019, CURR OSTEOPOROS REP, V17, P429, DOI 10.1007/s11914-019-00550-w
   Jackuliak P, 2019, PHYSIOL RES, V68, pS107, DOI 10.33549/physiolres.934297
   JACOBSEN BK, 1990, INT J EPIDEMIOL, V19, P349, DOI 10.1093/ije/19.2.349
   Jafari A, 2017, STEM CELL REP, V8, P373, DOI 10.1016/j.stemcr.2017.01.003
   Jang M, 2018, BMC ENDOCR DISORD, V18, DOI 10.1186/s12902-018-0290-y
[truncated: 5,509,036 more chars]
