# Supplementary material for: Investigating the research trajectory and future trends in type 2 diabetes mellitus and aging: a bibliometric analysis from 2009 to 2025 based on big data
Source: Front Aging. 2026 Apr 22;7:1779773. doi: 10.3389/fragi.2026.1779773 (PMC13143900; doi:10.3389/fragi.2026.1779773)
Supplement: Supplementary file 1 [file DataSheet1.zip › input/download_03.txt]

FN Clarivate Analytics Web of Science
VR 1.0
PT J
AU Chen, YH
   Wu, WH
   Ni, XY
   Farag, MA
   Capanoglu, E
   Zhao, C
AF Chen, Yihan
   Wu, Weihao
   Ni, Xiaoyu
   Farag, Mohamed A.
   Capanoglu, Esra
   Zhao, Chao
TI Regulatory mechanisms of the green alga Ulva lactuca
   oligosaccharide via the metabolomics and gut microbiome in diabetic mice
SO CURRENT RESEARCH IN FOOD SCIENCE
LA English
DT Article
DE Type 2 diabetes; Ulva lactuca oligosaccharide; Senescence; Differential
   metabolite; Gut microbiota
AB Type 2 diabetes (T2D) has emerged as one of the most acute public health diseases of the present time, which increases with the population ageing. This study aimed to evaluate the hypoglycaemic activity of Ulva lactuca oligosaccharide (ULO) under ageing-related diabetes conditions in an animal model. The results demonstrated that ULO can promote hypoglycaemia and delay senescence as mediated via GLP-1/GLP-1R pathway to mobilize the intercommunication between the brain and gut. In addition, twenty-six different metabolites and eight different bacteria were screened in the brain and the gut, respectively. A network relationship displayed that all-trans-retinoic acid has positive relationships with Bifidobacterium and Streptococcus, suggesting that plays a po-tential key role in maintaining the hypoglycaemic and anti-ageing activities of ULO. Based on these findings, ULO might be an efficient therapy for restoring blood glucose metabolism and delaying brain senescence in elderly T2D patients.
C1 [Zhao, Chao] Fujian Agr & Forestry Univ, Coll Marine Sci, Fuzhou 350002, Peoples R China.
   [Chen, Yihan; Wu, Weihao; Ni, Xiaoyu; Zhao, Chao] Fujian Agr & Forestry Univ, Coll Food Sci, Fuzhou 350002, Peoples R China.
   [Zhao, Chao] Minist Educ, Engn Res Ctr Fujian Taiwan Special Marine Food Pr, Fuzhou 350002, Peoples R China.
   [Zhao, Chao] Fujian Agr & Forestry Univ, Inst Oceanol, Key Lab Marine Biotechnol Fujian Prov, Fuzhou 350002, Peoples R China.
   [Farag, Mohamed A.] Cairo Univ, Coll Pharm, Pharmacognosy Dept, Cairo, Egypt.
   [Capanoglu, Esra] Istanbul Tech Univ, Fac Chem & Met Engn, Dept Food Engn, TR-34469 Istanbul, Turkey.
C3 Fujian Agriculture & Forestry University; Fujian Agriculture & Forestry
   University; Fujian Agriculture & Forestry University; Egyptian Knowledge
   Bank (EKB); Cairo University; Istanbul Technical University
RP Zhao, C (corresponding author), 15 Shangxiadian Rd, Fuzhou 350002, Peoples R China.
EM mohamed.farag@pharma.cu.edu.eg; zhchao@live.cn
RI Capanoglu, Esra/A-4455-2018; Zhao, Chao/P-1847-2017
OI Wu, weihao/0000-0002-2124-4544; Zhao, Chao/0000-0003-1096-632X
FU Key Project of the Natural Science Foundation of Fujian Province
   [2020J02032]; Fujian ?; Youth Top Talent Program
FX This work was supported by Key Project of the Natural Science Foundation
   of Fujian Province (2020J02032) . The project was also funded by Fujian
   ?Young Eagle Program? Youth Top Talent Program.
CR Agunloye OM, 2022, FOOD FRONTIERS, V3, P161, DOI 10.1002/fft2.111
   Beraza Naiara, 2008, Hepatology, V48, P1011, DOI 10.1002/hep.22478
   Bergantin LB, 2020, CURR DIABETES REV, V16, P238, DOI 10.2174/1573399815666190711113644
   Bergantin LB, 2019, CURR HYPERTENS REV, V15, P32, DOI 10.2174/1573402114666180817113242
   Berry DC, 2012, MOL CELL BIOL, V32, P3164, DOI 10.1128/MCB.00505-12
   Bosco D, 2012, J NEUROL SCI, V315, P39, DOI 10.1016/j.jns.2011.12.008
   Cai W, 2019, J NEUROINFLAMM, V16, DOI 10.1186/s12974-019-1557-6
   Chen YH, 2022, INT J BIOL MACROMOL, V212, P97, DOI 10.1016/j.ijbiomac.2022.05.109
   Darsalia V, 2014, REV ENDOCR METAB DIS, V15, P233, DOI 10.1007/s11154-014-9285-9
   Ghislain J, 2021, NAT REV ENDOCRINOL, V17, P162, DOI 10.1038/s41574-020-00459-w
   Victoria ECG, 2020, MICROVASC RES, V129, DOI 10.1016/j.mvr.2019.103973
   Grosse L, 2020, CELL METAB, V32, P87, DOI 10.1016/j.cmet.2020.05.002
   Guasch-Ferré M, 2016, DIABETES CARE, V39, P833, DOI 10.2337/dc15-2251
   Gupta A, 2020, NAT REV GASTRO HEPAT, V17, P655, DOI 10.1038/s41575-020-0341-5
   Huang YJ, 2021, EFOOD, V2, P307, DOI 10.53365/efood.k/146945
   Hwang AB, 2014, P NATL ACAD SCI USA, V111, pE4458, DOI 10.1073/pnas.1411199111
   Ju TT, 2019, ISME J, V13, P1520, DOI 10.1038/s41396-019-0364-5
   Kaplan L, 2020, NAT REV NEUROSCI, V21, P416, DOI 10.1038/s41583-020-0322-2
   Lin GP, 2021, PHARMACOL RES, V165, DOI 10.1016/j.phrs.2021.105436
   Lin HT, 2021, FOOD FRONTIERS, V2, P208, DOI 10.1002/fft2.79
   Liu H, 2020, FOOD FUNCT, V11, P4103, DOI [10.1039/d0fo00633e, 10.1039/D0FO00633E]
   Liu TM, 2022, PROTEIN CELL, V13, P394, DOI 10.1007/s13238-021-00834-x
   Marasco MR, 2018, DIABETES, V67, P1576, DOI 10.2337/db17-1280
   Morais LH, 2021, NAT REV MICROBIOL, V19, P241, DOI 10.1038/s41579-020-00460-0
   Nauck MA, 2009, DIABETES CARE, V32, pS223, DOI 10.2337/dc09-S315
   Ogrodnik M, 2021, AGING CELL, V20, DOI 10.1111/acel.13296
   Osadchiy V, 2019, CLIN GASTROENTEROL H, V17, P322, DOI 10.1016/j.cgh.2018.10.002
   Pal A, 2020, FASEB J, V34, P10640, DOI 10.1096/fj.202000830R
   Qiu XX, 2021, INT J OBESITY, V45, P143, DOI 10.1038/s41366-020-00712-2
   Scherz-Shouval R, 2011, TRENDS BIOCHEM SCI, V36, P30, DOI 10.1016/j.tibs.2010.07.007
   Serag A, 2021, J PROTEOMICS, V246, DOI 10.1016/j.jprot.2021.104310
   Shanmugam H, 2022, FOOD FRONTIERS, V3, P124, DOI 10.1002/fft2.125
   Shin SJ, 2020, METABOLISM, V113, DOI 10.1016/j.metabol.2020.154403
   Sinclair A, 2020, DIABETES RES CLIN PR, V162, DOI 10.1016/j.diabres.2020.108078
   Song XF, 2019, GENOM PROTEOM BIOINF, V17, P64, DOI 10.1016/j.gpb.2019.03.001
   Teferra TF, 2021, FOOD FRONTIERS, V2, P407, DOI 10.1002/fft2.92
   Tundis R, 2021, FOOD FRONTIERS, V2, P91, DOI 10.1002/fft2.68
   Varela L, 2012, EMBO REP, V13, P1079, DOI 10.1038/embor.2012.174
   Viola A, 2019, FRONT IMMUNOL, V10, DOI 10.3389/fimmu.2019.01462
   Wan XZ, 2020, J AGR FOOD CHEM, V68, P1186, DOI 10.1021/acs.jafc.9b06282
   Wu DS, 2020, ALGAL RES, V51, DOI 10.1016/j.algal.2020.102083
   Xing YQ, 2018, LIFE SCI, V193, P124, DOI 10.1016/j.lfs.2017.11.030
   Zanchi D, 2017, NEUROSCI BIOBEHAV R, V80, P457, DOI 10.1016/j.neubiorev.2017.06.013
   Zhang YW, 2020, AGING-US, V12, P9173, DOI 10.18632/aging.103187
   Zhao C., EFOOD, V1, P2
   Zhao C., EFOOD, V1, P107
   Zhao C, 2020, FOOD FRONTIERS, V1, P83, DOI 10.1002/fft2.13
NR 47
TC 18
Z9 19
U1 6
U2 49
PU ELSEVIER
PI AMSTERDAM
PA RADARWEG 29, 1043 NX AMSTERDAM, NETHERLANDS
EI 2665-9271
J9 CURR RES FOOD SCI
JI Curr. Res. Food Sci.
PY 2022
VL 5
BP 1127
EP 1139
DI 10.1016/j.crfs.2022.07.003
EA JUL 2022
PG 13
WC Food Science & Technology
WE Science Citation Index Expanded (SCI-EXPANDED)
SC Food Science & Technology
GA 3U5BC
UT WOS:000840985000004
PM 35865803
OA Green Submitted, gold
DA 2026-02-13
ER

PT J
AU Anupam, B
   Shivaprasad, C
   Sridevi, A
   Aiswarya, Y
   Gautham, K
   Ramdas, B
   Kejal, S
AF Anupam, Biswas
   Shivaprasad, Channabasappa
   Sridevi, Atluri
   Aiswarya, Yalamanchi
   Gautham, Kolla
   Ramdas, Barure
   Kejal, Shah
TI Association of total and calculated free testosterone with androgen
   deficiency symptoms in patients with type 2 diabetes
SO INTERNATIONAL JOURNAL OF IMPOTENCE RESEARCH
LA English
DT Article
ID HORMONE-BINDING GLOBULIN; SERUM TESTOSTERONE; MEN; HYPOGONADISM;
   IDENTIFICATION; QUESTIONNAIRE; VALIDATION; OBESITY; MALES
AB The Androgen Deficiency in the Aging Male (ADAM) questionnaire is commonly used to screen type 2 diabetes mellitus (T2DM) patients for androgen deficiency symptoms, but the association of low total (TT) and free testosterone (FT) levels with divergent responses to the ADAM questionnaire remains unclear. The aim of this study was to assess the predictive ability of TT and calculated FT (cFT) levels for accurately classifying ADAM status. We recruited 70 patients each with positive (group A) and negative (group B) responses to the ADAM questionnaire and 70 age-matched healthy controls (group C) (mean age, 50.5 years); serum levels of TT were estimated and cFT were estimated using Vermeulen equation. Hypogonadism was defined as the presence of symptoms (positive ADAM score) along with TT level < 300 ng/dL or calculated (cFT) <6.35 ng/dL. BMI was highest in group A (P < 0.05), followed by groups B and C. Group A had longer diabetes durations (P < 0.05) and higher fasting plasma glucose (FPG) and HbA1c levels than group B (P < 0.001). TT levels and cFT were significantly lower in Group A than in the other two groups. In group A, 51 (73%) men had low TT levels (<300 ng/dL) and 48 (69%) had low cFT (<6.35 ng/dL). TT levels < 300 ng/dL had higher sensitivity and specificity (73 and 96%, respectively) than cFT < 6.35 ng/dL (69 and 90%, respectively) for predicting ADAM status. Multivariate-adjusted logistic regression showed that diabetes duration, HbA1c level, and BMI predicted low TT levels, whereas diabetes duration and HbA1c and high-density lipoprotein levels were significant predictors of low cFT. TT levels were a better predictor of ADAM responses than cFT in male T2DM patients. Our results suggest that TT level is better than cFT for diagnosing hypogonadism in T2DM patients when equilibrium dialysis is not feasible.
C1 [Anupam, Biswas; Shivaprasad, Channabasappa; Sridevi, Atluri; Aiswarya, Yalamanchi; Gautham, Kolla; Ramdas, Barure; Kejal, Shah] Vydehi Inst Med Sci & Res Ctr, Dept Endocrinol, Bangalore, Karnataka, India.
RP Shivaprasad, C (corresponding author), Vydehi Inst Med Sci & Res Ctr, Dept Endocrinol, Bangalore, Karnataka, India.
EM shvprsd.c@gmail.com
OI Shivaprasad, Channabasappa/0000-0003-2847-1747; Yalamanchi,
   Aishwarya/0009-0000-1142-2194
CR Al Hayek AA, 2014, J DIABETES COMPLICAT, V28, P135, DOI 10.1016/j.jdiacomp.2013.11.004
   Antonio L, 2016, J CLIN ENDOCR METAB, V101, P2647, DOI 10.1210/jc.2015-4106
   Backinger Cathy L, 2008, Epidemiol Perspect Innov, V5, P8, DOI 10.1186/1742-5573-5-8
   Betancourt-Albrecht M, 2003, INT J IMPOT RES, V15, pS14, DOI 10.1038/sj.ijir.3901031
   Bhasin S, 2018, J CLIN ENDOCR METAB, V103, P1715, DOI 10.1210/jc.2018-00229
   Bhasin S, 2010, J CLIN ENDOCR METAB, V95, P2536, DOI 10.1210/jc.2009-2354
   Boeri L, 2017, J SEX MED, V14, P1549, DOI 10.1016/j.jsxm.2017.10.070
   BOHN MJ, 1995, J STUD ALCOHOL, V56, P423, DOI 10.15288/jsa.1995.56.423
   Brambilla DJ, 2007, CLIN ENDOCRINOL, V67, P853, DOI 10.1111/j.1365-2265.2007.02976.x
   Chaudhary S, 2018, International Journal of Research in Medical Sciences, V6, P2313, DOI [10.18203/2320-6012.ijrms20182809, 10.18203/2320-6012.ijrms20182809, DOI 10.18203/2320-6012.IJRMS20182809]
   Cheung KKT, 2015, J DIABETES INVEST, V6, P112, DOI 10.1111/jdi.12288
   Cooper LA, 2015, CLIN ENDOCRINOL, V83, P828, DOI 10.1111/cen.12768
   Dhindsa S, 2004, J CLIN ENDOCR METAB, V89, P5462, DOI 10.1210/jc.2004-0804
   Dhindsa S, 2010, DIABETES CARE, V33, P1186, DOI 10.2337/dc09-1649
   Fukui M, 2003, DIABETES CARE, V26, P1869, DOI 10.2337/diacare.26.6.1869
   Gooren L, 2016, AGING MALE, V19, P46, DOI 10.3109/13685538.2015.1100601
   Grossmann M, 2011, J CLIN ENDOCR METAB, V96, P2341, DOI 10.1210/jc.2011-0118
   Hammes A, 2005, CELL, V122, P751, DOI 10.1016/j.cell.2005.06.032
   Heald AH, 2003, CLIN ENDOCRINOL, V58, P262, DOI 10.1046/j.1365-2265.2003.01653.x
   Hernández-Mijares A, 2010, J SEX MED, V7, P1954, DOI 10.1111/j.1743-6109.2010.01705.x
   Ho CKM, 2006, ANN CLIN BIOCHEM, V43, P389, DOI 10.1258/000456306778520115
   Kacker R, 2013, AGING MALE, V16, P164, DOI 10.3109/13685538.2013.835800
   Kapoor D, 2007, INT J ANDROL, V30, P500, DOI 10.1111/j.1365-2605.2007.00744.x
   Kapoor D, 2007, DIABETES CARE, V30, P911, DOI 10.2337/dc06-1426
   Kim JS, 2014, ENDOCRINOL METAB, V29, P300, DOI 10.3803/EnM.2014.29.3.300
   Krakowsky Yonah, 2015, EJIFCC, V26, P105
   Laughlin GA, 2008, J CLIN ENDOCR METAB, V93, P68, DOI 10.1210/jc.2007-1792
   Le TN, 2012, TRENDS ENDOCRIN MET, V23, P32, DOI 10.1016/j.tem.2011.09.005
   Liao M, 2012, PLOS ONE, V7, DOI 10.1371/journal.pone.0039234
   Ly LP, 2005, EUR J ENDOCRINOL, V152, P471, DOI 10.1530/eje.1.01844
   Martínez-Jabaloyas JM, 2006, BJU INT, V97, P1278, DOI 10.1111/j.1464-410X.2006.06154.x
   Morley JE, 2000, METABOLISM, V49, P1239, DOI 10.1053/meta.2000.8625
   NANJEE MN, 1985, ANN CLIN BIOCHEM, V22, P387, DOI 10.1177/000456328502200410
   O'Connor DB, 2011, J CLIN ENDOCR METAB, V96, pE1577, DOI 10.1210/jc.2010-2216
   Orwoll ES, 2010, J CLIN ENDOCR METAB, V95, pE151, DOI 10.1210/jc.2009-2435
   Pitteloud N, 2005, DIABETES CARE, V28, P1636, DOI 10.2337/diacare.28.7.1636
   SODERGARD R, 1982, J STEROID BIOCHEM, V16, P801, DOI 10.1016/0022-4731(82)90038-3
   Stanworth RD, 2009, FRONT HORM RES, V37, P74, DOI 10.1159/000176046
   Tancredi A, 2004, EUR J ENDOCRINOL, V151, P355, DOI 10.1530/eje.0.1510355
   Trost LW, 2016, J SEX MED, V13, P1029, DOI 10.1016/j.jsxm.2016.04.068
   Vermeulen A, 1999, J CLIN ENDOCR METAB, V84, P3666, DOI 10.1210/jc.84.10.3666
   Wallace IR, 2013, CLIN ENDOCRINOL, V78, P321, DOI 10.1111/cen.12086
   Winters SJ, 1998, CLIN CHEM, V44, P2178
NR 43
TC 6
Z9 6
U1 0
U2 2
PU SPRINGERNATURE
PI LONDON
PA CAMPUS, 4 CRINAN ST, LONDON, N1 9XW, ENGLAND
SN 0955-9930
EI 1476-5489
J9 INT J IMPOT RES
JI Int. J. Impot. Res.
PD MAY
PY 2020
VL 32
IS 3
BP 289
EP 296
DI 10.1038/s41443-019-0144-9
PG 8
WC Urology & Nephrology
WE Science Citation Index Expanded (SCI-EXPANDED)
SC Urology & Nephrology
GA LO5OG
UT WOS:000533676400006
PM 31000814
DA 2026-02-13
ER

PT J
AU Ding, Q
   Yu, CC
   Xu, X
   Hou, YJ
   Miao, YW
   Yang, SJ
   Chen, SH
   Ma, XL
   Zhang, Z
   Bi, Y
AF Ding, Qun
   Yu, Congcong
   Xu, Xiang
   Hou, Yinjiao
   Miao, Yingwen
   Yang, Sijue
   Chen, Shihua
   Ma, Xuelin
   Zhang, Zhou
   Bi, Yan
TI Development and Validation of a Risk Score for Mild Cognitive Impairment
   in Individuals with Type 2 Diabetes in China: A Practical Cognitive
   Prescreening Tool
SO DIABETES METABOLIC SYNDROME AND OBESITY
LA English
DT Article
ID OLDER-PEOPLE; MANAGEMENT; DYSFUNCTION; DEMENTIA; ADULTS
AB Aim: Numerous evidence suggests that diabetes increases the risk of cognitive impairment. This study aimed to develop and validate a multivariable risk score model to identify mild cognitive impairment (MCI) in patients with type 2 diabetes mellitus (T2DM). Methods: This cross-sectional study included 1256 inpatients (age: 57.5 +/- 11.2 years) with T2DM in a tertiary care hospital in China. MCI was diagnosed according to the criteria recommended by the National Institute on Aging-Alzheimer's Association Workgroup, and a MoCA score of 19-25 indicated MCI. Participants were randomly allocated into the derivation and validation sets at 7:3 ratio. Logistic regression models were used to identify predictors for MCI in the derivation set. A scoring system based on the predictors' beta coefficient was developed. Predictive ability of the risk score was tested by discrimination and calibration methods. Results: Totally 880 (285 with MCI, 32.4%) and 376 (167 with MCI, 33.8%) patients were allocated in the derivation and validation set, respectively. Age, education, HbA1c, self-reported history of severe hypoglycemia, and microvascular disease were identified as predictors for MCI and constituted the risk score. The AUCs (95% CI) of the risk score were 0.751 (0.717, 0.784) in derivation set and 0.776 (0.727, 0.824) in validation set. The risk score showed good apparent calibration of observed and predicted MCI probabilities and was capable of stratifying individuals into 3 risk categories by two cut-off points (low risk: <= 3, medium risk: 4-13, and high risk >= 14). Conclusion: The risk score based on age, education, HbA1c, self-reported history of severe hypoglycemia, and microvascular disease can effectively assess MCI risk in adults with T2DM at different age. It can serve as a practical prescreening tool for early detection of MCI in daily diabetes care.
C1 [Ding, Qun; Xu, Xiang; Hou, Yinjiao; Bi, Yan] Nanjing Univ Chinese Med, Endocrine & Metab Dis Med Ctr, Dept Endocrinol, Nanjing Drum Tower Hosp,Clin Coll, Nanjing, Peoples R China.
   [Ding, Qun; Yu, Congcong; Miao, Yingwen; Yang, Sijue; Chen, Shihua; Ma, Xuelin; Zhang, Zhou; Bi, Yan] Nanjing Univ, Nanjing Drum Tower Hosp, Affiliated Hosp, Endocrine & Metab Dis Med Ctr,Dept Endocrinol,Med, Nanjing, Peoples R China.
   [Ding, Qun; Yu, Congcong; Xu, Xiang; Hou, Yinjiao; Miao, Yingwen; Yang, Sijue; Chen, Shihua; Ma, Xuelin; Zhang, Zhou; Bi, Yan] Branch Natl Clin Res Ctr Metab Dis, Nanjing, Peoples R China.
   [Ding, Qun] Second Peoples Hosp Lianyungang, Dept Endocrinol, Lianyungang, Peoples R China.
   [Zhang, Zhou; Bi, Yan] Nanjing Univ, Nanjing Drum Tower Hosp, Affiliated Hosp, Branch Natl Clin Res Ctr Metab Dis,Endocrine & Met, 321,Zhongshan Rd, Nanjing 210008, Peoples R China.
C3 Nanjing University; Nanjing University of Chinese Medicine; Nanjing
   University; Nanjing University
RP Zhang, Z; Bi, Y (corresponding author), Nanjing Univ, Nanjing Drum Tower Hosp, Affiliated Hosp, Branch Natl Clin Res Ctr Metab Dis,Endocrine & Met, 321,Zhongshan Rd, Nanjing 210008, Peoples R China.
EM zhangzhou@smail.nju.edu.cn; biyan@nju.edu.cn
RI ding, qun/PHF-2181-2026; Bi, Yan/O-5153-2015
FU National Natural Science Foundation of China [82030026, 81770819,
   82000775, 82270883]; Key Research and Development Program of Jiangsu
   Province of China [BE2022666]; Natural Science Foundation of Jiangsu
   Province of China [BK20200114]; Fundings for Clinical Trails from the
   Affiliated Drum Tower Hospital, Medical School, Nanjing University
   [2022-LCYJ-ZD-03, 2022-LCYJ-PY-02]
FX This work was supported by the National Natural Science Foundation of
   China Grant Awards (82030026, 81770819, 82000775, 82270883) ; the Key
   Research and Development Program of Jiangsu Province of China
   (BE2022666) ; the Natural Science Foundation of Jiangsu Province of
   China (BK20200114) ; and Fundings for Clinical Trails from the
   Affiliated Drum Tower Hospital, Medical School, Nanjing University
   (2022-LCYJ-ZD-03, and 2022-LCYJ-PY-02) .
CR American Diabetes Association, 2019, Diabetes Care, V42, P56
   [Anonymous], 2017, DIABETES CARE, V40, pS1, DOI [10.2337/dc17-s005, 10.2337/dc15-S005, 10.2337/dc17-S001]
   Biessels GJ, 2018, NAT REV ENDOCRINOL, V14, P591, DOI 10.1038/s41574-018-0048-7
   Biessels GJ, 2011, LANCET NEUROL, V10, P949, DOI 10.1016/S1474-4422(11)70199-5
   Cattaneo M, 2019, ANGIOLOGY, V70, P20, DOI 10.1177/0003319718776122
   Chakraborty A, 2021, FRONT ENDOCRINOL, V12, DOI 10.3389/fendo.2021.798652
   Chen YR, 2022, FRONT AGING NEUROSCI, V14, DOI 10.3389/fnagi.2022.840386
   Chun-Kwan O, 2023, J DIABETES COMPLICAT, V37, DOI 10.1016/j.jdiacomp.2023.108598
   Cuevas H, 2019, J EVAL CLIN PRACT, V25, P800, DOI 10.1111/jep.13085
   Dunning T, 2014, DIABETES RES CLIN PR, V103, P538, DOI 10.1016/j.diabres.2014.03.005
   Eelco V, 2020, NEUROBIOL DIS, V134, DOI 10.1016/j.nbd.2019.104608
   Ehtewish H, 2022, INT J MOL SCI, V23, DOI 10.3390/ijms23116144
   Exalto LG, 2013, LANCET DIABETES ENDO, V1, P183, DOI 10.1016/S2213-8587(13)70048-2
   Gorska-Ciebiada M, 2014, J DIABETES RES, V2014, DOI 10.1155/2014/179648
   Hou XH, 2019, J NEUROL NEUROSUR PS, V90, P373, DOI 10.1136/jnnp-2018-318212
   Jia LF, 2020, LANCET PUBLIC HEALTH, V5, pE661, DOI 10.1016/S2468-2667(20)30185-7
   Langa KM, 2014, JAMA-J AM MED ASSOC, V312, P2551, DOI 10.1001/jama.2014.13806
   LAWTON MP, 1969, GERONTOLOGIST, V9, P179, DOI 10.1093/geront/9.3_Part_1.179
   LeRoith D, 2019, J CLIN ENDOCR METAB, V104, P1520, DOI 10.1210/jc.2019-00198
   Li CI, 2018, EUR J NEUROL, V25, P976, DOI 10.1111/ene.13642
   Ma FY, 2023, BMC ENDOCR DISORD, V23, DOI 10.1186/s12902-023-01476-2
   Maimaitituerxun R, 2023, J DIABETES, V15, P448, DOI 10.1111/1753-0407.13384
   Mehta HB, 2016, J ALZHEIMERS DIS, V49, P423, DOI 10.3233/JAD-150466
   Murray AM, 2017, DIABETOLOGIA, V60, P69, DOI 10.1007/s00125-016-4118-x
   Pankratz VS, 2015, NEUROLOGY, V84, P1433, DOI 10.1212/WNL.0000000000001437
   Petersen RC, 2011, NEW ENGL J MED, V364, P2227, DOI 10.1056/NEJMcp0910237
   Rawlings AM, 2019, DIABETES CARE, V42, P1248, DOI 10.2337/dc19-0120
   Seaquist ER, 2013, J CLIN ENDOCR METAB, V98, P1845, DOI 10.1210/jc.2012-4127
   Sinclair AJ, 2014, DIABETIC MED, V31, P1024, DOI 10.1111/dme.12467
   Srikanth V, 2020, LANCET DIABETES ENDO, V8, P535, DOI 10.1016/S2213-8587(20)30118-2
   Sullivan LM, 2004, STAT MED, V23, P1631, DOI 10.1002/sim.1742
   Sun H, 2022, DIABETES RES CLIN PR, V183, DOI 10.1016/j.diabres.2021.109119
   Tong XW, 2022, DIABET METAB SYND OB, V15, P3577, DOI 10.2147/DMSO.S389327
   Xue M, 2019, AGEING RES REV, V55, DOI 10.1016/j.arr.2019.100944
   Zhang PZ, 2019, BMC GASTROENTEROL, V19, DOI 10.1186/s12876-019-1120-z
NR 35
TC 5
Z9 6
U1 6
U2 10
PU DOVE MEDICAL PRESS LTD
PI ALBANY
PA PO BOX 300-008, ALBANY, AUCKLAND 0752, NEW ZEALAND
SN 1178-7007
J9 DIABET METAB SYND OB
JI Diabetes Metab. Syndr. Obes.
PY 2024
VL 17
BP 1171
EP 1182
DI 10.2147/DMSO.S448321
PG 12
WC Endocrinology & Metabolism
WE Science Citation Index Expanded (SCI-EXPANDED)
SC Endocrinology & Metabolism
GA KT7B5
UT WOS:001182270100001
PM 38469108
OA Green Submitted, gold
DA 2026-02-13
ER

PT J
AU Gomez-Sanchez, M
   Gomez-Sanchez, L
   Patino-Alonso, MC
   Cunha, PG
   Recio-Rodriguez, JI
   Alonso-Dominguez, R
   Sanchez-Aguadero, N
   Rodriguez-Sanchez, E
   Maderuelo-Fernandez, JA
   Garcia-Ortiz, L
   Gomez-Marcos, MA
AF Gomez-Sanchez, Marta
   Gomez-Sanchez, Leticia
   Patino-Alonso, Maria C.
   Cunha, Pedro G.
   Recio-Rodriguez, Jose, I
   Alonso-Dominguez, Rosario
   Sanchez-Aguadero, Natalia
   Rodriguez-Sanchez, Emiliano
   Maderuelo-Fernandez, Jose A.
   Garcia-Ortiz, Luis
   Gomez-Marcos, Manuel A.
CA EVA Investigators
TI Vascular aging and its relationship with lifestyles and other risk
   factors in the general Spanish population: Early Vascular Ageing Study
SO JOURNAL OF HYPERTENSION
LA English
DT Article
DE cardiovascular risk factors; early vascular aging; healthy vascular
   aging; inflammatory factors; lifestyles; normal vascular aging;
   psychological factors
ID PULSE-WAVE VELOCITY; ARTERIAL STIFFNESS; WEIGHT-LOSS; OVERWEIGHT;
   METAANALYSIS; DEPRESSION; ADHERENCE; CONSENSUS; DISEASE
AB Objectives: To describe the prevalence of healthy vascular aging (HVA), normal vascular aging and early vascular aging (EVA) in a sample of Spanish population without cardiovascular disease. The relationship of vascular aging with lifestyle, cardiovascular risk factors, psychological and inflammatory risk factors is also analyzed. Methods: A total of 501 participants were recruited (49.70% men, aged 55.90 +/- 14.24 years) by random sampling. Vascular aging was defined in three steps: Step 1: participants with vascular damage in carotid arteries or peripheral artery disease were classified as EVA. Step 2: with the percentiles of carotid-to-femoral pulse wave velocity (cfPWV) we used three criteria, first, the 10th and 90th cfPWV percentiles of the population studied by age and sex; second, the 10th and 90th percentiles of the European population reference values and third, the 25th and 75th cfPWV percentiles of the population studied by age and sex. Step 3: participants with hypertension or type 2 diabetes mellitus included in HVA were reclassified as normal vascular aging. Arterial stiffness was assessed with cfPWV using a Sphygmocor device. Physical activity was measured with an accelerometer. Psychological factors, lifestyle and other clinical information were obtained by standard questionnaire. Results: The global prevalence of HVA was 8 and 14% (men 8 and 10%, women 9 and 18%), and 22 and 18% (men 26 and 23%, women 17 and 12%) for EVA, using criteria a and b, respectively. In the logistic regression analysis, vascular aging maintains positive associations with more sedentary time [odds ratio (OR) = 2.37 and 4.51], having triglycerides above 150 mg/dl (OR = 6.55 and 4.06), abdominal obesity (OR = 2.73 and 2.90), increased uric acid (OR = 4.63 and 2.98) and insulin resistance index homeostatic model assessment (OR = 4.05 and 6.78), and a negative association with less physical activity (OR = 0.29 and 0.28) using criteria a and b, respectively. Conclusion: One in 10 has HVA and one in five EVA. The prevalence of EVA is higher in men. Study results suggest that preventive strategies aimed at increasing physical activity, reducing sedentary time and decreasing obesity and insulin resistance improve vascular aging.
C1 [Gomez-Sanchez, Marta; Gomez-Sanchez, Leticia; Patino-Alonso, Maria C.; Recio-Rodriguez, Jose, I; Alonso-Dominguez, Rosario; Sanchez-Aguadero, Natalia; Rodriguez-Sanchez, Emiliano; Maderuelo-Fernandez, Jose A.; Garcia-Ortiz, Luis; Gomez-Marcos, Manuel A.] Biomed Res Inst Salamanca IBSAL, Hlth Serv Castilla & Leon SACyL, Primary Care Res Unit Salamanca APISAL, Salamanca, Spain.
   [Patino-Alonso, Maria C.] Univ Salamanca, Dept Stat, Salamanca, Spain.
   [Cunha, Pedro G.] Ctr Res & Treatment Arterial Hypertens & Cardiova, Serv Med Interna Hosp Senhora Oliveira, Guimaraes, Portugal.
   [Cunha, Pedro G.] Univ Minho, Sch Med, Life & Hlth Sci Res Inst, Guimaraes, Portugal.
   [Cunha, Pedro G.; Rodriguez-Sanchez, Emiliano; Garcia-Ortiz, Luis; Gomez-Marcos, Manuel A.] Iberian Network Arterial Struct Cent Hemodynam, Guimaraes, Portugal.
   [Cunha, Pedro G.; Rodriguez-Sanchez, Emiliano; Garcia-Ortiz, Luis; Gomez-Marcos, Manuel A.] Iberian Network Arterial Struct Cent Hemodynam, Salamanca, Spain.
   [Recio-Rodriguez, Jose, I; Sanchez-Aguadero, Natalia] Univ Salamanca, Dept Nursing & Physiotherapy, Salamanca, Spain.
   [Rodriguez-Sanchez, Emiliano; Gomez-Marcos, Manuel A.] Univ Salamanca, Dept Med, Salamanca, Spain.
   [Garcia-Ortiz, Luis] Univ Salamanca, Dept Biomed & Diagnost Sci, Salamanca, Spain.
C3 University of Salamanca; Universidade do Minho; University of Salamanca;
   University of Salamanca; University of Salamanca
RP Gomez-Marcos, MA (corresponding author), Primary Care Res Unit Salamanca APISAL, Primary Care Res Unit, Av Portugal 83, Salamanca 37005, Spain.
EM magomez@usal.es
RI Cunha, Peo/AAE-6732-2019; Patino-Alonso, Carmen/I-4608-2014;
   Gomez-Sanchez, Leticia/AAR-8735-2021; Sánchez-Aguadero,
   Natalia/L-3455-2019; Recio-Roiguez, Jose I/IZQ-0326-2023;
   Maderuelo-Fernandez, Jose-Angel/R-8868-2018; Roiguez-Sanchez,
   Emiliano/N-5582-2014; Alonso-Dominguez, Rosario/AAB-5420-2021
OI Cunha, Peo/0000-0002-8518-4130; Recio-Roiguez, Jose
   I/0000-0002-3772-8746; Maderuelo-Fernandez,
   Jose-Angel/0000-0001-7544-8684; Roiguez-Sanchez,
   Emiliano/0000-0003-3667-7155; Alonso-Dominguez,
   Rosario/0000-0002-5816-4070
FU Iberian Network on Arterial Structure, Central Hemodynamics and
   Neurocognition, Spain and Portugal; Institute of Health Carlos III of
   the Ministry of Science, Innovation and Universities (Spain) through the
   Network for Prevention and Health Promotion in Primary Care
   [RD16/0007/0003]; Institute of Health Carlos III of the Ministry of
   Science, Innovation and Universities (Spain) [PI15/00762]; European
   Union Health Institute/European Regional Development Fund (ERDF);
   Autonomous Government of Castilla and Leon [GRS 1193/B/15, GRS
   1821/B/18]; intensification of research programme [INT/M/08/19,
   INT/M/9/19/INT/M/14/19]
FX The support of the Iberian Network on Arterial Structure, Central
   Hemodynamics and Neurocognition, Spain and Portugal is gratefully
   acknowledged. Researchers of the EVA group: Manuel A. GomezMarcos, Luis
   Garcia-Ortiz, Jose I. Recio-Rodriguez, Carlos Martinez-Salgado, Jesus M.
   Hernandez-Rivas, Rogelio Gonzalez-Sarmiento, Pedro L. Sanchez-Fernandez,
   Manuel Barreiro Perez, Emiliano Rodriguez-Sanchez, Maria C.
   PatinoAlonso, Jose A. Maderuelo-Fernandez, Leticia Gomez-Sanchez, Jesus
   Gonzalez-Sanchez, Rosario Alonso-Dominguez, Carmela Rodriguez-Martin,
   Marta Gomez-Sanchez, Angela de Cabo-Laso, Benigna Sanchez-Salgado,
   Natalia Sanchez tina Agudo-Conde, Cristina Lugones-Sanchez, Jose Ramon
   Gonzalez-Porras, Jose Maria Bastida-Bermejo and Isabel Fuentes-Calvo.
   The project has been funded by the Institute of Health Carlos III of the
   Ministry of Science, Innovation and Universities (Spain) through the
   Network for Prevention and Health Promotion in Primary Care
   (RD16/0007/0003) and the Research project PI15/00762, cofinanced with
   European Union Health Institute/European Regional Development Fund
   (ERDF), the Autonomous Government of Castilla and Leon (GRS 1193/B/15,
   GRS 1821/B/18) and intensification of research programme (INT/M/08/19,
   INT/M/9/19/INT/M/14/19).
CR Andersson C, 2015, J AM HEART ASSOC, V4, DOI 10.1161/JAHA.114.001528
   [Anonymous], 2009, J Indian Med Assoc, V107, P403, DOI DOI 10.1001/JAMA.2013.281053
   Ben-Shlomo Y, 2014, J AM COLL CARDIOL, V63, P636, DOI 10.1016/j.jacc.2013.09.063
   Blom DJ, 2020, EUR J PREV CARDIOL, V27, P1403, DOI 10.1177/2047487319871735
   Botto F, 2018, J HUM HYPERTENS, V32, P219, DOI 10.1038/s41371-018-0038-1
   COHEN S, 1983, J HEALTH SOC BEHAV, V24, P385, DOI 10.2307/2136404
   Cooper JN, 2012, ATHEROSCLEROSIS, V223, P485, DOI 10.1016/j.atherosclerosis.2012.05.022
   Correia LCL, 2018, NEW ENGL J MED, V379, P1387, DOI 10.1056/NEJMc1809971
   Cunha PG, 2017, CURR HYPERTENS REV, V13, P8, DOI 10.2174/1573402113666170413094319
   Cunha PG, 2015, J HYPERTENS, V33, P1438, DOI 10.1097/HJH.0000000000000565
   Dengo AL, 2010, HYPERTENSION, V55, P855, DOI 10.1161/HYPERTENSIONAHA.109.147850
   Eeg-Olofsson K, 2009, DIABETOLOGIA, V52, P65, DOI 10.1007/s00125-008-1190-x
   Estruch R, 2018, NEW ENGL J MED, V378, DOI [10.1056/NEJMoa1800389, 10.1056/nejmoa1800389, 10.1056/NEJMoa1200303]
   Foscolou A, 2019, EUR J NUTR, V58, P807, DOI 10.1007/s00394-018-1693-2
   Gabutti L, 2018, CLIN INTERV AGING, V13, P305, DOI 10.2147/CIA.S152070
   Gomez-Marcos MA, 2016, BMJ OPEN, V6, DOI 10.1136/bmjopen-2016-011031
   Gómez-Sánchez M, 2020, REV ESP CARDIOL, V73, P43, DOI [10.1016/j.recesp.2019.04.006, 10.1016/j.rec.2019.04.016]
   Ji HW, 2018, J HYPERTENS, V36, P1391, DOI 10.1097/HJH.0000000000001692
   Laurent S, 2019, HYPERTENSION, V74, P218, DOI 10.1161/HYPERTENSIONAHA.119.12655
   Laurent S, 2012, J HYPERTENS, V30, pS3, DOI 10.1097/HJH.0b013e328353e501
   Lemogoum D, 2012, HYPERTENSION, V60, P123, DOI 10.1161/HYPERTENSIONAHA.111.187757
   Lobo A, 2002, MED CLIN-BARCELONA, V118, P493, DOI 10.1016/S0025-7753(02)72429-9
   Mattace-Raso FUS, 2010, EUR HEART J, V31, P2338, DOI 10.1093/eurheartj/ehq165
   MELANSON EL, 1995, MED SCI SPORT EXER, V27, P934
   Mikael LD, 2017, ARQ BRAS CARDIOL, V109, P253, DOI 10.5935/abc.20170091
   Nicholson A, 2006, EUR HEART J, V27, P2763, DOI 10.1093/eurheartj/ehl338
   Niiranen TJ, 2017, HYPERTENSION, V70, P267, DOI 10.1161/HYPERTENSIONAHA.117.09026
   Nilsson PM, 2018, J HYPERTENS, V36, P2340, DOI 10.1097/HJH.0000000000001824
   Nowak KL, 2018, HYPERTENSION, V71, P389, DOI 10.1161/HYPERTENSIONAHA.117.10439
   Ramos-Brieva J A, 1986, Actas Luso Esp Neurol Psiquiatr Cienc Afines, V14, P324
   Salas-Salvadó J, 2007, MED CLIN-BARCELONA, V128, P184, DOI 10.1016/S0025-7753(07)72531-9
   Schröder H, 2011, J NUTR, V141, P1140, DOI 10.3945/jn.110.135566
   Stewart RAH, 2018, NEW ENGL J MED, V379, P1388, DOI 10.1056/NEJMc1809971
   Tchkonia T, 2018, JAMA-J AM MED ASSOC, V320, P1319, DOI 10.1001/jama.2018.12440
   Van Bortel LM, 2012, J HYPERTENS, V30, P445, DOI 10.1097/HJH.0b013e32834fa8b0
   van de Laar RJJ, 2013, J INTERN MED, V273, P79, DOI 10.1111/j.1365-2796.2012.02577.x
   Williams B, 2018, J HYPERTENS, V36, P1953, DOI 10.1097/HJH.0000000000001940
NR 37
TC 41
Z9 44
U1 1
U2 16
PU LIPPINCOTT WILLIAMS & WILKINS
PI PHILADELPHIA
PA TWO COMMERCE SQ, 2001 MARKET ST, PHILADELPHIA, PA 19103 USA
SN 0263-6352
EI 1473-5598
J9 J HYPERTENS
JI J. Hypertens.
PD JUN
PY 2020
VL 38
IS 6
BP 1110
EP 1122
DI 10.1097/HJH.0000000000002373
PG 13
WC Peripheral Vascular Disease
WE Science Citation Index Expanded (SCI-EXPANDED)
SC Cardiovascular System & Cardiology
GA NE3DF
UT WOS:000562476900015
PM 32371801
DA 2026-02-13
ER

PT J
AU Zheng, XY
   Zhu, SY
   Chang, SF
   Cao, YN
   Doug, J
   Li, J
   Long, R
   Zhou, YD
AF Zheng, Xiaoying
   Zhu, Shenyin
   Chang, Shufang
   Cao, Yanni
   Doug, Jie
   Li, Juan
   Long, Rui
   Zhou, Yuanda
TI Protective effects of chronic resveratrol treatment on vascular
   inflammatory injury in streptozotocin-induced type 2 diabetic rats: Role
   of NF-kappa B signaling
SO EUROPEAN JOURNAL OF PHARMACOLOGY
LA English
DT Article
DE Resveratrol; Vascular injury; Type 2 diabetes; Inflammation; NF-kappa B
ID TNF-ALPHA; ENDOTHELIAL FUNCTION; GLUCOSE; CELLS; VASCULOPATHY;
   POLYPHENOLS; ABSORPTION; EXPRESSION; RECEPTOR; IL-6
AB Type 2 diabetes mellitus (T2DM) is associated with an increased risk of macrovascular disease. Epidemiological studies suggest that plant polyphenol resveratrol (REV) is associated with reduced risk of cardiovascular diseases. Since chronic inflammatory and endothelial cell activation play a critical role in vascular aging and atherogenesis, we evaluated whether REV can inhibit inflammatory-induced vascular injury in T2DM. We found that REV (50 mg/kg/d) can regulate glucose and lipid metabolism, improve insulin resistance and vascular permeability, and protect against the foam cells and cholesterol crystals formation in arterial vessel walls of T2DM rats. The protective effects of REV were consistent with the decrease in nuclear translocation of nuclear factor kappa B (NF-kappa B) and the down-regulation of interleukin-1 beta (IL-1 beta) and interleukin-6 (IL-6) levers in blood and tumor necrosis factor-alpha (TNF-alpha), intercellular adhesion molecule-1 (ICAM-1), and monocyte chemoattractant protein-1 (MCP-1) expressions in vascular wall. In addition, REV (10 and 100 nmol/L) treatment protected cultured endothelial cells against increases in the expression of TNF-alpha, ICAM-1, and MCP-1 mRNA and protein induced by high glucose via inhibiting nuclear translocation of NF-kappa B p65. The specific NF-kappa B inhibitor pyrrolidine dithiocarbamate- (PDTC-) or small interfering RNA directed against NF-kappa B p65-mediated downregulation of NE-kappa B p65 was further enhanced by REV (100 nmol/L) in the human endothelial cell line EA.hy926. In conclusion, these observations suggest that chronic treatment of T2DM rats with REV attenuates the inflammatory injury of the vascular wall and the effects are associated with down-regulation of the NF-kappa B signal pathway. (C) 2013 Elsevier B.V. All rights reserved.
C1 [Zheng, Xiaoying; Zhu, Shenyin; Cao, Yanni; Doug, Jie; Li, Juan; Long, Rui; Zhou, Yuanda] Chongqing Med Univ, Dept Pharm, Affiliated Hosp 1, Chongqing 400016, Peoples R China.
   [Chang, Shufang] Chongqing Med Univ, Dept Obstet & Gynecol, Affiliated Hosp 2, Chongqing 400010, Peoples R China.
C3 Chongqing Medical University; Chongqing Medical University
RP Zhu, SY (corresponding author), Chongqing Med Univ, Dept Pharm, Affiliated Hosp 1, Chongqing 400016, Peoples R China.
EM zhushenyin0486@sina.com.cn
RI zhu, shenyin/R-8159-2019; CAO, YANNI/NAZ-4765-2025; Zheng,
   Xiaoying/MCJ-6812-2025; Dou, Jie/K-2809-2013
FU Public Health Bureau of Chongqing, China [2009-2-408]
FX This study was supported by a Grant from the Public Health Bureau of
   Chongqing, China (No. 2009-2-408).
CR Arrick DM, 2011, AM J PHYSIOL-HEART C, V301, pH696, DOI 10.1152/ajpheart.00312.2011
   Baur JA, 2006, NAT REV DRUG DISCOV, V5, P493, DOI 10.1038/nrd2060
   Boring L, 1998, NATURE, V394, P894, DOI 10.1038/29788
   Borriello A, 2010, NUTR METAB CARDIOVAS, V20, P618, DOI 10.1016/j.numecd.2010.07.004
   Burke AP, 2004, ARTERIOSCL THROM VAS, V24, P1266, DOI 10.1161/01.ATV.0000131783.74034.97
   CLAUSELL N, 1995, BRIT HEART J, V73, P534
   Csiszar A, 2008, AM J PHYSIOL-HEART C, V294, pH2721, DOI 10.1152/ajpheart.00235.2008
   Csiszar A, 2006, AM J PHYSIOL-HEART C, V291, pH1694, DOI 10.1152/ajpheart.00340.2006
   Csiszar Anna, 2005, Current Vascular Pharmacology, V3, P285, DOI 10.2174/1570161054368616
   CYBULSKY MI, 1991, SCIENCE, V251, P788, DOI 10.1126/science.1990440
   de Zeeuw D, 2008, NAT CLIN PRACT CARD, V5, pS10, DOI 10.1038/ncpcardio1271
   Demirbilek S, 2006, PEDIATR SURG INT, V22, P655, DOI 10.1007/s00383-006-1721-9
   Fan EG, 2008, J MED FOOD, V11, P610, DOI 10.1089/jmf.2007.0091
   Farb MG, 2011, J AM COLL CARDIOL, V58, P232, DOI 10.1016/j.jacc.2011.01.051
   Fu J., 2013, RES VET SCI
   Funk SD, 2012, INT J VASC MED, V2012, DOI 10.1155/2012/569654
   Goldberg DA, 2003, CLIN BIOCHEM, V36, P79, DOI 10.1016/S0009-9120(02)00397-1
   Hancu N, 1998, Rom J Physiol, V35, P325
   Hashizume M, 2012, CYTOKINE, V58, P424, DOI 10.1016/j.cyto.2012.02.010
   Holman RR, 2008, NEW ENGL J MED, V359, P1577, DOI 10.1056/NEJMoa0806470
   Jain SK, 2009, ANTIOXID REDOX SIGN, V11, P241, DOI 10.1089/ars.2008.2140
   Jing YH, 2010, DIABETES-METAB RES, V26, P212, DOI 10.1002/dmrr.1076
   Kim MY, 2013, DIABETOLOGIA, V56, P204, DOI 10.1007/s00125-012-2747-2
   Morais C, 2006, NEPHROL DIAL TRANSPL, V21, P3377, DOI 10.1093/ndt/gfl543
   Natarajan R, 2004, ARTERIOSCL THROM VAS, V24, P1542, DOI 10.1161/01.ATV.0000133606.69732.4c
   Park SA, 2012, FREE RADICAL RES, V46, P1051, DOI 10.3109/10715762.2012.671940
   Qian XS, 2012, INFLAMMATION, V35, P1507, DOI 10.1007/s10753-012-9464-3
   Sanchez-Nino M.D., 2011, AM J PHYSIOL-RENAL, V302, pF647
   Shakibaei M, 2011, J BIOL CHEM, V286, P11492, DOI 10.1074/jbc.M110.198713
   Shu XH, 2010, BIOCHEM PHARMACOL, V79, P1516, DOI 10.1016/j.bcp.2010.01.022
   Srinivasan K, 2005, PHARMACOL RES, V52, P313, DOI 10.1016/j.phrs.2005.05.004
   Su HC, 2006, AM J PHYSIOL-ENDOC M, V290, pE1339, DOI 10.1152/ajpendo.00487.2005
   Szkudelski T, 2001, PHYSIOL RES, V50, P537, DOI 10.33549/physiolres.930111
   Ullevig S, 2012, ARTERIOSCL THROM VAS, V32, P415, DOI 10.1161/ATVBAHA.111.238899
   Walle T, 2004, DRUG METAB DISPOS, V32, P1377, DOI 10.1124/dmd.104.000885
   Wautier JL, 1996, J CLIN INVEST, V97, P238, DOI 10.1172/JCI118397
   Yang JH, 2012, ARCH GYNECOL OBSTET, V285, P239, DOI 10.1007/s00404-011-1908-8
   Yoshino S, 2013, HEART VESSELS, V28, P157, DOI 10.1007/s00380-011-0228-z
   Zhang HR, 2009, ARTERIOSCL THROM VAS, V29, P1164, DOI 10.1161/ATVBAHA.109.187146
   Zheng Z, 2010, DIABETES, V59, P2315, DOI 10.2337/db10-0638
NR 40
TC 64
Z9 68
U1 1
U2 28
PU ELSEVIER
PI AMSTERDAM
PA RADARWEG 29, 1043 NX AMSTERDAM, NETHERLANDS
SN 0014-2999
EI 1879-0712
J9 EUR J PHARMACOL
JI Eur. J. Pharmacol.
PD NOV 15
PY 2013
VL 720
IS 1-3
BP 147
EP 157
DI 10.1016/j.ejphar.2013.10.034
PG 11
WC Pharmacology & Pharmacy
WE Science Citation Index Expanded (SCI-EXPANDED)
SC Pharmacology & Pharmacy
GA 258VY
UT WOS:000327488000019
PM 24513509
DA 2026-02-13
ER

PT J
AU Heilmeier, U
   Hackl, M
   Schroeder, F
   Torabi, S
   Kapoor, P
   Vierlinger, K
   Eiriksdottir, G
   Gudmundsson, EF
   Harris, TB
   Gudnason, V
   Link, TM
   Grillari, J
   Schwartz, A
AF Heilmeier, Ursula
   Hackl, Matthias
   Schroeder, Fabian
   Torabi, Soheyla
   Kapoor, Puneet
   Vierlinger, Klemens
   Eiriksdottir, Gudny
   Gudmundsson, Elias Freyr
   Harris, Tamara B.
   Gudnason, Vilmundur
   Link, Thomas M.
   Grillari, Johannes
   Schwartz, Ann, V
TI Circulating serum microRNAs including senescent miR-31-5p are associated
   with incident fragility fractures in older postmenopausal women with
   type 2 diabetes mellitus
SO BONE
LA English
DT Article
DE Serum microRNA; Type 2 diabetes mellitus; Incident fragility fracture;
   Fracture risk; Diabetic bone disease; Secondary osteoporosis; FRAX
ID PROXIMAL FEMORAL STRENGTH; MESENCHYMAL STEM-CELLS; BONE-MINERAL DENSITY;
   OSTEOGENIC DIFFERENTIATION; GENE/ENVIRONMENT SUSCEPTIBILITY;
   OSTEOPOROTIC FRACTURES; SCLEROSTIN LEVELS; RISK-ASSESSMENT; COLLAGEN;
   MIRNAS
AB Fragility fractures are an important hallmark of aging and an increasingly recognized complication of Type 2 diabetes (T2D). T2D individuals have been found to exhibit an increased fracture risk despite elevated bone mineral density (BMD) by dual x-ray absorptiometry (DXA). However, BMD and FRAX-scores tend to underestimate fracture risk in T2D. New, reliable biomarkers are therefore needed. MicroRNAs (miRNAs) are secreted into the circulation from cells of various tissues proportional to local disease severity. Serum miRNA-classifiers were recently found to discriminate T2D women with and without prevalent fragility fractures with high specificity and sensitivity (AUC > 0.90). However, the association of circulating miRNAs with incident fractures in T2D has not been examined yet.
   In 168 T2D postmenopausal women in the AGES-Reykjavik cohort, miRNAs were extracted from baseline serum and a panel of 10 circulating miRNAs known to be involved in diabetic bone disease and aging was quantified by qPCR and Ct-values extracted. Unadjusted and adjusted Cox proportional hazard models assessed the associations between serum miRNAs and incident fragility fracture. Additionally, Receiver operating curve (ROC) analyses were performed.
   Of the included 168 T2D postmenopausal women who were on average 77.2 +/- 5.6 years old, 70 experienced at least one incident fragility fracture during the mean follow-up of 5.8 +/- 2.7 years. We found that 3 serum miRNAs were significantly associated with incident diabetic fragility fracture: while low expression of miR-19b-1-5p was associated with significantly lower risk of incident fragility fracture (HR 0.84 (95% CI: 0.71-0.99, p = 0.0323)), low expression of miR-203a and miR-31-5p was each significantly associated with a higher risk of incident fragility fracture per unit increase in Ct-value (miR-203a: HR 1.29 (95% CI: 1.12-1.49), p = 0.0004, miR-31-5p HR 1.27 (95% CI: 1.06-1.52), p = 0.009). Hazard ratios of the latter two miRNAs remained significant after adjustments for age, body mass index (BMI), areal bone mineral density (aBMD), clinical FRAX or FRAXaBMD. Women with miR-203a and miR-31-5p serum levels in the lowest expression quartiles exhibited a 2.4-3.4-fold larger fracture risk than women with miR-31-5p and miR-203a serum expressions in the highest expression quartile (0.002 < p < 0.039). Women with both miR-203a and miR-31-5p serum levels below the median had a significantly increased fracture risk (Unadjusted HR 3.26 (95% CI: 1.57-6.78, p = 0.001) compared to those with both expression levels above the median, stable to adjustments. We next built a diabetic fragility signature consisting of the 3 miRNAs that showed the largest associations with incident fracture (miR-203a, miR-31-5p, miR-19b-1-5p). This 3-miRNA signature showed with an AUC of 0.722 comparable diagnostic accuracy in identifying incident fractures to any of the clinical parameters such as aBMD, Clinical FRAX or FRAXaBMD alone. When the 3 miRNAs were combined with aBMD, this combined 4-feature signature performed with an AUC of 0.756 (95% CI: 0.680, 0.823) significantly better than aBMD alone (AUC 0.666, 95% CI: 0.585, 0.741) (p = 0.009).
   Our data indicate that specific serum microRNAs including senescent miR-31-5p are associated with incident fragility fracture in older diabetic women and can significantly improve fracture risk prediction in diabetics when combined with aBMD measurements of the femoral neck.
C1 [Heilmeier, Ursula; Torabi, Soheyla; Kapoor, Puneet; Link, Thomas M.] Univ Calif San Francisco, Musculoskeletal Quantitat Imaging Res Grp, San Francisco, CA 94143 USA.
   [Heilmeier, Ursula] Univ Freiburg, Fac Med, Dept Rheumatol & Clin Immunol, Freiburg, Germany.
   [Hackl, Matthias] TAmiRNA GmbH, Vienna, Austria.
   [Schroeder, Fabian; Vierlinger, Klemens] Austrian Inst Technol, Dept Mol Diagnost, Vienna, Austria.
   [Eiriksdottir, Gudny; Gudmundsson, Elias Freyr; Gudnason, Vilmundur] Iceland Heart Assoc, Kopavogur, Iceland.
   [Harris, Tamara B.] Natl Inst Aging, Lab Epidemiol & Populat Sci, Bethesda, MD USA.
   [Gudnason, Vilmundur] Univ Iceland, Fac Med, Reykjavik, Iceland.
   [Grillari, Johannes] Univ Nat Resources & Life Sci, Dept Biotechnol, Vienna, Austria.
   [Grillari, Johannes] Austrian Cluster Tissue Regenerat, Vienna, Austria.
   [Grillari, Johannes] Christian Doppler Lab Biotechnol Skin Aging, Vienna, Austria.
   [Grillari, Johannes] Ludwig Boltzmann Inst Expt & Clin Traumatol, Vienna, Austria.
   [Schwartz, Ann, V] Univ Calif San Francisco, Dept Epidemiol & Biostat, San Francisco, CA USA.
C3 University of California System; University of California San Francisco;
   University of Freiburg; Austrian Institute of Technology (AIT);
   Icelandic Heart Association; National Institutes of Health (NIH) - USA;
   NIH National Institute on Aging (NIA); University of Iceland; BOKU
   University; Ludwig Boltzmann Institute; Ludwig Boltzmann Institute for
   Experimental & Clinical Traumatology; University of California System;
   University of California San Francisco
RP Heilmeier, U (corresponding author), 185 Berry St,Lobby 6 Suite 350, San Francisco, CA 94107 USA.
EM ursula.heilmeier@ucsf.edu
RI ; Gudnason, Vilmundur/K-6885-2015; Link, Thomas/E-7522-2012; Hackl,
   Matthias/LSK-0315-2024; Grillari, Johannes/B-2967-2011
OI Vierlinger, Klemens/0000-0001-6038-5895; Gudnason,
   Vilmundur/0000-0001-5696-0084; Hackl, Matthias/0000-0002-4136-7293;
   Grillari, Johannes/0000-0001-5474-6332
FU US National Institutes of Health [N01-AG-12100, HHSN27120120022C];
   National Institute on Aging Intramural Program, Hjartavernd (the
   Icelandic Heart Association); Althingi (the Icelandic Parliament); NIH
   [RC1 AR058405]; AWS Seedgrant [P1405046]; EU-FP7 Frailomic [305483];
   EU-FP7 SYBIL [602300]; National Institute on Aging
FX The AGES-Reykjavik study is supported by the National Institute on
   Aging, US National Institutes of Health contract N01-AG-12100 and
   HHSN27120120022C and the National Institute on Aging Intramural Program,
   Hjartavernd (the Icelandic Heart Association) and the Althingi (the
   Icelandic Parliament). This study also received funding through NIH
   grant RC1 AR058405 to TML, as well as through the AWS Seedgrant
   (P1405046) to MH and the EU-FP7 Frailomic (305483) and SYBIL (602300)
   funds awarded to JG. We express our sincere thanks to Prof. Thor
   Aspelund and Prof. Iryna Lobach for their advice and the Hjartavernd
   team for their tremendous help in providing the clinical data. We would
   also like to thank Susanna Skalicky for her help with the laboratory
   analyses.
CR [Anonymous], 2018, Broken bones, broken lives: a roadmap to solve the fragility fracture crisis in Europe
   Arghiani N, 2021, NUCLEIC ACID THER, V31, P271, DOI 10.1089/nat.2020.0914
   Baglìo SR, 2013, GENE, V527, P321, DOI 10.1016/j.gene.2013.06.021
   Baron R, 2013, NAT MED, V19, P179, DOI 10.1038/nm.3074
   Benson EA, 2013, DRUG METAB DISPOS, V41, P1778, DOI 10.1124/dmd.113.052357
   Blake GM, 2009, EUR J RADIOL, V71, P406, DOI 10.1016/j.ejrad.2008.04.062
   Bustin SA, 2009, CLIN CHEM, V55, P611, DOI 10.1373/clinchem.2008.112797
   Chen B, 2018, EUR REV MED PHARMACO, V22, P7826, DOI 10.26355/eurrev_201811_16407
   Chen YS, 2020, AGING-US, V12, P9549, DOI 10.18632/aging.103227
   Cho JH, 2015, J BIOL CHEM, V290, P10555, DOI 10.1074/jbc.M114.624361
   Dawson-Hughes B, 2008, OSTEOPOROSIS INT, V19, P449, DOI 10.1007/s00198-008-0559-5
   De Guire V, 2013, CLIN BIOCHEM, V46, P846, DOI 10.1016/j.clinbiochem.2013.03.015
   De Laet C, 2005, OSTEOPOROSIS INT, V16, P1330, DOI 10.1007/s00198-005-1863-y
   de Liefde II, 2005, OSTEOPOROSIS INT, V16, P1713, DOI 10.1007/s00198-005-1909-1
   Deng Y, 2013, STEM CELLS DEV, V22, P2278, DOI 10.1089/scd.2012.0686
   Ensrud K.E., 2011, JAMA-J AM MED ASSOC, V305
   Esposti DD, 2017, SCI REP-UK, V7, DOI 10.1038/s41598-017-16226-3
   Feichtinger X, 2018, SCI REP-UK, V8, DOI 10.1038/s41598-018-22844-2
   Feurer E, 2019, J BONE MINER RES, V34, P1074, DOI 10.1002/jbmr.3685
   Friedman SM, 2014, CLIN GERIATR MED, V30, P175, DOI 10.1016/j.cger.2014.01.001
   Garnero P, 2015, CALCIFIED TISSUE INT, V97, P229, DOI 10.1007/s00223-015-9996-2
   Gennari L, 2017, OSTEOPOROSIS INT, V28, P1191, DOI 10.1007/s00198-016-3847-5
   Gennari L, 2012, J CLIN ENDOCR METAB, V97, P1737, DOI 10.1210/jc.2011-2958
   Giangregorio LM, 2012, J BONE MINER RES, V27, P301, DOI 10.1002/jbmr.556
   Grant SFA, 2006, NAT GENET, V38, P320, DOI 10.1038/ng1732
   Hackl M, 2016, MOL CELL ENDOCRINOL, V432, P93, DOI 10.1016/j.mce.2015.10.015
   Hans DB, 2011, J CLIN DENSITOM, V14, P171, DOI 10.1016/j.jocd.2011.05.007
   Harris TB, 2007, AM J EPIDEMIOL, V165, P1076, DOI 10.1093/aje/kwk115
   He XN, 2013, PLOS ONE, V8, DOI 10.1371/journal.pone.0071895
   Heilmeier U, 2015, OSTEOPOROSIS INT, V26, P1283, DOI 10.1007/s00198-014-2988-7
   Heilmeier U, 2016, J BONE MINER RES, V31, P2173, DOI 10.1002/jbmr.2897
   Hernlund E, 2013, ARCH OSTEOPOROS, V8, DOI 10.1007/s11657-013-0136-1
   Howes JM, 2014, J BIOL CHEM, V289, P24091, DOI 10.1074/jbc.M114.583443
   Huang JH, 2021, BIOACT MATER, V6, P2841, DOI 10.1016/j.bioactmat.2021.02.007
   Hulsmans M, 2013, CARDIOVASC RES, V100, P7, DOI 10.1093/cvr/cvt161
   Ismail N, 2013, BLOOD, V121, P984, DOI 10.1182/blood-2011-08-374793
   Janghorbani M, 2007, AM J EPIDEMIOL, V166, P495, DOI 10.1093/aje/kwm106
   Kanazawa A, 2004, AM J HUM GENET, V75, P832, DOI 10.1086/425340
   Kanis JA, 2007, OSTEOPOROSIS INT, V18, P1033, DOI 10.1007/s00198-007-0343-y
   Kanis JA, 2015, CLIMACTERIC, V18, P2, DOI 10.3109/13697137.2015.1092342
   Karolina DS, 2011, PLOS ONE, V6, DOI 10.1371/journal.pone.0022839
   Keyak JH, 2011, BONE, V48, P1239, DOI 10.1016/j.bone.2011.03.682
   Khoo BCC, 2009, OSTEOPOROSIS INT, V20, P1539, DOI 10.1007/s00198-008-0820-y
   Kocijan R, 2020, BONE, V131, DOI 10.1016/j.bone.2019.115104
   Kocijan R, 2016, J CLIN ENDOCR METAB, V101, P4125, DOI 10.1210/jc.2016-2365
   Kopperdahl DL, 2014, J BONE MINER RES, V29, P570, DOI 10.1002/jbmr.2069
   Lang TF, 2012, BONE, V50, P743, DOI 10.1016/j.bone.2011.12.001
   Leslie WD, 2011, J CLIN DENSITOM, V14, P272, DOI 10.1016/j.jocd.2011.03.007
   Li DQ, 2021, J INVEST DERMATOL, V141, P659, DOI 10.1016/j.jid.2020.06.037
   Li MY, 2020, CELL DEATH DIS, V11, DOI 10.1038/s41419-020-03006-7
   Ling SK, 2017, FRONT PHYSIOL, V8, DOI 10.3389/fphys.2017.00069
   Liu SX, 2019, MOL THER-NUCL ACIDS, V18, P34, DOI 10.1016/j.omtn.2019.08.002
   Ma S, 2019, J CELL BIOCHEM, V120, P15429, DOI 10.1002/jcb.28810
   Maeda Y, 2017, J BONE MINER RES, V32, P461, DOI 10.1002/jbmr.3005
   Mäkitie RE, 2018, J CLIN ENDOCR METAB, V103, P1985, DOI 10.1210/jc.2017-02585
   Melton LJ, 1999, OSTEOPOROSIS INT, V9, P29, DOI 10.1007/s001980050113
   Mittelbrunn M, 2012, NAT REV MOL CELL BIO, V13, P328, DOI 10.1038/nrm3335
   Mizoguchi F, 2013, ARTHRITIS RES THER, V15, DOI 10.1186/ar4282
   Neal CS, 2011, NEPHROL DIAL TRANSPL, V26, P3794, DOI 10.1093/ndt/gfr485
   O'Flynn N, 2012, BRIT J GEN PRACT, V62, P667, DOI 10.3399/bjgp12X659475
   Ouyang ZX, 2019, CELL DEATH DIS, V10, DOI 10.1038/s41419-019-2161-5
   Palmini G, 2017, MOLECULES, V22, DOI 10.3390/molecules22030417
   Panach L, 2015, CALCIFIED TISSUE INT, V97, P495, DOI 10.1007/s00223-015-0036-z
   Rodriguez A, 2004, GENOME RES, V14, P1902, DOI 10.1101/gr.2722704
   Rupaimoole R, 2017, NAT REV DRUG DISCOV, V16, P203, DOI 10.1038/nrd.2016.246
   Saiganesh S, 2019, INT J BIOL MACROMOL, V132, P541, DOI 10.1016/j.ijbiomac.2019.04.003
   Schwartz AV, 2001, J CLIN ENDOCR METAB, V86, P32, DOI 10.1210/jc.86.1.32
   Seeliger C, 2014, J BONE MINER RES, V29, P1718, DOI 10.1002/jbmr.2175
   Shen XH, 2018, INT J BIOL MACROMOL, V115, P509, DOI 10.1016/j.ijbiomac.2018.03.173
   Siggeirsdottir K, 2014, OSTEOPOROSIS INT, V25, P2445, DOI 10.1007/s00198-014-2777-3
   Siggeirsdottir K, 2007, EUR J EPIDEMIOL, V22, P631, DOI 10.1007/s10654-007-9163-9
   Sun MG, 2020, J BONE MINER RES, V35, P306, DOI 10.1002/jbmr.3892
   Sun WJ, 2016, CELL DISCOV, V2, DOI 10.1038/celldisc.2016.15
   Tabet F, 2014, NAT COMMUN, V5, DOI 10.1038/ncomms4292
   Taipaleenmäki H, 2015, CANCER RES, V75, P1433, DOI 10.1158/0008-5472.CAN-14-1026
   Tang ZH, 2020, MOL THER-NUCL ACIDS, V19, P865, DOI 10.1016/j.omtn.2019.12.020
   Viguet-Carrin S, 2006, OSTEOPOROSIS INT, V17, P319, DOI 10.1007/s00198-005-2035-9
   Wang G, 2016, ONCOGENE, V35, P651, DOI 10.1038/onc.2015.124
   Wang X, 2017, EXP CELL RES, V361, P201, DOI 10.1016/j.yexcr.2017.09.009
   Weigl M, 2021, J BONE MINER RES, V36, P1131, DOI 10.1002/jbmr.4276
   Weilner S, 2016, AGING CELL, V15, P744, DOI 10.1111/acel.12484
   Weilner S, 2015, BONE, V79, P43, DOI 10.1016/j.bone.2015.05.027
   Whiting DR, 2011, DIABETES RES CLIN PR, V94, P311, DOI 10.1016/j.diabres.2011.10.029
   Xu JF, 2014, PLOS ONE, V9, DOI 10.1371/journal.pone.0114627
   Xu J, 2017, BRIEF BIOINFORM, V18, P1002, DOI 10.1093/bib/bbw073
NR 85
TC 21
Z9 23
U1 1
U2 9
PU ELSEVIER SCIENCE INC
PI NEW YORK
PA STE 800, 230 PARK AVE, NEW YORK, NY 10169 USA
SN 8756-3282
EI 1873-2763
J9 BONE
JI Bone
PD MAY
PY 2022
VL 158
AR 116308
DI 10.1016/j.bone.2021.116308
EA MAR 2022
PG 12
WC Endocrinology & Metabolism
WE Science Citation Index Expanded (SCI-EXPANDED)
SC Endocrinology & Metabolism
GA ZZ8ZQ
UT WOS:000773553300002
PM 35066213
DA 2026-02-13
ER

PT J
AU Magalhaes, JP
   Oliveira, EC
   Hetherington-Rauth, M
   Jesus, F
   Rodrigues, MC
   Raposo, JF
   Ribeiro, RT
   Caetano, C
   Sardinha, LB
AF Magalhaes, Joao P.
   Oliveira, Estela C.
   Hetherington-Rauth, Megan
   Jesus, Filipe
   Rodrigues, Maria Clarissa
   Raposo, Joao F.
   Ribeiro, Rogerio T.
   Caetano, Cristina
   Sardinha, Luis B.
TI The Ex-Timing trial: evaluating morning, afternoon, and evening exercise
   on the circadian clock in individuals with type 2 diabetes and
   overweight/obesity-a randomized crossover study protocol
SO TRIALS
LA English
DT Article
DE Glycemic control; Inter-individual variability; Aging; Obesity;
   Crossover randomized controlled trial
AB BackgroundExercise is known to provide multiple metabolic benefits such as improved insulin sensitivity and glucose control in individuals with type 2 diabetes mellitus (T2DM) and those at risk. Beyond the traditional exercise dose, exercise timing is perceived as a contemporary hot topic, especially in the field of T2DM; however, the number of intervention studies assessing exercise timing and glucose metabolism is scarce. Our aim is to test the effect of exercise timing (i.e., morning, afternoon, or evening) on the inter-individual response variability in glycemic control and related metabolic health parameters in individuals with T2DM and those at risk during a 12-week intervention.MethodsA randomized crossover exercise intervention will be conducted involving two groups: group 1, individuals with T2DM; group 2, age-matched older adults with overweight/obesity. The intervention will consist of three 2-week blocks of supervised post-prandial exercise using high-intensity interval training (HIIT). Between each training block, a 2-week washout period, where participants avoid structured exercise, will take place. Assessments will be conducted in both groups before and after each exercise block. The primary outcomes include the 24-h area under the curve continuous glucose monitoring-based glucose. The secondary outcomes include body composition, resting energy expenditure, insulin response to a meal tolerance test, maximal aerobic capacity, peak power output, physical activity, sleep quality, and insulin and glucose levels. All primary and secondary outcomes will be measured at each assessment point.DiscussionOutcomes from this trial will provide us additional insight into the role of exercise timing on the inter-individual response variability in glycemic control and other related metabolic parameters in two distinct populations, thus contributing to the development of more effective exercise prescription guidelines for individuals with T2DM and those at risk.Trial registrationClinicalTrials.gov NCT06136013. Registered on November 18, 2023.
C1 [Magalhaes, Joao P.; Oliveira, Estela C.; Hetherington-Rauth, Megan; Jesus, Filipe; Sardinha, Luis B.] Univ Lisbon, Fac Motricidade Humana, Exercise & Hlth Lab, CIPER, Estr Costa, P-1499688 Cruz Quebrada, Portugal.
   [Raposo, Joao F.; Ribeiro, Rogerio T.] APDP Diabet Portugal APDP ERC, Educ & Res Ctr, Rua Rodrigo da Fonseca 1, P-1250189 Lisbon, Portugal.
   [Caetano, Cristina] GCP Lab, Ginasio Clube Portugues, Lisbon, Portugal.
   [Rodrigues, Maria Clarissa] Hosp Santa Cruz, Ctr Hosp Lisboa Ocidental, Dept Reabilitacao Cardiaca, Lisbon, Portugal.
C3 Universidade de Lisboa; Centro Hospitalar de Lisboa Ocidental, EPE;
   Universidade de Lisboa
RP Magalhaes, JP (corresponding author), Univ Lisbon, Fac Motricidade Humana, Exercise & Hlth Lab, CIPER, Estr Costa, P-1499688 Cruz Quebrada, Portugal.
EM joao.magalhaes@campus.ul.pt
RI Raposo, João/B-9630-2011; Jesus, Filipe/AAH-3006-2021; Oliveira,
   Estela/GVU-5018-2022; Ribeiro, Rogério/N-3656-2016; Sardinha,
   Luis/F-2641-2013; Magalhães, João/ABH-2119-2021
OI Ribeiro, Rogério/0000-0001-8840-7208; Sardinha,
   Luis/0000-0002-6230-6027; Magalhães, João/0000-0003-1073-8650
FU Fundao para a Cincia e a Tecnologia
FX Not applicable.
CR Amer Diabet Assoc Professional Pra, 2022, DIABETES CARE, V45, pS8, DOI 10.2337/dc22-S001
   Basse AL, 2018, FRONT PHYSIOL, V9, DOI 10.3389/fphys.2018.01198
   Borror A, 2018, SPORTS MED, V48, P1479, DOI 10.1007/s40279-018-0864-x
   Davies MJ, 2022, DIABETES CARE, V45, P2753, DOI 10.2337/dci22-0034
   Ezagouri S, 2019, CELL METAB, V30, P78, DOI 10.1016/j.cmet.2019.03.012
   Gabriel BM, 2021, SCI ADV, V7, DOI 10.1126/sciadv.abi9654
   Gabriel BM, 2019, NAT REV ENDOCRINOL, V15, P197, DOI 10.1038/s41574-018-0150-x
   Hetherington-Rauth M, 2022, DIABETES OBES METAB, V24, P1172, DOI 10.1111/dom.14676
   Júdice PB, 2020, TRANSL SPORTS MED, V3, P154, DOI 10.1002/tsm2.96
   Kanaley JA, 2022, MED SCI SPORT EXER, V54, P353, DOI 10.1249/MSS.0000000000002800
   Liu JX, 2019, AGING CLIN EXP RES, V31, P575, DOI 10.1007/s40520-018-1012-z
   Magalhaes JP, 2021, FRONT PHYSIOL, V12, DOI 10.3389/fphys.2021.698971
   Magalhaes JP, 2019, DIABETES OBES METAB, V21, P550, DOI 10.1111/dom.13551
   Mancilla R, 2021, PHYSIOL REP, V8, DOI 10.14814/phy2.14669
   Mason IC, 2020, DIABETOLOGIA, V63, P462, DOI 10.1007/s00125-019-05059-6
   Mayeuf-Louchart A, 2015, DIABETES OBES METAB, V17, P39, DOI 10.1111/dom.12517
   Montero D, 2017, J PHYSIOL-LONDON, V595, P3377, DOI 10.1113/JP273480
   Savikj M, 2019, DIABETOLOGIA, V62, P233, DOI 10.1007/s00125-018-4767-z
   Solomon TPJ, 2018, FRONT PHYSIOL, V9, DOI 10.3389/fphys.2018.00896
   Sui XM, 2012, ANN EPIDEMIOL, V22, P617, DOI 10.1016/j.annepidem.2012.05.005
   Sun H, 2022, DIABETES RES CLIN PR, V183, DOI 10.1016/j.diabres.2021.109119
   Teo SYM, 2020, MED SCI SPORT EXER, V52, P323, DOI 10.1249/MSS.0000000000002139
NR 22
TC 0
Z9 0
U1 4
U2 13
PU BMC
PI LONDON
PA CAMPUS, 4 CRINAN ST, LONDON N1 9XW, ENGLAND
EI 1745-6215
J9 TRIALS
JI Trials
PD AUG 6
PY 2024
VL 25
IS 1
AR 526
DI 10.1186/s13063-024-08335-y
PG 13
WC Medicine, Research & Experimental
WE Science Citation Index Expanded (SCI-EXPANDED)
SC Research & Experimental Medicine
GA A8X3J
UT WOS:001285307600003
PM 39107793
OA Green Submitted, gold
DA 2026-02-13
ER

PT J
AU Schneider, J
   Han, WH
   Matthew, R
   Sauvé, Y
   Lemieux, H
AF Schneider, Jillian
   Han, Woo Hyun
   Matthew, Rebecca
   Sauve, Yves
   Lemieux, Helene
TI Age and sex as confounding factors in the relationship between cardiac
   mitochondrial function and type 2 diabetes in the Nile Grass rat
SO PLOS ONE
LA English
DT Article
ID INDUCED INSULIN-RESISTANCE; FATTY-ACID OXIDATION; SKELETAL-MUSCLE;
   ENERGY-METABOLISM; GLUCOSE-HOMEOSTASIS; LYSINE ACETYLATION;
   OLDER-ADULTS; HEART; SIRT1; DIET
AB Our study revisits the role of cardiac mitochondrial adjustments during the progression of type 2 diabetes mellitus (T2DM), while considering age and sex as potential confounding factors. We used the Nile Grass rats (NRs) as the animal model. After weaning, animals were fed either a Standard Rodent Chow Diet (SRCD group) or a Mazuri Chinchilla Diet (MCD group) consisting of high-fiber and low-fat content. Both males and females in the SRCD group, exhibited increased body mass, body mass index, and plasma insulin compared to the MCD group animals. However, the females were able to preserve their fasting blood glucose throughout the age range on both diets, while the males showed significant hyperglycemia starting at 6 months in the SRCD group. In the males, a higher citrate synthase activity-a marker of mitochondrial content-was measured at 2 months in the SRCD compared to the MCD group, and this was followed by a decline with age in the SRCD group only. In contrast, females preserved their mitochondrial content throughout the age range. In the males exclusively, the complex IV capacity expressed independently of mitochondrial content varied with age in a diet-specific pattern; the capacity was elevated at 2 months in the SRCD group, and at 6 months in the MCD group. In addition, females, but not males, were able to adjust their capacity to oxidize long-chain fatty acid in accordance with the fat content of the diet. Our results show clear sexual dimorphism in the variation of mitochondrial content and oxidative phosphorylation capacity with diet and age. The SRCD not only leads to T2DM but also exacerbates age-related cardiac mitochondrial defects. These observations, specific to male NRs, might reflect deleterious dietary-induced changes on their metabolism making them more prone to the cardiovascular consequences of aging and T2DM.
C1 [Schneider, Jillian; Han, Woo Hyun; Matthew, Rebecca; Lemieux, Helene] Univ Alberta, Fac St Jean, Edmonton, AB, Canada.
   [Schneider, Jillian; Sauve, Yves] Univ Alberta, Dept Physiol, Edmonton, AB, Canada.
   [Han, Woo Hyun; Sauve, Yves] Univ Alberta, Dept Ophthalmol & Visual Sci, Edmonton, AB, Canada.
   [Lemieux, Helene] Univ Alberta, Women & Childrens Hlth Res Inst, Dept Med, Edmonton, AB, Canada.
C3 University of Alberta; University of Alberta; University of Alberta;
   University of Alberta
RP Lemieux, H (corresponding author), Univ Alberta, Fac St Jean, Edmonton, AB, Canada.; Lemieux, H (corresponding author), Univ Alberta, Women & Childrens Hlth Res Inst, Dept Med, Edmonton, AB, Canada.
EM helene.lemieux@ualberta.ca
FU NSERC [RGPIN 402636]; Canadian Foundation for Innovation equipment grant
   [12979]; Faculty Saint-Jean grant; Canadian Institutes of Health (CIHR)
   [MOP 125873]; Frederick Banting and Charles Best Canada Graduate
   Scholarship; Queen Elizabeth II Graduate Scholarship; University of
   Alberta Faculty of Medicine and Dentistry 75th anniversary scholarship;
   Alberta Heritage Foundation for Medical Research Senior Scholarship
   [200800242]
FX Funding provided by NSERC discovery grant (RGPIN 402636), Canadian
   Foundation for Innovation equipment grant (12979) and Faculty Saint-Jean
   grant to HL, and from Canadian Institutes of Health (CIHR; MOP 125873)
   to YS. JS received a Frederick Banting and Charles Best Canada Graduate
   Scholarship and a Queen Elizabeth II Graduate Scholarship; WHH received
   a University of Alberta Faculty of Medicine and Dentistry 75th
   anniversary scholarship; YS received an Alberta Heritage Foundation for
   Medical Research Senior Scholarship (200800242).
CR Aguer C, 2015, FASEB J, V29, P336, DOI 10.1096/fj.14-255901
   Alrob OA, 2014, CARDIOVASC RES, V103, P485, DOI 10.1093/cvr/cvu156
   Anderson EJ, 2009, J AM COLL CARDIOL, V54, P1891, DOI 10.1016/j.jacc.2009.07.031
   Anderson EJ, 2009, J CLIN INVEST, V119, P573, DOI 10.1172/JCI37048
   [Anonymous], 2016, ISBN, V978, P88, DOI [10.2337/db15-0956, DOI 10.2337/DB15-0956]
   Banks AS, 2008, CELL METAB, V8, P333, DOI 10.1016/j.cmet.2008.08.014
   Battiprolu Pavan K, 2010, Drug Discov Today Dis Mech, V7, pe135
   Baur JA, 2006, NATURE, V444, P337, DOI 10.1038/nature05354
   Benjamin EJ, 2018, CIRCULATION, V137, pE67, DOI [10.1161/CIR.0000000000000485, 10.1161/CIR.0000000000000558]
   Benton CR, 2010, DIABETOLOGIA, V53, P2008, DOI 10.1007/s00125-010-1773-1
   Bonen A, 2015, DIABETOLOGIA, V58, P2381, DOI 10.1007/s00125-015-3691-8
   Bordone L, 2007, AGING CELL, V6, P759, DOI 10.1111/j.1474-9726.2007.00335.x
   Boudina S, 2005, CIRCULATION, V112, P2686, DOI 10.1161/CIRCULATIONAHA.105.554360
   Boudina S, 2007, DIABETES, V56, P2457, DOI 10.2337/db07-0481
   Chaabo F, 2010, NUTR METAB, V7, DOI 10.1186/1743-7075-7-29
   Crewe C, 2017, J BIOL CHEM, V292, P305, DOI 10.1074/jbc.M116.754127
   Crewe C, 2013, PLOS ONE, V8, DOI 10.1371/journal.pone.0077280
   Croston Tara L, 2014, Am J Physiol Heart Circ Physiol, V307, pH54, DOI 10.1152/ajpheart.00845.2013
   Deepa SS, 2018, AGING CELL, V17, DOI 10.1111/acel.12769
   Deepa SS, 2013, FASEB J, V27, P1371, DOI 10.1096/fj.12-221879
   Dell'Agnello C, 2007, HUM MOL GENET, V16, P431, DOI 10.1093/hmg/ddl477
   Duncan JG, 2007, CIRCULATION, V115, P909, DOI 10.1161/CIRCULATIONAHA.106.662296
   Fannin SW, 1999, ARCH BIOCHEM BIOPHYS, V372, P399, DOI 10.1006/abbi.1999.1508
   Finck BN, 2002, J CLIN INVEST, V109, P121, DOI 10.1172/JCI14080
   Fu H, 2014, J DIABETES COMPLICAT, V28, P477, DOI 10.1016/j.jdiacomp.2014.02.009
   Garcia-Roves P, 2007, P NATL ACAD SCI USA, V104, P10709, DOI 10.1073/pnas.0704024104
   Gnaiger E, 2000, LIFE IN THE COLD, P431
   Gnaiger E., 2014, MITOCHONDR PHSYSIOL, V19, P12
   Gómez-Pérez Y, 2008, CELL PHYSIOL BIOCHEM, V22, P539, DOI 10.1159/000185538
   Halter JB, 2014, DIABETES, V63, P2578, DOI 10.2337/db14-0020
   Han WH, 2017, INVEST OPHTH VIS SCI, V58, P3826, DOI 10.1167/iovs.17-21929
   Hancock CR, 2008, P NATL ACAD SCI USA, V105, P7815, DOI 10.1073/pnas.0802057105
   Handschin C, 2007, J CLIN INVEST, V117, P3463, DOI 10.1172/JCI31785
   Herranz D, 2010, NAT COMMUN, V1, DOI 10.1038/ncomms1001
   Hill S, 2017, MOL CELL ENDOCRINOL, V455, P103, DOI 10.1016/j.mce.2017.03.019
   Hoppel CL, 2017, ADV EXP MED BIOL, V982, P451, DOI 10.1007/978-3-319-55330-6_24
   Hubbard BP, 2014, TRENDS PHARMACOL SCI, V35, P146, DOI 10.1016/j.tips.2013.12.004
   Jain SS, 2014, DIABETES, V63, P1907, DOI 10.2337/db13-0816
   John C, 2018, FRONT ENDOCRINOL, V9, DOI 10.3389/fendo.2018.00732
   Kerr M, 2017, CLIN SCI, V131, P2079, DOI [10.1042/CS20160671, 10.1042/cs20160671]
   KUO TH, 1985, BIOCHIM BIOPHYS ACTA, V806, P9, DOI 10.1016/0005-2728(85)90076-3
   Kuznetsov AV, 2000, TRANSPLANT P, V32, P45, DOI 10.1016/S0041-1345(99)00869-6
   Labbadia John, 2014, F1000Prime Rep, V6, P7, DOI 10.12703/P6-7
   Labbadia J, 2017, CELL REP, V21, P1481, DOI 10.1016/j.celrep.2017.10.038
   Lanza IR, 2010, PFLUG ARCH EUR J PHY, V459, P277, DOI 10.1007/s00424-009-0724-5
   Larsen S, 2012, J PHYSIOL-LONDON, V590, P3349, DOI 10.1113/jphysiol.2012.230185
   Lashin OM, 2006, FREE RADICAL BIO MED, V40, P886, DOI 10.1016/j.freeradbiomed.2005.10.040
   Le Couteur DG, 2018, J GERONTOL A-BIOL, V73, P139, DOI 10.1093/gerona/glx221
   Lemieux H, 2017, SCI REP-UK, V7, DOI 10.1038/s41598-017-02789-8
   Lemieux H, 2011, INT J BIOCHEM CELL B, V43, P1729, DOI 10.1016/j.biocel.2011.08.008
   Lemieux H, 2011, MITOCHONDRION, V11, P97, DOI 10.1016/j.mito.2010.07.014
   Lemieux H, 2010, J GERONTOL A-BIOL, V65, P1157, DOI 10.1093/gerona/glq141
   Leone TC, 2005, PLOS BIOL, V3, P672, DOI 10.1371/journal.pbio.0030101
   Li X, 2016, NUTRIENTS, V8, DOI 10.3390/nu8040203
   Liepinsh E, 2017, BIOFACTORS, V43, P718, DOI 10.1002/biof.1378
   Liepinsh E, 2016, BIOCHEM J, V473, P1191, DOI 10.1042/BCJ20160164
   Lin JD, 2004, CELL, V119, P121, DOI 10.1016/j.cell.2004.09.013
   Lou PH, 2017, PHYSIOL REP, V5, DOI 10.14814/phy2.13388
   Makrecka M, 2014, MOL CELL BIOCHEM, V395, P1, DOI 10.1007/s11010-014-2106-3
   Makrecka-Kuka M, 2020, ACTA PHYSIOL, V228, DOI 10.1111/apha.13430
   Milne JC, 2007, NATURE, V450, P712, DOI 10.1038/nature06261
   Montaigne D, 2014, CIRCULATION, V130, P554, DOI 10.1161/CIRCULATIONAHA.113.008476
   Monteiro JP, 2013, PROG LIPID RES, V52, P513, DOI 10.1016/j.plipres.2013.06.002
   Montgomery MK, 2013, J LIPID RES, V54, P3322, DOI 10.1194/jlr.M040451
   Mozet C, 2009, AGING CLIN EXP RES, V21, P14
   Neves FA, 2014, J NUTR BIOCHEM, V25, P50, DOI 10.1016/j.jnutbio.2013.08.014
   Nishikawa T, 2000, NATURE, V404, P787, DOI 10.1038/35008121
   Noda K, 2010, FASEB J, V24, P2443, DOI 10.1096/fj.09-152678
   Paglialunga S, 2012, DIABETOLOGIA, V55, P2759, DOI 10.1007/s00125-012-2626-x
   Park SJ, 2017, EBIOMEDICINE, V18, P128, DOI 10.1016/j.ebiom.2017.03.019
   Pellizzon MA, 2018, NUTR METAB, V15, DOI 10.1186/s12986-018-0243-5
   Pfluger PT, 2008, P NATL ACAD SCI USA, V105, P9793, DOI 10.1073/pnas.0802917105
   Popkov VA, 2015, BIOCHEMISTRY-MOSCOW+, V80, P1560, DOI 10.1134/S0006297915120032
   Pulliam DA, 2014, BIOCHEM J, V462, P359, DOI 10.1042/BJ20140291
   Qian MX, 2018, ADV EXP MED BIOL, V1086, P235, DOI 10.1007/978-981-13-1117-8_15
   Rabiu S, 1997, ACTA THERIOL, V42, P55, DOI 10.4098/AT.arch.97-7
   Radak Z, 2013, ANTIOXID REDOX SIGN, V18, P1208, DOI 10.1089/ars.2011.4498
   Regitz-Zagrosek V, 2017, PHYSIOL REV, V97, P1, DOI 10.1152/physrev.00021.2015
   Rosca MG, 2009, ADV DRUG DELIVER REV, V61, P1332, DOI 10.1016/j.addr.2009.06.009
   Ruetenik A, 2015, BBA-BIOENERGETICS, V1847, P1434, DOI 10.1016/j.bbabio.2015.05.005
   Samuel VT, 2012, CELL, V148, P852, DOI 10.1016/j.cell.2012.02.017
   SCHMUCKER DL, 1985, MECH AGEING DEV, V31, P89, DOI 10.1016/0047-6374(85)90028-4
   Sergi D, 2019, FRONT PHYSIOL, V10, DOI 10.3389/fphys.2019.00532
   Serrano Jose C E, 2016, Diseases, V4, DOI [10.3390/diseases4010014, 10.3390/diseases4010014]
   Smith JJ, 2009, BMC SYST BIOL, V3, DOI 10.1186/1752-0509-3-31
   Szendroedi J, 2012, NAT REV ENDOCRINOL, V8, P92, DOI 10.1038/nrendo.2011.138
   Tocchetti CG, 2012, DIABETES, V61, P3094, DOI 10.2337/db12-0072
   Tominaga H, 2008, AM J PHYSIOL-HEART C, V295, pH105, DOI 10.1152/ajpheart.01307.2007
   Turner N, 2007, DIABETES, V56, P2085, DOI 10.2337/db07-0093
   Vazquez EJ, 2015, CARDIOVASC RES, V107, P453, DOI 10.1093/cvr/cvv183
   Vinciguerra M, 2010, DIS MODEL MECH, V3, P298, DOI 10.1242/dmm.004655
   Wang XZ, 2015, J PROTEOME RES, V14, P2849, DOI 10.1021/acs.jproteome.5b00128
   Wright JJ, 2009, CARDIOVASC RES, V82, P351, DOI 10.1093/cvr/cvp017
   Wu PF, 1998, BIOCHEM J, V329, P197, DOI 10.1042/bj3290197
   Yang H, 2010, HUM MOL GENET, V19, P170, DOI 10.1093/hmg/ddp477
   Yang KY, 2016, J ENDOCRINOL, V229, P343, DOI 10.1530/JOE-15-0517
   Zamora M, 2015, BIOCHEM PHARMACOL, V98, P16, DOI 10.1016/j.bcp.2015.06.032
   Zheng Y, 2018, NAT REV ENDOCRINOL, V14, P88, DOI 10.1038/nrendo.2017.151
NR 102
TC 11
Z9 12
U1 0
U2 1
PU PUBLIC LIBRARY SCIENCE
PI SAN FRANCISCO
PA 1160 BATTERY STREET, STE 100, SAN FRANCISCO, CA 94111 USA
SN 1932-6203
J9 PLOS ONE
JI PLoS One
PD FEB 21
PY 2020
VL 15
IS 2
AR e0228710
DI 10.1371/journal.pone.0228710
PG 21
WC Multidisciplinary Sciences
WE Science Citation Index Expanded (SCI-EXPANDED)
SC Science & Technology - Other Topics
GA LQ8DJ
UT WOS:000535227900024
PM 32084168
OA Green Submitted, gold
DA 2026-02-13
ER

PT J
AU Napoli, N
   Conte, C
   Pedone, C
   Strotmeyer, ES
   Barbour, KE
   Black, DM
   Samelson, EJ
   Schwartz, AV
AF Napoli, Nicola
   Conte, Caterina
   Pedone, Claudio
   Strotmeyer, Elsa S.
   Barbour, Kamil E.
   Black, Dennis M.
   Samelson, Elizabeth J.
   Schwartz, Ann, V
TI Effect of Insulin Resistance on BMD and Fracture Risk in Older Adults
SO JOURNAL OF CLINICAL ENDOCRINOLOGY & METABOLISM
LA English
DT Article
ID BONE-MINERAL DENSITY; TYPE-2 DIABETES-MELLITUS; SKELETAL-MUSCLE MASS;
   METABOLIC SYNDROME; MEN; ASSOCIATION; POPULATION; HEALTH; WOMEN;
   HYPERINSULINEMIA
AB Context: Adults with type 2 diabetes (T2D) have higher fracture risk compared with nondiabetics, despite having higher bone mineral density (BMD). Insulin resistance (IR) has been associated with increased BMD. It is not known if IR increases fracture risk.
   Objective: We investigated the relationship among IR HOMA-IR, BMD, and incident nonspine fractures in nondiabetic individuals.
   Design: Participants included 2398 community-dwelling, nondiabetic older adults (age 74 +/- 3 years, 53% women, 38% black) in the Health, Aging and Body Composition Prospective Cohort Study [median follow-up: 12 (interquartile range: 6) years].
   Results: The cut-off values for the HOMA-IR quartiles were 1.05, 1.54, and 2.33. Total hip BMD was 0.104 g/cm(2) higher in the fourth vs the first HOMA-IR quartile (P < 0.001). This difference was attenuated after adjustment for BMI (adjusted mean difference 0.007 g/cm(2); P = 0.371). In unadjusted models, fracture risk was lower in those with higher HOMA-IR [hazard ratio (HR) 0.86 (95% CI 0.73 to 1.01) and 0.65 (95% CI 0.47 to 0.89) for the third and fourth quartile, respectively, vs the first quartile]. However, after adjustment for BMD and BMI, fracture risk was significantly higher in the third quartile (HR 1.19, 95% CI 1.00 to 1.41) and tended to be increased in the fourth quartile (HR 1.12, 95% CI 0.87 to 1.46) vs the first quartile.
   Conclusions: Greater IR is associated with higher BMD in nondiabetic older adults. In contrast to the relationship between T2D and fracture risk, we did not find consistent evidence that greater IR is associated with increased fracture risk after adjustment for BMI and BMD.
C1 [Napoli, Nicola] Univ Campus Biomed Roma, Div Endocrinol & Diabet, I-00128 Rome, Italy.
   [Napoli, Nicola] Washington Univ, Div Bone Mineral Dis, St Louis, MO 63110 USA.
   [Conte, Caterina] Univ Vita Salute San Raffaele, I-20123 Milan, Italy.
   [Conte, Caterina] Osped San Raffaele, Clin Transplant Unit, IRCCS, Div Immunol Transplantat & Infect Dis, I-20123 Milan, Italy.
   [Pedone, Claudio] Univ Campus Biomed Roma, Geriatr Unit, I-00128 Rome, Italy.
   [Strotmeyer, Elsa S.] Univ Pittsburgh, Grad Sch Publ Hlth, Dept Epidemiol, Pittsburgh, PA 15261 USA.
   [Barbour, Kamil E.] Ctr Dis Control & Prevent, Atlanta, GA 30329 USA.
   [Black, Dennis M.] Univ Calif San Francisco, Dept Med, San Francisco, CA 94158 USA.
   [Black, Dennis M.; Schwartz, Ann, V] Univ Calif San Francisco, Dept Epidemiol & Biostat, San Francisco, CA 94158 USA.
   [Samelson, Elizabeth J.] Hebrew SeniorLife, Inst Aging Res, Boston, MA 02131 USA.
   [Samelson, Elizabeth J.] Harvard Med Sch, Dept Med, Boston, MA 02115 USA.
   [Samelson, Elizabeth J.] Beth Israel Deaconess Med Ctr, Div Gerontol, Boston, MA 02215 USA.
C3 University Campus Bio-Medico - Rome Italy; Washington University
   (WUSTL); Vita-Salute San Raffaele University; Vita-Salute San Raffaele
   University; IRCCS Ospedale San Raffaele; University Campus Bio-Medico -
   Rome Italy; Pennsylvania Commonwealth System of Higher Education
   (PCSHE); University of Pittsburgh; Centers for Disease Control &
   Prevention - USA; University of California System; University of
   California San Francisco; University of California System; University of
   California San Francisco; Harvard University; Harvard University Medical
   Affiliates; Hebrew SeniorLife; Harvard University; Harvard Medical
   School; Harvard University; Harvard University Medical Affiliates; Beth
   Israel Deaconess Medical Center
RP Napoli, N (corresponding author), Univ Campus Biomed Roma, Div Endocrinol & Diabet, I-00128 Rome, Italy.; Napoli, N (corresponding author), Washington Univ, Div Bone Mineral Dis, St Louis, MO 63110 USA.
EM n.napoli@unicampus.it
RI Pedone, Claudio/F-9488-2010; Conte, Caterina/Z-4807-2019; Strotmeyer,
   Elsa/F-3015-2014; Napoli, Nicola/K-8242-2016
OI Conte, Caterina/0000-0001-7066-5292; Pedone,
   Claudio/0000-0003-1847-9032; Schwartz, Ann/0000-0003-4529-1641;
   Strotmeyer, Elsa/0000-0002-4093-6036; Napoli,
   Nicola/0000-0002-3091-8205; Barbour, Kamil/0000-0003-0546-6742
FU National Institute on Aging (NIA) [N01-AG-6-2101, N01-AG-6-2103,
   N01-AG-6-2106]; NIA [R01-AG028050]; National Institute of Nursing
   Research Grant [R01-NR12459]; Intramural Research Program of the NIA,
   National Institutes of Health
FX This work was supported by the National Institute on Aging (NIA)
   Contracts N01-AG-6-2101, N01-AG-6-2103, and N01-AG-6-2106 and NIA Grant
   R01-AG028050 and National Institute of Nursing Research Grant
   R01-NR12459. This research was supported, in part, by the Intramural
   Research Program of the NIA, National Institutes of Health.
CR Abbatecola AM, 2005, J GERONTOL A-BIOL, V60, P1278, DOI 10.1093/gerona/60.10.1278
   Ahmad OS, 2017, J BONE MINER RES, V32, P1072, DOI 10.1002/jbmr.3063
   Alemán-Mateo H, 2014, J GERONTOL A-BIOL, V69, P871, DOI 10.1093/gerona/glt193
   Amer Diabet Assoc, 2018, DIABETES CARE, V41, pS28, DOI 10.2337/dc18-S003
   BarrettConnor E, 1996, DIABETES CARE, V19, P1388, DOI 10.2337/diacare.19.12.1388
   Barzilay JI, 2009, DIABETES CARE, V32, P736, DOI 10.2337/dc08-1781
   BIRKELAND KI, 1993, J CLIN ENDOCR METAB, V76, P275, DOI 10.1210/jc.76.2.275
   Bonds DE, 2006, J CLIN ENDOCR METAB, V91, P3404, DOI 10.1210/jc.2006-0614
   Cersosimo E, 2000, ENDOTEXT
   Conte C, 2018, ACTA DIABETOL, V55, P305, DOI 10.1007/s00592-018-1101-7
   Conte C, 2012, DIABETES CARE, V35, P1316, DOI 10.2337/dc11-1951
   de Liefde II, 2005, OSTEOPOROSIS INT, V16, P1713, DOI 10.1007/s00198-005-1909-1
   DEFRONZO RA, 1979, AM J PHYSIOL, V237, pE214
   Dennison EM, 2004, DIABETOLOGIA, V47, P1963, DOI 10.1007/s00125-004-1560-y
   FERRANNINI E, 1991, DIABETOLOGIA, V34, P416, DOI 10.1007/BF00403180
   Fulzele K, 2010, CELL, V142, P309, DOI 10.1016/j.cell.2010.06.002
   Gagnon C, 2012, J CLIN ENDOCR METAB, V97, P1953, DOI 10.1210/jc.2011-3187
   HAFFNER SM, 1992, DIABETES, V41, P715, DOI 10.2337/diabetes.41.6.715
   Holmberg AH, 2008, J CLIN ENDOCR METAB, V93, P815, DOI 10.1210/jc.2007-0843
   Iki M, 2017, BONE, V105, P18, DOI 10.1016/j.bone.2017.08.007
   Janghorbani M, 2007, AM J EPIDEMIOL, V166, P495, DOI 10.1093/aje/kwm106
   Koh WP, 2010, DIABETES CARE, V33, P1766, DOI 10.2337/dc10-0067
   Lee SW, 2015, DIABETES METAB J, V39, P37, DOI 10.4093/dmj.2015.39.1.37
   Levey AS, 2003, ANN INTERN MED, V139, P137, DOI 10.7326/0003-4819-139-2-200307150-00013
   Liao KC, 2012, METAB SYNDR RELAT D, V10, P447, DOI 10.1089/met.2012.0046
   Looker AC, 2016, BONE, V82, P9, DOI 10.1016/j.bone.2014.12.008
   Napoli N, 2017, NAT REV ENDOCRINOL, V13, P208, DOI 10.1038/nrendo.2016.153
   Napoli N, 2014, DIABETOLOGIA, V57, P2057, DOI 10.1007/s00125-014-3289-6
   PUN KK, 1989, J BONE MINER RES, V4, P853
   Shanbhogue VV, 2016, J CLIN ENDOCR METAB, V101, P3114, DOI 10.1210/jc.2016-1726
   Srikanthan P, 2014, J BONE MINER RES, V29, P796, DOI 10.1002/jbmr.2083
   Stolk RP, 1996, BONE, V18, P545, DOI 10.1016/8756-3282(96)00079-8
   Strotmeyer ES, 2005, ARCH INTERN MED, V165, P1612, DOI 10.1001/archinte.165.14.1612
   Strotmeyer ES, 2004, J BONE MINER RES, V19, P1084, DOI 10.1359/JBMR.040311
   Szulc P, 2010, J BONE MINER RES, V25, P1446, DOI 10.1002/jbmr.13
   Thomas DM, 1998, BONE, V23, P181, DOI 10.1016/S8756-3282(98)00095-7
   Thrailkill KM, 2005, AM J PHYSIOL-ENDOC M, V289, pE735, DOI 10.1152/ajpendo.00159.2005
   Tonks KT, 2017, J CLIN ENDOCR METAB, V102, P1112, DOI 10.1210/jc.2016-3282
   University of Oxford, HOMA2 CALCULATOR
   Verroken C, 2017, J CLIN ENDOCR METAB, V102, P1807, DOI 10.1210/jc.2016-3609
   Wallace TM, 2004, DIABETES CARE, V27, P1487, DOI 10.2337/diacare.27.6.1487
   Wei JW, 2014, J CLIN INVEST, V124, P1781, DOI 10.1172/JCI72323
   WHITE E, 1986, AM J EPIDEMIOL, V124, P816, DOI 10.1093/oxfordjournals.aje.a114458
   Yang Jaewon, 2018, J Bone Metab, V25, P123, DOI [10.11005/jbm.2018.25.2.123, 10.11005/jbm.2018.25.2.123]
   Yang LB, 2016, BONE, V84, P52, DOI 10.1016/j.bone.2015.12.008
NR 45
TC 70
Z9 81
U1 0
U2 3
PU ENDOCRINE SOC
PI WASHINGTON
PA 2055 L ST NW, SUITE 600, WASHINGTON, DC 20036 USA
SN 0021-972X
EI 1945-7197
J9 J CLIN ENDOCR METAB
JI J. Clin. Endocrinol. Metab.
PD AUG
PY 2019
VL 104
IS 8
BP 3303
EP 3310
DI 10.1210/jc.2018-02539
PG 8
WC Endocrinology & Metabolism
WE Science Citation Index Expanded (SCI-EXPANDED)
SC Endocrinology & Metabolism
GA IT0SY
UT WOS:000482558500030
PM 30802282
OA Green Submitted, Bronze
DA 2026-02-13
ER

PT J
AU Ryan, AS
AF Ryan, Alice S.
TI Improvements in insulin sensitivity after aerobic exercise and weight
   loss in older women with a history of gestational diabetes and type 2
   diabetes mellitus
SO ENDOCRINE RESEARCH
LA English
DT Article
DE Aging; exercise; insulin sensitivity; nutrition; obesity
ID GLUCOSE-METABOLISM; PHYSICAL-ACTIVITY; FAT DEPOSITION; THIGH MUSCLE;
   RISK; SECRETION; ABNORMALITIES; RESISTANCE; PREGNANCY; DISEASE
AB Purpose: To determine whether a hypocaloric diet alone (WL) or with exercise training (AEX + WL) is effective in improving body composition, fitness, glucose utilization and CVD risk factors in sedentary women with a history of gestational diabetes (GDM) and with type 2 diabetes (T2DM). Materials and Methods: Longitudinal clinical investigation of 25 overweight/obese (BMI: 32 +/- 1 kg/m(2)) women (59 +/- 1 yrs) with a GDM history (n=20) or T2DM (n=5). Women completed 6 months WL (n=10) or AEX+WL (n=15) with VO2max, body composition, and glucose tolerance testing. Insulin sensitivity was measured during the last 30 min of 2 h hyperinsulinemic-euglycemic clamps (40 mUm(-2.)min(-1)) before and after interventions. Results: Body weight decreased similar to 7% after WL and AEX+WL (p<0.001), with an 11-12% decrease in fat mass (p<0.0001). Visceral fat and subcutaneous abdominal fat decreased 27 and 10% after WL (p<0.01) and 14 and 11% after AEX + WL (p<0.05). VO2max increased 16% after AEX + WL (p<0.001) and did not change after WL. Glucose AUC decreased 14 and 13% after WL (p<0.05) and AEX + WL (p<0.01) with a 42% decrease in insulin AUC after AEX + WL (p<0.01). Glucose utilization increased 25% (p=0.05) with AEX + WL and 7% with WL. Conclusions: A six-month aerobic exercise program combined with moderate weight loss reduces body weight, visceral and subcutaneous abdominal fat, and improves insulin sensitivity in older women who had previously been diagnosed with GDM and those with T2DM. These findings should encourage women with a history of GDM to engage in an active lifestyle and reduce caloric intake to lower the risk for the development of T2DM.
C1 [Ryan, Alice S.] Univ Maryland, Sch Med, Div Gerontol & Geriatr Med, VA Maryland Hlth Care Syst,Res Serv,Dept Med, Baltimore, MD 21201 USA.
   [Ryan, Alice S.] Baltimore Geriatr Res Educ & Clin Ctr GRECC, Baltimore, MD USA.
C3 University System of Maryland; University of Maryland Baltimore;
   Geriatric Research Education & Clinical Center
RP Ryan, AS (corresponding author), Baltimore Vet Affairs Med Ctr, Div Gerontol & Geriatr Med GRECC BT GR 18, Baltimore, MD 21201 USA.
EM aryan@grecc.umaryland.edu
FU Baltimore VA Medical Research Service; NIH [K01-AG00747, RO1-AG19310,
   P60-AG12853]; Baltimore Geriatric Research and Clinical Center; National
   Institute on Aging [P30AG028747] Funding Source: NIH RePORTER
FX The author has no conflict of interest. The author alone is responsible
   for the content and writing of the paper. This study was supported by
   funds from: Baltimore VA Medical Research Service, Senior Research
   Career Scientist Award, NIH grants K01-AG00747, RO1-AG19310,
   P60-AG12853, and Baltimore Geriatric Research and Clinical Center.
CR Al Mamun A, 2013, PLOS ONE, V8, DOI 10.1371/journal.pone.0075679
   Amer Diabet Assoc, 2008, DIABETES CARE, V31, pS55, DOI [10.2337/dc10-S062, 10.2337/dc11-S062, 10.2337/dc08-S055, 10.2337/dc13-S067, 10.2337/dc12-s064, 10.2337/dc14-S081]
   [Anonymous], HEART STROK FACTS
   Bao W, 2014, JAMA INTERN MED, V174, P1047, DOI 10.1001/jamainternmed.2014.1795
   Bellamy L, 2009, LANCET, V373, P1773, DOI 10.1016/S0140-6736(09)60731-5
   Buchanan TA, 1998, DIABETES, V47, P1302, DOI 10.2337/diabetes.47.8.1302
   CATALANO PM, 1986, AM J OBSTET GYNECOL, V155, P1255, DOI 10.1016/0002-9378(86)90155-9
   COLDITZ GA, 1995, ANN INTERN MED, V122, P481, DOI 10.7326/0003-4819-122-7-199504010-00001
   DEFRONZO RA, 1979, AM J PHYSIOL, V237, pE214
   DeSisto CL, 2014, PREV CHRONIC DIS, V11, DOI 10.5888/pcd11.130415
   Ehrlich SF, 2014, DIABETIC MED, V31, P862, DOI 10.1111/dme.12425
   FRIEDEWALD WT, 1972, CLIN CHEM, V18, P499
   Goodpaster BH, 1997, DIABETES, V46, P1579, DOI 10.2337/diabetes.46.10.1579
   Harris J., 1919, BIOMETRIC STUDY BASA
   KAUFMANN RC, 1995, AM J OBSTET GYNECOL, V172, P621, DOI 10.1016/0002-9378(95)90582-0
   Kautzky-Willer A, 2003, DIABETES, V52, P244, DOI 10.2337/diabetes.52.2.244
   Kim C, 2007, DIABETES CARE, V30, P1314, DOI 10.2337/dc06-2517
   KJOS SL, 1991, DIABETES, V40, P142, DOI 10.2337/diab.40.2.S142
   MCGUIRE EAH, 1976, J APPL PHYSIOL, V41, P565, DOI 10.1152/jappl.1976.41.4.565
   Meneilly GS, 1999, DIABETES CARE, V22, P112, DOI 10.2337/diacare.22.1.112
   METZGER BE, 1993, DIABETES CARE, V16, P1598, DOI 10.2337/diacare.16.12.1598
   MeyersSeifer CH, 1996, DIABETES CARE, V19, P1351, DOI 10.2337/diacare.19.12.1351
   Nascimento SL, 2012, CURR OPIN OBSTET GYN, V24, P387, DOI 10.1097/GCO.0b013e328359f131
   Nicklas JM, 2011, BMC PREGNANCY CHILDB, V11, DOI 10.1186/1471-2393-11-23
   Russo LM, 2015, OBSTET GYNECOL, V125, P576, DOI 10.1097/AOG.0000000000000691
   Ryan AS, 2006, OBESITY, V14, P1064, DOI 10.1038/oby.2006.122
   Ryan AS, 2013, ENDOCR CONNECT, V2, P79, DOI 10.1530/EC-12-0072
   Ryan AS, 2012, AM J PHYSIOL-ENDOC M, V302, pE145, DOI 10.1152/ajpendo.00618.2010
   Ryan AS, 1999, INT J OBESITY, V23, P126, DOI 10.1038/sj.ijo.0800777
   Ryan AS, 1996, J CLIN ENDOCR METAB, V81, P4433, DOI 10.1210/jc.81.12.4433
   Ryan AS, 2002, OBES RES, V10, P336, DOI 10.1038/oby.2002.47
   Ryan AS, 2003, INT J OBESITY, V27, P1066, DOI 10.1038/sj.ijo.0802387
   RYAN EA, 1995, DIABETES, V44, P506, DOI 10.2337/diabetes.44.5.506
   Serra MC, 2014, J NUTR HEALTH AGING, V18, P888, DOI 10.1007/s12603-014-0481-9
   Verier-Mine O, 2010, DIABETES METAB, V36, P595, DOI 10.1016/j.diabet.2010.11.011
   WARD WK, 1985, J CLIN ENDOCR METAB, V61, P1039, DOI 10.1210/jcem-61-6-1039
   WARD WK, 1985, DIABETES, V34, P861, DOI 10.2337/diabetes.34.9.861
   WEIR JBD, 1949, J PHYSIOL-LONDON, V109, P1, DOI 10.1113/jphysiol.1949.sp004363
   WILLETT WC, 1995, JAMA-J AM MED ASSOC, V273, P461, DOI 10.1001/jama.273.6.461
NR 39
TC 7
Z9 13
U1 0
U2 28
PU TAYLOR & FRANCIS INC
PI PHILADELPHIA
PA 530 WALNUT STREET, STE 850, PHILADELPHIA, PA 19106 USA
SN 0743-5800
EI 1532-4206
J9 ENDOCR RES
JI Endocr. Res.
PD MAY
PY 2016
VL 41
IS 2
BP 132
EP 141
DI 10.3109/07435800.2015.1094087
PG 10
WC Endocrinology & Metabolism
WE Science Citation Index Expanded (SCI-EXPANDED)
SC Endocrinology & Metabolism
GA DL7XW
UT WOS:000375854700009
PM 26925596
OA Green Submitted
DA 2026-02-13
ER

PT J
AU Xiao, YJ
   Xiao, XF
   Zhang, X
   Yi, DX
   Li, T
   Hao, QQ
   Zhang, F
   Li, X
   Wang, NN
AF Xiao, Yuji
   Xiao, Xuefei
   Zhang, Xue
   Yi, Dongxin
   Li, Tao
   Hao, Qiangqiang
   Zhang, Feng
   Li, Xu
   Wang, Ningning
TI Mediterranean diet in the targeted prevention and personalized treatment
   of chronic diseases: evidence, potential mechanisms, and prospects
SO EPMA JOURNAL
LA English
DT Review
DE Mediterranean diet; Well-being; Optimal dietary treatment;
   Individualized patient profile; MedDiet; Chronic disease prevention;
   Cardiovascular disease; Hypertension; Type 2 diabetes mellitus; Obesity;
   Metabolic syndrome; Osteoporosis; Cancer; Predictive preventive
   personalized medicine; Personalized dietary customization; Healthcare
   economy; PPPM / 3PM; Mitochondria; Anti-inflammatory and antioxidant
   effects; Improved individual outcomes; Primary and secondary care
ID OLIVE OIL CONSUMPTION; IMPROVES ENDOTHELIAL FUNCTION; COLORECTAL-CANCER
   RISK; METABOLIC SYNDROME; CARDIOVASCULAR-DISEASE; BLOOD-PRESSURE;
   BREAST-CANCER; WEIGHT CHANGE; ADHERENCE; PATTERNS
AB The prevalence of chronic diseases is currently a major public health issue worldwide and is exploding with the population growth and aging. Dietary patterns are well known to play a important role in our overall health and well-being, and therefore, poor diet and malnutrition are among the most critical risk factors for chronic disease. Thus, dietary recommendation and nutritional supplementation have significant clinical implications for the targeted treatment of some of these diseases. Multiple dietary patterns have been proposed to prevent chronic disease incidence, like Dietary Approaches to Stop Hypertension (DASH) and Diabetes Risk Reduction Diet (DRRD). Among them, the MedDiet, which is one of the most well-known and studied dietary patterns in the world, has been related to a wide extent of health benefits. Substantial evidence has supported an important reverse association between higher compliance to MedDiet and the risk of chronic disease. Innovative strategies within the healthcare framework of predictive, preventive, and personalized medicine (PPPM/3PM) view personalized dietary customization as a predictive medical approach, cost-effective preventive measures, and the optimal dietary treatment tailored to the characteristics of patients with chronic diseases in primary and secondary care. Through a comprehensive collection and review of available evidence, this review summarizes health benefits of MedDiet in the context of PPPM/3PM for chronic diseases, including cardiovascular disease, hypertension, type 2 diabetes, obesity, metabolic syndrome, osteoporosis, and cancer, thereby a working hypothesis that MedDiet can personalize the prevention and treatment of chronic diseases was derived.
C1 [Xiao, Yuji; Zhang, Xue; Yi, Dongxin; Hao, Qiangqiang; Zhang, Feng] Dalian Med Univ, Sch Publ Hlth, Dalian, Liaoning, Peoples R China.
   [Xiao, Yuji; Xiao, Xuefei] Chongqing Med Univ, Bishan Hosp, Chongqing, Peoples R China.
   [Zhang, Xue] Second Peoples Hosp Dalian, Dalian, Liaoning, Peoples R China.
   [Li, Tao] Dalian Med Univ, Dept Cardiol, Affiliated Hosp 1, Dalian, Liaoning, Peoples R China.
   [Li, Xu] Dalian Med Univ, Dept Clin Nutr, Affiliated Hosp 2, Dalian, Liaoning, Peoples R China.
   [Wang, Ningning] Dalian Med Univ, Global Hlth Res Ctr, Sch Publ Hlth, Dept Nutr & Food Hyg, Dalian, Liaoning, Peoples R China.
   [Wang, Ningning] Dalian Med Univ, Global Hlth Res Ctr, Dalian, Liaoning, Peoples R China.
C3 Dalian Medical University; Chongqing Medical University; Dalian Medical
   University; Dalian Medical University; Dalian Medical University; Dalian
   Medical University
RP Li, X (corresponding author), Dalian Med Univ, Dept Clin Nutr, Affiliated Hosp 2, Dalian, Liaoning, Peoples R China.; Wang, NN (corresponding author), Dalian Med Univ, Global Hlth Res Ctr, Sch Publ Hlth, Dept Nutr & Food Hyg, Dalian, Liaoning, Peoples R China.; Wang, NN (corresponding author), Dalian Med Univ, Global Hlth Res Ctr, Dalian, Liaoning, Peoples R China.
EM lixu-29@163.com; zkxwnn@dmu.edu.cn
FU National Natural Science Foundation of China
FX No Statement Available
CR Alonso A, 2004, LIPIDS, V39, P1233, DOI 10.1007/s11745-004-1352-x
   Andreo-López MC, 2023, NUTRIENTS, V15, DOI 10.3390/nu15143224
   [Anonymous], 2008, CTR DIS CONTROL PREV
   Appel LJ, 2008, CIRCULATION, V118, P214, DOI 10.1161/CIRCULATIONAHA.108.788497
   Appel LJ, 2013, NEW ENGL J MED, V368, P1353, DOI 10.1056/NEJMe1301582
   Babio N, 2009, PUBLIC HEALTH NUTR, V12, P1607, DOI 10.1017/S1368980009990449
   Bach-Faig A, 2011, PUBLIC HEALTH NUTR, V14, P2274, DOI 10.1017/S1368980011002515
   Bamia C, 2013, EUR J EPIDEMIOL, V28, P317, DOI 10.1007/s10654-013-9795-x
   Baptista BG, 2023, EPMA J, V14, P381, DOI 10.1007/s13167-023-00330-8
   Beauchamp GK, 2005, NATURE, V437, P45, DOI 10.1038/437045a
   Bendinelli B, 2019, EUR J NUTR, V58, P455, DOI 10.1007/s00394-018-1758-2
   Benetou V, 2013, OSTEOPOROSIS INT, V24, P1587, DOI 10.1007/s00198-012-2187-3
   Bergman P, 2020, NUTRIENTS, V12, DOI 10.3390/nu12061682
   Bouallagui Z, 2011, FOOD CHEM TOXICOL, V49, P179, DOI 10.1016/j.fct.2010.10.014
   Boutari Chrysoula, 2022, Metabolism, V133, P155217, DOI [10.1016/j.metabol.2022.155217, 10.1016/j.metabol.2022.155217]
   Buckland G, 2013, INT J CANCER, V132, P2918, DOI 10.1002/ijc.27958
   Cao K, 2014, FREE RADICAL BIO MED, V67, P396, DOI 10.1016/j.freeradbiomed.2013.11.029
   Carlos S, 2018, NUTRIENTS, V10, DOI 10.3390/nu10040439
   Castelló A, 2019, EUR J NUTR, V58, P1495, DOI 10.1007/s00394-018-1674-5
   Ceriello A, 2014, CARDIOVASC DIABETOL, V13, DOI 10.1186/s12933-014-0140-9
   Cho SS, 2013, AM J CLIN NUTR, V98, P594, DOI 10.3945/ajcn.113.067629
   Cummings SR, 2002, LANCET, V359, P1761, DOI 10.1016/S0140-6736(02)08657-9
   D'Alessandro A, 2018, INT J FOOD SCI NUTR, V69, P647, DOI 10.1080/09637486.2017.1417978
   Davis CR, 2017, AM J CLIN NUTR, V105, P1305, DOI 10.3945/ajcn.116.146803
   Delgado-Lista J, 2022, LANCET, V399, P1876, DOI 10.1016/S0140-6736(22)00122-2
   Dominguez LJ, 2021, NUTRIENTS, V13, DOI 10.3390/nu13062028
   Esposito K, 2011, METAB SYNDR RELAT D, V9, P1, DOI 10.1089/met.2010.0031
   Estruch R, 2020, REV ENDOCR METAB DIS, V21, P315, DOI 10.1007/s11154-020-09579-0
   Estruch R, 2006, ANN INTERN MED, V145, P1, DOI 10.7326/0003-4819-145-1-200607040-00004
   Ferlay J, 2021, INT J CANCER, V149, P778, DOI 10.1002/ijc.33588
   Ferrara LA, 2000, ARCH INTERN MED, V160, P837, DOI 10.1001/archinte.160.6.837
   Filippatos Theodosios D, 2016, Rev Diabet Stud, V13, P226, DOI [10.1900/rds.2016.13.226, 10.1900/RDS.2016.13.226]
   Fitó M, 2007, ARCH INTERN MED, V167, P1195, DOI 10.1001/archinte.167.11.1195
   Fitó M, 2016, NUTRIENTS, V8, DOI 10.3390/nu8040218
   Gami AS, 2007, J AM COLL CARDIOL, V49, P403, DOI 10.1016/j.jacc.2006.09.032
   García-Gavilán JF, 2018, CLIN NUTR, V37, P329, DOI 10.1016/j.clnu.2016.12.030
   Georgoulis M, 2014, NUTRIENTS, V6, P1406, DOI 10.3390/nu6041406
   Glade M J, 1999, Nutrition, V15, P523
   Go AS, 2013, CIRCULATION, V127, pE6, DOI 10.1161/CIR.0b013e31828124ad
   Golubnitschaja O, 2022, EPMA J, V13, P535, DOI 10.1007/s13167-022-00307-z
   Golubnitschaja O, 2021, EPMA J, V12, P243, DOI 10.1007/s13167-021-00251-4
   Greco M, 2014, MEDIAT INFLAMM, V2014, DOI 10.1155/2014/750860
   Grosso G, 2017, CRIT REV FOOD SCI, V57, P3218, DOI 10.1080/10408398.2015.1107021
   Grosso G, 2014, CURR PHARM DESIGN, V20, P5039, DOI 10.2174/1381612819666131206112144
   Guasch-Ferré M, 2021, J INTERN MED, V290, P549, DOI 10.1111/joim.13333
   Hao JJ, 2010, J NUTR BIOCHEM, V21, P634, DOI 10.1016/j.jnutbio.2009.03.012
   Hernlund E, Osteoporosis in the European Union: medical management, epidemiology and economic burden, DOI [10.1007/s11657-013-0136-1, DOI 10.1007/S11657-013-0136-1]
   Hu FB, 2002, CURR OPIN LIPIDOL, V13, P3, DOI 10.1097/00041433-200202000-00002
   Jacobs DR, 2014, AM J CLIN NUTR, V100, p313S, DOI 10.3945/ajcn.113.071340
   Jadhav N, 2022, FRONT PHARMACOL, V13, DOI 10.3389/fphar.2022.896920
   Jennings A, 2018, AM J CLIN NUTR, V108, P633, DOI 10.1093/ajcn/nqy122
   Beunza JJ, 2010, AM J CLIN NUTR, V92, P1484, DOI 10.3945/ajcn.2010.29764
   Kaneki M, 2001, NUTRITION, V17, P315, DOI 10.1016/S0899-9007(00)00554-2
   KANIS JA, 1993, OSTEOPOROSIS INT, V3, pS10
   Karamanos B, 2014, EUR J CLIN NUTR, V68, P8, DOI 10.1038/ejcn.2013.177
   KEYS A, 1986, AM J EPIDEMIOL, V124, P903, DOI 10.1093/oxfordjournals.aje.a114480
   Keys Ancel, 1995, American Journal of Clinical Nutrition, V61, p1321S, DOI 10.1093/ajcn/61.6.1321S
   Koklesova L, 2022, EPMA J, V13, P177, DOI 10.1007/s13167-022-00281-6
   Konstantinidou V, 2014, ADV NUTR, V5, p368S, DOI 10.3945/an.113.005686
   Kucera R, 2020, EPMA J, V11, P399, DOI 10.1007/s13167-020-00214-1
   Lotfi K, 2022, ADV NUTR, V13, P152, DOI 10.1093/advances/nmab092
   Mafra D, 2021, NAT REV NEPHROL, V17, P153, DOI 10.1038/s41581-020-00345-8
   Mancia G, 2013, EUR HEART J, V34, P2159, DOI 10.1093/eurheartj/eht151
   Mantovani A, 2018, METABOLISM, V85, P305, DOI 10.1016/j.metabol.2018.05.006
   Martínez-González MA, 2019, CIRC RES, V124, P779, DOI 10.1161/CIRCRESAHA.118.313348
   Martínez-González MA, 2015, PROG CARDIOVASC DIS, V58, P50, DOI 10.1016/j.pcad.2015.04.003
   Martínez-González MA, 2014, CIRCULATION, V130, P18, DOI 10.1161/CIRCULATIONAHA.113.006921
   Mazurakova A, 2024, J ADV RES, V55, P103, DOI 10.1016/j.jare.2023.02.015
   Meisinger C, 2005, CIRCULATION, V112, P651, DOI 10.1161/CIRCULATIONAHA.104.529297
   Mendez MA, 2006, J NUTR, V136, P2934, DOI 10.1093/jn/136.11.2934
   Meng XN, 2023, EPMA J, V14, P1, DOI 10.1007/s13167-022-00311-3
   Mentella MC, 2019, NUTRIENTS, V11, DOI 10.3390/nu11092059
   Mozaffarian D, 2011, CIRCULATION, V123, P2870, DOI 10.1161/CIRCULATIONAHA.110.968735
   Murray CJL, 2020, LANCET, V396, P1223, DOI [10.1016/s0140-6736(20)30925-9, 10.1016/S0140-6736(20)30925-9, 10.1016/S0140-6736(20)30752-2]
   Nissensohn M, 2016, J NUTR EDUC BEHAV, V48, P42, DOI 10.1016/j.jneb.2015.08.023
   Núñez-Córdoba JM, 2009, AM J EPIDEMIOL, V169, P339, DOI 10.1093/aje/kwn335
   Ordovas JM, 2005, AM J CLIN NUTR, V82, P919, DOI 10.1093/ajcn/82.5.919
   Panagiotakos DB, 2004, AM HEART J, V147, P106, DOI 10.1016/S0002-8703(03)00442-3
   Perna S, 2017, NUTRIENTS, V9, DOI 10.3390/nu9091029
   Perona JS, 2007, J GERONTOL A-BIOL, V62, P256, DOI 10.1093/gerona/62.3.256
   Peyrol J, 2017, NUTRIENTS, V9, DOI 10.3390/nu9030306
   Pirozzi C, 2016, J NUTR BIOCHEM, V30, P108, DOI 10.1016/j.jnutbio.2015.12.004
   Pollicino F, 2023, EXP GERONTOL, V176, DOI 10.1016/j.exger.2023.112165
   Praud D, 2014, INT J CANCER, V134, P2935, DOI 10.1002/ijc.28620
   Psaltopoulou T, 2004, AM J CLIN NUTR, V80, P1012, DOI 10.1093/ajcn/80.4.1012
   Ratjen I, 2017, J NUTR, V147, P636, DOI 10.3945/jn.116.244129
   Reedy J, 2008, AM J EPIDEMIOL, V168, P38, DOI 10.1093/aje/kwn097
   Rodriguez-Rodriguez R, 2007, AM J HYPERTENS, V20, P728, DOI 10.1016/j.amjhyper.2007.01.012
   Romaguera D, 2010, AM J CLIN NUTR, V92, P912, DOI 10.3945/ajcn.2010.29482
   Ros E, 2014, ADV NUTR, V5, p330S, DOI 10.3945/an.113.005389
   Rosato V, 2016, BRIT J CANCER, V115, P862, DOI 10.1038/bjc.2016.245
   RuizGutierrez V, 1996, J HYPERTENS, V14, P1483, DOI 10.1097/00004872-199612000-00016
   Rumawas ME, 2009, AM J CLIN NUTR, V90, P1608, DOI 10.3945/ajcn.2009.27908
   Sacks FM, 2010, NEW ENGL J MED, V362, P2102, DOI 10.1056/NEJMct0911013
   Saklayen MG, 2018, CURR HYPERTENS REP, V20, DOI 10.1007/s11906-018-0812-z
   Salas-Salvadó J, 2008, ARCH INTERN MED, V168, P2449, DOI 10.1001/archinte.168.22.2449
   Schürer C, 2015, DTSCH ARZTEBL INT, V112, P365, DOI 10.3238/arztebl.2015.0365
   Schwingshackl L, 2014, NUTR METAB CARDIOVAS, V24, P929, DOI 10.1016/j.numecd.2014.03.003
   Schwingshackl L, 2015, PUBLIC HEALTH NUTR, V18, P1292, DOI 10.1017/S1368980014001542
   Schwingshackl L, 2012, NUTRIENTS, V4, P1989, DOI 10.3390/nu4121989
   Shen J, 2015, ANNU REV NUTR, V35, P425, DOI 10.1146/annurev-nutr-011215-025104
   Sofi F, 2010, AM J CLIN NUTR, V92, P1189, DOI 10.3945/ajcn.2010.29673
   Sofi F, 2008, BMJ-BRIT MED J, V337, DOI 10.1136/bmj.a1344
   Stewart RAH, 2018, NEW ENGL J MED, V379, P1388, DOI 10.1056/NEJMc1809971
   Sun H, 2022, DIABETES RES CLIN PR, V183, DOI 10.1016/j.diabres.2021.109119
   Terés S, 2008, P NATL ACAD SCI USA, V105, P13811, DOI 10.1073/pnas.0807500105
   The Editors Of The Lancet Diabetes Endocrinology, 2019, Lancet Diabetes Endocrinol, V7, P334, DOI 10.1016/S2213-8587(19)30073-7
   Tobias DK, 2012, ARCH INTERN MED, V172, P1566, DOI 10.1001/archinternmed.2012.3747
   Toledo E, 2013, BMC MED, V11, DOI 10.1186/1741-7015-11-207
   Tortosa A, 2007, DIABETES CARE, V30, P2957, DOI 10.2337/dc07-1231
   Turati F, 2018, NUTRIENTS, V10, DOI 10.3390/nu10030326
   Tuttolomondo A, 2019, INT J MOL SCI, V20, DOI 10.3390/ijms20194716
   van den Brandt PA, 2017, INT J CANCER, V140, P2220, DOI 10.1002/ijc.30654
   Victor VM, 2011, CURR PHARM DESIGN, V17, P3947, DOI 10.2174/138161211798764915
   Vineis P, 2014, LANCET, V383, P549, DOI 10.1016/S0140-6736(13)62224-2
   Visioli F, 2001, Curr Atheroscler Rep, V3, P64, DOI 10.1007/s11883-001-0012-0
   Wang W, 2021, EPMA J, V12, P403, DOI 10.1007/s13167-021-00253-2
   Xiao YJ, 2023, FRONT NUTR, V10, DOI 10.3389/fnut.2023.1225946
   Younossi ZM, 2021, GASTROENTEROLOGY, V160, P912, DOI 10.1053/j.gastro.2020.11.051
   Zhao BL, 2014, CANCER LETT, V347, P79, DOI 10.1016/j.canlet.2014.01.028
NR 120
TC 33
Z9 37
U1 7
U2 38
PU SPRINGER INT PUBL AG
PI CHAM
PA GEWERBESTRASSE 11, CHAM, CH-6330, SWITZERLAND
SN 1878-5077
EI 1878-5085
J9 EPMA J
JI EPMA J.
PD JUN
PY 2024
VL 15
IS 2
BP 207
EP 220
DI 10.1007/s13167-024-00360-w
PG 14
WC Medicine, General & Internal; Medicine, Research & Experimental
WE Science Citation Index Expanded (SCI-EXPANDED)
SC General & Internal Medicine; Research & Experimental Medicine
GA SX9R9
UT WOS:001237872500001
PM 38841625
OA Green Submitted
DA 2026-02-13
ER

PT J
AU Kadam, UT
   Roberts, I
   White, S
   Bednall, R
   Khunti, K
   Nilsson, PM
   Lawson, CA
AF Kadam, Umesh T.
   Roberts, Isobel
   White, Simon
   Bednall, Ruth
   Khunti, Kamlesh
   Nilsson, Peter M.
   Lawson, Claire A.
TI Conceptualizing multiple drug use in patients with comorbidity and
   multimorbidity: proposal for standard definitions beyond the term
   polypharmacy
SO JOURNAL OF CLINICAL EPIDEMIOLOGY
LA English
DT Article
DE Diabetes; Heart failure; Breast cancer; Polypharmacy; Comorbidity;
   Multimorbidity
ID TYPE-2 DIABETES-MELLITUS; POTENTIALLY INAPPROPRIATE MEDICATIONS;
   BREAST-CANCER; HEART-FAILURE; OLDER-ADULTS; CARDIOVASCULAR OUTCOMES;
   CLINICAL-OUTCOMES; THERAPY; RISK; TRIAL
AB With older and aging populations, patients experience multiple chronic diseases at the same time. Individual chronic disease guidelines often recommend pharmacological therapies as a key intervention, resulting in patients being prescribed multiple regular medications for their different diseases. Although the term "polypharmacy" has been applied to the use of multiple medications, there is no consistent definition, and this term is now being used all inclusively. To improve both scientific rigor and optimal patient care, it is crucial that a standard terminology is used, which reclassifies the term "polypharmacy" into distinct phenotypes relating to the index chronic disease, additional conditions to the index (comorbidity), or the experience of multiple chronic conditions at the same time (multimorbidity). Using three exemplar index conditions; heart failure, type 2 diabetes, and breast cancer, we propose the reclassification of the term "polypharmacy" into three distinct phenotypes. First, index drug or multi-index drug therapy, where each index condition creates multiple drug use for that condition; second, codrug therapy, where addition of other comorbid conditions increases the multiple drug use and may influence the management of the index disease and third, multidrug therapy, where adult population with multimorbidity may be on many drugs. This article reviews guidelines for the individual exemplars to develop the basis for the new terms and then develops the pharmacoepidemiology of multiple drug use further by reviewing the evidence on the relationship between the phenotypic classification and important outcomes. The importance of standardizing "polypharmacy" terminology for the scientific agenda and clinical practice is that it relates to an index condition or disease safety outcomes including drug interactions, adverse side effects in hospital admissions, and related "polypill" concept. (C) 2018 Elsevier Inc. All rights reserved.
C1 [Kadam, Umesh T.] Univ Leicester, Dept Hlth Sci, Leicester LE1 7RH, Leics, England.
   [Roberts, Isobel; Bednall, Ruth] Univ Hosp North Staffordshire, Pharm Directorate, Stoke On Trent ST4 6QG, Staffs, England.
   [White, Simon] Keele Univ, Sch Pharm, Keele ST5 5BG, Staffs, England.
   [Kadam, Umesh T.; Khunti, Kamlesh; Lawson, Claire A.] Univ Leicester, Diabet Res Ctr, Leicester LE5 4PW, Leics, England.
   [Nilsson, Peter M.] Lund Univ, Dept Clin Sci, S-20502 Malmo, Sweden.
C3 University of Leicester; Keele University; University of Leicester; Lund
   University
RP Kadam, UT (corresponding author), Diabet Res Ctr, Primary Care & Publ Hlth Res, Gwendolen Rd, Leicester LE5 4PW, Leics, England.
EM utk2@leicester.ac.uk
RI Lawson, Claire/AAK-1740-2021; White, Simon/AFP-8096-2022; /GQB-2573-2022
OI Lawson, Claire/0000-0003-0127-5236; Kadam, Umesh/0000-0002-4433-2977
FU University of Leicester Wellcome Trust Institutional Strategic Support
   Fund; National Institutes of Health Research (NIHR) [DRF-2012-05-288]
   Funding Source: National Institutes of Health Research (NIHR); National
   Institute for Health Research [DRF-2012-05-288] Funding Source:
   researchfish
FX CAL is supported by the University of Leicester Wellcome Trust
   Institutional Strategic Support Fund.
CR Abe O, 2005, LANCET, V365, P1687, DOI 10.1016/s0140-6736(05)66544-0
   Rojas LBA, 2013, DIABETOL METAB SYNDR, V5, DOI 10.1186/1758-5996-5-6
   Amer Diabet Assoc, 2016, DIABETES CARE, V39, pS52, DOI 10.2337/dc16-S010
   Anampa J, 2015, BMC MED, V13, DOI 10.1186/s12916-015-0439-8
   [Anonymous], ADV BREAST CANC DIAG
   [Anonymous], ONCOTARGET
   Antman EM, 2016, CIRCULATION, V134, pE280, DOI 10.1161/CIR.0000000000000436
   Arfè A, 2016, BMJ-BRIT MED J, V354, DOI 10.1136/bmj.i4857
   Bastiaannet E, 2018, CLIN BREAST CANCER, V18, pE613, DOI 10.1016/j.clbc.2017.11.019
   Beijnen JH, 2004, LANCET ONCOL, V5, P489, DOI 10.1016/S1470-2045(04)01528-1
   BELLER B, 1995, J CLIN PHARMACOL, V35, P673, DOI 10.1002/j.1552-4604.1995.tb04107.x
   Beuscart JB, 2018, BMC MED, V16, DOI 10.1186/s12916-018-1007-9
   Biganzoli L, 2016, CANCER TREAT REV, V43, P19, DOI 10.1016/j.ctrv.2015.11.009
   Bonaga B, 2018, J AM MED DIR ASSOC, V19, P46, DOI 10.1016/j.jamda.2017.07.008
   Booth Christopher M, 2007, J Support Oncol, V5, P374
   Borghesani PR, 2011, J AM GERIATR SOC, V59, P376, DOI 10.1111/j.1532-5415.2011.03252.x
   Brouwers C, 2016, INT J CARDIOL, V203, P867, DOI 10.1016/j.ijcard.2015.11.032
   Bushardt RL, 2008, CLIN INTERV AGING, V3, P383, DOI 10.2147/CIA.S2468
   Camidge R, 2005, J CLIN ONCOL, V23, P4719, DOI 10.1200/JCO.2005.09.129
   Cardoso F, 2017, ANN ONCOL, V28, P16, DOI 10.1093/annonc/mdw544
   Carroll C, 2017, JAMA INTERN MED, V177, P871, DOI 10.1001/jamainternmed.2017.0911
   Chakeabarti S, 2010, J CARD FAIL, V16, pS53, DOI 10.1016/j.cardfail.2010.04.004
   Cohn JN, 2001, NEW ENGL J MED, V345, P1667, DOI 10.1056/NEJMoa010713
   Doos L, 2014, FAM PRACT, V31, P654, DOI 10.1093/fampra/cmu056
   Dowsett M, 2010, J CLIN ONCOL, V28, P509, DOI 10.1200/JCO.2009.23.1274
   Dumbreck S, 2015, BMJ-BRIT MED J, V350, DOI 10.1136/bmj.h949
   Elliott RA., 2018, Prevalence and economic burden of medication errors in the NHS in England: rapid evidence synthesis and economic analysis of the prevalence and burden of medication error in the UK
   Fick DM, 2003, ARCH INTERN MED, V163, P2716, DOI 10.1001/archinte.163.22.2716
   Field TS, 2001, ARCH INTERN MED, V161, P1629, DOI 10.1001/archinte.161.13.1629
   Franchi C, 2016, PHARMACOEPIDEM DR S, V25, P204, DOI 10.1002/pds.3938
   Fu MR, 2015, J PERS MED, V5, P229, DOI 10.3390/jpm5030229
   Fulton Maryann M, 2005, J Am Acad Nurse Pract, V17, P123, DOI 10.1111/j.1041-2972.2005.0020.x
   Gradishar W, 2016, J NATL COMPR CANC NE, V14, P641, DOI 10.6004/jnccn.2016.0181
   Grover Ashoo, 2014, Glob J Health Sci, V7, P210, DOI 10.5539/gjhs.v7n2p210
   Guo S, 2014, FRONT ONCOL, V4, DOI 10.3389/fonc.2014.00346
   Halter JB, 2014, DIABETES, V63, P2578, DOI 10.2337/db14-0020
   Hemmingsen B, 2012, BMJ-BRIT MED J, V344, DOI 10.1136/bmj.e1771
   Homma S, 2015, CIRC-HEART FAIL, V8, P504, DOI 10.1161/CIRCHEARTFAILURE.114.001725
   Hong J, 2013, DIABETES CARE, V36, P1304, DOI 10.2337/dc12-0719
   Huffman MD, 2017, LANCET, V389, P1055, DOI 10.1016/S0140-6736(17)30553-6
   Inzucchi SE, 2015, DIABETES CARE, V38, P140, DOI 10.2337/dc14-2441
   Kaasenbrood L, 2016, CIRC-CARDIOVASC QUAL, V9, P213, DOI 10.1161/CIRCOUTCOMES.115.001980
   Kadam UT, 2011, BRIT J GEN PRACT, V61, P128, DOI 10.3399/bjgp11X556263
   Kadam UT, 2005, J CLIN EPIDEMIOL, V58, P909, DOI 10.1016/j.jclinepi.2005.02.007
   Kawabata M, 2011, J CARDIOL, V58, P108, DOI 10.1016/j.jjcc.2011.06.005
   Kojima G, 2012, J AM MED DIR ASSOC, V13, DOI 10.1016/j.jamda.2012.07.019
   Kosiborod M, 2017, CIRCULATION, V136, P249, DOI 10.1161/CIRCULATIONAHA.117.029190
   Lawson CA, 2018, JACC-HEART FAIL, V6, P18, DOI 10.1016/j.jchf.2017.08.020
   Lechat P, 1999, LANCET, V353, P9
   Lees J, 2011, LANCET ONCOL, V12, P1249, DOI 10.1016/S1470-2045(11)70040-7
   LeVasseur N, 2017, BRIT J CANCER, V117, P157, DOI 10.1038/bjc.2017.176
   Lincoff AM, 2007, JAMA-J AM MED ASSOC, V298, P1180, DOI 10.1001/jama.298.10.1180
   Llisterri-Caro JL.., 2021, J CLIN MED, V10, P4036
   Lu WH, 2015, CAN MED ASSOC J, V187, pE130, DOI 10.1503/cmaj.141219
   Mannucci PM, 2014, INTERN EMERG MED, V9, P723, DOI 10.1007/s11739-014-1124-1
   Maruthur NM, 2016, ANN INTERN MED, V164, P740, DOI 10.7326/M15-2650
   Masnoon N, 2017, BMC GERIATR, V17, DOI 10.1186/s12877-017-0621-2
   Masuda N, 2012, LANCET ONCOL, V13, P345, DOI 10.1016/S1470-2045(11)70373-4
   Miller BR, 2014, AM HEALTH DRUG BENEF, V7, P452
   Muhlack DC, 2018, EUR J CLIN PHARMACOL, V74, P1633, DOI 10.1007/s00228-018-2534-1
   Niemi M, 2003, DIABETOLOGIA, V46, P347, DOI 10.1007/s00125-003-1034-7
   Nobili A, 2011, PHARMACOEPIDEM DR S, V20, P488, DOI 10.1002/pds.2108
   Novaes PH, 2017, INT J CLIN PHARM-NET, V39, P818, DOI 10.1007/s11096-017-0470-2
   Paque K, 2018, PALLIATIVE MED, V32, P775, DOI 10.1177/0269216317746843
   Patel A, 2007, LANCET, V370, P829, DOI 10.1016/S0140-6736(07)61303-8
   Piette JD, 2006, DIABETES CARE, V29, P725, DOI 10.2337/diacare.29.03.06.dc05-2078
   Roberts ER, 2014, BMJ OPEN, V4, DOI 10.1136/bmjopen-2014-005429
   Rustad James K, 2013, Prim Care Companion CNS Disord, V15, DOI 10.4088/PCC.13r01511
   Sacks CA, 2014, NEW ENGL J MED, V371, P989, DOI 10.1056/NEJMp1410241
   Sanders NA, 2018, EUR J HEART FAIL, V20, P1570, DOI 10.1002/ejhf.1308
   Satija A, 2014, INDIAN J MED RES, V139, P216
   Sharma P, 2017, CLIN CANCER RES, V23, P649, DOI 10.1158/1078-0432.CCR-16-0162
   Strandell J, 2008, BRIT J CLIN PHARMACO, V65, P144, DOI 10.1111/j.1365-2125.2007.02981.x
   Suissa S, 2010, AM J MED, V123, P1001, DOI 10.1016/j.amjmed.2010.06.019
   Turner RC, 1998, LANCET, V352, P854, DOI 10.1016/s0140-6736(98)07037-8
   van den Akker M., 1996, EUR J GEN PRACT, V2, P65, DOI DOI 10.3109/13814789609162146
   van Deursen VM, 2014, EUR J HEART FAIL, V16, P103, DOI 10.1002/ejhf.30
   Vidler J, 2017, J CLIN TRANSL ENDOCR, V9, P18, DOI 10.1016/j.jcte.2017.06.003
   Viktil KK, 2007, BRIT J CLIN PHARMACO, V63, P187, DOI 10.1111/j.1365-2125.2006.02744.x
   Wittayanukorn S, 2017, J ONCOL PHARM PRACT, V23, P93, DOI 10.1177/1078155215621150
   Yancik R, 2001, JAMA-J AM MED ASSOC, V285, P885, DOI 10.1001/jama.285.7.885
   Zelmer Jennifer, 2016, Healthc Policy, V11, P6, DOI 10.12927/hcpol.2016.24540
   Zheng WY, 2018, EUR J CLIN PHARMACOL, V74, P15, DOI 10.1007/s00228-017-2357-5
NR 83
TC 17
Z9 21
U1 0
U2 10
PU ELSEVIER SCIENCE INC
PI NEW YORK
PA STE 800, 230 PARK AVE, NEW YORK, NY 10169 USA
SN 0895-4356
EI 1878-5921
J9 J CLIN EPIDEMIOL
JI J. Clin. Epidemiol.
PD FEB
PY 2019
VL 106
BP 98
EP 107
DI 10.1016/j.jclinepi.2018.10.014
PG 10
WC Health Care Sciences & Services; Public, Environmental & Occupational
   Health
WE Science Citation Index Expanded (SCI-EXPANDED)
SC Health Care Sciences & Services; Public, Environmental & Occupational
   Health
GA HK3LT
UT WOS:000457818700012
PM 30385327
OA Green Submitted
DA 2026-02-13
ER

PT J
AU Winkler, A
   Dlugaj, M
   Weimar, C
   Jöckel, KH
   Erbel, R
   Dragano, N
   Moebus, S
AF Winkler, Angela
   Dlugaj, Martha
   Weimar, Christian
   Joeckel, Karl-Heinz
   Erbel, Raimund
   Dragano, Nico
   Moebus, Susanne
CA Heinz Nixdorf Recall Study Investi
TI Association of Diabetes Mellitus and Mild Cognitive Impairment in
   Middle-Aged Men and Women
SO JOURNAL OF ALZHEIMERS DISEASE
LA English
DT Article
DE Aging; gender; mild cognitive impairment; population-based studies; type
   2 diabetes mellitus
ID RISK-FACTOR; ALZHEIMERS-DISEASE; DEMENTIA; POPULATION; DEPRESSION;
   PATHOLOGIES; HIPPOCAMPUS; PREVALENCE; PRESSURE; INSULIN
AB Background: Several studies reported on the association of type 2 diabetes (T2DM) with dementia. Studies on the association of T2DM and mild cognitive impairment (MCI) are rare.
   Objective: To evaluate the gender-specific association of T2DM with MCI and MCI subtypes (amnestic MCI (aMCI) and non-amnestic MCI (naMCI)) in a middle-aged (50-65 years) and old-aged (66-80 years) population-based study sample.
   Methods: We compared 560 participants with MCI (aMCI n = 289, naMCI n = 271) with 1,376 cognitively normal participants from the Heinz Nixdorf Recall study. Diabetic status was based on self-reported physician's diagnosis or treatment with antidiabetic medication. We performed group comparisons regarding all cognitive subtests for participants with and without T2DM. Logistic regression models (adjusted for age, education, cardiovascular risk factors, and depression) were used to determine the association of T2DM with MCI and MCI subtypes.
   Results: In the middle-aged group, fully adjusted models showed an association (odds ratio, 95% CI) of T2DM with MCI that was more pronounced in men (total: 2.03, 1.23-3.36, men: 2.16, 1.12-4.14, women 1.69, 0.73-3.89). T2DM was associated with MCI subtypes (aMCI: 2.01, 1.08-3.73; naMCI: 2.06, 1.06-3.98), whereas, the association was stronger with naMCI in men (2.61, 1.14-5.98) and with aMCI in women (3.02, 1.27-7.17). We found no total or gender-specific association of T2DM with MCI or MCI subtypes in the old-aged group.
   Conclusions: Our data show that T2DM is associated with MCI and MCI subtypes in middle-aged, but not in old-aged participants. Furthermore, the results indicate a gender-specific vulnerability of T2DM on cognition, especially in MCI subtypes.
C1 [Winkler, Angela; Dlugaj, Martha; Weimar, Christian] Univ Duisburg Essen, Univ Hosp Essen, Dept Neurol, Essen, Germany.
   [Joeckel, Karl-Heinz; Moebus, Susanne] Univ Duisburg Essen, Univ Hosp Essen, Inst Med Informat Biometry & Epidemiol, Essen, Germany.
   [Erbel, Raimund] Univ Duisburg Essen, Univ Hosp Essen, West German Heart Ctr, Clin Cardiol, Essen, Germany.
   [Dragano, Nico] Univ Dusseldorf, Ctr Hlth & Soc, Inst Med Sociol, Dusseldorf, Germany.
C3 University of Duisburg Essen; University of Duisburg Essen; University
   of Duisburg Essen; Heinrich Heine University Dusseldorf
RP Winkler, A (corresponding author), Univ Hosp Essen, Dept Neurol, Hufelandstr 55, D-45147 Essen, Germany.
EM Angela.Winkler@uk-essen.de
OI Moebus, Susanne/0000-0002-0072-5410
FU Heinz Nixdorf Foundation, Germany; German Ministry of Education and
   Science (BMBF); Germany Research Council (DFG) [SI 236/8-1, SI 236/9-1];
   German Research Council (DFG) [SI236/10-1]; ResMed Foundation
FX This study was supported by the Heinz Nixdorf Foundation, Germany
   (Chairman: Martin Nixdorf, past chairman: Dr. Jur. G.
   Schmidtdagger) and the German Ministry of Education and
   Science (BMBF). Assessment of psychosocial factors and
   neighborhood-level information is funded by the Germany Research Council
   (DFG) (Projekt SI 236/8-1 and SI 236/9-1). The specific part of
   cognitive screening was funded by the German Research Council (DFG;
   SI236/10-1). A research grant was received from the ResMed Foundation.
   We are indebted to the investigative group, the study personnel and all
   study participants.
CR Abate KH, 2013, ETHIOP J HEALTH SCI, V23, P283, DOI 10.4314/ejhs.v23i3.11
   Ahtiluoto S, 2010, NEUROLOGY, V75, P1195, DOI 10.1212/WNL.0b013e3181f4d7f8
   Ali S, 2006, DIABETIC MED, V23, P1165, DOI 10.1111/j.1464-5491.2006.01943.x
   [Anonymous], 2004, World Health Organ Tech Rep Ser, V920, P1
   [Anonymous], Resources | IDF Diabetes Atlas'
   [Anonymous], 2006, International Standard Classification of Education, ISCED 1997
   Aschenbrenner S., 2000, REGENSBURGER WORTFLU
   Barnes DE, 2011, LANCET NEUROL, V10, P819, DOI 10.1016/S1474-4422(11)70072-2
   Beeri MS, 2004, NEUROLOGY, V63, P1902, DOI 10.1212/01.WNL.0000144278.79488.DD
   Bruce DG, 2008, DIABETOLOGIA, V51, P241, DOI 10.1007/s00125-007-0894-7
   Cheng G, 2012, INTERN MED J, V42, P484, DOI 10.1111/j.1445-5994.2012.02758.x
   Chobanian AV, 2003, HYPERTENSION, V42, P1206, DOI 10.1161/01.HYP.0000107251.49515.c2
   Dore S, 1997, NEUROSCIENCE, V80, P1033, DOI 10.1016/S0306-4522(97)00154-1
   Farris W, 2003, P NATL ACAD SCI USA, V100, P4162, DOI 10.1073/pnas.0230450100
   Freitag MH, 2006, STROKE, V37, P33, DOI 10.1161/01.STR.0000196941.58869.2d
   Ganguli M, 2014, ALZ DIS ASSOC DIS, V28, P9, DOI 10.1097/WAD.0000000000000004
   Gao Y, 2013, INT J GERIATR PSYCH, V28, P441, DOI 10.1002/gps.3845
   Gasecki D, 2013, CURR HYPERTENS REP, V15, P547, DOI 10.1007/s11906-013-0398-4
   Gasparini L, 2003, TRENDS NEUROSCI, V26, P404, DOI 10.1016/S0166-2236(03)00163-2
   Hautzinger M., 1993, Allgemeine Depressions-Skala: ADS; Manual
   Icks A, 2008, DIABETIC MED, V25, P1330, DOI 10.1111/j.1464-5491.2008.02585.x
   Icks A, 2013, DIABETIC MED, V30, P65, DOI 10.1111/j.1464-5491.2012.03724.x
   Legato Marianne J, 2006, Gend Med, V3, P131, DOI 10.1016/S1550-8579(06)80202-0
   Luchsinger JA, 2007, ARCH NEUROL-CHICAGO, V64, P570, DOI 10.1001/archneur.64.4.570
   Mittal VA, 2011, PSYCHIAT RES, V189, P158, DOI 10.1016/j.psychres.2011.06.006
   Oswald W., 1994, NURNBERGER ALTERS IN
   Peila R, 2002, DIABETES, V51, P1256, DOI 10.2337/diabetes.51.4.1256
   Petersen RC, 2011, NEW ENGL J MED, V364, P2227, DOI 10.1056/NEJMcp0910237
   RADLOFF L S, 1977, Applied Psychological Measurement, V1, P385, DOI 10.1177/014662167700100306
   Roberts RO, 2014, NEUROLOGY, V82, P317, DOI 10.1212/WNL.0000000000000055
   Roberts RO, 2014, ALZHEIMERS DEMENT, V10, P18, DOI 10.1016/j.jalz.2013.01.001
   Roy T, 2012, J AFFECT DISORDERS, V142, pS8, DOI 10.1016/S0165-0327(12)70004-6
   Schmermund A, 2002, AM HEART J, V144, P212, DOI 10.1067/mhj.2002.123579
   Schneider JA, 2007, NEUROLOGY, V69, P2197, DOI 10.1212/01.wnl.0000271090.28148.24
   Shulman KI, 2000, INT J GERIATR PSYCH, V15, P548, DOI 10.1002/1099-1166(200006)15:6<548::AID-GPS242>3.0.CO;2-U
   Stang A, 2006, AM J EPIDEMIOL, V164, P85, DOI 10.1093/aje/kwj160
   Vagelatos NT, 2013, EPIDEMIOL REV, V35, P152, DOI 10.1093/epirev/mxs012
   Wege N, 2011, NEUROEPIDEMIOLOGY, V37, P13, DOI 10.1159/000328262
   Winblad B, 2004, J INTERN MED, V256, P240, DOI 10.1111/j.1365-2796.2004.01380.x
   Wixted JT, 2010, BEHAV BRAIN RES, V215, P197, DOI 10.1016/j.bbr.2010.04.020
   Xu WL, 2009, DIABETES, V58, P71, DOI 10.2337/db08-0586
   Zilkens RR, 2013, AM J EPIDEMIOL, V177, P1246, DOI 10.1093/aje/kws387
NR 42
TC 39
Z9 50
U1 0
U2 12
PU IOS PRESS
PI AMSTERDAM
PA NIEUWE HEMWEG 6B, 1013 BG AMSTERDAM, NETHERLANDS
SN 1387-2877
EI 1875-8908
J9 J ALZHEIMERS DIS
JI J. Alzheimers Dis.
PY 2014
VL 42
IS 4
BP 1269
EP 1277
DI 10.3233/JAD-140696
PG 9
WC Neurosciences
WE Science Citation Index Expanded (SCI-EXPANDED); Social Science Citation Index (SSCI)
SC Neurosciences & Neurology
GA AR7ME
UT WOS:000343763000016
PM 25024326
DA 2026-02-13
ER

PT J
AU Zhou, Y
   Chen, YP
   Tang, YT
   Zhang, S
   Zhuang, ZF
   Ni, Q
AF Zhou, Yang
   Chen, Yupeng
   Tang, Yiting
   Zhang, Shan
   Zhuang, Zifan
   Ni, Qing
TI Rising tide: the growing global burden and inequalities of early-onset
   type 2 diabetes among youths aged 15-34 years (1990-2021)
SO DIABETOLOGY & METABOLIC SYNDROME
LA English
DT Article
DE Type 2 diabetes mellitus; Early-onset diabetes; Global burden;
   Adolescents; Young adults; Sociodemographic disparities; GBD 2021;
   Public health
ID HEALTH; DEPRESSION; ADULTS; COMPLICATIONS; ASSOCIATION; ADOLESCENTS;
   PREVALENCE; MORTALITY; DIAGNOSIS; RISK
AB BackgroundType 2 diabetes mellitus (T2DM) is increasingly affecting people aged 15-34, posing a serious public health challenge due to its faster progression and higher complication risks. This study examines the global, regional, and national burden of early-onset T2DM from 1990 to 2021, emphasizing trends and disparities across different sociodemographic contexts.MethodsUsing data from the Global Burden of Diseases, Injuries, and Risk Factors Study (GBD) 2021, we analyzed incidence, prevalence, mortality, disability-adjusted life years (DALYs), years lived with disability (YLDs), and years of life lost (YLLs) in people aged 15-34. Stratifications included age, sex, and the Socio-Demographic Index (SDI). Joinpoint regression significant temporal shifts, and decomposition analysis attributed changes in T2DM burden to factors such as prevalence, population growth, aging, and case fatality rates. Inequality was assessed with the Slope Index of Inequality and Concentration Index.ResultsFrom 1990 to 2021, early-onset T2DM incidence and prevalence rose significantly worldwide, especially in high-SDI regions. Although global mortality and DALYs appeared relatively stable, low-SDI regions showed worrisome increases. Rising T2DM prevalence was the principal driver of mortality and DALYs, notably in low- and middle-SDI regions. Inequality analyses indicated widening disparities, with higher incidence and prevalence in high-SDI countries and more severe outcomes in low-SDI countries.ConclusionsThe global burden of early-onset T2DM among youths is escalating, with significant disparities across different sociodemographic levels. The findings underscore the urgent need for targeted public health interventions. Future research should focus on the underlying factors driving these trends and explore strategies for effective prevention and management of early-onset T2DM.
C1 [Zhou, Yang; Chen, Yupeng; Zhang, Shan; Zhuang, Zifan; Ni, Qing] China Acad Chinese Med Sci, Guang Anmen Hosp, Dept Endocrinol, Beixiange 5, Beijing 100053, Peoples R China.
   [Zhou, Yang; Tang, Yiting] Beijing Univ Chinese Med, Beijing, Peoples R China.
C3 China Academy of Chinese Medical Sciences; Guang'anmen Hospital, CACMS;
   Beijing University of Chinese Medicine
RP Ni, Q (corresponding author), China Acad Chinese Med Sci, Guang Anmen Hosp, Dept Endocrinol, Beixiange 5, Beijing 100053, Peoples R China.
EM niqing@gamyy.cn
RI tang, yiting/ODJ-5124-2025; Zhou, Yang/MIO-8641-2025
FU National Natural Scientific Foundation of China
FX Not applicable.
CR Abhari S, 2019, HEALTHC INFORM RES, V25, P248, DOI 10.4258/hir.2019.25.4.248
   Ahmed B, 2021, BIOMED PHARMACOTHER, V137, DOI 10.1016/j.biopha.2021.111315
   Al-Saeed AH, 2016, DIABETES CARE, V39, P823, DOI 10.2337/dc15-0991
   Amer Diabet Assoc, 2021, DIABETES CARE, V44, pS15, DOI 10.2337/dc21-S002
   [Anonymous], 2008, Lancet, V387, P1513, DOI [10.1016/S0140-6736(16)00618-8, DOI 10.1016/S0140-6736(16)00618-8]
   Arslanian S, 2013, DIABETES CARE, V36, P1749, DOI 10.2337/dc12-2393
   Bai ZH, 2025, INT J SURG, V111, P80, DOI 10.1097/JS9.0000000000001902
   Bixby H, 2019, NATURE, V569, P260, DOI 10.1038/s41586-019-1171-x
   Brown ES, 2004, BIOL PSYCHIAT, V55, P1, DOI 10.1016/S0006-3223(03)00473-6
   Carydias E, 2022, CHILDREN-BASEL, V9, DOI 10.3390/children9101572
   Champaneri S, 2010, CURR DIABETES REP, V10, P396, DOI 10.1007/s11892-010-0148-9
   Chan JCN, 2014, AM J MED, V127, P616, DOI 10.1016/j.amjmed.2014.03.018
   Dludla PV, 2023, WORLD J DIABETES, V14, DOI 10.4239/wjd.v14.i3.130
   Einarson TR, 2018, CARDIOVASC DIABETOL, V17, DOI 10.1186/s12933-018-0728-6
   Ejemot-Nwadiaro RI, 2015, COCHRANE DB SYST REV, DOI 10.1002/14651858.CD004265.pub3
   ElSayed NA, 2024, DIABETES CARE, V47, pS20, DOI 10.2337/dc24-S002
   Ferrari AJ, 2024, LANCET, V403, P2133, DOI 10.1016/S0140-6736(24)00757-8
   Fiore V, 2015, ENDOCRINE, V48, P14, DOI 10.1007/s12020-014-0323-x
   Flood D, 2020, PLOS MED, V17, DOI 10.1371/journal.pmed.1003434
   Galdas PM, 2005, J ADV NURS, V49, P616, DOI 10.1111/j.1365-2648.2004.03331.x
   Gannon M, 2018, MOL METAB, V15, P82, DOI 10.1016/j.molmet.2018.05.017
   Global Burden of Disease Collaborative Network, 2024, Global burden of disease
   Gregg EW, 2016, LANCET DIABETES ENDO, V4, P537, DOI 10.1016/S2213-8587(16)30010-9
   Hanson MA, 2014, PHYSIOL REV, V94, P1027, DOI 10.1152/physrev.00029.2013
   Harron KL, 2011, DIABETES CARE, V34, P652, DOI 10.2337/dc10-1512
   Hsieh A, 2014, DIABETES RES CLIN PR, V104, pE1, DOI 10.1016/j.diabres.2014.02.004
   Jiang CY, 2023, AGEING RES REV, V92, DOI 10.1016/j.arr.2023.102124
   Kautzky-Willer A, 2016, ENDOCR REV, V37, P278, DOI 10.1210/er.2015-1137
   Khan MAB, 2020, J EPIDEMIOL GLOB HEA, V10, P107, DOI [10.37421/2165-8064.2020.10.417, 10.2991/jegh.k.191028.001]
   Kim HJ, 2000, STAT MED, V19, P335, DOI 10.1002/(SICI)1097-0258(20000215)19:3<335::AID-SIM336>3.3.CO;2-Q
   Lammi N, 2007, DIABETOLOGIA, V50, P1393, DOI 10.1007/s00125-007-0690-4
   Lascar N, 2018, LANCET DIABETES ENDO, V6, P69, DOI 10.1016/S2213-8587(17)30186-9
   Lee EY, 2018, FRONT MED-PRC, V12, P658, DOI 10.1007/s11684-018-0640-1
   Li YB, 2004, DIABETES CARE, V27, P2597, DOI 10.2337/diacare.27.11.2597
   Li YZ, 2020, BMJ-BRIT MED J, V369, DOI 10.1136/bmj.m997
   Lin XL, 2020, SCI REP-UK, V10, DOI 10.1038/s41598-020-71908-9
   Lytrivi M, 2020, J MOL BIOL, V432, P1514, DOI 10.1016/j.jmb.2019.09.016
   Ma ZX, 2024, BMC PUBLIC HEALTH, V24, DOI 10.1186/s12889-024-19551-1
   Magliano DJ, 2020, NAT REV ENDOCRINOL, V16, P321, DOI 10.1038/s41574-020-0334-z
   Marcovecchio ML, 2010, J PEDIATR GASTR NUTR, V51, pS149, DOI 10.1097/MPG.0b013e3181f853f9
   Marselli L, 2020, CELL REP, V33, DOI 10.1016/j.celrep.2020.108466
   Misra S, 2023, LANCET DIABETES ENDO, V11, P768, DOI 10.1016/S2213-8587(23)00225-5
   Murray CJL, 2020, LANCET, V396, P1223, DOI [10.1016/s0140-6736(20)30925-9, 10.1016/S0140-6736(20)30925-9, 10.1016/S0140-6736(20)30752-2]
   Namazi N, 2024, BMC PUBLIC HEALTH, V24, DOI 10.1186/s12889-023-16540-8
   Nanayakkara N, 2021, DIABETOLOGIA, V64, P275, DOI 10.1007/s00125-020-05319-w
   Nielsen S, 2004, J CLIN INVEST, V113, P1582, DOI [10.1172/JCI200421047, 10.1172/JCI21047]
   Organization WH, WHO Global report on diabetes
   Rehm J, 2019, CURR PSYCHIAT REP, V21, DOI 10.1007/s11920-019-0997-0
   Saeedi P, 2019, DIABETES RES CLIN PR, V157, DOI 10.1016/j.diabres.2019.107843
   Shaw JE, 2010, DIABETES RES CLIN PR, V87, P4, DOI 10.1016/j.diabres.2009.10.007
   Sing F, 2023, CURR OBES REP, V12, P1, DOI 10.1007/s13679-023-00492-6
   Song M, 2012, CLIN NURS RES, V21, P309, DOI 10.1177/1054773811422604
   Sun H, 2022, DIABETES RES CLIN PR, V183, DOI 10.1016/j.diabres.2021.109119
   Thanabalasingham G, 2012, DIABETES CARE, V35, P1206, DOI 10.2337/dc11-1243
   Tosur M, 2022, J DIABETES INVEST, V13, P1465, DOI 10.1111/jdi.13860
   Turner R, 1996, ANN INTERN MED, V124, P136, DOI 10.7326/0003-4819-124-1_Part_2-199601011-00011
   Turrell G, 2015, PUBLIC HEALTH NUTR, V18, P759, DOI 10.1017/S1368980015000233
   Viner R, 2017, LANCET, V389, P2252, DOI 10.1016/S0140-6736(17)31371-5
   Wang F, 2024, INT J SURG, V110, P1951, DOI 10.1097/JS9.0000000000001071
   Wang MQ, 2023, BMC PUBLIC HEALTH, V23, DOI 10.1186/s12889-023-17280-5
   Wu TY, 2022, HEALTH PROMOT PRACT, V23, p67S, DOI 10.1177/15248399221116088
   Xie JC, 2022, BMJ-BRIT MED J, V379, DOI 10.1136/bmj-2022-072385
   Xu Y, 2013, JAMA-J AM MED ASSOC, V310, P948, DOI 10.1001/jama.2013.168118
   Yeung RO, 2014, LANCET DIABETES ENDO, V2, P935, DOI 10.1016/S2213-8587(14)70137-8
   Zhou B, 2024, LANCET, V404, P2077, DOI 10.1016/S0140-6736(24)02317-1
   Zhu RR, 2022, FRONT ENDOCRINOL, V13, DOI 10.3389/fendo.2022.905538
NR 66
TC 9
Z9 12
U1 3
U2 7
PU BMC
PI LONDON
PA CAMPUS, 4 CRINAN ST, LONDON N1 9XW, ENGLAND
EI 1758-5996
J9 DIABETOL METAB SYNDR
JI Diabetol. Metab. Syndr.
PD MAR 27
PY 2025
VL 17
IS 1
AR 103
DI 10.1186/s13098-025-01673-0
PG 14
WC Endocrinology & Metabolism
WE Science Citation Index Expanded (SCI-EXPANDED)
SC Endocrinology & Metabolism
GA 0QN7K
UT WOS:001453631200001
PM 40140909
OA Green Submitted, gold
DA 2026-02-13
ER

PT J
AU Zhou, JF
   Han, J
   Nutescu, EA
   Galanter, WL
   Walton, SM
   Gordeuk, VR
   Saraf, SL
   Calip, GS
AF Zhou, Jifang
   Han, Jin
   Nutescu, Edith A.
   Galanter, William L.
   Walton, Surrey M.
   Gordeuk, Victor R.
   Saraf, Santosh L.
   Calip, Gregory S.
TI Similar burden of type 2 diabetes among adult patients with sickle cell
   disease relative to African Americans in the US population: a six-year
   population-based cohort analysis
SO BRITISH JOURNAL OF HAEMATOLOGY
LA English
DT Article
DE diabetes; epidemiology; sickle cell disease; prevalence; incidence
ID PUBERTAL DEVELOPMENT; ETHNIC DISPARITIES; IRON-OVERLOAD; UNITED-STATES;
   RISK-FACTORS; THALASSEMIA; PREVALENCE; MELLITUS; HEMOGLOBINOPATHIES;
   CONSEQUENCES
AB Conflicting evidence exists on the epidemiology of type 2 diabetes mellitus (T2DM) among patients with sickle cell disease (SCD). This study measured the prevalence, incidence and clinical outcomes associated with T2DM in a large US population of commercially-insured adults aged >= 20 years with SCD between 2009 and 2014. Among 7070 patients with SCD, the mean age (median) was 39 (37) years and 60 center dot 8% were female. The standardized prevalence of T2DM among patients with SCD showed a modest increase, from 15 center dot 7% to 16 center dot 5% (P trend = 0 center dot 026), and was comparable to African-American respondents to the National Health and Nutrition Examination Survey (18 center dot 2%). Over 17 024 person-years, the crude incidence rate for T2DM was 25 center dot 4 per 1000 person-years. Incident T2DM was associated with comorbid hypertension (hazard ratio [HR] = 1 center dot 45, 95% confidence interval [CI] 1 center dot 14-1 center dot 83), and dyslipidaemia (HR = 1 center dot 43, 95%CI 1 center dot 04-1 center dot 96). Compared to SCD patients without T2DM, more SCD patients with T2DM had diagnoses of nephropathy (28 center dot 0% vs. 9 center dot 5%; P < 0 center dot 001), neuropathy (17 center dot 7% vs. 5 center dot 2%; P < 0 center dot 001) and stroke (24 center dot 1% vs. 9 center dot 2%; P < 0 center dot 001). Prevalence of T2DM in SCD patients is similar to the general African American population with an increasing trend in recent years. These trends support routine screening for T2DM in aging patients with SCD, especially those with comorbid hypertension and/or dyslipidaemia.
C1 [Zhou, Jifang; Han, Jin; Nutescu, Edith A.; Walton, Surrey M.; Calip, Gregory S.] Univ Illinois, Ctr Pharmacoepidemiol & Pharmacoecon Res, 833 S Wood St,MC 871, Chicago, IL 60612 USA.
   [Han, Jin; Galanter, William L.] Univ Illinois, Coll Pharm, Dept Pharm Practice, Chicago, IL USA.
   [Han, Jin; Gordeuk, Victor R.; Saraf, Santosh L.] Univ Illinois, Dept Med, Div Hematol & Oncol, Comprehens Sickle Cell Ctr, Chicago, IL USA.
   [Galanter, William L.] Univ Illinois, Dept Med, Sect Acad Internal Med & Geriatr, Chicago, IL USA.
   [Calip, Gregory S.] Fred Hutchinson Canc Res Ctr, Div Publ Hlth Sci, Epidemiol Program, 1124 Columbia St, Seattle, WA 98104 USA.
C3 University of Illinois System; University of Illinois Chicago;
   University of Illinois Chicago Hospital; University of Illinois System;
   University of Illinois Chicago; University of Illinois Chicago Hospital;
   University of Illinois System; University of Illinois Chicago;
   University of Illinois Chicago Hospital; University of Illinois System;
   University of Illinois Chicago; University of Illinois Chicago Hospital;
   Fred Hutchinson Cancer Center
RP Calip, GS (corresponding author), Univ Illinois, Ctr Pharmacoepidemiol & Pharmacoecon Res, 833 S Wood St,MC 871, Chicago, IL 60612 USA.
EM gcalip@uic.edu
RI Calip, Gregory/J-4375-2019; Gordeuk, Victor/AAG-6577-2019
OI Calip, Gregory/0000-0002-7744-3518; Nutescu, Edith/0000-0002-2651-0020;
   Zhou, Jifang/0000-0003-2590-8667; Han, Jin/0000-0003-0662-006X; 
FU NCATS NIH HHS [KL2 TR002002, UL1 TR002003] Funding Source: Medline;
   NHLBI NIH HHS [K23 HL125984] Funding Source: Medline; National Center
   for Advancing Translational Sciences [UL1TR002003, KL2TR002002] Funding
   Source: NIH RePORTER
CR Abate N, 2003, J DIABETES COMPLICAT, V17, P39, DOI 10.1016/S1056-8727(02)00190-3
   Adamson DM., 2008, HLTH RES DATA REAL W
   Agresti A, 1998, AM STAT, V52, P119, DOI 10.2307/2685469
   Akingbola TS, 2014, HEMOGLOBIN, V38, P236, DOI 10.3109/03630269.2014.927363
   Amer Diabet Assoc, 2009, DIABETES CARE, V32, pS62, DOI [10.2337/dc09-S062, 10.2337/dc10-s062]
   Andersen PK, 2012, INT J EPIDEMIOL, V41, P861, DOI 10.1093/ije/dyr213
   Anderson KO, 2009, J PAIN, V10, P1187, DOI 10.1016/j.jpain.2009.10.002
   [Anonymous], 2014, Evidence-based management of sickle cell disease: Expert panel report
   Carter JS, 1996, ANN INTERN MED, V125, P221, DOI 10.7326/0003-4819-125-3-199608010-00011
   CDC, 2017, NAT DIAB STAT REP 20
   CDC, 2018, NHANES RESP RAT POP
   Collet David., 2003, MODELLING SURVIVAL D
   Dagogo-Jack S, 2003, J NATL MED ASSOC, V95, P774
   FARBER MD, 1985, J CHRON DIS, V38, P495, DOI 10.1016/0021-9681(85)90033-5
   Flegal KM, 2016, JAMA-J AM MED ASSOC, V315, P2284, DOI 10.1001/jama.2016.6458
   Fung EB, 2006, BRIT J HAEMATOL, V135, P574, DOI 10.1111/j.1365-2141.2006.06332.x
   Geiss LS, 2014, JAMA-J AM MED ASSOC, V312, P1218, DOI 10.1001/jama.2014.11494
   Klabunde CN, 2000, J CLIN EPIDEMIOL, V53, P1258, DOI 10.1016/S0895-4356(00)00256-0
   Kosecki SM, 2005, ANN PHARMACOTHER, V39, P1557, DOI 10.1345/aph.1G010
   Lanzkron S, 2013, PUBLIC HEALTH REP, V128, P110, DOI 10.1177/003335491312800206
   Menke A, 2015, JAMA-J AM MED ASSOC, V314, P1021, DOI 10.1001/jama.2015.10029
   MORRISON JC, 1979, J CLIN ENDOCR METAB, V48, P192, DOI 10.1210/jcem-48-2-192
   PANZER S, 1982, BLOOD, V59, P1348
   Paulukonis ST, 2014, PEDIATR BLOOD CANCER, V61, P2271, DOI 10.1002/pbc.25208
   Piel FB, 2017, NEW ENGL J MED, V376, P1561, DOI 10.1056/NEJMra1510865
   PLATT OS, 1994, NEW ENGL J MED, V330, P1639, DOI 10.1056/NEJM199406093302303
   Porter J, 2013, HEMATOL-AM SOC HEMAT, P447, DOI 10.1182/asheducation-2013.1.447
   REID HL, 1992, TROP GEOGR MED, V44, P126
   Rhea JM, 2014, AM J CLIN PATHOL, V141, P5, DOI 10.1309/AJCPQ23GTTMLAEVL
   Schnedl WJ, 1999, DIABETES CARE, V22, P368, DOI 10.2337/diacare.22.2.368
   Singhal A, 1997, AM J CLIN NUTR, V66, P386, DOI 10.1093/ajcn/66.2.386
   Smiley D, 2008, NAT CLIN PRACT ENDOC, V4, P102, DOI 10.1038/ncpendmet0702
   Snyder Angela B, 2017, J Rare Dis Res Treat, V2, P39, DOI 10.29245/2572-9411/2017/4.1124
   Soliman AT, 1999, J TROP PEDIATRICS, V45, P23, DOI 10.1093/tropej/45.1.23
   Suwaidan Ali A, 2015, Sultan Qaboos Univ Med J, V15, pe116
   Telfair J, 2003, PUBLIC HEALTH REP, V118, P27, DOI 10.1093/phr/118.1.27
   Umpierre D, 2011, JAMA-J AM MED ASSOC, V305, P1790, DOI 10.1001/jama.2011.576
   Warncke K, 2016, KLIN PADIATR, V228, P307, DOI 10.1055/s-0042-111691
   Zemel BS, 2007, PEDIATR RES, V61, P607, DOI 10.1203/pdr.0b013e318045bdca
   Zhang X, 2015, HUM GENET, V134, P895, DOI 10.1007/s00439-015-1572-3
NR 40
TC 20
Z9 21
U1 0
U2 6
PU WILEY
PI HOBOKEN
PA 111 RIVER ST, HOBOKEN 07030-5774, NJ USA
SN 0007-1048
EI 1365-2141
J9 BRIT J HAEMATOL
JI Br. J. Haematol.
PD APR
PY 2019
VL 185
IS 1
BP 116
EP 127
DI 10.1111/bjh.15773
PG 12
WC Hematology
WE Science Citation Index Expanded (SCI-EXPANDED)
SC Hematology
GA HQ3YL
UT WOS:000462346300014
PM 30714090
OA Green Submitted, Bronze
DA 2026-02-13
ER

PT J
AU Mitama, Y
   Fujiwara, S
   Yoneda, M
   Kira, S
   Kohno, N
AF Mitama, Yasuyuki
   Fujiwara, Saeko
   Yoneda, Masayasu
   Kira, Sakurako
   Kohno, Nobuoki
TI Association of type 2 diabetes and an inflammatory marker with incident
   bone fracture among a Japanese cohort
SO JOURNAL OF DIABETES INVESTIGATION
LA English
DT Article
DE C-reactive protein; Diabetes mellitus; Incident bone fracture
ID C-REACTIVE PROTEIN; MINERAL DENSITY; VERTEBRAL FRACTURES; INCREASED
   RISK; HIP FRACTURE; WOMEN; OSTEOPOROSIS; POPULATION; PREVALENCE;
   HIROSHIMA
AB Aims/IntroductionThere are various causes of incident bone fracture. Not only aging, low bone mineral density and history of previous fracture, but also diabetes mellitus and inflammation are regarded as risk factors for fracture. The purpose of the present study was to verify the association of glycemic control or one inflammatory marker with incident fracture in a large-scale Japanese cohort.
   Materials and MethodsThe present study was carried out at the Hiroshima Atomic Bomb Casualty Council and included 6,556 participants (2,785 men and 3,771 women, aged 55-87 years) who underwent annual health examinations and were followed for 7.4 years. Information about incident fractures was collected at interviews. Participants were classified into three groups: normal, borderline and diabetes mellitus according to glycohemoglobin levels (treated diabetes patients were included in the diabetes mellitus group). Furthermore, participants were classified into four additional groups by glycemic control (diabetes mellitus or non-diabetes mellitus) and C-reactive protein (CRP) levels (low or high). Hazard ratios (HRs) of diabetes mellitus, CRP and their combined risk of incident fracture were evaluated.
   ResultsAfter adjusting for age, bone mineral density and previous fracture, CRP was associated with increased fracture risk (in men HR 1.04, 95% confidence interval [CI]: 1.003-1.06; in women HR 1.07, 95% CI: 1.03-1.13), and diabetes mellitus predicted fracture risk in men (HR 1.31, 95% CI: 1.02-1.51). Fracture risk was significantly higher among the diabetes mellitus with high CRP group compared with the non-diabetes mellitus with low CRP group (in men HR 1.47, 95% CI: 1.02-1.98; in women HR 1.41, 95% CI: 1.04-1.92).
   ConclusionsAmong a Japanese cohort, CRP measurements were helpful to detect high fracture risk in patients with type 2 diabetes mellitus.
C1 [Mitama, Yasuyuki; Yoneda, Masayasu; Kohno, Nobuoki] Hiroshima Univ, Grad Sch Biomed & Hlth Sci, Dept Mol & Internal Med, Hiroshima, Japan.
   [Fujiwara, Saeko; Kira, Sakurako] Hiroshima Atom Bomb Casualty Council, Hlth Management & Promot Ctr, Hiroshima, Japan.
C3 Hiroshima University
RP Fujiwara, S (corresponding author), Hiroshima Atom Bomb Casualty Council, Hlth Management & Promot Ctr, Hiroshima, Japan.
EM s-fujiwara@gentaikyo.or.jp
FU Health Management & Promotion Center, Hiroshima Atomic Bomb Casualty
   Council
FX This study was supported by examinee of annual health examination at the
   Health Management & Promotion Center, Hiroshima Atomic Bomb Casualty
   Council. We thank all of the study participants who cooperated in this
   longitudinal study.
CR [Anonymous], 2015, DIABETES CARE, V38, pS58, DOI 10.2337/dc15-S012
   Barbour KE, 2014, J BONE MINER RES, V29, P2057, DOI 10.1002/jbmr.2245
   Berg KM, 2008, AM J MED, V121, P406, DOI 10.1016/j.amjmed.2007.12.012
   Burghardt AJ, 2010, J CLIN ENDOCR METAB, V95, P5045, DOI 10.1210/jc.2010-0226
   Chen HF, 2008, DIABETES CARE, V31, P75, DOI 10.2337/dc07-1072
   Clowes JA, 2005, IMMUNOL REV, V208, P207, DOI 10.1111/j.0105-2896.2005.00334.x
   FELSON DT, 1993, J BONE MINER RES, V8, P567, DOI 10.1002/jbmr.5650080507
   Fuentes E, 2013, MEDIAT INFLAMM, V2013, DOI 10.1155/2013/136584
   Fujiwara S, 1997, J BONE MINER RES, V12, P998, DOI 10.1359/jbmr.1997.12.7.998
   FUJIWARA S, 1991, J CLIN EPIDEMIOL, V44, P1007, DOI 10.1016/0895-4356(91)90002-Q
   Ganesan K, 2005, J NATL MED ASSOC, V97, P329
   Huang C, 1996, BONE, V18, P437, DOI 10.1016/8756-3282(96)00043-9
   Janghorbani M, 2007, AM J EPIDEMIOL, V166, P495, DOI 10.1093/aje/kwm106
   Joakimsen RM, 1997, OSTEOPOROSIS INT, V7, P503, DOI 10.1007/BF02652555
   Johnell O, 2005, J BONE MINER RES, V20, P1185, DOI 10.1359/JBMR.050304
   Kanazawa I, 2010, J BONE MINER METAB, V28, P554, DOI 10.1007/s00774-010-0160-9
   Kanis JA, 2005, OSTEOPOROSIS INT, V16, P737, DOI 10.1007/s00198-004-1734-y
   Kanis JA, 2004, BONE, V35, P1029, DOI 10.1016/j.bone.2004.06.017
   Kawaguchi H, 2006, REV ENDOCR METAB DIS, V7, P17, DOI 10.1007/s11154-006-9011-3
   Klibanski A, 2001, JAMA-J AM MED ASSOC, V285, P785
   Klotzbuecher CM, 2000, J BONE MINER RES, V15, P721, DOI 10.1359/jbmr.2000.15.4.721
   Leslie WD, 2012, J BONE MINER RES, V27, P2231, DOI 10.1002/jbmr.1759
   Loke YK, 2009, CAN MED ASSOC J, V180, P32, DOI 10.1503/cmaj.080486
   Melton LJ, 2008, J BONE MINER RES, V23, P1334, DOI 10.1359/JBMR.080323
   Nakamura K, 2011, OSTEOPOROSIS INT, V22, P2145, DOI 10.1007/s00198-010-1425-9
   Palta M, 2014, DIABETES-METAB RES, V30, P777, DOI 10.1002/dmrr.2554
   Ross PD, 1995, INT J EPIDEMIOL, V24, P1171, DOI 10.1093/ije/24.6.1171
   Saito M, 2006, OSTEOPOROSIS INT, V17, P1514, DOI 10.1007/s00198-006-0155-5
   Lacativa PGS, 2010, ARQ BRAS ENDOCRINOL, V54, P123, DOI 10.1590/S0004-27302010000200007
   Schwartz AV, 2001, J CLIN ENDOCR METAB, V86, P32, DOI 10.1210/jc.86.1.32
   Tomiyama H, 2005, ATHEROSCLEROSIS, V178, P187, DOI 10.1016/j.atherosclerosis.2004.08.014
   Vestergaard P, 2007, OSTEOPOROSIS INT, V18, P427, DOI 10.1007/s00198-006-0253-4
   Yamamoto M, 2008, J CLIN ENDOCR METAB, V93, P1013, DOI 10.1210/jc.2007-1270
   Yamamoto M, 2009, J BONE MINER RES, V24, P702, DOI [10.1359/jbmr.081207, 10.1359/JBMR.081207]
NR 34
TC 9
Z9 12
U1 0
U2 7
PU WILEY
PI HOBOKEN
PA 111 RIVER ST, HOBOKEN 07030-5774, NJ USA
SN 2040-1116
EI 2040-1124
J9 J DIABETES INVEST
JI J. Diabetes Investig.
PD SEP
PY 2017
VL 8
IS 5
BP 709
EP 715
DI 10.1111/jdi.12632
PG 7
WC Endocrinology & Metabolism
WE Science Citation Index Expanded (SCI-EXPANDED)
SC Endocrinology & Metabolism
GA FF8JN
UT WOS:000409264200012
PM 28122172
OA Green Submitted, gold
DA 2026-02-13
ER

PT J
AU Medina, EP
   Benjamin, S
   Lorenz, R
   Martin, R
   Chris, G
   Urs, EN
   Zeno, S
AF Medina, Escobar Pedro
   Benjamin, Sakem
   Lorenz, Risch
   Martin, Risch
   Chris, Grebhardt
   Urs, Nydegger E.
   Zeno, Stanga
TI Glycaemic patterns in healthy elderly individuals and in those with
   impaired glucose metabolism - exploring the relationship with
   nonglycaemic variables
SO SWISS MEDICAL WEEKLY
LA English
DT Article
DE glycated haemoglobin; glucose metabolism; glycation gap; prediabetes;
   type 2 diabetes; senescence
ID GLYCATION END-PRODUCTS; GLOMERULAR-FILTRATION-RATE; CARDIOVASCULAR
   OUTCOMES; INSULIN-RESISTANCE; MANAGEMENT CENTER; GAP; ASSOCIATION;
   MORTALITY; HBA(1C); ALBUMIN
AB OBJECTIVE: The SENIORLABOR study data were explored (i) to examine the evolution during senescence of the differences between measured glycated haemoglobin (HbA1c) values and the values predicted by using regression to extrapolate from measured fructosamine levels; (ii) to scrutinise the relationship between the glycation gap and insulin resistance using a homeostasis model assessment, and between the glycation gap and a low-grade inflammation marker (C-reactive protein serum concentration); and (iii) to investigate the glycation gap ranges in relation to triglyceride levels and kidney function.
   SUBJECTS AND METHODS: A total of 1432 Swiss individuals aged >60 years and classified as healthy (547), prediabetic (701) or diabetic (184) based on their fasting plasma glucose and HbA1c values were included in the study. The glycation gap was evaluated and assigned to one of four categories: <-0.5;-0.5 to <0.0; 0.0 to =0.5; >0.5.
   RESULTS: In healthy and prediabetic participants, the homeostasis model assessment for estimation of insulin resistance (p <0.01), high-sensitivity C-reactive protein (p <0.001) and triglyceride (p = 0.02) values tended to increase with increasing glycation gap category and were highest in the glycation gap category >0.5. Homeostasis model assessment for estimation of insulin resistance, high-sensitivity C-reactive protein and triglyceride levels tended to increase with increasing glycation gap category and were highest in the glycation gap category >0.5. Significant differences (p <0.01) between glycation gap categories were seen among different high-sensitivity C-reactive protein concentration groups. Interestingly, in diabetic participants, homeostasis model assessment for estimation of insulin resistance values, triglyceride concentrations and estimation of glomerular filtration values all decreased with decreasing glycation gap category. In the group of participants with a glycation gap >0.5, high-sensi-tivity C-reactive protein values tended to increase with increasing glycation gap, whereas for participants with type 2 diabetes and in the glycation gap group >0.5, high-sensitivity C-reactive protein levels tended to decrease as the glycation gap increased. The percentage of participants with type 2 diabetes mellitus increased from 2% in the glycation gap category <-0.5 to 76% in the glycation gap category >0.5. In contrast, the percentage of healthy participants fell from 85% to 7%.
   CONCLUSION: This is the first time that a direct comparison of healthy, prediabetic and diabetic participants, all assessed under identical conditions and using identical methodology, has clearly demonstrated a different glycation gap pattern. Thus, we contribute evidence that the glycation gap might be of interest in the care of diabetic patients and their prophylaxis, while acknowledging that more studies are needed to confirm our findings.
C1 [Medina, Escobar Pedro; Benjamin, Sakem; Lorenz, Risch; Chris, Grebhardt; Urs, Nydegger E.] Liebefeld Bern, Lab Med Zentrum Dr Risch, Waldeggstr 37, CH-3097 Bern, Switzerland.
   [Martin, Risch] Kantonsspital Graubunden, Chur, Switzerland.
   [Zeno, Stanga] Univ & Univ Hosp, Div Diabet Endocrinol Nutr Med & Metab, Bern, Switzerland.
C3 Kantonsspital Graubunden
RP Urs, EN (corresponding author), Liebefeld Bern, Lab Med Zentrum Dr Risch, Waldeggstr 37, CH-3097 Bern, Switzerland.
EM urs.nydeg-ger@risch.ch
RI Risch, Lorenz/D-4629-2011; Risch, Martin/ABG-4783-2020
OI Risch, Lorenz/0000-0003-2692-6699; 
CR Akatsuka J, 2015, ENDOCR J, V62, P161, DOI 10.1507/endocrj.EJ14-0066
   Amer Diabet Assoc, 2014, DIABETES CARE, V37, pS14, DOI 10.2337/dc14-S014
   Bansal N, 2015, CLIN J AM SOC NEPHRO, V10, P363, DOI 10.2215/CJN.04650514
   Bartlett WA, 2015, CLIN CHEM LAB MED, V53, P879, DOI 10.1515/cclm-2014-1127
   Braga F, 2013, CLIN CHEM LAB MED, V51, P1719, DOI 10.1515/cclm-2013-0060
   Campbell L, 2019, J CLIN PATHOL, V72, P12, DOI 10.1136/jclinpath-2017-204755
   Chaudhuri J, 2018, CELL METAB, V28, P337, DOI 10.1016/j.cmet.2018.08.014
   Cohen RM, 2003, DIABETES CARE, V26, P163, DOI 10.2337/diacare.26.1.163
   Cohen RM, 2008, BLOOD, V112, P4284, DOI 10.1182/blood-2008-04-154112
   Danese Elisa, 2015, J Diabetes Sci Technol, V9, P169, DOI [10.1177/1932296814567227, 10.1177/1932296814567227]
   Donath MY, 2011, NAT REV IMMUNOL, V11, P98, DOI 10.1038/nri2925
   Dubowitz N, 2014, DIABETIC MED, V31, P927, DOI 10.1111/dme.12459
   Dunmore SJ, 2018, DIABETES, V67, P131, DOI 10.2337/db17-0441
   FOPH, 2012, SWISS NUTR REP
   Frank F, 2019, BIOL CHEM, V400, P219, DOI 10.1515/hsz-2018-0291
   Frasca D, 2016, BIOGERONTOLOGY, V17, P7, DOI 10.1007/s10522-015-9578-8
   Gayoso-Diz P, 2013, BMC ENDOCR DISORD, V13, DOI 10.1186/1472-6823-13-47
   Genest J, 2009, CAN J CARDIOL, V25, P567, DOI 10.1016/S0828-282X(09)70715-9
   Goldin A, 2006, CIRCULATION, V114, P597, DOI 10.1161/CIRCULATIONAHA.106.621854
   Haji-Ghassemi O, 2015, GLYCOBIOLOGY, V25, P920, DOI 10.1093/glycob/cwv037
   Heianza Y, 2012, DIABETOLOGIA, V55, P3213, DOI 10.1007/s00125-012-2712-0
   Heianza Y, 2012, DIABETIC MED, V29, pE279, DOI 10.1111/j.1464-5491.2012.03686.x
   Inker LA, 2012, NEW ENGL J MED, V367, P20, DOI 10.1056/NEJMoa1114248
   Inker LA, 2011, AM J KIDNEY DIS, V58, P682, DOI 10.1053/j.ajkd.2011.05.019
   Jaisson S, 2015, CLIN CHEM LAB MED, V53, P1473, DOI 10.1515/cclm-2015-0288
   Jensen JL, 2015, ACTA CRYSTALLOGR D, V71, P1176, DOI 10.1107/S1399004715004216
   Johnson AMF, 2013, CELL, V152, P673, DOI 10.1016/j.cell.2013.01.041
   Kameya Miho, 2015, J Diabetes Sci Technol, V9, P183, DOI [10.1177/1932296814565784, 10.1177/1932296814565784]
   Kashino I, 2015, NUTR J, V14, DOI 10.1186/s12937-015-0046-8
   Keane KN, 2015, OXID MED CELL LONGEV, V2015, DOI 10.1155/2015/181643
   Khera PK, 2015, AM J HEMATOL, V90, P50, DOI 10.1002/ajh.23866
   Klonoff DC, 2019, J DIABETES SCI TECHN, DOI [10.1177/j.cell.2013.01.041, DOI 10.1177/J.CELL.2013.01.041]
   Kurcon T, 2015, P NATL ACAD SCI USA, V112, P7327, DOI 10.1073/pnas.1502076112
   Lenters-Westra E, 2017, CLIN CHEM LAB MED, V55, P1426, DOI 10.1515/cclm-2017-0109
   Liu CT, 2019, SCI REP-UK, V9, DOI 10.1038/s41598-019-45823-7
   Malmström H, 2014, PLOS ONE, V9, DOI 10.1371/journal.pone.0111463
   Mariño L, 2019, INT J BIOL MACROMOL, V129, P254, DOI 10.1016/j.ijbiomac.2019.01.213
   Medina Escobar P, 2015, SWISS MED WEEKLY, P145
   Mosca A, 2013, CLIN CHEM LAB MED, V51, P753, DOI 10.1515/cclm-2012-0594
   Nansseu JRN, 2015, BMJ OPEN, V5, DOI 10.1136/bmjopen-2015-007689
   Nayak AU, 2019, ENDOCR REV, V40, P988, DOI 10.1210/er.2018-00284
   Nayak AU, 2013, DIABETES CARE, V36, P3247, DOI 10.2337/dc12-1040
   Perry RJ, 2014, NATURE, V510, P84, DOI 10.1038/nature13478
   Rawshani A, 2018, NEW ENGL J MED, V379, P633, DOI 10.1056/NEJMoa1800256
   Rodriguez-Segade S, 2015, ACTA DIABETOL, V52, P453, DOI 10.1007/s00592-014-0666-z
   Rodríguez-Segade S, 2012, DIABETES CARE, V35, P2447, DOI 10.2337/dc11-2450
   Sacks DB, 2011, CLIN CHEM, V57, P150, DOI 10.1373/clinchem.2010.158071
   Salazar J, 2014, CARDIOL RES PRACT, V2014, DOI 10.1155/2014/605810
   Sartore G, 2012, ACTA DIABETOL, V49, pS153, DOI 10.1007/s00592-012-0391-4
   Selvin E, 2015, CIRCULATION, V132, P269, DOI 10.1161/CIRCULATIONAHA.115.015415
   Shastri S, 2012, J AM GERIATR SOC, V60, P1201, DOI 10.1111/j.1532-5415.2012.04046.x
   Shipman KE, 2014, CLIN CHEM, V60, P1346, DOI 10.1373/clinchem.2014.223545
   Steele AM, 2013, PLOS ONE, V8, DOI 10.1371/journal.pone.0065326
   Su DM, 2010, INT J HEMATOL, V91, P238, DOI 10.1007/s12185-010-0496-x
   Tamura Y, 2014, J CLIN ENDOCR METAB, V99, P2771, DOI 10.1210/jc.2014-1222
   Vetter SW, 2015, ADV CLIN CHEM, V72, P205, DOI 10.1016/bs.acc.2015.07.005
   Wu LY, 2014, METABOLISM, V63, P1469, DOI 10.1016/j.metabol.2014.08.010
   Zafon C, 2013, PLOS ONE, V8, DOI 10.1371/journal.pone.0066696
NR 58
TC 1
Z9 1
U1 0
U2 3
PU SMW supporting association
PI Basel
PA Tragerverein Swiss Medical Weekly, Malzgasse 15, Basel, SWITZERLAND
SN 1424-7860
EI 1424-3997
J9 SWISS MED WKLY
JI Swiss Med. Wkly.
PD DEC 17
PY 2019
VL 149
AR w20163
DI 10.4414/smw.2019.20163
PG 10
WC Medicine, General & Internal
WE Science Citation Index Expanded (SCI-EXPANDED)
SC General & Internal Medicine
GA JX0NI
UT WOS:000503440400008
PM 31846506
OA Green Submitted, gold
DA 2026-02-13
ER

PT J
AU Lin, SL
   Meng, X
   Xu, Y
   Lu, LN
   Zhang, JZ
   Ling, SG
   Cheng, MN
   Wang, YH
   Yang, QP
   Kan, HD
   Shi, Y
   Liu, C
   Ma, YY
   Zou, HD
AF Lin, Senlin
   Meng, Xia
   Xu, Yi
   Lu, Lina
   Zhang, Juzhao
   Ling, Saiguang
   Cheng, Minna
   Wang, Yuheng
   Yang, Qinping
   Kan, Haidong
   Shi, Yan
   Liu, Cong
   Ma, Yingyan
   Zou, Haidong
TI Ozone exposure, retinal microvasculature alterations, and the mediating
   effect of aging in diabetic population: A retrospective cohort study
SO ECOTOXICOLOGY AND ENVIRONMENTAL SAFETY
LA English
DT Article
DE Ozone; Microvasculature; Retinal vessel; Diabetes; Aging
ID ENDOTHELIAL FUNCTION; VESSEL DIAMETERS; VASCULAR CALIBER; AIR-POLLUTION;
   MORTALITY; DISEASE; RISK; ASSOCIATIONS; RETINOPATHY; HEALTH
AB Accumulating epidemiological evidence links ozone exposure with cerebrocardiovascular morbidity, yet its microvascular impact remains poorly characterized. Retinal microvasculature alterations have emerged as sensitive biomarkers of systemic endothelial dysfunction and predictors of cerebrocardiovascular events. Our study comprised 55,463 individuals diagnosed with type 2 diabetes mellitus (T2DM), recruited across 249 community health centers spanning all 17 administrative districts of Shanghai in 2017. Exposure assessment utilized satellite-derived ozone concentration estimates at 1*1 km spatial resolution, aggregating five-year (2013-2017) ozone exposure metrics. Retinal vascular phenotyping included central retinal artery equivalent (CRAE), central retinal vein equivalent (CRVE), arteriole-to-venule ratio (AVR), vascular tortuosity (VT), and fractal dimension (D-f). The retinal age gap (RAG) is adopted to reflect accelerated aging, defined as the difference between deep learning-predicted retinal age and chronological age. Multivariable regression analyses using double machine learning showed that for every 10 mu g/m(3) increase in ozone, the decrease in the CRAE, CRVE, VT (x10(4)) and D-f (x10(3)) were 4.03 (95 %CI: 3.04, 5.01)mu m, 8.35 (95 %CI: 6.69, 10.00)mu m, 0.38 (95 %CI: 0.28, 0.48) and 13.7 (95 %CI: 11.20, 16.21), respectively, and the increase in RAG was 2.29 (95 %CI: 2.04, 2.54) years. Mediation analysis revealed an association between ozone exposure and reductions in CRAE (indirect effect, standardized coefficient=-0.08, 95 %CI -0.09 similar to-0.07), CRVE (-0.07, -0.08 similar to-0.06), and D-f (-0.11, -0.12 similar to-0.09) through the pathway of accelerated aging. Long-term ozone exposure correlates with accelerated retinal aging and microvascular remodeling (vessel narrowing, reduced tortuosity, fractal simplification), which provides novel biological evidence to elucidate the causal relationship between ozone exposure and cerebrocardiovascular risk.
C1 [Lin, Senlin; Xu, Yi; Lu, Lina; Zhang, Juzhao; Ma, Yingyan; Zou, Haidong] Tongji Univ, Shanghai Eye Hosp, Shanghai Eye Dis Prevent & Treatment Ctr, Sch Med, Hongqiao Rd 1440, Shanghai, Peoples R China.
   [Lin, Senlin; Xu, Yi; Lu, Lina; Zhang, Juzhao; Ma, Yingyan; Zou, Haidong] Tongji Univ, Eye Publ Hlth Res Ctr, Sch Med, Shanghai, Peoples R China.
   [Ma, Yingyan; Zou, Haidong] Shanghai Jiao Tong Univ, Shanghai Gen Hosp, Sch Med, Dept Ophthalmol, 100 Haining Rd, Shanghai, Peoples R China.
   [Lin, Senlin; Xu, Yi; Lu, Lina; Zhang, Juzhao; Ma, Yingyan; Zou, Haidong] Shanghai Engn Ctr Precise Diag & Treatment Eye Dis, Shanghai, Peoples R China.
   [Lin, Senlin; Xu, Yi; Lu, Lina; Zhang, Juzhao; Ma, Yingyan; Zou, Haidong] Natl Clin Res Ctr Eye Dis, Shanghai, Peoples R China.
   [Meng, Xia; Kan, Haidong; Liu, Cong] Fudan Univ, Key Lab Publ Hlth Safety, Minist Educ, Sch Publ Hlth, 130,DongAn Rd, Shanghai, Peoples R China.
   [Meng, Xia; Kan, Haidong] Fudan Univ, NHC Key Lab Hlth Technol Assessment, 130 DongAn Rd, Shanghai, Peoples R China.
   [Ling, Saiguang] EVis Technol Beijing Co Ltd, Shangdi Informat Ind Base, 6 Chuangye Rd, Beijing 100085, Peoples R China.
   [Cheng, Minna; Wang, Yuheng; Yang, Qinping; Shi, Yan] Shanghai Municipal Ctr Dis Control & Prevent, Div Noncommunicable Dis & Injury, 1399 Shenhong Rd, Shanghai 201107, Peoples R China.
C3 Tongji University; Tongji University; Shanghai Jiao Tong University;
   Fudan University; Fudan University; Shanghai Center for Disease Control
   & Prevention
RP Shi, Y (corresponding author), Shanghai Municipal Ctr Dis Control & Prevent, Div Noncommunicable Dis & Injury, 1399 Shenhong Rd, Shanghai 201107, Peoples R China.; Shi, Y (corresponding author), Fudan Univ, Huashan Hosp, Natl Clin Res Ctr Aging & Med, 12 Middle Wulumuqi Rd, Shanghai 200031, Peoples R China.; Liu, C (corresponding author), Fudan Univ, Sch Publ Hlth, 130 Dong An Rd, Shanghai 200032, Peoples R China.; Ma, YY (corresponding author), Shanghai Gen Hosp, Dept Ophthalmol, 100 Haining Rd, Shanghai 200040, Peoples R China.
EM shiyan@scdc.sh.cn; congliu@fudan.edu.cn; mYy_29@163.com
RI Liu, Cong/GLT-5439-2022; Kan, Haidong/ABA-7625-2022; JZ,
   Z/IUN-7684-2023; Lin, Senlin/LKM-5178-2024
OI Lin, Senlin/0000-0002-0166-1308
FU Shanghai Public Health Three-Year Action Plan [GWVI-11.1-30]; Science
   and Technology Commission of Shanghai Municipality [23ZR1481000];
   Shanghai Municipal Health Commission [2022YQ051]; Shanghai Engineering
   Research Center of Precise Diagnosis And Treatment Of Eye Diseases
   [19DZ2250100]; Shanghai "Rising Stars of Medical Talent" Youth
   Development Program
FX This work was supported Shanghai Public Health Three-Year Action Plan
   (GWVI-11.1-30), Science and Technology Commission of Shanghai
   Municipality (23ZR1481000), Shanghai Municipal Health Commission
   (2022YQ051), Shanghai Engineering Research Center of Precise Diagnosis
   And Treatment Of Eye Diseases (Project No. 19DZ2250100), and Shanghai
   "Rising Stars of Medical Talent" Youth Development Program.
CR Abreu-Gonzalez R, 2023, Arch Soc Esp Oftalmol (Engl Ed), V98, P265, DOI [10.1016/j.oftale.2023.04.008, 10.1016/j.oftale.2023.04.008]
   Allon R, 2021, AM J MED, V134, P36, DOI 10.1016/j.amjmed.2020.07.013
   [Anonymous], 2024, State of Global Air 2024
   Azemin MZC, 2012, NEUROBIOL AGING, V33, DOI 10.1016/j.neurobiolaging.2010.04.010
   Brunner H, 2005, J HYPERTENS, V23, P233, DOI 10.1097/00004872-200502000-00001
   CHAKRAVARTHY U, 1995, CURR EYE RES, V14, P285, DOI 10.3109/02713689509033528
   Chen H, 2022, ENVIRON INT, V167, DOI 10.1016/j.envint.2022.107407
   Chen L, 2023, SCI TOTAL ENVIRON, V858, DOI 10.1016/j.scitotenv.2022.159972
   Chen RY, 2024, ACTA DIABETOL, V61, P373, DOI 10.1007/s00592-023-02199-5
   Chen RY, 2023, DIABETES RES CLIN PR, V202, DOI 10.1016/j.diabres.2023.110817
   Chen RY, 2023, GEROSCIENCE, V45, P1511, DOI 10.1007/s11357-023-00743-3
   Chernozhukov V, 2018, ECONOMET J, V21, pC1, DOI 10.1111/ectj.12097
   Cheung CYL, 2011, OPHTHALMOLOGY, V118, P812, DOI 10.1016/j.ophtha.2010.08.045
   Chuang KJ, 2010, J OCCUP ENVIRON MED, V52, P258, DOI 10.1097/JOM.0b013e3181ceff7a
   Di Q, 2017, NEW ENGL J MED, V376, P2513, DOI [10.1056/nejmc1709849, 10.1056/NEJMoa1702747]
   DOCKERY DW, 1993, NEW ENGL J MED, V329, P1753, DOI 10.1056/NEJM199312093292401
   Du H, 2024, ENVIRON HEALTH PERSP, V132, DOI 10.1289/EHP13790
   Farrah TE, 2020, KIDNEY INT, V98, P323, DOI 10.1016/j.kint.2020.01.039
   Fleckenstein M, 2021, NAT REV DIS PRIMERS, V7, DOI 10.1038/s41572-021-00265-2
   Fuks KB, 2019, ENVIRON INT, V124, P139, DOI 10.1016/j.envint.2018.12.047
   Gao Q, 2022, ENVIRON INT, V160, DOI 10.1016/j.envint.2021.107072
   Goldberg MS, 2001, AM J EPIDEMIOL, V154, P817, DOI 10.1093/aje/154.9.817
   Gong X, 2024, ENVIRON SCI TECHNOL, V58, P20378, DOI 10.1021/acs.est.4c05899
   Guymer RH, 2023, LANCET, V401, P1459, DOI 10.1016/S0140-6736(22)02609-5
   Hanssen H, 2022, PROG RETIN EYE RES, V91, DOI 10.1016/j.preteyeres.2022.101095
   Hoek G, 2024, ENVIRON HEALTH-GLOB, V23, DOI 10.1186/s12940-024-01111-0
   Hu WY, 2022, AGE AGEING, V51, DOI 10.1093/ageing/afac062
   Hua QY, 2025, FUND RES-CHINA, V5, P249, DOI 10.1016/j.fmre.2024.02.016
   Ikram MK, 2013, OPHTHALMOLOGICA, V229, P125, DOI 10.1159/000342158
   Ikram MK, 2006, BRAIN, V129, P182, DOI 10.1093/brain/awh688
   Jerrett M, 2009, NEW ENGL J MED, V360, P1085, DOI 10.1056/NEJMoa0803894
   Jia HX, 2024, SCI TOTAL ENVIRON, V912, DOI 10.1016/j.scitotenv.2023.169145
   Kawasaki R, 2009, J HYPERTENS, V27, P2386, DOI 10.1097/HJH.0b013e3283310f7e
   Klein R, 2006, OPHTHALMOLOGY, V113, P1488, DOI 10.1016/j.ophtha.2006.03.028
   KNOWLES RG, 1994, BIOCHEM J, V298, P249, DOI 10.1042/bj2980249
   Knudtson MD, 2003, CURR EYE RES, V27, P143, DOI 10.1076/ceyr.27.3.143.16049
   Kodavanti UP, 2011, ENVIRON HEALTH PERSP, V119, P312, DOI 10.1289/ehp.1002386
   Kur J, 2012, PROG RETIN EYE RES, V31, P377, DOI 10.1016/j.preteyeres.2012.04.004
   Lanzinger S, 2014, ENVIRON RES, V134, P331, DOI 10.1016/j.envres.2014.08.003
   Lee DW, 2024, ECOTOX ENVIRON SAFE, V283, DOI 10.1016/j.ecoenv.2024.116823
   Li CQ, 2014, EUR J ENDOCRINOL, V171, pR183, DOI 10.1530/EJE-14-0287
   Li J, 2021, J HAZARD MATER, V405, DOI 10.1016/j.jhazmat.2020.124220
   Li LY, 2024, SCI TOTAL ENVIRON, V924, DOI 10.1016/j.scitotenv.2024.171561
   Li RY, 2022, J INTERN MED, V292, P512, DOI 10.1111/joim.13500
   Liew G, 2011, EUR HEART J, V32, P422, DOI 10.1093/eurheartj/ehq431
   Lim CC, 2019, AM J RESP CRIT CARE, V200, P1022, DOI 10.1164/rccm.201806-1161OC
   Liu RM, 2020, J ALZHEIMERS DIS, V76, P807, DOI 10.3233/JAD-200435
   Liu XT, 2022, SCI TOTAL ENVIRON, V818, DOI 10.1016/j.scitotenv.2021.151733
   Long TF, 2022, SENSORS-BASEL, V22, DOI 10.3390/s22218565
   Meng X, 2022, ENVIRON POLLUT, V299, DOI 10.1016/j.envpol.2022.118865
   Meyer P, 1999, CURR EYE RES, V18, P375, DOI 10.1076/ceyr.18.5.375.5355
   Mo SC, 2023, SCI TOTAL ENVIRON, V886, DOI 10.1016/j.scitotenv.2023.163980
   Niu Y, 2022, LANCET PLANET HEALTH, V6, pE496, DOI 10.1016/S2542-5196(22)00093-6
   Niu Y, 2018, ENVIRON INT, V117, P237, DOI 10.1016/j.envint.2018.05.017
   Nusinovici S, 2024, LANCET HEALTH LONGEV, V5, DOI 10.1016/S2666-7568(24)00089-8
   Nwanaji-Enwerem JC, 2024, ENVIRON EPIGENETICS, V10, DOI 10.1093/eep/dvae017
   Nybo M, 2014, OPHTHAL EPIDEMIOL, V21, P327, DOI 10.3109/09286586.2014.950280
   Paffett ML, 2015, TOXICOL SCI, V146, P244, DOI 10.1093/toxsci/kfv093
   Qu YL, 2024, SCI TOTAL ENVIRON, V938, DOI 10.1016/j.scitotenv.2024.173580
   Ren C, 2010, ENVIRON HEALTH-GLOB, V9, DOI 10.1186/1476-069X-9-3
   Seidelmann SB, 2016, CIRCULATION, V134, P1328, DOI 10.1161/CIRCULATIONAHA.116.023425
   Shi S, 2023, SCI TOTAL ENVIRON, V854, DOI 10.1016/j.scitotenv.2022.158624
   Sun C, 2009, SURV OPHTHALMOL, V54, P74, DOI 10.1016/j.survophthal.2008.10.003
   Tedeschi-Reiner E, 2005, AM J CARDIOL, V96, P1107, DOI 10.1016/j.amjcard.2005.05.070
   Toubasi A, 2023, NEUROLOGY, V101, pE1922, DOI 10.1212/WNL.0000000000207856
   Wang L, 2008, HYPERTENSION, V51, P119, DOI 10.1161/HYPERTENSIONAHA.107.098343
   Weston WC, 2024, ENVIRON EPIGENETICS, V10, DOI 10.1093/eep/dvae007
   Woo SCY, 2016, EYE, V30, P1031, DOI 10.1038/eye.2016.111
   Xie JC, 2022, BMJ-BRIT MED J, V379, DOI 10.1136/bmj-2022-072385
   Xu RJ, 2023, ENVIRON SCI TECHNOL, V58, P171, DOI 10.1021/acs.est.3c06889
   Yang BY, 2019, JAMA NETW OPEN, V2, DOI 10.1001/jamanetworkopen.2019.0318
   Yin P, 2023, J HAZARD MATER, V460, DOI 10.1016/j.jhazmat.2023.132412
   Yu YQ, 2017, INT J ENV RES PUB HE, V14, DOI 10.3390/ijerph14121610
   Yuan TY, 2024, TOXICS, V12, DOI 10.3390/toxics12110767
   Yuan TY, 2024, DIABETOL METAB SYNDR, V16, DOI 10.1186/s13098-024-01476-9
   Zhang SR, 2023, AM J KIDNEY DIS, V81, DOI 10.1053/j.ajkd.2022.09.018
   Zhang YQ, 2023, J HAZARD MATER, V454, DOI 10.1016/j.jhazmat.2023.131539
   Zhang ZL, 2024, J HAZARD MATER, V472, DOI 10.1016/j.jhazmat.2024.134504
   Zhu PL, 2014, PLOS ONE, V9, DOI 10.1371/journal.pone.0106551
   Zhu ZT, 2022, BMC MED, V20, DOI 10.1186/s12916-022-02620-w
   Zhu ZT, 2022, STROKE, V53, P3320, DOI 10.1161/STROKEAHA.122.038809
   Zhu ZT, 2023, BRIT J OPHTHALMOL, V107, P547, DOI 10.1136/bjophthalmol-2021-319807
NR 82
TC 0
Z9 0
U1 2
U2 2
PU ACADEMIC PRESS INC ELSEVIER SCIENCE
PI SAN DIEGO
PA 525 B ST, STE 1900, SAN DIEGO, CA 92101-4495 USA
SN 0147-6513
EI 1090-2414
J9 ECOTOX ENVIRON SAFE
JI Ecotox. Environ. Safe.
PD OCT 1
PY 2025
VL 304
AR 119082
DI 10.1016/j.ecoenv.2025.119082
EA SEP 2025
PG 10
WC Environmental Sciences; Toxicology
WE Science Citation Index Expanded (SCI-EXPANDED)
SC Environmental Sciences & Ecology; Toxicology
GA 7TG7Z
UT WOS:001579134800001
PM 40974669
OA gold
DA 2026-02-13
ER

PT J
AU Yang, W
   Si, SC
   Luo, HY
   Ma, YX
   Zhao, H
AF Yang, Wei
   Si, Si-Cong
   Luo, Hong-Yu
   Ma, Yi-Xin
   Zhao, Huan
TI Cognitive impairment and hippocampal degeneration in aged rat models of
   type 2 diabetes with induced glycemic fluctuation: A pilot study
SO BRAIN RESEARCH
LA English
DT Article
DE Diabetes mellitus; Glycemic fluctuation; Aging; Animal model; Cognitive
   decline
ID GLUCOSE; HYPERGLYCEMIA; VARIABILITY; PREDICTS
AB Objective: Effective methods for establishing an aged animal model of diabetes and glycemic fluctuation have rarely been investigated. The aim of the study was to explore the feasibility of inducing glycemic fluctuation in aged Sprague-Dawley rats and to evaluate the corresponding changes in cognitive function. Methods: Male rats aged 48 weeks were fed a high-fat and high-glucose diet and given streptozotocin intraperitoneally to establish a rat model of type 2 diabetes mellitus (T2DM). Then, glycemic fluctuation was induced via three different protocols: (1) intraperitoneal injection of glucose; (2) sequential fasting, insulin injection, and normal diet; and (3) intermittent intraperitoneal injections of glucose and insulin. Results: All three protocols were effective at inducing glycemic fluctuation in aged rats with T2DM, with successful modeling rates of 60 %, 90 %, and 70 %, respectively. Aged T2DM rats with glycemic fluctuation showed significant increases in glycemic variability compared with controls, including in the mean blood glucose, postprandial glycemic excursion, largest amplitude of glycemic excursion, and standard deviation of blood glucose values (all P < 0.05). Additionally, rats with glycemic fluctuation had more severe insulin resistance and dyslipidemia (P < 0.05). Morris water maze testing showed a trend of longer escape latency in the navigation test for rats in the glycemic fluctuation groups, suggesting impaired cognitive function. Pathological analysis showed degenerative changes in the CA1 hippocampal region of rats in the glycemic fluctuation groups. Finally, differential gene expression analysis revealed 1323 significantly altered genes in the GV group, with 691 upregulated and 632 downregulated. The dysregulated genes were predominantly associated with the axon guidance pathway and potassium channel regulation. Conclusions: The proposed protocols were effective at establishing an aged T2DM rat model with glycemic fluctuation, and rats with glycemic fluctuation exhibited diminished cognitive function.
C1 [Yang, Wei; Si, Si-Cong; Luo, Hong-Yu; Ma, Yi-Xin; Zhao, Huan] Capital Med Univ, Xuanwu Hosp, China Natl Clin Res Ctr Geriatr Med, Dept Geriatr Med, 45 Changchun Rd, Beijing 100053, Peoples R China.
C3 Capital Medical University
RP Yang, W (corresponding author), Capital Med Univ, Xuanwu Hosp, China Natl Clin Res Ctr Geriatr Med, Dept Geriatr Med, 45 Changchun Rd, Beijing 100053, Peoples R China.
EM yangw_79@63.com
RI Luo, Hongyu/LVR-7328-2024
FU Post-subsidy funds for National Clinical Research Center, Ministry of
   Science and Technology of China [303-01-001-0272-08]
FX This work was supported by Post-subsidy funds for National Clinical
   Research Center, Ministry of Science and Technology of China (No.
   303-01-001-0272-08).
CR Antunes LC, 2016, ARCH ENDOCRIN METAB, V60, P138, DOI 10.1590/2359-3997000000169
   Barrière DA, 2018, SCI REP-UK, V8, DOI 10.1038/s41598-017-18896-5
   Berra C, 2019, ACTA DIABETOL, V56, P931, DOI 10.1007/s00592-019-01323-8
   Bettio LEB, 2017, NEUROSCI BIOBEHAV R, V79, P66, DOI 10.1016/j.neubiorev.2017.04.030
   Braunstein PW, 2024, AGING BRAIN, V5, DOI 10.1016/j.nbas.2024.100116
   Cardoso S, 2010, BBA-MOL BASIS DIS, V1802, P942, DOI 10.1016/j.bbadis.2010.07.001
   Cefalu WT, 2019, DIABETES CARE, V42, pS7, DOI 10.2337/dc19-S001
   Cefalu WT, 2019, DIABETES CARE, V42, pS139, DOI [10.2337/dc19s012, 10.2337/dc19-S012]
   Chen JX, 2022, DIABETES RES CLIN PR, V192, DOI 10.1016/j.diabres.2022.110085
   Chi HY, 2024, J DIABETES RES, V2024, DOI 10.1155/2024/5584761
   Cui XR, 2014, PLOS ONE, V9, DOI 10.1371/journal.pone.0086284
   Dahan L, 2020, PROG NEURO-PSYCHOPH, V102, DOI 10.1016/j.pnpbp.2020.109943
   Dewan N, 2020, CNS NEUROSCI THER, V26, P126, DOI 10.1111/cns.13186
   Fernández-Fernández D, 2021, NEUROSCIENCE, V456, P4, DOI 10.1016/j.neuroscience.2020.02.025
   Furman Brian L, 2015, Curr Protoc Pharmacol, V70, DOI 10.1002/0471141755.ph0547s70
   GAGE FH, 1984, J NEUROSCI, V4, P2856
   Garcia SM, 2021, J NEUROENDOCRINOL, V33, DOI 10.1111/jne.12937
   Gorst C, 2015, DIABETES CARE, V38, P2354, DOI 10.2337/dc15-1188
   Hsieh CF, 2019, SCI REP-UK, V9, DOI 10.1038/s41598-018-37215-0
   Hwang JJ, 2019, DIABETES, V68, P163, DOI 10.2337/db18-0722
   Inoue DS, 2021, CURR PHARM DESIGN, V27, P2512, DOI 10.2174/1381612824666210316094659
   Jongsiriyanyong S, 2018, AM J ALZHEIMERS DIS, V33, P500, DOI 10.1177/1533317518791401
   Kovatchev Boris, 2019, J Diabetes Sci Technol, V13, P627, DOI [10.1177/1932296819826111, 10.1177/1932296819826111]
   Kuwabara T, 2014, CLIN EXP NEPHROL, V18, P584, DOI 10.1007/s10157-013-0922-5
   Langa KM, 2014, JAMA-J AM MED ASSOC, V312, P2551, DOI 10.1001/jama.2014.13806
   Lim JS, 2018, J DIABETES COMPLICAT, V32, P682, DOI 10.1016/j.jdiacomp.2018.02.006
   Liu Z, 2025, NEURAL REGEN RES, V20, P1244, DOI 10.4103/NRR.NRR-D-23-01620
   Luo AL, 2022, NEUROSCI BIOBEHAV R, V137, DOI 10.1016/j.neubiorev.2022.104642
   Malone JI, 2008, PEDIATR DIABETES, V9, P531, DOI 10.1111/j.1399-5448.2008.00431.x
   Marx N, 2021, LANCET DIABETES ENDO, V9, P46, DOI 10.1016/S2213-8587(20)30343-0
   McNay EC, 2001, J GERONTOL A-BIOL, V56, pB66, DOI 10.1093/gerona/56.2.B66
   Monami Matteo, 2016, Monaldi Arch Chest Dis, V84, P726, DOI [10.4081/monaldi.2015.726, 10.4081/monaldi.2015.726]
   Monnier L, 2021, DIABETES METAB, V47, DOI 10.1016/j.diabet.2021.101225
   Munshi MN, 2020, LANCET DIABETES ENDO, V8, P855, DOI 10.1016/S2213-8587(20)30230-8
   Othman MZ, 2021, EXP ANIM TOKYO, V71, P264, DOI 10.1538/expanim.21-0120
   Palmer NP, 2022, PSYCHIAT CLIN N AM, V45, P639, DOI 10.1016/j.psc.2022.07.010
   Pu ZK, 2020, ENDOCRINE, V67, P526, DOI 10.1007/s12020-019-02150-1
   Saito S, 2014, CARDIOVASC RES, V104, P5, DOI 10.1093/cvr/cvu176
   Shi QO, 2010, INT J OPHTHALMOL-CHI, V3, P211, DOI 10.3980/j.issn.2222-3959.2010.03.07
   STONE WS, 1990, J GERONTOL, V45, pB169, DOI 10.1093/geronj/45.5.B169
   Sun B, 2021, CARDIOVASC DIABETOL, V20, DOI 10.1186/s12933-020-01200-7
   Vorhees CV, 2006, NAT PROTOC, V1, P848, DOI 10.1038/nprot.2006.116
   Wu Yuanjie, 2014, Nan Fang Yi Ke Da Xue Xue Bao, V34, P771
   Yang JP, 2019, BIOCHEM BIOPH RES CO, V510, P35, DOI 10.1016/j.bbrc.2018.12.179
   Zbili M, 2016, FRONT CELL NEUROSCI, V10, DOI 10.3389/fncel.2016.00278
   Zhang ZY, 2020, J VASC RES, V57, P24, DOI 10.1159/000503608
NR 46
TC 4
Z9 4
U1 4
U2 9
PU ELSEVIER
PI AMSTERDAM
PA RADARWEG 29, 1043 NX AMSTERDAM, NETHERLANDS
SN 0006-8993
EI 1872-6240
J9 BRAIN RES
JI Brain Res.
PD MAR 1
PY 2025
VL 1850
AR 149452
DI 10.1016/j.brainres.2025.149452
EA JAN 2025
PG 10
WC Neurosciences
WE Science Citation Index Expanded (SCI-EXPANDED)
SC Neurosciences & Neurology
GA W2O2D
UT WOS:001417026200001
PM 39814193
DA 2026-02-13
ER

PT J
AU Xu, ZP
   Yang, SL
   Zhao, S
   Zheng, CH
   Li, HH
   Zhang, Y
   Huang, RX
   Li, MZ
   Gao, Y
   Zhang, SJ
   Zhan, PY
   Zhang, LF
   Deng, L
   Wei, S
   Liu, YC
   Ye, JW
   Ren, HJ
   Li, N
   Kong, CX
   Wang, X
   Fang, L
   Zhou, QZ
   Jiang, HW
   Li, JR
   Wang, Q
   Ke, D
   Liu, GP
   Wang, JZ
AF Xu, Zhi-Peng
   Yang, Su-Lian
   Zhao, Shi
   Zheng, Cheng-Hong
   Li, Hong-Hua
   Zhang, Yao
   Huang, Rong-Xi
   Li, Meng-Zhu
   Gao, Yuan
   Zhang, Shu-Juan
   Zhan, Pei-Yan
   Zhang, Li-Fang
   Deng, Lin
   Wei, Sheng
   Liu, Yan-Chao
   Ye, Jing-Wang
   Ren, Hu-Jun
   Li, Na
   Kong, Cai-Xia
   Wang, Xin
   Fang, Lin
   Zhou, Qiu-Zhi
   Jiang, Hong-Wei
   Li, Jing-Rong
   Wang, Qun
   Ke, Dan
   Liu, Gong-Ping
   Wang, Jian-Zhi
TI Biomarkers for Early Diagnostic of Mild Cognitive Impairment in Type-2
   Diabetes Patients: A Multicentre, Retrospective, Nested Case-Control
   Study
SO EBIOMEDICINE
LA English
DT Article
DE Type 2 diabetes mellitus; Mild cognitive impairment; Alzheimer's
   disease; Glycogen synthase kinase-3 beta; Olfactory score; ApoE gene
ID GLYCOGEN-SYNTHASE KINASE-3; POSITRON-EMISSION-TOMOGRAPHY;
   APOLIPOPROTEIN-E GENOTYPE; ALZHEIMERS-DISEASE; ODOR IDENTIFICATION;
   DEMENTIA; RISK; INVOLVEMENT; OLFACTION; APOE-EPSILON-4
AB Background: Both type 2 diabetes mellitus (T2DM) and Alzheimer's disease (AD) are common age-associated disorders and T2DM patients show an increased risk to suffer from AD, however, there is currently no marker to identify who in T2DM populations will develop AD. Since glycogen synthase kinase-3 beta (GSK-3 beta) activity, ApoE genotypes and olfactory function are involved in both T2DM and AD pathogenesis, we investigate whether alterations of these factors can identify cognitive impairment in T2DM patients.
   Methods: The cognitive ability was evaluated using Minimum Mental State Examination (MMSE) and Clinical Dementia Rating (CDR), and the mild cognitive impairment (MCI) was diagnosed by Petersen's criteria. GSK-3 beta activity in platelet, ApoE genotypes in leucocytes and the olfactory function were detected by Western/dot blotting, the amplification refractory mutation system (ARMS) PCR and the Connecticut Chemosensory Clinical Research Center (CCCRC) test, respectively. The odds ratio (OR) and 95% confidence intervals (95% CI) of the biomarkers for MCI diagnosis were calculated by logistic regression. The diagnostic capability of the biomarkers was evaluated by receiver operating characteristics (ROC) analyses.
   Findings: We recruited 694 T2DM patients from Jan. 2012 to May. 2015 in 5 hospitals (Wuhan), and 646 of them met the inclusion criteria and were included in this study. 345 patients in 2 hospitals were assigned to the training set, and 301 patients in another 3 hospitals assigned to the validation set. Patients in each set were randomly divided into two groups: T2DM without MCI (termed T2DM-nMCI) or with MCI (termed T2DM-MCI). There were no significant differences for sex, T2DM years, hypertension, hyperlipidemia, coronary disease, complications, insulin treatment, HbA1c, ApoE epsilon 2, ApoE epsilon 3, tGSK3 beta and pS9GSK3 beta between the two groups. Compared with the T2DM-nMCI group, T2DM-MCI group showed lower MMSE score with older age, ApoE epsilon 4 allele, higher olfactory score and higher rGSK-3 beta (ratio of total GSK-3 beta to Ser9-phosphorylated GSK-3 beta) in the training set and the validation set. The OR values of age, ApoE e4 gene, olfactory score and rGSK-3 beta were 1.09, 2.09, 1.51, 10.08 in the training set, and 1.06, 2.67, 1.47, 7.1(in the validation set, respectively. The diagnostic accuracy of age, ApoE e4 gene, olfactory score and rGSK-3 beta were 0.76, 0.72, 0.66, 0.7(in the training set, and 0.70, 0.68, 0.73, 0.7(in the validation set, respectively. These four combined biomarkers had the area under the curve (AUC) of 82% and 86%, diagnostic accuracy of 83% and 81% in the training set and the validation set, respectively.
   Interpretation: Aging, activation of peripheral circulating GSK-3 beta, expression of ApoE epsilon 4 and increase of olfactory score are diagnostic for the mild cognitive impairment in T2DM patients, and combination of these biomarkers can improve the diagnostic accuracy. (C) 2016 The Authors. Published by Elsevier B.V. This is an open access article under the CC BY-NC-ND license (http://creativecommons.org/licenses/by-nc-nd/4.0/).
C1 [Xu, Zhi-Peng; Huang, Rong-Xi; Li, Meng-Zhu; Gao, Yuan; Zhang, Shu-Juan; Liu, Yan-Chao; Ye, Jing-Wang; Wang, Xin; Fang, Lin; Zhou, Qiu-Zhi; Wang, Qun; Ke, Dan; Liu, Gong-Ping; Wang, Jian-Zhi] Huazhong Univ Sci & Technol, Sch Basic Med, Dept Pathophysiol, Wuhan 430030, Peoples R China.
   [Xu, Zhi-Peng; Huang, Rong-Xi; Li, Meng-Zhu; Gao, Yuan; Zhang, Shu-Juan; Liu, Yan-Chao; Ye, Jing-Wang; Wang, Xin; Fang, Lin; Zhou, Qiu-Zhi; Wang, Qun; Ke, Dan; Liu, Gong-Ping; Wang, Jian-Zhi] Huazhong Univ Sci & Technol, Tongji Med Coll, Collaborat Innovat Ctr Brain Sci, Key Lab,Minist Educ China Neurol Disorders, Wuhan 430030, Peoples R China.
   [Xu, Zhi-Peng; Li, Hong-Hua] Guangzhou Command, Wuhan Gen Hosp, Dept Neurol, Wuhan 430070, Peoples R China.
   [Yang, Su-Lian; Wei, Sheng; Jiang, Hong-Wei] Huazhong Univ Sci & Technol, Tongji Med Coll, Sch Publ Hlth, Wuhan 430030, Peoples R China.
   [Zhao, Shi; Deng, Lin; Li, Na] Cent Hosp Wuhan, Dept Endocrinol, Wuhan 430014, Peoples R China.
   [Zheng, Cheng-Hong; Zhang, Li-Fang] Wuhan Hosp Tradit Chinese Med, Dept Endocrinol, Wuhan 430014, Peoples R China.
   [Zhang, Yao] Huazhong Univ Sci & Technol, Tongji Med Coll, Li Yuan Hosp, Wuhan 430077, Peoples R China.
   [Zhan, Pei-Yan] Cent Hosp Wuhan, Dept Neurol, Wuhan 430014, Peoples R China.
   [Ren, Hu-Jun] Guangzhou Command, Wuhan Gen Hosp, Dept Endocrinol, Wuhan 430070, Peoples R China.
   [Kong, Cai-Xia] First Hosp Wuhan, Dept Endocrinol, Wuhan 430022, Peoples R China.
   [Li, Jing-Rong] Hlth Serv Ctr Jianghan Dist, Wuhan 430014, Peoples R China.
   [Wang, Qun; Ke, Dan; Liu, Gong-Ping; Wang, Jian-Zhi] Nantong Univ, Coinnovat Ctr Neuroregenerat, Nantong 226000, Peoples R China.
C3 Huazhong University of Science & Technology; Huazhong University of
   Science & Technology; Huazhong University of Science & Technology;
   Huazhong University of Science & Technology; Nantong University
RP Wang, JZ (corresponding author), Huazhong Univ Sci & Technol, Tongji Med Coll, Wuhan 430030, Peoples R China.
EM wangjz@mail.hust.edu.cn
RI xin, wang/GNW-5324-2022; Wang, Jianzhi/OLS-0387-2025; Zhang,
   Li/A-3206-2010; zheng, chenghong/LRB-4297-2024
OI xin, wang/0000-0001-7440-3150; 
CR Arvanitakis Z, 2004, ARCH NEUROL-CHICAGO, V61, P661, DOI 10.1001/archneur.61.5.661
   Attems J, 2014, ACTA NEUROPATHOL, V127, P459, DOI 10.1007/s00401-014-1261-7
   Ballard C, 2011, LANCET, V377, P1019, DOI 10.1016/S0140-6736(10)61349-9
   Bertram L, 2010, NEURON, V68, P270, DOI 10.1016/j.neuron.2010.10.013
   Biessels GJ, 2008, LANCET NEUROL, V7, P184, DOI 10.1016/S1474-4422(08)70021-8
   Bocchetta M, 2015, ALZHEIMERS DEMENT, V11, P195, DOI 10.1016/j.jalz.2014.06.006
   Caroli A, 2010, NEUROBIOL AGING, V31, P1263, DOI 10.1016/j.neurobiolaging.2010.04.024
   Christen-Zaech S, 2003, CAN J NEUROL SCI, V30, P20, DOI 10.1017/S0317167100002389
   CORDER EH, 1993, SCIENCE, V261, P921, DOI 10.1126/science.8346443
   Devanand DP, 2010, NEUROBIOL AGING, V31, P1593, DOI 10.1016/j.neurobiolaging.2008.09.008
   Devanand DP, 2005, ARCH NEUROL-CHICAGO, V62, P975, DOI 10.1001/archneur.62.6.975
   Devanand DP, 2000, AM J PSYCHIAT, V157, P1399, DOI 10.1176/appi.ajp.157.9.1399
   Djordjevic J, 2008, NEUROBIOL AGING, V29, P693, DOI 10.1016/j.neurobiolaging.2006.11.014
   Donohoe GG, 1999, CLIN CHEM, V45, P143
   El Haouari M, 2009, BLOOD CELL MOL DIS, V42, P38, DOI 10.1016/j.bcmd.2008.07.003
   Exalto LG, 2012, EXP GERONTOL, V47, P858, DOI 10.1016/j.exger.2012.07.014
   Farrer LA, 1997, JAMA-J AM MED ASSOC, V278, P1349, DOI 10.1001/jama.1997.03550160069041
   Fleisher AS, 2011, ARCH NEUROL-CHICAGO, V68, P1404, DOI 10.1001/archneurol.2011.150
   Graves AB, 1999, NEUROLOGY, V53, P1480, DOI 10.1212/WNL.53.7.1480
   Grimes CA, 2001, PROG NEUROBIOL, V65, P391, DOI 10.1016/S0301-0082(01)00011-9
   Hooper C, 2008, J NEUROCHEM, V104, P1433, DOI 10.1111/j.1471-4159.2007.05194.x
   Huang CC, 2014, PLOS ONE, V9, DOI 10.1371/journal.pone.0087095
   Hye A, 2005, NEUROSCI LETT, V373, P1, DOI 10.1016/j.neulet.2004.10.031
   Janson J, 2004, DIABETES, V53, P474, DOI 10.2337/diabetes.53.2.474
   Kettunen P, 2015, J ALZHEIMERS DIS, V44, P1313, DOI 10.3233/JAD-142025
   Kim DS, 2000, KOREAN J CLIN PATHOL, V20, P150
   Kovács T, 2004, AGEING RES REV, V3, P215, DOI 10.1016/j.arr.2003.10.003
   Langbaum JBS, 2009, NEUROIMAGE, V45, P1107, DOI 10.1016/j.neuroimage.2008.12.072
   Lehrner J, 2009, CLIN NEUROPSYCHOL, V23, P818, DOI 10.1080/13854040802585030
   MA JY, 1994, NATURE, V372, P92, DOI 10.1038/372092a0
   Martin L, 2013, AGEING RES REV, V12, P289, DOI 10.1016/j.arr.2012.06.003
   MCKHANN G, 1984, NEUROLOGY, V34, P939, DOI 10.1212/WNL.34.7.939
   Naka A, 2010, EUR ARCH OTO-RHINO-L, V267, P547, DOI 10.1007/s00405-009-1123-4
   Olofsson JK, 2010, NEUROBIOL AGING, V31, P567, DOI 10.1016/j.neurobiolaging.2008.05.019
   Olokoba Abdulfatai B, 2012, Oman Med J, V27, P269, DOI 10.5001/omj.2012.68
   Pei JJ, 1997, J NEUROPATH EXP NEUR, V56, P70, DOI 10.1097/00005072-199701000-00007
   Peila R, 2002, DIABETES, V51, P1256, DOI 10.2337/diabetes.51.4.1256
   Petersen RC, 1999, ARCH NEUROL-CHICAGO, V56, P303, DOI 10.1001/archneur.56.3.303
   Phiel CJ, 2003, NATURE, V423, P435, DOI 10.1038/nature01640
   Plattner F, 2006, J BIOL CHEM, V281, P25457, DOI 10.1074/jbc.M603469200
   Rahayel S, 2012, BEHAV BRAIN RES, V231, P60, DOI 10.1016/j.bbr.2012.02.047
   Rayasam GV, 2009, BRIT J PHARMACOL, V156, P885, DOI 10.1111/j.1476-5381.2008.00085.x
   Sheng JH, 2012, PSYCHOGERIATRICS, V12, P248, DOI 10.1111/j.1479-8301.2012.00426.x
   Strachan MWJ, 2011, NAT REV ENDOCRINOL, V7, P108, DOI 10.1038/nrendo.2010.228
   Stumvoll M, 2005, LANCET, V365, P1333, DOI 10.1016/S0140-6736(05)61032-X
   Sutton TA, 2015, TRANSL PSYCHIAT, V5, DOI 10.1038/tp.2015.39
   Tan CC, 2014, J ALZHEIMERS DIS, V42, P1051, DOI 10.3233/JAD-140843
   Umegaki H, 2014, CLIN INTERV AGING, V9, DOI 10.2147/CIA.S48926
   Vemuri P, 2010, ANN NEUROL, V67, P308, DOI 10.1002/ana.21953
   Vyhnalek M, 2015, J NEUROL SCI, V349, P179, DOI 10.1016/j.jns.2015.01.014
   WEISGRABER KH, 1994, ADV PROTEIN CHEM, V45, P249
   WOODGETT JR, 1990, EMBO J, V9, P2431, DOI 10.1002/j.1460-2075.1990.tb07419.x
NR 52
TC 46
Z9 53
U1 1
U2 23
PU ELSEVIER SCIENCE BV
PI AMSTERDAM
PA PO BOX 211, 1000 AE AMSTERDAM, NETHERLANDS
SN 2352-3964
J9 EBIOMEDICINE
JI EBioMedicine
PD MAR
PY 2016
VL 5
BP 105
EP 113
DI 10.1016/j.ebiom.2016.02.014
PG 9
WC Medicine, General & Internal; Medicine, Research & Experimental
WE Science Citation Index Expanded (SCI-EXPANDED)
SC General & Internal Medicine; Research & Experimental Medicine
GA DK7AW
UT WOS:000375078200024
PM 27077117
OA Green Submitted, gold
DA 2026-02-13
ER

PT J
AU Gustafson, B
   Nerstedt, A
   Spinelli, R
   Beguinot, F
   Smith, U
AF Gustafson, Birgit
   Nerstedt, Annika
   Spinelli, Rosa
   Beguinot, Francesco
   Smith, Ulf
TI Type 2 Diabetes, Independent of Obesity and Age, Is Characterized by
   Senescent and Dysfunctional Mature Human Adipose Cells
SO DIABETES
LA English
DT Article
ID TISSUE; INFLAMMATION
AB Obesity with dysfunctional adipose cells is the major cause of the current epidemic of type 2 diabetes (T2D). We examined senescence in human adipose tissue cells from age- and BMI-matched individuals who were lean, obese, and obese with T2D. In obese individuals and, more pronounced, thosewith T2D, we foundmature and fully differentiated adipose cells to exhibit increased senescence similar to what we previously have shown in the progenitor cells. The degree of adipose cell senescencewas positively correlated with whole-body insulin resistance and adipose cell size. Adipose cell protein analysis revealed dysfunctional cells in T2D with increased senescence markers reduced PPAR-gamma, GLUT4, and pS473AKT. Consistent with a recent study, we found the cell cycle regulator cyclin D1 to be increased in obese cells and further elevated in T2D cells, closely correlating with senescence markers, ambient donor glucose, and, more inconsistently, plasma insulin levels. Furthermore, fully differentiated adipose cells were susceptible to experimentally induced senescence and to conditioned medium increasing cyclin D1 and responsive to senolytic agents. Thus, fully mature human adipose cells from obese individuals, particularly those with T2D become senescent, and SASP secretion by senescent progenitor cells can play an important role in addition to donor hyperinsulinemia.
C1 [Gustafson, Birgit; Nerstedt, Annika; Smith, Ulf] Univ Gothenburg, Sahlgrenska Acad, Lundberg Lab Diabet Res, Dept Mol & Clin Med, Gothenburg, Sweden.
   [Spinelli, Rosa; Beguinot, Francesco] CNR, Inst Expt Endocrinol & Oncol, URT Genom Diabet, Naples, Italy.
   [Spinelli, Rosa; Beguinot, Francesco] Fed II Univ Naples, Dept Translat Med Sci, Naples, Italy.
C3 University of Gothenburg; Consiglio Nazionale delle Ricerche (CNR)
RP Smith, U (corresponding author), Univ Gothenburg, Sahlgrenska Acad, Lundberg Lab Diabet Res, Dept Mol & Clin Med, Gothenburg, Sweden.
EM ulf.smith@medic.gu.se
RI SPINELLI, ROSA/KWT-6848-2024
OI Smith, Ulf/0000-0002-1439-4608
FU Knut and Alice Wallenberg Foundation [2020.0118]; Swedish Research
   Council [2018-02587]; Novo Nordisk Foundation [NN20OC0063541]; Swedish
   Diabetes Association [DIA2020-506]; Heart and Lung Foundation
   [20180492]; Swedish ALF [GBG-718601]; Swedish Research Council
   [2018-02587] Funding Source: Swedish Research Council; Swedish
   Heart-Lung Foundation [20180492, 20180492] Funding Source: Swedish
   Heart-Lung Foundation
FX This study was supported by the Knut and Alice Wallenberg Foundation
   (2020.0118 to U.S.), Swedish Research Council (2018-02587 to U.S.), Novo
   Nordisk Foundation (NN20OC0063541 to U.S.), Swedish Diabetes Association
   (DIA2020-506 to U.S.), Heart and Lung Foundation (20180492 to U.S.), and
   Swedish ALF (GBG-718601 to U.S.).
CR Almanzar N, 2020, NATURE, V583, P590, DOI 10.1038/s41586-020-2496-1
   Arner P, 2011, PLOS ONE, V6, DOI 10.1371/journal.pone.0018284
   Asterholm IW, 2014, CELL METAB, V20, P103, DOI 10.1016/j.cmet.2014.05.005
   Baker DJ, 2011, NATURE, V479, P232, DOI 10.1038/nature10600
   Campisi J, 2019, NATURE, V571, P183, DOI 10.1038/s41586-019-1365-2
   Childs BG, 2015, NAT MED, V21, P1424, DOI 10.1038/nm.4000
   Edgar BA, 2014, NAT REV MOL CELL BIO, V15, P197, DOI 10.1038/nrm3756
   Espinosa De Ycaza AE, 2022, DIABETES, V71, P381, DOI 10.2337/db21-0609
   Gustafson B, 2019, NAT COMMUN, V10, DOI 10.1038/s41467-019-10688-x
   Hammarstedt A, 2018, PHYSIOL REV, V98, P1911, DOI 10.1152/physrev.00034.2017
   Hesse D, 2018, GROWTH FACTORS, V36, P78, DOI 10.1080/08977194.2018.1497621
   Jia QY, 2020, AM J PHYSIOL-ENDOC M, V319, pE254, DOI 10.1152/ajpendo.00109.2020
   Li Q, 2021, NAT MED, V27, P1941, DOI 10.1038/s41591-021-01501-8
   Liu ZH, 2018, DIABETES, V67, P2397, DOI 10.2337/db18-0684
   Palmer AK, 2021, ENDOCRINOLOGY, V162, DOI 10.1210/endocr/bqab058
   Palmer AK, 2019, DIABETOLOGIA, V62, P1835, DOI 10.1007/s00125-019-4934-x
   Pignolo RJ, 2020, TRENDS MOL MED, V26, P630, DOI 10.1016/j.molmed.2020.03.005
   Rydén M, 2019, J INTERN MED, V285, P578, DOI 10.1111/joim.12887
   Sharpless NE, 2015, NAT REV CANCER, V15, P397, DOI 10.1038/nrc3960
   SMITH U, 1972, J LIPID RES, V13, P822
   Spinelli R, 2022, AGING CELL, V21, DOI 10.1111/acel.13557
   Stout MB, 2017, PHYSIOLOGY, V32, P9, DOI 10.1152/physiol.00012.2016
   Tchakarska G, 2020, CELL CYCLE, V19, P163, DOI 10.1080/15384101.2019.1706903
   Xu M, 2018, NAT MED, V24, P1246, DOI 10.1038/s41591-018-0092-9
NR 24
TC 21
Z9 21
U1 0
U2 8
PU AMER DIABETES ASSOC
PI ALEXANDRIA
PA 1701 N BEAUREGARD ST, ALEXANDRIA, VA 22311-1717 USA
SN 0012-1797
EI 1939-327X
J9 DIABETES
JI Diabetes
PD NOV
PY 2022
VL 71
IS 11
BP 2372
EP 2383
DI 10.2337/db22-0003
PG 12
WC Endocrinology & Metabolism
WE Science Citation Index Expanded (SCI-EXPANDED)
SC Endocrinology & Metabolism
GA 7K3MA
UT WOS:000905189000012
PM 36006465
DA 2026-02-13
ER

PT J
AU Lindström, J
   Uusitupa, M
   Tuomilehto, J
   Peltonen, M
AF Lindstrom, Jaana
   Uusitupa, Matti
   Tuomilehto, Jaakko
   Peltonen, Markku
TI Following in the Footsteps of the North Karelia Project Prevention of
   Type 2 Diabetes
SO GLOBAL HEART
LA English
DT Review
ID LIFE-STYLE INTERVENTION; IMPAIRED GLUCOSE-TOLERANCE; RISK SCORE;
   HEALTH-CARE; PHYSICAL-ACTIVITY; WEIGHT-LOSS; DE-PLAN; PROGRAM;
   INDIVIDUALS; FINLAND
AB The prevalence as well as actual number of people with type 2 diabetes has been increasing in Finland during the past decades, in parallel with an increase in overweight and obesity. Besides obesity, population aging is among the main drivers of increasing numbers of diabetic patients. Type 2 diabetes brings along complications, most importantly cardiovascular diseases, and increasing type 2 diabetes prevalence has also been suggested to lead to a new upward turn in cardiovascular diseases. Therefore, it is important to implement activities to prevent type 2 diabetes. We present the trial evidence for the prevention of type 2 diabetes with emphasis on the Finnish Diabetes Prevention Study findings. Furthermore, we discuss the practical implementation of screening of individuals for high type 2 diabetes risk and prevention of type 2 diabetes in Finland at the population level and describe how they have contributed to European level initiatives.
C1 [Lindstrom, Jaana; Peltonen, Markku] Natl Inst Hlth & Welf, Chron Dis Prevent Unit, Helsinki, Finland.
   [Uusitupa, Matti] Univ Eastern Finland, Inst Publ Hlth & Clin Nutr, Dept Clin Nutr, Kuopio, Finland.
   [Uusitupa, Matti] Kuopio Univ Hosp, Res Unit, Kuopio, Finland.
   [Tuomilehto, Jaakko] Danube Univ Krems, Ctr Vasc Prevent, Krems, Austria.
C3 Finland National Institute for Health & Welfare; University of Eastern
   Finland; Kuopio University Hospital; University of Eastern Finland;
   University of Eastern Finland Hospital; Danube University Krems
RP Lindström, J (corresponding author), Natl Inst Hlth & Welf, Chron Dis Prevent Unit, Helsinki, Finland.
EM jaana.lindstrom@thl.fi
RI tuomilehto, jaakko/E-6504-2011; Uusitupa, Matti/AAX-4929-2020; Peltonen,
   Markku/F-3037-2015
OI Lindström, Jaana/0000-0001-9255-020X
CR Abbasi A, 2012, BMJ-BRIT MED J, V345, DOI 10.1136/bmj.e5900
   Alssema M, 2008, Ned Tijdschr Geneeskd, V152, P2418
   [Anonymous], JOINT ACT CHRON DIS
   [Anonymous], 2011, Global status report on noncommunicable diseases 2010
   [Anonymous], 2012, Global Guideline for Type 2 diabetes
   [Anonymous], OM AR YOU HLTH PATH
   [Anonymous], YLEISLAAKARILEHTI
   Bergmann A, 2007, HORM METAB RES, V39, P677, DOI 10.1055/s-2007-985353
   Borodulin K, 2016, SCAND J MED SCI SPOR, V26, P93, DOI 10.1111/sms.12401
   Borodulin K, 2015, EUR J PUBLIC HEALTH, V25, P539, DOI 10.1093/eurpub/cku174
   Costa B, 2012, DIABETOLOGIA, V55, P1319, DOI 10.1007/s00125-012-2492-6
   Costa B, 2013, BMC MED, V11, DOI 10.1186/1741-7015-11-45
   Dunkley AJ, 2014, DIABETES CARE, V37, P922, DOI 10.2337/dc13-2195
   Eriksson J, 1999, DIABETOLOGIA, V42, P793, DOI 10.1007/s001250051229
   Franciosi M, 2005, DIABETES CARE, V28, P1187, DOI 10.2337/diacare.28.5.1187
   Herman WH, 2005, ANN INTERN MED, V142, P323, DOI 10.7326/0003-4819-142-5-200503010-00007
   Ilanne-Parikka P, 2008, DIABETES CARE, V31, P805, DOI 10.2337/dc07-1117
   Janghorbani M, 2013, DIABETES RES CLIN PR, V102, P202, DOI 10.1016/j.diabres.2013.10.018
   Knowler William C, 2002, N Engl J Med, V346, P393, DOI 10.1056/NEJMoa012512
   Ku GMV, 2013, PRIM CARE DIABETES, V7, P249, DOI 10.1016/j.pcd.2013.07.004
   Laaksonen DE, 2005, DIABETES, V54, P158, DOI 10.2337/diabetes.54.1.158
   Lindström J, 2006, DIABETOLOGIA, V49, P912, DOI 10.1007/s00125-006-0198-3
   Lindström J, 2013, DIABETOLOGIA, V56, P284, DOI 10.1007/s00125-012-2752-5
   Lindström J, 2003, DIABETES CARE, V26, P3230, DOI 10.2337/diacare.26.12.3230
   Lindström J, 2003, DIABETES CARE, V26, P725, DOI 10.2337/diacare.26.3.725
   Lindström J, 2010, HORM METAB RES, V42, pS37, DOI 10.1055/s-0029-1240975
   Maggini M, 2015, ANN I SUPER SANITA, V51, P183, DOI 10.4415/ANN_15_03_03
   Makrilakis K, 2010, DIABETIC MED, V27, P459, DOI 10.1111/j.1464-5491.2010.02918.x
   Ngandu T, 2015, LANCET, V385, P2255, DOI 10.1016/S0140-6736(15)60461-5
   Pajunen P, 2010, HORM METAB RES, V42, pS56, DOI 10.1055/s-0029-1240976
   Paulweber B, 2010, HORM METAB RES, V42, pS3, DOI 10.1055/s-0029-1240928
   Rautio N, 2015, EUR J CARDIOVASC NUR, V14, P145, DOI 10.1177/1474515114521713
   Rautio N, 2013, J PRIM CARE COMMUNIT, V4, P59, DOI 10.1177/2150131912444130
   Saaristo T, 2007, INT J CIRCUMPOL HEAL, V66, P101, DOI 10.3402/ijch.v66i2.18239
   Saaristo Timo, 2005, Diab Vasc Dis Res, V2, P67, DOI 10.3132/dvdr.2005.011
   Saaristo T, 2010, DIABETES CARE, V33, P2146, DOI 10.2337/dc10-0410
   Schwarz PEH, 2008, EXP CLIN ENDOCR DIAB, V116, P167, DOI 10.1055/s-2007-992115
   Sliventoinen K, 2005, EUR J CARDIOV PREV R, V12, P451, DOI 10.1097/01.hjr.0000174793.31812.21
   Telle-Hjellset V, 2013, BRIT J NUTR, V109, P529, DOI 10.1017/S000711451200133X
   Tuomilehto Jaakko, 2001, New England Journal of Medicine, V344, P1343, DOI 10.1056/NEJM200105033441801
   Uusitupa M, 2011, NUTR METAB CARDIOVAS, V21, P380, DOI 10.1016/j.numecd.2010.12.007
   Wareham NJ, 2015, LANCET DIABETES ENDO, V3, P160, DOI 10.1016/S2213-8587(15)70015-X
   Wikström K, 2015, PUBLIC HEALTH, V129, P210, DOI 10.1016/j.puhe.2014.12.019
   Zhang L, 2014, PLOS ONE, V9, DOI 10.1371/journal.pone.0097865
NR 44
TC 8
Z9 9
U1 0
U2 4
PU UBIQUITY PRESS LTD
PI LONDON
PA Unit 3N, 6 Osborn Street, LONDON, E1 6TD, ENGLAND
SN 2211-8160
EI 2211-8179
J9 GLOB HEART
JI Glob. Heart
PD JUN
PY 2016
VL 11
IS 2
BP 223
EP 228
DI 10.1016/j.gheart.2016.04.003
PG 6
WC Cardiac & Cardiovascular Systems
WE Science Citation Index Expanded (SCI-EXPANDED)
SC Cardiovascular System & Cardiology
GA DW3OF
UT WOS:000383550200010
PM 27242091
OA hybrid
DA 2026-02-13
ER

PT J
AU Vanková, M
   Vejrazková, D
   Lukásová, P
   Vcelák, J
   Chocholová, D
   Bendlová, B
AF Vankova, Marketa
   Vejrazkova, Daniela
   Lukasova, Petra
   Vcelak, Josef
   Chocholova, Denisa
   Bendlova, Bela
TI Age-Related Changes in Proinsulin Processing in Normoglycemic
   Individuals
SO PHYSIOLOGICAL RESEARCH
LA English
DT Article
DE Proinsulin; Insulin; Age; Glucose tolerance; Type 2 diabetes mellitus
ID BETA-CELL FUNCTION; C-PEPTIDE RATIO; INSULIN; ONSET; FAILURE
AB In order to understand the pathological changes associated with glucose homeostasis in old age, it is necessary to know the natural changes in the processing of proinsulin to mature insulin. While there is abundant information about insulin production and function in diabetics, the situation in healthy adults and the elderly has surprisingly rarely been investigated. The aim of the study was to determine how proinsulin secretion changes in individuals with normal glucose tolerance during the process of natural aging. A total of 761 individuals (539 women, 222 men) aged 18-90 years with normal fasting glycemia (less than 5.6 mmol/l) were divided into five groups according to age. Body composition and levels of fasting blood glucose, proinsulin, insulin, and C-peptide were determined, and the ratios of proinsulin to both insulin and C-peptide were calculated. The homeostasis model of beta-cell function (HOMA F) and peripheral insulin resistance (HOMA R) were calculated. The effect of age was assessed using an ANOVA model consisting of the factors sex, age, and sex x age interaction. Statgraphics Centurion v. XVIII statistical software was used. Glycemia, insulin, C-peptide and HOMA R increased in both sexes up to 75 years. On the contrary, proinsulin levels as well as proinsulin/insulin and proinsulin/C-peptide ratios decreased with age up to 75 years. In normoglycemic and normotolerant people, both women and men, the aging process is associated with decreased insulin sensitivity compensated by potentiation of insulin production. In older age, there is also a gradual decrease in circulating proinsulin, which can be explained by its more efficient processing into active insulin by matured healthy beta cells.
C1 [Vankova, Marketa; Vejrazkova, Daniela; Lukasova, Petra; Vcelak, Josef; Chocholova, Denisa; Bendlova, Bela] Charles Univ Prague, Fac Sci, Inst Endocrinol, Prague, Czech Republic.
   [Vankova, Marketa] Inst Endocrinol, Dept Mol Endocrinol, Narodni 8, Prague 11000, Czech Republic.
C3 Charles University Prague; Institute of Endocrinology - Prague;
   Institute of Endocrinology - Prague
RP Vanková, M (corresponding author), Inst Endocrinol, Dept Mol Endocrinol, Narodni 8, Prague 11000, Czech Republic.
EM mvankova@endo.cz
RI Vejrazkova, Daniela/KEH-6564-2024; Vcelak, Josef/MAH-6912-2025;
   Bendlova, Bela/KLD-2515-2024
OI Vejrazkova, Daniela/0000-0003-2799-2874; 
FU Ministry of Health of the Czech Republic [NU20-01-00308, NV18-01-00399,
   RVO 00023761]
FX Acknowledgements Supported by Ministry of Health of the Czech Republic,
   grants NU20-01-00308, NV18-01-00399 and RVO 00023761.
CR Alarcon C, 2016, DIABETES, V65, P438, DOI 10.2337/db15-0792
   American Diabetes Association, 2022, US
   Ateia S, 2013, J Med Life, V6, P424
   Bergman RN, 2011, OBESITY, V19, P1083, DOI 10.1038/oby.2011.38
   Cechin SR, 2015, IUBMB LIFE, V67, P634, DOI 10.1002/iub.1391
   de la Rosa EJ, 2011, FRONT MOL NEUROSCI, V4, DOI 10.3389/fnmol.2011.00020
   de Pablo F, 2018, FRONT MOL NEUROSCI, V11, DOI 10.3389/fnmol.2018.00426
   Freese J, 2021, J CLIN ENDOCR METAB, V106, pE4318, DOI 10.1210/clinem/dgab463
   GUMBINER B, 1989, DIABETES, V38, P1549, DOI 10.2337/diabetes.38.12.1549
   Guo H, 2014, J BIOL CHEM, V289, P16290, DOI 10.1074/jbc.M114.562355
   Halban PA, 2014, J CLIN ENDOCR METAB, V99, P1983, DOI 10.1210/jc.2014-1425
   Helman A, 2016, DIABETES OBES METAB, V18, P58, DOI 10.1111/dom.12719
   Knopp Jennifer L, 2019, J Diabetes Sci Technol, V13, P597, DOI [10.1177/1932296818805074, 10.1177/1932296818805074]
   Liu M, 2018, DIABETES OBES METAB, V20, P28, DOI 10.1111/dom.13378
   Liu M, 2015, MOL ASPECTS MED, V42, P3, DOI 10.1016/j.mam.2014.12.001
   Liu M, 2012, DIABETES, V61, P828, DOI 10.2337/db11-0878
   Liu M, 2010, TRENDS ENDOCRIN MET, V21, P652, DOI 10.1016/j.tem.2010.07.001
   McIlvain G, 2022, NEUROIMAGE, V263, DOI 10.1016/j.neuroimage.2022.119590
   Muzumdar R, 2004, DIABETES, V53, P441, DOI 10.2337/diabetes.53.2.441
   Nakamura A, 2020, J DIABETES INVEST, V11, P75, DOI 10.1111/jdi.13106
   Ohn JH, 2016, LANCET DIABETES ENDO, V4, P27, DOI 10.1016/S2213-8587(15)00336-8
   SCHUIT FC, 1991, BIOCHEM BIOPH RES CO, V178, P1182, DOI 10.1016/0006-291X(91)91017-7
   Sims EK, 2019, TRANSL RES, V213, P90, DOI 10.1016/j.trsl.2019.08.001
   Sims EK, 2016, DIABETES CARE, V39, P1519, DOI 10.2337/dc15-2849
   Stoy J, 2010, REV ENDOCR METAB DIS, V11, P205, DOI 10.1007/s11154-010-9151-3
   Szoke E, 2008, DIABETES CARE, V31, P539, DOI 10.2337/dc07-1443
   Tura A, 2003, AM J PHYSIOL-ENDOC M, V285, pE155, DOI 10.1152/ajpendo.00104.2002
   Vasiljevic J, 2020, DIABETOLOGIA, V63, P1981, DOI 10.1007/s00125-020-05192-7
   Wang J, 2011, PLOS ONE, V6, DOI 10.1371/journal.pone.0019446
   WARD WK, 1987, DIABETOLOGIA, V30, P698, DOI 10.1007/BF00296991
   Yan J, 2017, J MOL CELL BIOL, V9, P376, DOI 10.1093/jmcb/mjx039
   Yoshino H, 2018, GERIATR GERONTOL INT, V18, P1046, DOI 10.1111/ggi.13303
NR 32
TC 2
Z9 2
U1 1
U2 3
PU ACAD SCIENCES CZECH REPUBLIC, INST PHYSIOLOGY
PI PRAGUE 4
PA VIDENSKA 1083, PRAGUE 4 142 20, CZECH REPUBLIC
SN 0862-8408
EI 1802-9973
J9 PHYSIOL RES
JI Physiol. Res.
PD DEC
PY 2023
VL 72
SU 4
BP S389
EP S397
DI 10.33549/physiolres.935181
PG 9
WC Physiology
WE Science Citation Index Expanded (SCI-EXPANDED)
SC Physiology
GA CT2I0
UT WOS:001127421100001
OA gold
DA 2026-02-13
ER

PT J
AU Shima, T
   Seki, K
   Umemura, A
   Ogawa, R
   Horimoto, R
   Oya, H
   Sendo, R
   Mizuno, M
   Okanoue, T
AF Shima, Toshihide
   Seki, Kojiro
   Umemura, Atsushi
   Ogawa, Rie
   Horimoto, Ryuji
   Oya, Hirohisa
   Sendo, Rei
   Mizuno, Masayuki
   Okanoue, Takeshi
TI Influence of lifestyle-related diseases and age on the development and
   progression of non-alcoholic fatty liver disease
SO HEPATOLOGY RESEARCH
LA English
DT Article
DE aging; lifestyle-related disease; non-alcoholic fatty liver disease;
   non-alcoholic steatohepatitis
ID CLINICAL SCORING SYSTEM; HEPATOCELLULAR-CARCINOMA; FOLLOW-UP;
   STEATOHEPATITIS; FIBROSIS; JAPAN; RISK; CANCER; ELASTOGRAPHY;
   ASSOCIATION
AB AimAlthough non-alcoholic fatty liver disease (NAFLD) is the hepatic manifestation of metabolic syndrome, the clinical association between non-alcoholic steatohepatitis (NASH) and lifestyle-related diseases such as obesity, type 2 diabetes mellitus (DM), hypertension (HT) and dyslipidemia (DL) has not been clarified. We studied the influence of lifestyle-related diseases and age on the development and progression of NAFLD.
   MethodsWe enrolled 550 patients with biopsy-proven NAFLD (284 men, 266 women; average age, 52 and 62 years, respectively). The effect of lifestyle-related diseases and age (49 vs 50 years) on the frequency of NASH and advanced fibrosis (stage 3) was studied.
   ResultsPrevalence of obesity, DM, HT and DL in male and female NASH patients was 75%/67%, 53%/54%, 66%/77% and 85/79%, respectively. DM patients had a higher frequency of NASH in the older male NAFLD group and a higher frequency of advanced fibrosis in the older female NASH group. With the increasing number of complicating lifestyle-related diseases, the rate of NASH increased in male NAFLD patients. In both sexes, aging resulted in the development of NASH and progression of liver fibrosis. Multivariate logistic regression analysis revealed that age and DM were significantly associated with the development of NASH in male NAFLD patients and progression of fibrosis in female NASH patients.
   ConclusionAge is strongly associated with the development and progression of NASH. Type 2 DM may play the most crucial role among lifestyle-related diseases in the development and progression of NASH.
C1 [Shima, Toshihide; Seki, Kojiro; Umemura, Atsushi; Ogawa, Rie; Horimoto, Ryuji; Oya, Hirohisa; Sendo, Rei; Mizuno, Masayuki; Okanoue, Takeshi] Saiseikai Suita Hosp, Dept Gastroenterol & Hepatol, Suita, Osaka 5640013, Japan.
RP Okanoue, T (corresponding author), Saiseikai Suita Hosp, Dept Gastroenterol & Hepatol, 1-2 Kawazonocho, Suita, Osaka 5640013, Japan.
EM okanoue@suita.saiseikai.or.jp
RI Shima, Toshihide/AAW-9215-2020
OI Shima, Toshihide/0000-0002-4120-9121; Umemura,
   Atsushi/0000-0002-7433-8501
FU Ministry of Labor and Welfare Japan [H20-Hepatitis general-008,
   H24-Hepatitis general-006]
FX THIS STUDY WAS supported by a grant from the Ministry of Labor and
   Welfare Japan (T. O. H20-Hepatitis general-008, H24-Hepatitis
   general-006].
CR Adams LA, 2005, GASTROENTEROLOGY, V129, P113, DOI 10.1053/j.gastro.2005.04.014
   Angulo P, 2007, HEPATOLOGY, V45, P846, DOI 10.1002/hep.21496
   Brunt EM, 1999, AM J GASTROENTEROL, V94, P2467, DOI 10.1016/S0002-9270(99)00433-5
   Chalasani N, 2012, HEPATOLOGY, V55, P2005, DOI 10.1002/hep.25762
   Chen J, 2011, RADIOLOGY, V259, P749, DOI 10.1148/radiol.11101942
   Eguchi Y, 2012, J GASTROENTEROL, V47, P586, DOI 10.1007/s00535-012-0533-z
   El-Serag HB, 2004, GASTROENTEROLOGY, V126, P460, DOI 10.1053/j.gastro.2003.10.065
   Fallo F, 2008, J HYPERTENS, V26, P2191, DOI 10.1097/HJH.0b013e32830dfe4b
   Fontana L, 2013, HEPATOLOGY, V57, P995, DOI 10.1002/hep.26099
   Harrison SA, 2008, GUT, V57, P1441, DOI 10.1136/gut.2007.146019
   Hotta Nigishi, 2007, Journal of the Japan Diabetes Society, V50, P47
   Ikai I, 2010, HEPATOL RES, V40, P1043, DOI 10.1111/j.1872-034X.2010.00731.x
   Kamada Y, 2011, AM J PHYSIOL-GASTR L, V301, pG1031, DOI 10.1152/ajpgi.00211.2011
   Kasuga M, 2013, CANCER SCI, V104, P965, DOI 10.1111/cas.12203
   Kawaguchi T, 2012, PLOS ONE, V7, DOI 10.1371/journal.pone.0038322
   Kawamura Y, 2012, AM J GASTROENTEROL, V107, P253, DOI 10.1038/ajg.2011.327
   Loomba R, 2012, HEPATOLOGY, V56, P943, DOI 10.1002/hep.25772
   Matteoni CA, 1999, GASTROENTEROLOGY, V116, P1413, DOI 10.1016/S0016-5085(99)70506-8
   Miyaaki H, 2008, LIVER INT, V28, P519, DOI 10.1111/j.1478-3231.2007.01614.x
   Nettschwander-Tetri BA, 2010, HEPATOLOGY, V52, P913, DOI 10.1002/hep.23784
   Ochi H, 2012, HEPATOLOGY, V56, P1271, DOI 10.1002/hep.25756
   Okanoue T, 2013, NONALCOHOLIC FATTY L, P217
   Shiga T, 2009, J GASTROENTEROL, V44, P757, DOI 10.1007/s00535-009-0059-1
   Shima T, 2013, J GASTROENTEROL, V48, P515, DOI 10.1007/s00535-012-0653-5
   Speliotes EK, 2010, HEPATOLOGY, V51, P1979, DOI 10.1002/hep.23593
   Sumida Y, 2011, J GASTROENTEROL, V46, P257, DOI 10.1007/s00535-010-0305-6
   Tilg H, 2010, HEPATOLOGY, V52, P1836, DOI 10.1002/hep.24001
   Tobias DK, 2014, NEW ENGL J MED, V370, P233, DOI 10.1056/NEJMoa1304501
   Umemura T, 2009, J GASTROENTEROL, V44, P102, DOI 10.1007/s00535-008-2251-0
   Welzel TM, 2011, HEPATOLOGY, V54, P463, DOI 10.1002/hep.24397
   Yang JD, 2014, HEPATOLOGY, V59, P1406, DOI 10.1002/hep.26761
NR 31
TC 31
Z9 35
U1 0
U2 9
PU WILEY
PI HOBOKEN
PA 111 RIVER ST, HOBOKEN 07030-5774, NJ USA
SN 1386-6346
EI 1872-034X
J9 HEPATOL RES
JI Hepatol. Res.
PD MAY
PY 2015
VL 45
IS 5
BP 548
EP 559
DI 10.1111/hepr.12384
PG 12
WC Gastroenterology & Hepatology
WE Science Citation Index Expanded (SCI-EXPANDED)
SC Gastroenterology & Hepatology
GA CG6FZ
UT WOS:000353394200006
PM 24976563
DA 2026-02-13
ER

PT J
AU Podlasek, CA
   Mulhall, J
   Davies, K
   Wingard, CJ
   Hannan, JL
   Bivalacqua, TJ
   Musicki, B
   Khera, M
   González-Cadavid, NF
   Burnett, AL
AF Podlasek, Carol A.
   Mulhall, John
   Davies, Kelvin
   Wingard, Christopher J.
   Hannan, Johanna L.
   Bivalacqua, Trinity J.
   Musicki, Biljana
   Khera, Mohit
   Gonzalez-Cadavid, Nestor F.
   Burnett, Arthur L., II
TI Translational Perspective on the Role of Testosterone in Sexual Function
   and Dysfunction
SO JOURNAL OF SEXUAL MEDICINE
LA English
DT Review
DE Testosterone; Penis; Development; Morphology; Autonomic Input;
   Prostatectomy; Diabetes; Aging; Phosphodiesterase Type 5 Inhibitor
ID NITRIC-OXIDE SYNTHASE; PENILE CORPUS CAVERNOSUM; INDUCED ERECTILE
   DYSFUNCTION; CORPORAL VENOOCCLUSIVE DYSFUNCTION; ANDROGEN RECEPTOR
   EXPRESSION; PELVIC AUTONOMIC GANGLIA; TYPE-2 DIABETES-MELLITUS;
   STIMULATES LEYDIG-CELL; DISTINCT ANIMAL-MODELS; LIFE-STYLE FACTORS
AB Introduction: The biological importance of testosterone is generally accepted by the medical community; however, controversy focuses on its relevance to sexual function and the sexual response, and our understanding of the extent of its role in this area is evolving.
   Aim: To provide scientific evidence examining the role of testosterone at the cellular and molecular levels as it pertains to normal erectile physiology and the development of erectile dysfunction and to assist in guiding successful therapeutic interventions for androgen-dependent sexual dysfunction.
   Methods: In this White Paper, the Basic Science Committee of the Sexual Medicine Society of North America assessed the current basic science literature examining the role of testosterone in sexual function and dysfunction.
   Results: Testosterone plays an important role in sexual function through multiple processes: physiologic (stimulates activity of nitric oxide synthase), developmental (establishes and maintains the structural and functional integrity of the penis), neural (development, maintenance, function, and plasticity of the cavernous nerve and pelvic ganglia), therapeutically for dysfunctional regulation (beneficial effect on aging, diabetes, and prostatectomy), and phosphodiesterase type 5 inhibition (testosterone supplement to counteract phosphodiesterase type 5 inhibitor resistance).
   Conclusion: Despite controversies concerning testosterone with regard to sexual function, basic science studies provide incontrovertible evidence for a significant role of testosterone in sexual function and suggest that properly administered testosterone therapy is potentially advantageous for treating male sexual dysfunction. Published by Elsevier Inc on behalf of the International Society for Sexual Medicine.
C1 [Podlasek, Carol A.] Univ Illinois, Dept Urol, M-C 955,820 S Wood St,CSN 515, Chicago, IL 60612 USA.
   [Podlasek, Carol A.] Univ Illinois, Dept Physiol, Chicago, IL USA.
   [Podlasek, Carol A.] Univ Illinois, Dept Bioengn, Chicago, IL USA.
   [Mulhall, John] Mem Sloan Kettering Canc Ctr, Pediat Endocrinol Dept, 1275 York Ave, New York, NY 10021 USA.
   [Davies, Kelvin] Albert Einstein Coll Med, Dept Urol, New York, NY USA.
   [Wingard, Christopher J.] East Carolina Univ, Brody Sch Med, Dept Physiol, Greenville, NC USA.
   [Hannan, Johanna L.] East Carolina Univ, Dept Cell Biol, Greenville, NC USA.
   [Hannan, Johanna L.] East Carolina Univ, Dept Mol Biol, Greenville, NC USA.
   [Hannan, Johanna L.] East Carolina Univ, Dept Physiol, Greenville, NC USA.
   [Bivalacqua, Trinity J.; Musicki, Biljana; Burnett, Arthur L., II] Johns Hopkins Sch Med, James Buchanan Brady Urol Inst, Baltimore, MD USA.
   [Khera, Mohit] Baylor Coll Med, Dept Urol, Houston, TX 77030 USA.
   [Gonzalez-Cadavid, Nestor F.] Univ Calif Los Angeles, David Geffen Sch Med, Dept Urol, Los Angeles, CA 90095 USA.
C3 University of Illinois System; University of Illinois Chicago;
   University of Illinois Chicago Hospital; University of Illinois System;
   University of Illinois Chicago; University of Illinois Chicago Hospital;
   University of Illinois System; University of Illinois Chicago;
   University of Illinois Chicago Hospital; Memorial Sloan Kettering Cancer
   Center; Yeshiva University; University of North Carolina; East Carolina
   University; University of North Carolina; East Carolina University;
   University of North Carolina; East Carolina University; University of
   North Carolina; East Carolina University; Johns Hopkins University;
   Johns Hopkins Medicine; Baylor College of Medicine; University of
   California System; University of California Los Angeles; University of
   California Los Angeles Medical Center; David Geffen School of Medicine
   at UCLA
RP Podlasek, CA (corresponding author), Univ Illinois, Dept Urol, M-C 955,820 S Wood St,CSN 515, Chicago, IL 60612 USA.
EM cap325@uic.edu
RI ; Wingard, Christopher/R-5042-2019
OI Hannan, Johanna/0000-0002-8469-8105; 
FU National Cancer Institute [P30CA008748] Funding Source: NIH RePORTER;
   National Institute of Diabetes and Digestive and Kidney Diseases
   [R01DK101536] Funding Source: NIH RePORTER; NCI NIH HHS [P30 CA008748]
   Funding Source: Medline; NIDDK NIH HHS [R01 DK101536] Funding Source:
   Medline
CR Abdelhamed A, 2015, RES REP UROL, V7, P35, DOI 10.2147/RRU.S72253
   Akingba AG, 2001, MOL UROL, V5, P189, DOI 10.1089/10915360152745885
   Albersen M, 2011, UROLOGY, V78, DOI 10.1016/j.urology.2011.03.024
   Saraiva KLA, 2009, INT J EXP PATHOL, V90, P454, DOI 10.1111/j.1365-2613.2009.00660.x
   Andersson KE, 2001, PHARMACOL REV, V53, P417
   Andrade AJM, 2006, TOXICOLOGY, V228, P85, DOI 10.1016/j.tox.2006.08.020
   Andric SA, 2010, AM J PHYSIOL-ENDOC M, V299, pE544, DOI 10.1152/ajpendo.00337.2010
   Armagan A, 2008, INT J IMPOT RES, V20, P73, DOI 10.1038/sj.ijir.3901614
   Aversa A, 2016, J ENDOCRINOL INVEST, V39, P199, DOI 10.1007/s40618-015-0344-1
   Baba K, 2000, BJU INT, V85, P953, DOI 10.1046/j.1464-410x.2000.00598.x
   Benten WPM, 1997, FEBS LETT, V407, P211, DOI 10.1016/S0014-5793(97)00346-3
   Benten WPM, 1999, MOL BIOL CELL, V10, P3113, DOI 10.1091/mbc.10.10.3113
   Bhasin S, 2010, J CLIN ENDOCR METAB, V95, P2536, DOI 10.1210/jc.2009-2354
   Blute M, 2009, FRONT HORM RES, V37, P108, DOI 10.1159/000176048
   Bond CW, 2010, J SEX MED, V7, P1116, DOI 10.1111/j.1743-6109.2009.01585.x
   Buvat J, 2006, WORLD J UROL, V24, P657, DOI 10.1007/s00345-006-0131-x
   Camacho EM, 2013, EUR J ENDOCRINOL, V168, P445, DOI 10.1530/EJE-12-0890
   Campion Sarah, 2012, Exp Suppl, V101, P315, DOI 10.1007/978-3-7643-8340-4_11
   Carosa E, 2009, J SEX MED, V6, P388, DOI 10.1111/j.1743-6109.2008.01091.x
   Chen J, 2007, EUR UROL, V52, P1331, DOI 10.1016/j.eururo.2007.08.005
   Cho SY, 2012, J SEX MED, V9, P1550, DOI 10.1111/j.1743-6109.2012.02720.x
   CHRIST GJ, 1990, BRIT J PHARMACOL, V101, P375, DOI 10.1111/j.1476-5381.1990.tb12717.x
   Chua RG, 2009, MOL CELL ENDOCRINOL, V303, P67, DOI 10.1016/j.mce.2009.02.001
   Chung E, 2011, J SEX MED, V8, P3291, DOI 10.1111/j.1743-6109.2011.02505.x
   Corona G, 2011, INT J ANDROL, V34, P41, DOI 10.1111/j.1365-2605.2010.01059.x
   Corona G, 2008, J SEX MED, V5, P1991, DOI 10.1111/j.1743-6109.2008.00803.x
   Corona G, 2014, J SEX MED, V11, P1577, DOI 10.1111/jsm.12536
   Corona G, 2010, NAT REV UROL, V7, P46, DOI 10.1038/nrurol.2009.235
   De A, 2016, EUR J PHARMACOL, V771, P247, DOI 10.1016/j.ejphar.2015.12.008
   de Souza DB, 2012, J ANDROL, V33, P735, DOI 10.2164/jandrol.111.014225
   DiSanto ME, 2003, J ANDROL, V24, pS6
   El Kholy M, 2013, J PEDIATR ENDOCR MET, V26, P509, DOI 10.1515/jpem-2012-0350
   Escrig A, 2002, BIOL REPROD, V66, P185, DOI 10.1095/biolreprod66.1.185
   Ferreira FT, 2014, AGING MALE, V17, P12, DOI 10.3109/13685538.2013.873784
   Ferrini MG, 2007, BIOL REPROD, V76, P915, DOI 10.1095/biolreprod.106.059642
   Ferrini MG, 2006, UROLOGY, V68, P429, DOI 10.1016/j.urology.2006.05.011
   Filippi S, 2009, J SEX MED, V6, P3274, DOI 10.1111/j.1743-6109.2009.01467.x
   Finkle WD, 2014, PLOS ONE, V9, DOI 10.1371/journal.pone.0085805
   Foradori CD, 2008, FRONT NEUROENDOCRIN, V29, P169, DOI 10.1016/j.yfrne.2007.10.005
   Gades NM, 2008, J SEX MED, V5, P2209, DOI 10.1111/j.1743-6109.2008.00924.x
   Gan EH, 2013, CLIN ENDOCRINOL, V79, P564, DOI 10.1111/cen.12178
   GARBAN H, 1995, BIOL REPROD, V53, P1365, DOI 10.1095/biolreprod53.6.1365
   GIULIANO F, 1993, J NEUROENDOCRINOL, V5, P677, DOI 10.1111/j.1365-2826.1993.tb00539.x
   González-Montelongo MC, 2010, MOL ENDOCRINOL, V24, P1007, DOI 10.1210/me.2009-0472
   GORCZYNSKA E, 1995, ENDOCRINOLOGY, V136, P2052, DOI 10.1210/en.136.5.2052
   Grech A, 2014, THER ADV DRUG SAF, V5, P190, DOI 10.1177/2042098614548680
   Greco EA, 2006, EUR UROL, V50, P940, DOI 10.1016/j.eururo.2006.06.049
   Hall SA, 2014, PHARMACOEPIDEM DR S, V23, P498, DOI 10.1002/pds.3579
   Hannan JL, 2013, J UROLOGY, V189, P1155, DOI 10.1016/j.juro.2012.09.104
   Harman SM, 2001, J CLIN ENDOCR METAB, V86, P724, DOI 10.1210/jc.86.2.724
   Hisasue SI, 2006, NEUROBIOL AGING, V27, P1524, DOI 10.1016/j.neurobiolaging.2005.07.016
   Hotta Y, 2014, INT J UROL, V21, P608, DOI 10.1111/iju.12362
   Huang XZ, 2011, NEUROSCI LETT, V501, P55, DOI 10.1016/j.neulet.2011.06.053
   Hwang EC, 2011, UROLOGY, V77, P1381, DOI 10.1016/j.urology.2011.01.036
   Hwang TIS, 2008, INT J IMPOT RES, V20, P231, DOI 10.1038/sj.ijir.3901633
   Iacono F, 2012, BMC SURG, V12, DOI 10.1186/1471-2482-12-S1-S24
   Isidori AM, 2005, CLIN ENDOCRINOL, V63, P381, DOI 10.1111/j.1365-2265.2005.02350.x
   Isidori AM, 2014, EUR UROL, V65, P99, DOI 10.1016/j.eururo.2013.08.048
   Janjic MM, 2012, J SEX MED, V9, P2534, DOI 10.1111/j.1743-6109.2012.02674.x
   Jelodar G, 2007, J REPROD DEVELOP, V53, P317, DOI 10.1262/jrd.18049
   Kataoka T, 2014, J SEX MED, V11, P920, DOI 10.1111/jsm.12447
   Keast JR, 2006, INT REV CYTOL, V248, P141, DOI 10.1016/S0074-7696(06)48003-7
   Keast JR, 1999, BEHAV BRAIN RES, V105, P81, DOI 10.1016/S0166-4328(99)00084-4
   Kim JW, 2013, ASIAN J ANDROL, V15, P487, DOI 10.1038/aja.2013.26
   Kovanecz I, 2008, INT J IMPOT RES, V20, P202, DOI 10.1038/sj.ijir.3901612
   Kovanecz I, 2008, BJU INT, V101, P203, DOI 10.1111/j.1464-410X.2007.07223.x
   Kovanecz I, 2006, BJU INT, V98, P116, DOI 10.1111/j.1464-410X.2006.06268.x
   Kovanecz I, 2012, J SEX MED, V9, P2814, DOI 10.1111/j.1743-6109.2012.02913.x
   Kupelian V, 2006, J UROLOGY, V176, P2584, DOI 10.1016/j.juro.2006.08.020
   LEVIN RM, 1980, INVEST UROL, V18, P225
   LIEBERHERR M, 1994, J BIOL CHEM, V269, P7217
   Lin CS, 2013, INT J IMPOT RES, V25, P81, DOI 10.1038/ijir.2013.11
   Lin CS, 2001, BIOCHEM BIOPH RES CO, V280, P684, DOI 10.1006/bbrc.2000.4220
   Liu Bo, 2008, Zhonghua Nan Ke Xue, V14, P524
   LUGG JA, 1995, ENDOCRINOLOGY, V136, P1495, DOI 10.1210/en.136.4.1495
   MacLeod DJ, 2010, INT J ANDROL, V33, P279, DOI 10.1111/j.1365-2605.2009.01005.x
   Mancina R, 2005, MOL HUM REPROD, V11, P107, DOI 10.1093/molehr/gah143
   Marberger M, 2011, BJU INT, V108, P256, DOI 10.1111/j.1464-410X.2010.09766.x
   Marin R, 1999, BIOL REPROD, V61, P1012, DOI 10.1095/biolreprod61.4.1012
   McVary KT, 1997, AM J PHYSIOL-REG I, V272, pR259, DOI 10.1152/ajpregu.1997.272.1.R259
   MELVIN JE, 1989, BRAIN RES, V485, P11, DOI 10.1016/0006-8993(89)90663-X
   MELVIN JE, 1987, J NEUROSCI, V7, P1607
   Meusburger SM, 2001, NEUROSCIENCE, V108, P331, DOI 10.1016/S0306-4522(01)00420-1
   Mikhail N, 2006, AM J MED, V119, P373, DOI 10.1016/j.amjmed.2005.07.042
   MILLS TM, 1992, BIOL REPROD, V46, P342, DOI 10.1095/biolreprod46.3.342
   Miranda AF, 2012, J ANDROL, V33, P1224, DOI 10.2164/jandrol.112.017012
   Mirone V, 2009, EUR UROL, V56, P309, DOI 10.1016/j.eururo.2008.12.037
   Moore RW, 2001, ENVIRON HEALTH PERSP, V109, P229, DOI 10.2307/3434690
   Morelli A, 2007, J ENDOCRINOL INVEST, V30, P880, DOI 10.1007/BF03349232
   Morelli A, 2004, ENDOCRINOLOGY, V145, P2253, DOI 10.1210/en.2003-1699
   Mostafa T, 2012, ANDROLOGIA, V44, P411, DOI 10.1111/j.1439-0272.2012.01294.x
   Mostafa T, 2010, INT J IMPOT RES, V22, P255, DOI 10.1038/ijir.2010.12
   Mulligan T, 2006, INT J CLIN PRACT, V60, P762, DOI 10.1111/j.1742-1241.2006.00992.x
   MURRAY FT, 1992, AM J PHYSIOL, V263, pE151, DOI 10.1152/ajpendo.1992.263.1.E151
   Palese MA, 2003, J ANDROL, V24, P699
   Park KK, 2011, J SEX MED, V8, P3214, DOI 10.1111/j.1743-6109.2011.02364.x
   Penson DF, 1996, BIOL REPROD, V55, P567, DOI 10.1095/biolreprod55.3.567
   Perusquía M, 2010, AM J PHYSIOL-HEART C, V298, pH1301, DOI 10.1152/ajpheart.00753.2009
   Pocar P, 2012, ENDOCRINOLOGY, V153, P937, DOI 10.1210/en.2011-1450
   Purves-Tyson TD, 2007, NEUROSCIENCE, V148, P92, DOI 10.1016/j.neuroscience.2007.05.043
   Rambhatla A, 2008, INT J IMPOT RES, V20, P30, DOI 10.1038/sj.ijir.3901588
   Reilly CM, 1997, J ANDROL, V18, P26
   Reilly CM, 1997, J ANDROL, V18, P110
   Reilly CM, 1997, J ANDROL, V18, P588
   Rhoden EL, 2002, INT J IMPOT RES, V14, P167, DOI 10.1038/sj.ijir.3900852
   Rogers RS, 2003, INT J IMPOT RES, V15, P26, DOI 10.1038/sj.ijir.3900943
   Sato Y, 1998, J UROLOGY, V160, P1572, DOI 10.1016/S0022-5347(01)62615-6
   Schirar A, 1997, J NEUROENDOCRINOL, V9, P141, DOI 10.1046/j.1365-2826.1997.00557.x
   Seo S I, 1999, Asian J Androl, V1, P169
   Shabsigh R, 2005, J SEX MED, V2, P785, DOI 10.1111/j.1743-6109.2005.00139.x
   Shabsigh R, 2006, INT J CLIN PRACT, V60, P1087, DOI 10.1111/j.1742-1241.2006.01101.x
   Shabsigh R, 1997, WORLD J UROL, V15, P21, DOI 10.1007/BF01275152
   Shabsigh R, 1998, UROLOGY, V52, P723, DOI 10.1016/S0090-4295(98)00233-7
   Shen ZJ, 2005, ASIAN J ANDROL, V7, P55, DOI 10.1111/j.1745-7262.2005.00003.x
   Shirai M, 2004, UROLOGY, V64, P1244, DOI 10.1016/j.urology.2004.06.062
   Shirai M, 2003, INT J IMPOT RES, V15, P391, DOI 10.1038/sj.ijir.3901050
   Simon L, 2012, INT J ANDROL, V35, P364, DOI 10.1111/j.1365-2605.2011.01232.x
   Stewart AL, 2008, BMC DEV BIOL, V8, DOI 10.1186/1471-213X-8-73
   Suresh S, 2012, J SEX MED, V9, P3066, DOI 10.1111/j.1743-6109.2010.01831.x
   SUZUKI Y, 1983, DEV BRAIN RES, V10, P151, DOI 10.1016/0165-3806(83)90131-1
   SUZUKI Y, 1982, NEUROSCI LETT, V32, P271, DOI 10.1016/0304-3940(82)90305-6
   Syme DBY, 2007, J UROLOGY, V177, P390, DOI 10.1016/j.juro.2006.08.077
   Takahashi W, 2002, N-S ARCH PHARMACOL, V366, P166, DOI 10.1007/s00210-002-0575-5
   TAKANE KK, 1991, ENDOCRINOLOGY, V128, P2234, DOI 10.1210/endo-128-5-2234
   Tehranipour M, 2010, J MOTOR BEHAV, V42, P151, DOI 10.1080/00222891003697921
   Tonk ECM, 2012, TOXICOL APPL PHARM, V260, P48, DOI 10.1016/j.taap.2012.01.018
   Traish AM, 2007, EUR UROL, V52, P54, DOI 10.1016/j.eururo.2007.02.034
   Traish AM, 2011, ATHEROSCLEROSIS, V214, P244, DOI 10.1016/j.atherosclerosis.2010.08.078
   Traish AM, 2009, VASC PHARMACOL, V51, P303, DOI 10.1016/j.vph.2009.09.003
   Traish AM, 2009, J ANDROL, V30, P363, DOI 10.2164/jandrol.108.006007
   Traish AM, 2009, J ANDROL, V30, P23, DOI 10.2164/jandrol.108.005751
   Traish AM, 1999, ENDOCRINOLOGY, V140, P1861, DOI 10.1210/en.140.4.1861
   Traish AM, 2003, J ANDROL, V24, P381
   Traish AM, 2005, J ANDROL, V26, P242
   Travison TG, 2007, J CLIN ENDOCR METAB, V92, P549, DOI 10.1210/jc.2006-1859
   Travison TG, 2007, J CLIN ENDOCR METAB, V92, P196, DOI 10.1210/jc.2006-1375
   VERNET D, 1995, ENDOCRINOLOGY, V136, P5709, DOI 10.1210/en.136.12.5709
   Vigen R, 2013, JAMA-J AM MED ASSOC, V310, P1829, DOI 10.1001/jama.2013.280386
   Vignozzi L, 2007, J SEX MED, V4, P620, DOI 10.1111/j.1743-6109.2007.00440.x
   Vignozzi L, 2014, J SEX MED, V11, P2890, DOI 10.1111/jsm.12695
   Vignozzi L, 2014, MOL CELL ENDOCRINOL, V384, P143, DOI 10.1016/j.mce.2014.01.014
   Vignozzi L, 2009, J SEX MED, V6, P1270, DOI 10.1111/j.1743-6109.2008.01208.x
   Waldkirch E, 2008, BJU INT, V101, P71, DOI 10.1111/j.1464-410X.2007.07182.x
   Wang XJ, 2015, INT UROL NEPHROL, V47, P1105, DOI 10.1007/s11255-015-1011-3
   Watkins TW, 1999, NEUROSCIENCE, V93, P1147, DOI 10.1016/S0306-4522(99)00237-7
   Wespes E, 2002, INT J IMPOT RES, V14, pS17, DOI 10.1038/sj.ijir.3900792
   Wingard CJ, 2009, J SEX MED, V6, P269, DOI 10.1111/j.1743-6109.2008.01184.x
   Wingard CJ, 2003, AM J PHYSIOL-REG I, V284, pR1572, DOI 10.1152/ajpregu.00041.2003
   Wu FCW, 2008, J CLIN ENDOCR METAB, V93, P2737, DOI 10.1210/jc.2007-1972
   Wu FCW, 2010, NEW ENGL J MED, V363, P123, DOI 10.1056/NEJMoa0911101
   Xu Chen-Xiang, 2010, Zhonghua Nan Ke Xue, V16, P112
   Yang JC, 2013, ADV EXP MED BIOL, V776, P347, DOI 10.1007/978-1-4614-6093-0_32
   Yildiz O, 2009, UROLOGY, V74, P229, DOI 10.1016/j.urology.2008.12.022
   Zarotsky V, 2014, ANDROLOGY-US, V2, P819, DOI 10.1111/andr.274
   Zhang MG, 2013, UROLOGY, V82, DOI 10.1016/j.urology.2013.02.045
   Zhang MG, 2012, J SEX MED, V9, P1328, DOI 10.1111/j.1743-6109.2012.02661.x
   Zhang X H, 1999, Asian J Androl, V1, P181
   Zhang XH, 2006, J SEX MED, V3, P253, DOI 10.1111/j.1743-6109.2006.00207.x
   Zhang XH, 2005, EUR UROL, V47, P409, DOI 10.1016/j.eururo.2004.10.021
   Zhang XH, 2011, J SEX MED, V8, P1865, DOI 10.1111/j.1743-6109.2011.02218.x
   Zvara P, 1995, Int J Impot Res, V7, P209
NR 161
TC 53
Z9 64
U1 0
U2 6
PU WILEY
PI HOBOKEN
PA 111 RIVER ST, HOBOKEN 07030-5774, NJ USA
SN 1743-6095
EI 1743-6109
J9 J SEX MED
JI J. Sex. Med.
PD AUG
PY 2016
VL 13
IS 8
BP 1183
EP 1198
DI 10.1016/j.jsxm.2016.06.004
PG 16
WC Urology & Nephrology
WE Science Citation Index Expanded (SCI-EXPANDED)
SC Urology & Nephrology
GA DX9QF
UT WOS:000384729500003
PM 27436075
OA Green Submitted
DA 2026-02-13
ER

PT J
AU Byrne, H
   Caulfield, B
   De Vito, G
AF Byrne, Hugh
   Caulfield, Brian
   De Vito, Giuseppe
TI Self-directed exercise programmes in sedentary middle-aged individuals
   in good overall health; a systematic review
SO PREVENTIVE MEDICINE
LA English
DT Review
DE Physical activity; Exercise; Sedentary; Middle aged; Aging
ID RANDOMIZED-CONTROLLED-TRIAL; TYPE-2 DIABETES-MELLITUS;
   PHYSICAL-ACTIVITY; RISK-FACTORS; PEDRO SCALE; METHODOLOGICAL QUALITY;
   OVERWEIGHT INDIVIDUALS; GLYCEMIC CONTROL; NORDIC WALKING; WEIGHT-LOSS
AB Many chronic diseases and illnesses are caused by the lifestyle, including the physical activity habits, of an individual. As such, consistent high levels of exercise should be encouraged across the lifespan, to limit the risk of developing one of these conditions and allowing for healthy aging to occur. Exercise prescriptions that encourage high completion and adherence rates in an independent manner and improve health related outcomes should be provided to individuals. To date, no review has identified optimal prescriptions of exercise to achieve this in sedentary middle-aged adults and this is important, given the higher risk of developing illnesses in this population as they age. This review examines the effects prescriptions of self-directed (SD) exercise has on adherence and health related outcomes in sedentary middle-aged individuals in good general health currently and aims to identify the most suitable forms of planned SD exercise that can be carried out independently. A systematic search of the electronic database PubMed was conducted. Randomised controlled trials published in English between February 2007 and February 2017 examining healthy, sedentary middle-aged participants only were included. Studies were critically appraised using the PEDro scale and data were presented on standardised tables. Twenty-one articles examining different aerobic activities, combined training and non-traditional exercise prescriptions were included. This review summarised in detail the effects SD exercise interventions had on sedentary middle-aged individuals alongside the adherence to the prescriptions. SD exercise was seen to be beneficial for improving metabolic outcomes physical characteristics, cardiorespiratory fitness and functional measures.
C1 [Byrne, Hugh] Univ Coll Dublin, Insight Ctr Data Analyt, Dublin 4, Ireland.
   UCD Sch Publ Hlth Physiotherapy & Sports Sci, Dublin 4, Ireland.
C3 University College Dublin
RP Byrne, H (corresponding author), Univ Coll Dublin, Insight Ctr Data Analyt, Dublin 4, Ireland.
EM hugh.byrne@insight-centre.org
RI De Vito, Giuseppe/KPY-1560-2024
OI De Vito, Giuseppe/0000-0002-6855-9180; Caulfield,
   Brian/0000-0003-0290-9587
FU Science Foundation Ireland (SFI) [SFI/12/RC/2289]
FX No sources of funding were used to assist in the preparation of this
   article. Hugh Byrne is a PhD student in The Insight Centre for Data
   Analytics in University College Dublin, Belfield, Dublin 4, Ireland. He
   is funded by Science Foundation Ireland (SFI) under grant number
   SFI/12/RC/2289.
CR Arbour KP, 2008, BODY IMAGE, V5, P331, DOI 10.1016/j.bodyim.2008.05.003
   Arbour KP, 2009, PSYCHOL HEALTH, V24, P49, DOI 10.1080/08870440801930312
   Bailey CA, 2010, BONE, V46, P1043, DOI 10.1016/j.bone.2009.12.001
   Bhogal SK, 2005, J CLIN EPIDEMIOL, V58, P668, DOI 10.1016/j.jclinepi.2005.01.002
   Bolam KA, 2013, OSTEOPOROSIS INT, V24, P2749, DOI 10.1007/s00198-013-2346-1
   Booth FW, 2000, J APPL PHYSIOL, V88, P774, DOI 10.1152/jappl.2000.88.2.774
   Byrne H, 2017, SPORTS MED, V47, P717, DOI 10.1007/s40279-016-0593-y
   Cavill JL, 2012, GLOB HEALTH PROMOT, V19, P44, DOI 10.1177/1757975912441227
   Coghill N, 2008, PREV MED, V46, P545, DOI 10.1016/j.ypmed.2008.01.002
   de Morton NA, 2009, AUST J PHYSIOTHER, V55, P129, DOI 10.1016/S0004-9514(09)70043-1
   Drexel H, 2008, EUR J CLIN INVEST, V38, P218, DOI 10.1111/j.1365-2362.2008.01937.x
   Eriksen L, 2007, DIABETOLOGIA, V50, P2245, DOI 10.1007/s00125-007-0783-0
   Fritz T, 2013, DIABETES-METAB RES, V29, P25, DOI 10.1002/dmrr.2321
   Fritz T, 2011, DIABETIC MED, V28, P1362, DOI 10.1111/j.1464-5491.2011.03348.x
   Garber CE, 2011, MED SCI SPORT EXER, V43, P1334, DOI 10.1249/MSS.0b013e318213fefb
   Gibala MJ, 2012, J PHYSIOL-LONDON, V590, P1077, DOI 10.1113/jphysiol.2011.224725
   HELMRICH SP, 1991, NEW ENGL J MED, V325, P147, DOI 10.1056/NEJM199107183250302
   Jung ME, 2015, J DIABETES RES, V2015, DOI 10.1155/2015/191595
   Kanaya AM, 2014, J DIABETES COMPLICAT, V28, P406, DOI 10.1016/j.jdiacomp.2013.12.001
   Karstoft K, 2014, DIABETOLOGIA, V57, P2081, DOI 10.1007/s00125-014-3334-5
   Karstoft K, 2013, DIABETES CARE, V36, P228, DOI 10.2337/dc12-0658
   Kearney TM, 2014, J AM SOC HYPERTENS, V8, P117, DOI 10.1016/j.jash.2013.10.001
   Khoo J, 2015, INT J SPORT NUTR EXE, V25, P566, DOI 10.1123/ijsnem.2015-0025
   Krause M, 2014, EUR J APPL PHYSIOL, V114, P251, DOI 10.1007/s00421-013-2769-6
   Kukkonen-Harjula K, 2007, SCAND J MED SCI SPOR, V17, P316, DOI 10.1111/j.1600-0838.2006.00585.x
   Liberati A, 2009, BMJ-BRIT MED J, V339, DOI 10.1136/bmj.b2700
   Maher CG, 2003, PHYS THER, V83, P713, DOI 10.1093/ptj/83.8.713
   Masuo K, 2012, HYPERTENS RES, V35, P41, DOI 10.1038/hr.2011.134
   Milanovic Z, 2015, SPORTS MED, V45, P1339, DOI 10.1007/s40279-015-0361-4
   O'Neill S, 2015, OBES REV, V16, P1, DOI 10.1111/obr.12229
   Pedersen BK, 2015, SCAND J MED SCI SPOR, V25, P1, DOI 10.1111/sms.12581
   Pressler A, 2010, PREV MED, V51, P234, DOI 10.1016/j.ypmed.2010.07.008
   Puglisi MJ, 2008, LIPIDS HEALTH DIS, V7, DOI 10.1186/1476-511X-7-14
   Serwe KM, 2011, J WOMENS HEALTH, V20, P247, DOI 10.1089/jwh.2010.2019
   Swift DL, 2014, PROG CARDIOVASC DIS, V56, P441, DOI 10.1016/j.pcad.2013.09.012
   Thompson D, 2010, J APPL PHYSIOL, V108, P769, DOI 10.1152/japplphysiol.00822.2009
   Turner JE, 2010, AM J CLIN NUTR, V92, P1009, DOI 10.3945/ajcn.2010.29471
   Wild S, 2004, DIABETES CARE, V27, P1047, DOI 10.2337/diacare.27.5.1047
   Williams DM, 2015, ANN BEHAV MED, V49, P280, DOI 10.1007/s12160-014-9642-7
   Wu YT, 2011, PREV MED, V52, P337, DOI 10.1016/j.ypmed.2011.02.018
   Yang PY, 2012, J PHYSIOTHER, V58, P157, DOI 10.1016/S1836-9553(12)70106-6
   Zanuso S, 2017, BRIT J SPORT MED, V51, P1533, DOI 10.1136/bjsports-2016-096724
NR 42
TC 6
Z9 7
U1 1
U2 30
PU ACADEMIC PRESS INC ELSEVIER SCIENCE
PI SAN DIEGO
PA 525 B ST, STE 1900, SAN DIEGO, CA 92101-4495 USA
SN 0091-7435
EI 1096-0260
J9 PREV MED
JI Prev. Med.
PD SEP
PY 2018
VL 114
BP 156
EP 163
DI 10.1016/j.ypmed.2018.07.007
PG 8
WC Public, Environmental & Occupational Health; Medicine, General &
   Internal
WE Science Citation Index Expanded (SCI-EXPANDED); Social Science Citation Index (SSCI)
SC Public, Environmental & Occupational Health; General & Internal Medicine
GA GP2MM
UT WOS:000440667800020
PM 30003896
DA 2026-02-13
ER

PT J
AU Mazur, A
   Westerman, R
   Werdecker, A
   Mueller, U
AF Mazur, Allan
   Westerman, Ronny
   Werdecker, Andrea
   Mueller, Ulrich
TI Testosterone and type 2 diabetes in men
SO AGING MALE
LA English
DT Article
DE Aging; fasting glucose; obesity; testosterone; Type 2 diabetes
ID HORMONE-BINDING GLOBULIN; METABOLIC SYNDROME; INCREASED RISK; HEALTH;
   DEFICIENCY; MORTALITY
AB Objective: To assess from observational data if low testosterone in men is an independent risk factor for high fasting glucose (FG) and for a diagnosis of type 2 diabetes (T2D).
   Methods: Multivariate analysis of data from 991 male US Air Force veterans who completed six medical examinations over 20 years.
   Results: Low testosterone was moderately related to high FG, independent of age and obesity. Low testosterone is a very weak predictor of a diagnosis of T2D.
   Conclusions: In men, low testosterone is an independent risk factor for high FG, comparable to aging and obesity. Low testosterone is a weak predictor of a diagnosis of T2D.
C1 [Mazur, Allan] Syracuse Univ, Maxwell Sch, Syracuse, NY 13244 USA.
   [Westerman, Ronny; Werdecker, Andrea; Mueller, Ulrich] Univ Marburg, Inst Med Sociol, Marburg, Germany.
C3 Syracuse University; Philipps University Marburg
RP Mazur, A (corresponding author), Syracuse Univ, 435 Crouse Hinds Hall, Syracuse, NY 13244 USA.
EM amazur@syr.edu
RI Wickramasinghe, Nuwan/I-3578-2019
FU Intercomponent Ware Inc.; Roche Diagnostics Ltd Germany, a subsidiary of
   Hoffmann La Roche Ltd. Switzerland
FX A.M. and R.W. report no conflicts of interest. A.W. and U.M. recently
   completed a type 2 diabetes managed-care study, funded by Intercomponent
   Ware Inc. and Roche Diagnostics Ltd Germany, a subsidiary of Hoffmann La
   Roche Ltd. Switzerland, ClinicalTrials.gov Identifier NCT01556529. The
   authors alone are responsible for the content and writing of this
   article.
CR Botella-Carretero JI, 2013, J ENDOCRINOL INVEST, V36, P227, DOI 10.3275/8469
   Buffler PA, 2011, ANN EPIDEMIOL, V21, P673, DOI 10.1016/j.annepidem.2011.02.001
   CDC, 2010, HLTH PEOPL 2010 FIN
   Chin KY, 2013, EXP CLIN ENDOCR DIAB, V121, P407, DOI 10.1055/s-0033-1345164
   Corona G, 2011, INT J ANDROL, V34, P528, DOI 10.1111/j.1365-2605.2010.01117.x
   Corona G, 2011, EUR J ENDOCRINOL, V165, P687, DOI 10.1530/EJE-11-0447
   Ding EL, 2006, JAMA-J AM MED ASSOC, V295, P1288, DOI 10.1001/jama.295.11.1288
   Goto A, 2012, CARDIOVASC DIABETOL, V11, DOI 10.1186/1475-2840-11-130
   Grossmann M, 2011, J CLIN ENDOCR METAB, V96, P2341, DOI 10.1210/jc.2011-0118
   Hackett G, 2012, INT J CLIN PRACT, V66, P648, DOI 10.1111/j.1742-1241.2012.02922.x
   Harman SM, 2001, J CLIN ENDOCR METAB, V86, P724, DOI 10.1210/jc.86.2.724
   Hong D, 2013, MATURITAS, V74, P148, DOI 10.1016/j.maturitas.2012.10.016
   Jones TH, 2011, DIABETES CARE, V34, P828, DOI 10.2337/dc10-1233
   Jones TH, 2010, J DIABETES, V2, P146, DOI 10.1111/j.1753-0407.2010.00085.x
   Kelly DM, 2013, J ENDOCRINOL, V217, pR25, DOI 10.1530/JOE-12-0455
   Laaksonen DE, 2004, DIABETES CARE, V27, P1036, DOI 10.2337/diacare.27.5.1036
   Liu RT, 2013, UROLOGY, V82, P124, DOI 10.1016/j.urology.2013.03.023
   Mazur A, 1998, SOC FORCES, V77, P315, DOI 10.2307/3006019
   Michalek JE, 2008, J OCCUP ENVIRON MED, V50, P330, DOI 10.1097/JOM.0b013e31815f889b
   Muraleedharan V, 2013, EUR J ENDOCRINOL, V169, P725, DOI 10.1530/EJE-13-0321
   Ponholzer A, 2005, Aging Male, V8, P190, DOI 10.1080/13685530500298154
   Rubinow KB, 2012, CLIN ENDOCRINOL, V76, P281, DOI 10.1111/j.1365-2265.2011.04189.x
   Saad F, 2013, OBESITY, V21, P1975, DOI 10.1002/oby.20407
   Saylor PJ, 2009, J UROLOGY, V181, P1998, DOI 10.1016/j.juro.2009.01.047
   Schipf S, 2011, AGING MALE, V14, P168, DOI 10.3109/13685538.2010.524955
   Shin JY, 2012, KOREAN J FAM MED, V33, P152, DOI 10.4082/kjfm.2012.33.3.152
   Tahara N, 2010, OXID MED CELL LONGEV, V3, P262, DOI 10.4161/oxim.3.4.12734
   Tibblin G, 1996, DIABETES, V45, P1605, DOI 10.2337/diabetes.45.11.1605
   Travison TG, 2007, J CLIN ENDOCR METAB, V92, P549, DOI 10.1210/jc.2006-1859
   Vermeulen A., 1999, Journal of Endocrinological Investigation, V22, P110
NR 30
TC 18
Z9 19
U1 0
U2 3
PU TAYLOR & FRANCIS LTD
PI ABINGDON
PA 2-4 PARK SQUARE, MILTON PARK, ABINGDON OR14 4RN, OXON, ENGLAND
SN 1368-5538
EI 1473-0790
J9 AGING MALE
JI Aging Male
PD MAR
PY 2014
VL 17
IS 1
BP 18
EP 24
DI 10.3109/13685538.2013.879113
PG 7
WC Endocrinology & Metabolism; Urology & Nephrology
WE Science Citation Index Expanded (SCI-EXPANDED)
SC Endocrinology & Metabolism; Urology & Nephrology
GA AC7ZL
UT WOS:000332752700003
PM 24471529
DA 2026-02-13
ER

PT J
AU Bouchard, C
   Blair, SN
   Katzmarzyk, PT
AF Bouchard, Claude
   Blair, Steven N.
   Katzmarzyk, Peter T.
TI Less Sitting, More Physical Activity, or Higher Fitness?
SO MAYO CLINIC PROCEEDINGS
LA English
DT Article
ID ALL-CAUSE MORTALITY; CARDIORESPIRATORY FITNESS; CARDIOVASCULAR-DISEASE;
   SEDENTARY TIME; HEALTHY-MEN; ASSOCIATION; POPULATION; DEFINITION;
   LONGEVITY; VO2MAX
AB Epidemiological studies have found that time spent in sedentary behaviors, levels of physical activity, and cardiorespiratory fitness are all associated withmortality rates. They are also related to the risks of obesity, type 2 diabetes mellitus, hypertension, cardiovascular disease, aging-associated frailty, and cancer. The evidence is such that the National Institutes of Health recently launched a new Common Fund initiative aimed at identifying the molecular transducers of adaptation to physical activity in various tissues and organs. It has been estimated that 9.4% of all 57million deaths in the world in 2008 could be attributed to physical inactivity, which translates into more than 5 million deaths worldwide. Physical inactivity has a deleterious effect that is comparable to smoking and obesity. Importantly, this global estimate relates to levels of physical activity and does not take into account sedentary behavior and cardiorespiratory fitness. Currently, there are national and international guidelines for physical activity level that are highly concordant. The weekly recommendations include 150 minutes of moderate-intensity activity, 75 minutes of vigorous-intensity activity, or some combination of moderate and vigorous activity with 2 days of resistance exercise. However, these guidelines offer no recommendations regarding sedentary time or goals for cardiorespiratory fitness levels. It will be increasingly important for disease prevention, successful aging, and reduction of premature mortality to broaden the focus of the public health message to include not only more physical activity but also less sitting and higher cardiorespiratory fitness. We briefly review the evidence and discuss key issues to be addressed to make this approach a reality. (C) 2015 Mayo Foundation for Medical Education and Research
C1 [Bouchard, Claude; Katzmarzyk, Peter T.] Pennington Biomed Res Ctr, Baton Rouge, LA 70808 USA.
   [Blair, Steven N.] Univ S Carolina, Arnold Sch Publ Hlth, Columbia, SC 29208 USA.
C3 Louisiana State University System; Louisiana State University;
   Pennington Biomedical Research Center; University of South Carolina
   System; University of South Carolina Columbia
RP Bouchard, C (corresponding author), Pennington Biomed Res Ctr, Human Genom Lab, 6400 Perkins Rd, Baton Rouge, LA 70808 USA.
EM claude.bouchard@pbrc.edu
RI Bouchard, Claude/AAE-2035-2019; Katzmarzyk, Peter/N-1974-2017; Blair,
   Steven/AFU-2008-2022
OI Bouchard, Claude/0000-0002-0048-491X; Katzmarzyk,
   Peter/0000-0002-9280-6022; 
FU National Institutes of Health [HL-45670]; King Faisal Foundation of
   Saudi Arabia; John W. Barton Sr Chair in Genetics and Nutrition;
   BodyMedia, Inc; Coca-Cola Company; National Institutes of Health;
   Department of Defense; Marie Edana Corcoran Endowed Chair in Pediatric
   Obesity and Diabetes; National Institute of General Medical Sciences of
   the National Institutes of Health, Louisiana Clinical and Translational
   Science Center [1 U54 GM104940]
FX Dr Bouchard has received book royalties from Elsevier, CRC Press, and
   Human Kinetics; has received honoraria for lectures from Gatorade, Inc,
   DASA SA, and Biogenetika; has served on advisory boards for Pathway
   Genomics, Nike, Inc, and Weight Watchers International, Inc; has
   received research funding from the National Institutes of Health (grant
   HL-45670) and the King Faisal Foundation of Saudi Arabia; and is
   partially funded by the John W. Barton Sr Chair in Genetics and
   Nutrition.Dr Blair has received book royalties from Human Kinetics; has
   received honoraria for lectures and consultations from scientific,
   educational, and lay groups that are donated to the University of South
   Carolina or not-for-profit organizations; is a consultant on research
   projects with the University of Texas Southwestern Medical School and
   the University of Miami; and has received research grants from
   BodyMedia, Inc, The Coca-Cola Company, the National Institutes of
   Health, and the Department of Defense.Dr Katzmarzyk is supported in part
   by the Marie Edana Corcoran Endowed Chair in Pediatric Obesity and
   Diabetes and grant 1 U54 GM104940 from the National Institute of General
   Medical Sciences of the National Institutes of Health, which funds the
   Louisiana Clinical and Translational Science Center.
CR [Anonymous], 2014, [No title captured]
   [Anonymous], 2012, Applied Physiology, Nutrition, and Metabolism, V37, P540, DOI [10.1139/h2012-024, 10.1139/H2012-024.]
   [Anonymous], 2008, 2008 PHYS ACT GUID A
   [Anonymous], 1996, Physical Activity and Health: A Report of the Surgeon General
   Arem H, 2015, JAMA INTERN MED, V175, P959, DOI 10.1001/jamainternmed.2015.0533
   Biswas A, 2015, ANN INTERN MED, V162, P123, DOI 10.7326/M14-1651
   BLAIR SN, 1995, JAMA-J AM MED ASSOC, V273, P1093, DOI 10.1001/jama.273.14.1093
   BLAIR SN, 1989, JAMA-J AM MED ASSOC, V262, P2395, DOI 10.1001/jama.262.17.2395
   Bouchard C, 1999, J APPL PHYSIOL, V87, P1003, DOI 10.1152/jappl.1999.87.3.1003
   Bouchard C, 1998, MED SCI SPORT EXER, V30, P252, DOI 10.1097/00005768-199802000-00013
   Chauhan JS, 2013, PLOS ONE, V8, DOI [10.1371/journal.pone.0067008, 10.1371/journal.pone.0080000]
   Church TS, 2007, JAMA-J AM MED ASSOC, V297, P2081, DOI 10.1001/jama.297.19.2081
   Gibbs BB, 2015, MED SCI SPORT EXER, V47, P1295, DOI 10.1249/MSS.0000000000000517
   Grontved A, 2011, JAMA-J AM MED ASSOC, V305, P2448, DOI 10.1001/jama.2011.812
   Katzmarzyk P T, 2003, Obes Rev, V4, P257, DOI 10.1046/j.1467-789X.2003.00120.x
   Katzmarzyk PT, 2009, MED SCI SPORT EXER, V41, P998, DOI 10.1249/MSS.0b013e3181930355
   Koch LG, 2011, CIRC RES, V109, P1162, DOI 10.1161/CIRCRESAHA.111.253807
   Kodama S, 2009, JAMA-J AM MED ASSOC, V301, P2024, DOI 10.1001/jama.2009.681
   Koster A, 2012, PLOS ONE, V7, DOI 10.1371/journal.pone.0037696
   Kulinski JP, 2014, MAYO CLIN PROC, V89, P1063, DOI 10.1016/j.mayocp.2014.04.019
   Lee DC, 2011, BRIT J SPORT MED, V45, P504, DOI 10.1136/bjsm.2009.066209
   Lee DC, 2011, CIRCULATION, V124, P2483, DOI 10.1161/CIRCULATIONAHA.111.038422
   Lee IM, 2012, LANCET, V380, P219, DOI 10.1016/S0140-6736(12)61031-9
   Loprinzi PD, 2015, MAYO CLIN PROC, V90, P786, DOI 10.1016/j.mayocp.2015.02.018
   MORRIS JN, 1953, LANCET, V265, P1053
   National Institutes of Health, MOL TRANSD PHYS ACT
   PAFFENBARGER RS, 1986, NEW ENGL J MED, V314, P605, DOI 10.1056/NEJM198603063141003
   PAFFENBARGER RS, 1975, NEW ENGL J MED, V292, P545, DOI 10.1056/NEJM197503132921101
   Paffenbarger RS Jr, 2001, INT J EPIDEMIOL, V30, P1184, DOI 10.1093/ije/30.5.1184
   Pate RR, 2008, EXERC SPORT SCI REV, V36, P173, DOI 10.1097/JES.0b013e3181877d1a
   Ruiz JR, 2008, BMJ-BRIT MED J, V337, DOI 10.1136/bmj.a439
   Skinner JS, 2000, MED SCI SPORT EXER, V32, P157
   Skinner JS, 2001, J APPL PHYSIOL, V90, P1770, DOI 10.1152/jappl.2001.90.5.1770
   Thorp AA, 2011, AM J PREV MED, V41, P207, DOI 10.1016/j.amepre.2011.05.004
   Tremblay MS, 2010, APPL PHYSIOL NUTR ME, V35, P725, DOI 10.1139/H10-079
   WILHELMSEN L, 1981, CARDIOLOGY, V68, P1, DOI 10.1159/000173310
   Zhang PZ, 2014, MED SCI SPORT EXER, V46, P1366, DOI 10.1249/MSS.0000000000000225
   ,, 2010, Global recommendations on physical activity for health
NR 38
TC 182
Z9 207
U1 2
U2 69
PU ELSEVIER SCIENCE INC
PI NEW YORK
PA STE 800, 230 PARK AVE, NEW YORK, NY 10169 USA
SN 0025-6196
EI 1942-5546
J9 MAYO CLIN PROC
JI Mayo Clin. Proc.
PD NOV
PY 2015
VL 90
IS 11
BP 1533
EP 1540
DI 10.1016/j.mayocp.2015.08.005
PG 8
WC Medicine, General & Internal
WE Science Citation Index Expanded (SCI-EXPANDED)
SC General & Internal Medicine
GA CW5PM
UT WOS:000365048500013
PM 26422244
DA 2026-02-13
ER

PT J
AU Wang, SX
   Cheng, XG
   Liang, ZH
   Chen, ZY
   Zhang, JK
   Xu, Q
AF Wang, Shuxing
   Cheng, Xuange
   Liang, Zihao
   Chen, Zhenyi
   Zhang, Jiankai
   Xu, Qiang
TI Nocturnal Light Pollution Synergistically Impairs Glucose Metabolism
   With Age and Weight in Monkeys
SO JOURNAL OF DIABETES RESEARCH
LA English
DT Article
DE diabetes; glucose metabolism; impaired fasting glucose tolerance;
   insulin; light pollution; melatonin; monkey
ID CIRCADIAN MISALIGNMENT; INSULIN SENSITIVITY; MELATONIN SECRETION; SLEEP;
   NIGHT; TOLERANCE; CLOCK; CLASSIFICATION; RECEPTORS; EXPOSURE
AB Over the past decades, the global prevalence of Type 2 diabetes mellitus (T2D) and impaired glucose tolerance (IGT) has been increasing at an epidemic rate, yet the exact cause remains unknown. It is widely accepted that glucose metabolism can be impaired by circadian rhythms and sleep disturbances. Concurrently, exposures to light at night have been closely linked to circadian and sleep disturbances. However, there is no direct experiment on primates to demonstrate the precise extent of how serious light pollution impairs glucose metabolism, whether people will eventually become accustomed to this environment, and whether the pollution has synergistic impairing effects with aging and weight on glucose metabolism. To quantitatively address these questions, 137 cynomolgus were exposed to three distinct nocturnal light intensities for consecutive 10 months. Monthly glucose metabolism assessments were conducted. Data pertaining to the mortality rate of preexisting diabetes, incidence of light-induced diabetes and IGT, and alterations in insulin secretion were collected and analyzed. The results show that nocturnal light (1) caused premature deaths in individuals with preexisting diabetes; (2) intensity-dependently induced diabetes and IGT in previous healthy monkeys; (3) intensity-dependently reduced melatonin secretion; (4) had a synergistic impairing effect on glucose metabolism with aging and weight; and (5) although monkeys would eventually adapt to the environment, the disrupted glucose metabolism would not fully recover in most individuals. In conclusion, nocturnal light is associated with the global high prevalence of T2D and IGT. The harmful effects of light pollution on glucose metabolism are synergistic with age and weight.
C1 [Wang, Shuxing] Foshan Univ, Med Sch, Dept Anat, Foshan, Guangdong, Peoples R China.
   [Cheng, Xuange] Qingyuan Polytech, Dept Food & Pharmaceut Sci, Qingyuan 511510, Guangdong, Peoples R China.
   [Liang, Zihao] Qingyuan Hosp Tradit Chinese Med, Qingyuan, Peoples R China.
   [Chen, Zhenyi; Xu, Qiang] Guangdong Acad Sci, Inst Zool, Primate Res Ctr, Guangzhou, Peoples R China.
   [Zhang, Jiankai] Guangdong Univ, Dept Anat, Dongguan, Peoples R China.
C3 Foshan University; Guangdong Academy of Sciences; Institute of Zoology,
   Guangdong Academy of Sciences
RP Wang, SX (corresponding author), Foshan Univ, Med Sch, Dept Anat, Foshan, Guangdong, Peoples R China.; Zhang, JK (corresponding author), Guangdong Univ, Dept Anat, Dongguan, Peoples R China.
EM swang@fosu.edu.cn; zhangjiankai@gdmu.edu.cn
RI ; Cheng, Xuan/HTO-5957-2023
OI Wang, Shuxing/0000-0002-4583-3124; 
FU Guangdong Academy of Sciences
FX Thanks are due to Guangdong Landau Biotech Inc. for providing
   experimental, laboratorial, technical, and veterinary environments,
   services, supports, and animal husbandry.
CR Anisimov Vladimir N, 2012, Curr Aging Sci, V5, P170
   [Anonymous], Earth at Night
   [Anonymous], 2008, Lancet, V387, P1513, DOI [10.1016/S0140-6736(16)00618-8, DOI 10.1016/S0140-6736(16)00618-8]
   Arble DM, 2015, SLEEP, V38, P1849, DOI 10.5665/sleep.5226
   Bähr I, 2011, J PINEAL RES, V50, P336, DOI 10.1111/j.1600-079X.2010.00848.x
   Colagiuri S, 2021, ENDOCRIN METAB CLIN, V50, P319, DOI 10.1016/j.ecl.2021.06.004
   Contreras-Alcantara S, 2010, OBESITY, V18, P1861, DOI 10.1038/oby.2010.24
   Diabetes, About us
   diabetesatlas, IDF Diabetes Atlas Regional Factsheets
   Donga E, 2014, HAND CLINIC, V124, P107, DOI 10.1016/B978-0-444-59602-4.00007-1
   Donga E, 2010, DIABETES CARE, V33, P1573, DOI 10.2337/dc09-2317
   Dubocovich ML, 2010, PHARMACOL REV, V62, P343, DOI 10.1124/pr.110.002832
   Eckel RH, 2015, CURR BIOL, V25, P3004, DOI 10.1016/j.cub.2015.10.011
   Frese T, 2009, LIFE SCI, V85, P526, DOI 10.1016/j.lfs.2009.08.004
   Gerdin MJ, 2004, BIOCHEM PHARMACOL, V67, P2023, DOI 10.1016/j.bcp.2004.01.027
   Harris M., 1997, International Textbook of Diabetes Mellitus, VSecond
   La Fleur S E, 2014, Handb Clin Neurol, V126, P341, DOI 10.1016/B978-0-444-53480-4.00026-6
   Langenberg C, 2009, DIABETOLOGIA, V52, P1537, DOI 10.1007/s00125-009-1392-x
   Larcher S, 2015, DIABETES METAB, V41, P263, DOI 10.1016/j.diabet.2014.12.004
   Lee J, 2018, FREE RADICAL BIO MED, V119, P69, DOI 10.1016/j.freeradbiomed.2018.02.022
   Lutz TA, 2023, NAT REV ENDOCRINOL, V19, P350, DOI 10.1038/s41574-023-00818-3
   Mason IC, 2022, P NATL ACAD SCI USA, V119, DOI 10.1073/pnas.2113290119
   McMullan CJ, 2013, JAMA-J AM MED ASSOC, V309, P1388, DOI 10.1001/jama.2013.2710
   Morris CJ, 2016, J CLIN ENDOCR METAB, V101, P1066, DOI 10.1210/jc.2015-3924
   Mühlbauer E, 2012, J PINEAL RES, V52, P446, DOI 10.1111/j.1600-079X.2012.00959.x
   Nagorny CLF, 2011, J PINEAL RES, V50, P412, DOI 10.1111/j.1600-079X.2011.00859.x
   Obayashi K, 2015, CHRONOBIOL INT, V32, P310, DOI 10.3109/07420528.2014.974809
   Opperhuizen AL, 2017, DIABETOLOGIA, V60, P1333, DOI 10.1007/s00125-017-4262-y
   Peschke E, 2007, J PINEAL RES, V42, P350, DOI 10.1111/j.1600-079X.2007.00426.x
   Phillips AJK, 2019, P NATL ACAD SCI USA, V116, P12019, DOI 10.1073/pnas.1901824116
   Plano SA, 2017, FRONT NEUROL, V8, DOI 10.3389/fneur.2017.00558
   Qian JY, 2013, DIABETES, V62, P3469, DOI 10.2337/db12-1543
   Röder PV, 2016, EXP MOL MED, V48, DOI 10.1038/emm.2016.6
   Rooney MR, 2023, DIABETES CARE, V46, P1388, DOI 10.2337/dc22-2376
   Saraff V, 2016, ARCH DIS CHILD, V101, P190, DOI 10.1136/archdischild-2014-307214
   Stumpf I, 2009, J PINEAL RES, V46, P140, DOI 10.1111/j.1600-079X.2008.00638.x
   Tan E, 2014, CURR OPIN CLIN NUTR, V17, P343, DOI 10.1097/MCO.0000000000000061
   Touitou Y, 2017, LIFE SCI, V173, P94, DOI 10.1016/j.lfs.2017.02.008
   VANCAUTER E, 1992, DIABETES, V41, P368, DOI 10.2337/diabetes.41.3.368
   Vieira E, 2014, TRENDS MOL MED, V20, P685, DOI 10.1016/j.molmed.2014.10.007
   Wang SAH, 2015, PLOS ONE, V10, DOI 10.1371/journal.pone.0144774
   World Health Organization, Definition and diagnosis of diabetes mellitus and intermediate hyperglycemia
   World Health Organization, 2018, Alcohol
   Yu CHY, 2007, DIABETES RES CLIN PR, V78, P159, DOI 10.1016/j.diabres.2007.03.022
NR 44
TC 0
Z9 0
U1 0
U2 0
PU WILEY
PI HOBOKEN
PA 111 RIVER ST, HOBOKEN 07030-5774, NJ USA
SN 2314-6745
EI 2314-6753
J9 J DIABETES RES
JI J. Diabetes Res.
PY 2024
VL 2024
IS 1
AR 5112055
DI 10.1155/2024/5112055
PG 16
WC Endocrinology & Metabolism; Medicine, Research & Experimental
WE Science Citation Index Expanded (SCI-EXPANDED)
SC Endocrinology & Metabolism; Research & Experimental Medicine
GA R5X6X
UT WOS:001392180000001
PM 39950097
OA Green Submitted, gold
DA 2026-02-13
ER

PT J
AU Sun, XB
   Bulekova, K
   Yang, J
   Lai, M
   Pitsillides, AN
   Liu, X
   Zhang, YK
   Guo, XQ
   Yong, Q
   Raffield, LM
   Rotter, JI
   Rich, SS
   Abecasis, G
   Carson, AP
   Vasan, RS
   Bis, JC
   Psaty, BM
   Boerwinkle, E
   Fitzpatrick, AL
   Satizabal, CL
   Arking, DE
   Ding, J
   Levy, D
   Liu, CY
AF Sun, Xianbang
   Bulekova, Katia
   Yang, Jian
   Lai, Meng
   Pitsillides, Achilleas N.
   Liu, Xue
   Zhang, Yuankai
   Guo, Xiuqing
   Yong, Qian
   Raffield, Laura M.
   Rotter, Jerome I.
   Rich, Stephen S.
   Abecasis, Goncalo
   Carson, April P.
   Vasan, Ramachandran S.
   Bis, Joshua C.
   Psaty, Bruce M.
   Boerwinkle, Eric
   Fitzpatrick, Annette L.
   Satizabal, Claudia L.
   Arking, Dan E.
   Ding, Jun
   Levy, Daniel
   Liu, Chunyu
CA TOPMed mtDNA Working Grp
TI Association analysis of mitochondrial DNA heteroplasmic variants:
   Methods and application
SO MITOCHONDRION
LA English
DT Article
DE Mitochondrial DNA sequencing; Heteroplasmy; Association analysis;
   Gene-based test
ID TYPE-2 DIABETES-MELLITUS; MISSENSE MUTATION; PROTEIN-SYNTHESIS;
   SEQUENCE; DESIGN; GENE; ATHEROSCLEROSIS; DEFECTS; COMMON; HEART
AB We rigorously assessed a comprehensive association testing framework for heteroplasmy, employing both simulated and real-world data. This framework employed a variant allele fraction (VAF) threshold and harnessed multiple gene-based tests for robust identification and association testing of heteroplasmy. Our simulation studies demonstrated that gene-based tests maintained an appropriate type I error rate at alpha = 0.001. Notably, when 5 % or more heteroplasmic variants within a target region were linked to an outcome, burden-extension tests (including the adaptive burden test, variable threshold burden test, and z-score weighting burden test) outperformed the sequence kernel association test (SKAT) and the original burden test. Applying this framework, we conducted association analyses on whole-blood derived heteroplasmy in 17,507 individuals of African and European ancestries (31 % of African Ancestry, mean age of 62, with 58 % women) with whole genome sequencing data. We performed both cohort- and ancestry-specific association analyses, followed by meta- analysis on both pooled samples and within each ancestry group. Our results suggest that mtDNA-encoded genes/regions are likely to exhibit varying rates in somatic aging, with the notably strong associations observed between heteroplasmy in the RNR1 and RNR2 genes (p p < 0.001) and advance aging by the Original Burden test. In contrast, SKAT identified significant associations (p < 0.001) between diabetes and the aggregated effects of heteroplasmy in several protein-coding genes. Further research is warranted to validate these findings. In summary, our proposed statistical framework represents a valuable tool for facilitating association testing of heteroplasmy with disease traits in large human populations.
C1 [Sun, Xianbang; Yang, Jian; Lai, Meng; Pitsillides, Achilleas N.; Liu, Xue; Zhang, Yuankai; Liu, Chunyu] Boston Univ, Sch Publ Hlth, Dept Biostat, 801 Massachusetts Ave,3rd Floor, Boston, MA 02118 USA.
   [Bulekova, Katia] Boston Univ, Res Comp Serv, Boston, MA 02215 USA.
   [Guo, Xiuqing; Rotter, Jerome I.] Harbor UCLA Med Ctr, Lundquist Inst Biomed Innovat, Inst Translat Genom & Populat Sci, Dept Pediat, Torrance, CA 90502 USA.
   [Yong, Qian] NIA, Longitudinal Studies Sect, Translat Gerontol Branch, NIH, Baltimore, MD 21224 USA.
   [Raffield, Laura M.; Ding, Jun] Univ N Carolina, Dept Genet, Chapel Hill, NC 27514 USA.
   [Rich, Stephen S.] Univ Virginia, Ctr Publ Hlth Genom, Dept Publ Hlth Serv, Charlottesville, VA 22908 USA.
   [Abecasis, Goncalo] Univ Michigan, TOPMed Informat Res Ctr, Ann Arbor, MI 48109 USA.
   [Carson, April P.] Univ Mississippi, Med Ctr, Dept Med, Jackson, MS 39216 USA.
   [Vasan, Ramachandran S.] Boston Univ, Sch Med, Sect Prevent Med & Epidemiol, Boston, MA 02118 USA.
   [Vasan, Ramachandran S.] Boston Univ, Sch Med, Sect Cardiovasc Med, Boston, MA 02118 USA.
   [Vasan, Ramachandran S.; Satizabal, Claudia L.; Levy, Daniel; Liu, Chunyu] NHLBI, Framingham Heart Study, NIH, Framingham, MA 01702 USA.
   [Bis, Joshua C.; Psaty, Bruce M.] Univ Washington, Dept Med, Cardiovasc Hlth Res Unit, Seattle, WA 98101 USA.
   [Psaty, Bruce M.; Fitzpatrick, Annette L.] Univ Washington, Dept Epidemiol, Seattle, WA 98101 USA.
   [Psaty, Bruce M.] Univ Washington, Dept Hlth Serv, Seattle, WA 98101 USA.
   [Boerwinkle, Eric] Univ Texas Hlth Sci Ctr Houston, Human Genet Ctr, Dept Epidemiol Human Genet & Environm Sci, Houston, TX 77030 USA.
   [Boerwinkle, Eric] Baylor Coll Med, Human Genome Sequencing Ctr, Houston, TX 77030 USA.
   [Fitzpatrick, Annette L.] Univ Washington, Dept Family Med, Seattle, WA 98195 USA.
   [Fitzpatrick, Annette L.] Univ Washington, Dept Global Hlth, Seattle, WA 98195 USA.
   [Satizabal, Claudia L.] Univ Texas Hlth Sci Ctr San Antonio, Glenn Biggs Inst Alzheimers & Neurodegenerat Dis, San Antonio, TX 78229 USA.
   [Arking, Dan E.] Johns Hopkins Univ, McKusick Nathans Inst, Sch Med, Dept Genet Med, Baltimore, MD 21205 USA.
   [Levy, Daniel] NHLBI, Populat Sci Branch, NIH, Bethesda, MD 20892 USA.
C3 Boston University; Boston University; University of California System;
   University of California Los Angeles; University of California Los
   Angeles Medical Center; National Institutes of Health (NIH) - USA; NIH
   National Institute on Aging (NIA); University of North Carolina;
   University of North Carolina Chapel Hill; University of Virginia;
   University of Michigan System; University of Michigan; University of
   Mississippi Medical Center; University of Mississippi; Boston
   University; Boston University; National Institutes of Health (NIH) -
   USA; NIH National Heart Lung & Blood Institute (NHLBI); Framingham Heart
   Study; University of Washington; University of Washington Seattle;
   University of Washington; University of Washington Seattle; University
   of Washington; University of Washington Seattle; University of Texas
   System; University of Texas Health Science Center Houston; Baylor
   College of Medicine; University of Washington; University of Washington
   Seattle; University of Washington; University of Washington Seattle;
   University of Texas System; University of Texas at San Antonio; Johns
   Hopkins University; National Institutes of Health (NIH) - USA; NIH
   National Heart Lung & Blood Institute (NHLBI)
RP Liu, CY (corresponding author), Boston Univ, Sch Publ Hlth, Dept Biostat, 801 Massachusetts Ave,3rd Floor, Boston, MA 02118 USA.
EM liuc@bu.edu
RI Levy, Daniel/ABB-2752-2021; Abecasis, Goncalo/B-7840-2010; Rotter,
   Jerome/AAY-6598-2021; Ramachandran, Vasan/Y-2527-2019; Boerwinkle,
   Eric/B-9599-2015
OI Carson, April/0000-0002-7970-6756; Yang, Jian/0009-0009-7801-2021; 
FU National Heart, Lung and Blood Institute (NHLBI); TOPMed Informatics
   Research Center [R01HL-117626-02S1, HHSN268201800002I,
   R01HL-120393-02S1, HHSN268201800001I];  [R21HL144877];  [R01HL15569]; 
   [R01AG059727]
FX We included detailed acknowledgment for each cohort in Supplemental
   Materials. We thank the staff and participants of the ARIC, CHD, FHS,
   JHS, and MESA cohorts for phenotype data collections and providing
   biological samples and data for TOPMed. Whole genome sequencing (WGS)
   for the Trans-Omics in Precision Medicine (TOPMed) program was supported
   by the National Heart, Lung and Blood Institute (NHLBI). Centralized
   read mapping and genotype calling, along with variant quality metrics
   and and filtering were provided by the TOPMed Informatics Research
   Center (R01HL-117626-02S1; contract HHSN268201800002I). Phenotype
   harmonization, data management, sample-identity QC, and general study
   coordination were provided by the TOPMed Data Coordinating Center
   (R01HL-120393-02S1; contract HHSN268201800001I). Method development and
   statistical analysis was supported by R21HL144877 (X.S., K.B., A.P., and
   C.L.), R01AG059727 (X.L, C.L., and C.S.) and R01HL15569 (M.L.). The
   views expressed in this manuscript are. those of the authors and do not
   necessarily represent the views of the National Heart, Lung, and Blood
   Institute; the National Institutes of Health; or the U.S. Department of
   Health and Human Services.
CR Alharbi MA, 2019, BIOMED REP, V11, P257, DOI 10.3892/br.2019.1250
   Andrews RM, 1999, NAT GENET, V23, P147, DOI 10.1038/13779
   [Anonymous], 2021, TOPMED WHOLE GENOME
   [Anonymous], 1925, STAT METHODS RES WOR
   Behar DM, 2012, AM J HUM GENET, V90, P675, DOI 10.1016/j.ajhg.2012.03.002
   Bild DE, 2002, AM J EPIDEMIOL, V156, P871, DOI 10.1093/aje/kwf113
   Borenstein M, 2010, RES SYNTH METHODS, V1, P97, DOI 10.1002/jrsm.12
   BROWN MD, 1992, AM J HUM GENET, V51, P378
   Calabrese C, 2014, BIOINFORMATICS, V30, P3115, DOI 10.1093/bioinformatics/btu483
   CAPALDI RA, 1990, ANNU REV BIOCHEM, V59, P569, DOI 10.1146/annurev.bi.59.070190.003033
   Chen FL, 2006, MUTAT RES-FUND MOL M, V602, P26, DOI 10.1016/j.mrfmmm.2006.07.006
   Chen H, 2019, AM J HUM GENET, V104, P260, DOI 10.1016/j.ajhg.2018.12.012
   CHOMYN A, 1992, P NATL ACAD SCI USA, V89, P4221, DOI 10.1073/pnas.89.10.4221
   DAWBER TR, 1951, AM J PUBLIC HEALTH, V41, P279
   Ding J, 2015, PLOS GENET, V11, DOI [10.1371/journal.pgen.1005549, 10.1371/journal.pgen.1005306]
   FEINLEIB M, 1975, PREV MED, V4, P518, DOI 10.1016/0091-7435(75)90037-7
   Fontanesi F, 2008, IUBMB LIFE, V60, P557, DOI 10.1002/iub.86
   Fried Linda P., 1991, Annals of Epidemiology, V1, P263
   GOTO Y, 1990, NATURE, V348, P651, DOI 10.1038/348651a0
   Han F, 2010, HUM HERED, V70, P42, DOI 10.1159/000288704
   Howell N, 2003, DEV OPHTHALMOL, V37, P94
   Khalil M, 2022, NUTRIENTS, V14, DOI 10.3390/nu14153112
   KING MP, 1992, MOL CELL BIOL, V12, P480, DOI 10.1128/MCB.12.2.480
   Kraja AT, 2019, AM J HUM GENET, V104, P112, DOI 10.1016/j.ajhg.2018.12.001
   Lee S, 2012, BIOSTATISTICS, V13, P762, DOI 10.1093/biostatistics/kxs014
   Lee S, 2014, AM J HUM GENET, V95, P5, DOI 10.1016/j.ajhg.2014.06.009
   Li BS, 2008, AM J HUM GENET, V83, P311, DOI 10.1016/j.ajhg.2008.06.024
   Li R, 2004, J MED GENET, V41, P615, DOI 10.1136/jmg.2004.020230
   Liu CY, 2021, MITOCHONDRION, V60, P33, DOI 10.1016/j.mito.2021.07.004
   Liu CY, 2018, HUM GENET, V137, P203, DOI 10.1007/s00439-018-1873-4
   Liu X, 2021, CELL GENOM, V1, DOI 10.1016/j.xgen.2021.100006
   Liu YW, 2019, AM J HUM GENET, V104, P410, DOI 10.1016/j.ajhg.2019.01.002
   Ma LJ, 2000, CHINESE MED J-PEKING, V113, P111
   Maassen JA, 2001, EXP CLIN ENDOCR DIAB, V109, P127, DOI 10.1055/s-2001-14834
   Ohkubo E, 2000, BIOCHEM BIOPH RES CO, V278, P808, DOI 10.1006/bbrc.2000.3867
   Scheffler IE, 2008, MITOCHONDRIA, 2NDEDITION, P1
   Sha QY, 2013, EUR J HUM GENET, V21, P332, DOI 10.1038/ejhg.2012.143
   Sharma LK, 2009, CURR MED CHEM, V16, P1266, DOI 10.2174/092986709787846578
   Sondheimer N, 2011, HUM MOL GENET, V20, P1653, DOI 10.1093/hmg/ddr043
   Sorriento D, 2021, FRONT PHYSIOL, V12, DOI 10.3389/fphys.2021.660068
   Splansky GL, 2007, AM J EPIDEMIOL, V165, P1328, DOI 10.1093/aje/kwm021
   Stewart JB, 2015, NAT REV GENET, V16, P530, DOI 10.1038/nrg3966
   Tajima H, 2002, NEUROSCI LETT, V324, P227, DOI 10.1016/S0304-3940(02)00199-4
   Taliun D, 2021, NATURE, V590, DOI 10.1038/s41586-021-03205-y
   Valera-Alberni M, 2018, CELL STRESS, V2, P253, DOI 10.15698/cst2018.10.158
   VANDENOUWELAND JMW, 1994, DIABETES, V43, P746, DOI 10.2337/diabetes.43.6.746
   Varlamov DA, 2002, HUM MOL GENET, V11, P1797, DOI 10.1093/hmg/11.16.1797
   Voet D., 2006, FUNDAMENTALS BIOCH L, V2nd
   Wallace DC, 2015, CELL, V163, P33, DOI 10.1016/j.cell.2015.08.067
   Wallace DC, 2013, J CLIN INVEST, V123, P1405, DOI 10.1172/JCI61398
   WILLIAMS OD, 1989, AM J EPIDEMIOL, V129, P687, DOI 10.1093/oxfordjournals.aje.a115184
   Wilson JG, 2005, ETHNIC DIS, V15, pS30
   Wortmann SB, 2012, EUR J MED GENET, V55, P552, DOI 10.1016/j.ejmg.2012.06.002
   Wu MC, 2011, AM J HUM GENET, V89, P82, DOI 10.1016/j.ajhg.2011.05.029
   Yao YG, 2006, HUM GENET, V119, P505, DOI 10.1007/s00439-006-0154-9
   Ye KX, 2014, P NATL ACAD SCI USA, V111, P10654, DOI 10.1073/pnas.1403521111
   Yen K, 2020, AGING-US, V12, P11185, DOI 10.18632/aging.103534
   Zhelankin A V, 2012, Patol Fiziol Eksp Ter, P123
NR 58
TC 0
Z9 0
U1 0
U2 1
PU ELSEVIER SCI LTD
PI London
PA 125 London Wall, London, ENGLAND
SN 1567-7249
EI 1872-8278
J9 MITOCHONDRION
JI Mitochondrion
PD NOV
PY 2024
VL 79
AR 101954
DI 10.1016/j.mito.2024.101954
EA SEP 2024
PG 10
WC Cell Biology; Genetics & Heredity
WE Science Citation Index Expanded (SCI-EXPANDED)
SC Cell Biology; Genetics & Heredity
GA G8H3D
UT WOS:001318977900001
PM 39245194
OA Green Submitted
DA 2026-02-13
ER

PT J
AU Gray, K
   Bennett, M
AF Gray, Kelly
   Bennett, Martin
TI Role of DNA damage in atherosclerosis-Bystander or participant?
SO BIOCHEMICAL PHARMACOLOGY
LA English
DT Article
DE Atherosclerosis; DNA damage; Apoptosis; Senescence
ID SMOOTH-MUSCLE-CELLS; TYPE-2 DIABETES-MELLITUS; CORONARY-ARTERY-DISEASE;
   STRAND-BREAK REPAIR; OXIDATIVE STRESS; CARDIOVASCULAR-DISEASE; METABOLIC
   SYNDROME; ENDOTHELIAL DYSFUNCTION; VASCULAR-DISEASE; APOLIPOPROTEIN-E
AB Atherosclerosis leading to cardiovascular disease is the leading cause of death among western populations. Atherosclerosis in characterised by the development of a fibrofatty lesion that consists of a diverse cell population, including inflammatory cells that create an intensely oxidising environment within the vessel. Coupled with normal replication, the local intracellular and extracellular environment causes damage to cellular DNA that is recognised and repaired by the DNA damage response (DDR) pathway. The role of DNA damage and the resulting deregulation of 'normal' cellular behaviour and subsequent loss of cell cycle control checkpoints have been widely studied in cancer. However, despite the extensive evidence for DNA damage in atherosclerosis, it is only over the past two decades that a causative link between DNA damage and atherosclerosis has been hypothesised. Whilst atherosclerosis is a feature of human disease characterised by defects in DNA damage, currently the role of DNA damage in the initiation and progression of atherosclerosis remains highly debated, as a 'chicken and egg' situation. This review will analyse the evidence for, the causes of, and consequences of DNA damage in atherosclerosis, detail the DNA damage response pathway that results in these consequences, and highlight therapeutic opportunities in this area. We also outline the evidence that DNA damage is a cause of both initiation and progression of atherosclerosis, and not just a consequence of disease. (C) 2011 Elsevier Inc. All rights reserved.
C1 [Gray, Kelly; Bennett, Martin] Univ Cambridge, Div Cardiovasc Med, Addenbrookes Hosp, Addenbrookes Ctr Clin Invest, Cambridge CB2 0QQ, England.
C3 University of Cambridge; Cambridge University Hospitals NHS Foundation
   Trust; Addenbrooke's Hospital
RP Gray, K (corresponding author), Univ Cambridge, Div Cardiovasc Med, Addenbrookes Hosp, Addenbrookes Ctr Clin Invest, Box 110, Cambridge CB2 0QQ, England.
EM klg42@cam.ac.uk
OI Bennett, Martin/0000-0002-2565-1825
FU British Heart Foundation [RG/08/009/25841] Funding Source: researchfish;
   Medical Research Council [G0800784, G1000847] Funding Source:
   researchfish; British Heart Foundation [RG/08/009/25841] Funding Source:
   Medline; Medical Research Council [G1000847, G0800784] Funding Source:
   Medline; MRC [G0800784, G1000847] Funding Source: UKRI
CR Ahmed FN, 2006, ANN NY ACAD SCI, V1084, P481, DOI 10.1196/annals.1372.022
   Aleman BMP, 2007, BLOOD, V109, P1878, DOI 10.1182/blood-2006-07-034405
   Ballinger SW, 2002, CIRCULATION, V106, P544, DOI 10.1161/01.CIR.0000023921.93743.89
   Banin S, 1998, SCIENCE, V281, P1674, DOI 10.1126/science.281.5383.1674
   BENNETT MR, 1995, J CLIN INVEST, V95, P2266, DOI 10.1172/JCI117917
   Blackburn EH, 2001, CELL, V106, P661, DOI 10.1016/S0092-8674(01)00492-5
   Bleys J, 2006, AM J CLIN NUTR, V84, P880, DOI 10.1093/ajcn/84.4.880
   Botto N, 2005, MUTAT RES-FUND MOL M, V570, P81, DOI 10.1016/j.mrfmmm.2004.10.003
   Botto N, 2001, MUTAT RES-GEN TOX EN, V493, P23, DOI 10.1016/S1383-5718(01)00162-0
   Burtner CR, 2010, NAT REV MOL CELL BIO, V11, P567, DOI 10.1038/nrm2944
   Chan GC, 2005, J IMMUNOL, V175, P3846, DOI 10.4049/jimmunol.175.6.3846
   Clarke M, 2006, AM J NEPHROL, V26, P531, DOI 10.1159/000097815
   Clarke MCH, 2008, CIRC RES, V102, P1529, DOI 10.1161/CIRCRESAHA.108.175976
   Colvin OM, 1999, CURR PHARM DESIGN, V5, P555
   Cook NR, 2007, ARCH INTERN MED, V167, P1610, DOI 10.1001/archinte.167.15.1610
   Costopouzos C, 2008, BIOCHEM PHARMACOL, V75, P1251, DOI 10.1016/j.bcp.2007.10.006
   Curigliano G, 2010, PROG CARDIOVASC DIS, V53, P94, DOI 10.1016/j.pcad.2010.05.006
   Dandona P, 2002, AM J CARDIOL, V90, p27G
   Dietrich M, 2009, ATHEROSCLEROSIS, V205, P549, DOI 10.1016/j.atherosclerosis.2008.12.019
   Eid W, 2010, EMBO REP, V11, P962, DOI 10.1038/embor.2010.157
   Elledge SJ, 1996, SCIENCE, V274, P1664, DOI 10.1126/science.274.5293.1664
   Fiordaliso F, 2006, LIFE SCI, V79, P121, DOI 10.1016/j.lfs.2005.12.036
   Friedberg EC, 2003, NATURE, V421, P436, DOI 10.1038/nature01408
   García-Ramírez M, 2008, DIABETES METAB, V34, P117, DOI 10.1016/j.diabet.2007.10.011
   Green DR, 2005, CELL, V121, P671, DOI 10.1016/j.cell.2005.05.019
   Hartlerode AJ, 2009, BIOCHEM J, V423, P157, DOI 10.1042/BJ20090942
   He GG, 2005, ONCOGENE, V24, P2929, DOI 10.1038/sj.onc.1208474
   Herbig U, 2004, MOL CELL, V14, P501, DOI 10.1016/S1097-2765(04)00256-4
   Jabbur JR, 2000, ONCOGENE, V19, P6203, DOI 10.1038/sj.onc.1204017
   Karisson-Rosenthal C, 2006, TRENDS CELL BIOL, V16, P285, DOI 10.1016/j.tcb.2006.04.002
   Katsiki N, 2009, CLIN NUTR, V28, P3, DOI 10.1016/j.clnu.2008.10.011
   Kris-Etherton Penny M., 2002, American Journal of Medicine, V113, p71S, DOI 10.1016/S0002-9343(01)00995-0
   Larsen AK, 2003, PHARMACOL THERAPEUT, V99, P167, DOI 10.1016/S0163-7258(03)00058-5
   Laukkanen MO, 1999, ARTERIOSCL THROM VAS, V19, P2171, DOI 10.1161/01.ATV.19.9.2171
   LINDAHL T, 1972, BIOCHEMISTRY-US, V11, P3610, DOI 10.1021/bi00769a018
   Liu YY, 2006, J CELL SCI, V119, P4644, DOI 10.1242/jcs.03263
   Loke WM, 2010, ARTERIOSCL THROM VAS, V30, P749, DOI 10.1161/ATVBAHA.109.199687
   Lund G, 2004, J BIOL CHEM, V279, P29147, DOI 10.1074/jbc.M403618200
   Madamanchi NR, 2005, ARTERIOSCL THROM VAS, V25, P950, DOI 10.1161/01.ATV.0000161050.77646.68
   Mahmoudi M, 2008, CIRC RES, V103, P717, DOI 10.1161/CIRCRESAHA.108.182899
   Mäkiniemi M, 2001, J BIOL CHEM, V276, P30399, DOI 10.1074/jbc.M102245200
   Manfredini V, 2010, CELL BIOCHEM FUNCT, V28, P360, DOI 10.1002/cbf.1654
   Martinet W, 2002, CIRCULATION, V106, P927, DOI 10.1161/01.CIR.0000026393.47805.21
   Martinet W, 2001, CIRC RES, V88, P733, DOI 10.1161/hh0701.088684
   Martínez-González J, 2007, CURR PHARM DESIGN, V13, P1771, DOI 10.2174/138161207780831220
   Massip L, 2006, EXP GERONTOL, V41, P157, DOI 10.1016/j.exger.2005.10.011
   Matsuoka S, 2007, SCIENCE, V316, P1160, DOI 10.1126/science.1140321
   Matthews C, 2006, CIRC RES, V99, P156, DOI 10.1161/01.RES.0000233315.38086.bc
   Mercer JR, 2010, CIRC RES, V107, P1021, DOI 10.1161/CIRCRESAHA.110.218966
   Miller ER, 2010, AM J CARDIOL, V106, P517, DOI 10.1016/j.amjcard.2010.03.064
   Newby D, 2005, PLACENTA, V26, P201, DOI 10.1016/j.placenta.2004.05.002
   Oeseburg H, 2009, HYPERTENSION, V53, P417, DOI 10.1161/HYPERTENSIONAHA.108.123729
   Orie NN, 2000, EXP CLIN ENDOCR DIAB, V108, P175, DOI 10.1055/s-2000-7740
   Pardo B, 2009, CELL MOL LIFE SCI, V66, P1039, DOI 10.1007/s00018-009-8740-3
   Pogribny IP, 2009, CELL MOL LIFE SCI, V66, P2249, DOI 10.1007/s00018-009-0015-5
   Ragnauth CD, 2010, CIRCULATION, V121, P2200, DOI 10.1161/CIRCULATIONAHA.109.902056
   Rauen M, 2000, J BIOL CHEM, V275, P29767, DOI 10.1074/jbc.M005782200
   Ravn-Haren G, 2008, BRIT J NUTR, V99, P883, DOI 10.1017/S0007114507825153
   REIDY MA, 1985, LAB INVEST, V53, P513
   Rogakou EP, 1998, J BIOL CHEM, V273, P5858, DOI 10.1074/jbc.273.10.5858
   ROSS R, 1993, NATURE, V362, P801, DOI 10.1038/362801a0
   Rupnik A, 2008, CURR BIOL, V18, pR455, DOI 10.1016/j.cub.2008.03.040
   Sampson MJ, 2006, DIABETES CARE, V29, P283, DOI 10.2337/diacare.29.02.06.dc05-1715
   Sampson MJ, 2001, CLIN SCI, V101, P235, DOI 10.1042/CS20010112
   Sancar A, 2004, ANNU REV BIOCHEM, V73, P39, DOI 10.1146/annurev.biochem.73.011303.073723
   Scaffidi P, 2006, SCIENCE, V312, P1059, DOI 10.1126/science.1127168
   Schneider JG, 2006, CELL METAB, V4, P377, DOI 10.1016/j.cmet.2006.10.002
   So SR, 2009, J CELL BIOL, V187, P977, DOI 10.1083/jcb.200906064
   Song FF, 2007, CLIN SCI, V112, P599, DOI 10.1042/CS20060323
   Stewart FA, 2006, AM J PATHOL, V168, P649, DOI 10.2353/ajpath.2006.050409
   Stewart GS, 2003, NATURE, V421, P961, DOI 10.1038/nature01446
   Stucki M, 2006, DNA REPAIR, V5, P534, DOI 10.1016/j.dnarep.2006.01.012
   Stucki M, 2005, CELL, V123, P1213, DOI 10.1016/j.cell.2005.09.038
   Su Y, 2000, ANN INTERN MED, V133, P770, DOI 10.7326/0003-4819-133-10-200011210-00009
   Taylor CW, 2007, INT J RADIAT ONCOL, V69, P1484, DOI 10.1016/j.ijrobp.2007.05.034
   van den Belt-Dusebout AW, 2006, J CLIN ONCOL, V24, P467, DOI 10.1200/JCO.2005.02.7193
   Van der Meeren A, 1999, CYTOKINE, V11, P831, DOI 10.1006/cyto.1999.0497
   Velez JM, 2011, PLOS ONE, V6, DOI 10.1371/journal.pone.0018005
   VONHOFF DD, 1979, ANN INTERN MED, V91, P710, DOI 10.7326/0003-4819-91-5-710
   Wang L, 2000, GENETICS, V154, P357
   Warnholtz A, 1999, CIRCULATION, V99, P2027, DOI 10.1161/01.CIR.99.15.2027
   Wassmann S, 2001, HYPERTENSION, V37, P1450, DOI 10.1161/01.HYP.37.6.1450
   Yamada N, 2003, INTERNAL MED, V42, P135, DOI 10.2169/internalmedicine.42.135
   Yazdi PT, 2002, GENE DEV, V16, P571, DOI 10.1101/gad.970702
   Yun MH, 2009, NATURE, V459, P460, DOI 10.1038/nature07955
   Zhu CM, 2002, CELL, V109, P811, DOI 10.1016/S0092-8674(02)00770-5
NR 86
TC 49
Z9 52
U1 0
U2 11
PU PERGAMON-ELSEVIER SCIENCE LTD
PI OXFORD
PA THE BOULEVARD, LANGFORD LANE, KIDLINGTON, OXFORD OX5 1GB, ENGLAND
SN 0006-2952
EI 1873-2968
J9 BIOCHEM PHARMACOL
JI Biochem. Pharmacol.
PD OCT 1
PY 2011
VL 82
IS 7
BP 693
EP 700
DI 10.1016/j.bcp.2011.06.025
PG 8
WC Pharmacology & Pharmacy
WE Science Citation Index Expanded (SCI-EXPANDED)
SC Pharmacology & Pharmacy
GA 812UA
UT WOS:000294317200001
PM 21726542
OA Green Submitted
DA 2026-02-13
ER

PT J
AU Ohyama, K
   Suzuki, K
AF Ohyama, Kana
   Suzuki, Katsuya
TI Dihydrocapsiate improved age-associated impairments in mice by
   increasing energy expenditure
SO AMERICAN JOURNAL OF PHYSIOLOGY-ENDOCRINOLOGY AND METABOLISM
LA English
DT Article
DE dihydrocapsiate; aging; liver steatosis; inflammation; fat oxidation
ID CAPSAICIN ANALOGS CAPSINOIDS; BROWN ADIPOSE-TISSUE; DIET-INDUCED
   OBESITY; CH-19 SWEET; METABOLIC SYNDROME; HEPATIC STEATOSIS; OXIDATIVE
   STRESS; CAPSICUM-ANNUUM; LIVER-DISEASE; C. ELEGANS
AB Metabolic dysfunction is associated with aging and results in age-associated chronic diseases, including type 2 diabetes mellitus, cardiovascular disease, and stroke. Hence, there has been a focus on increasing energy expenditure in aged populations to protect them from age-associated diseases. Dihydrocapsiate (DCT) is a compound that belongs to the capsinoid family. Capsinoids are capsaicin analogs that are found in nonpungent peppers and increase whole body energy expenditure. However, their effect on energy expenditure has been reported only in young populations, and to date the effectiveness of DCT in increasing energy expenditure in aged populations has not been investigated. In this study, we investigated whether DCT supplementation in aged mice improves age-associated impairments. We obtained 5-wk-old and 1-yr-old male C57BL/6J mice and randomly assigned the aged mice to two groups, resulting in a total of three groups: 1) young mice, 2) old mice, and 3) old mice supplemented with 0.3% DCT. After 12 wk of supplementation, blood and tissue samples were collected and analyzed. DCT significantly suppressed age-associated fat accumulation, adipocyte hypertrophy, and liver steatosis. In addition, the DCT treatment dramatically suppressed age-associated increases in hepatic inflammation, immune cell infiltration, and oxidative stress. DCT exerted these suppression effects by increasing energy expenditure linked to upregulation of both the oxidative phosphorylation gene program and fatty acid oxidation in skeletal muscle. These results indicate that DCT efficiently improves age-associated impairments, including liver steatosis and inflammation, in part by increasing energy expenditure via activation of the fat oxidation pathway in skeletal muscle.
C1 [Ohyama, Kana; Suzuki, Katsuya] Ajinomoto Co Inc, Frontier Res Labs, Inst Innovat, Kawasaki Ku, Kawasaki, Kanagawa, Japan.
C3 Ajinomoto Co Inc
RP Ohyama, K (corresponding author), Ajinomoto, Frontier Res Labs, Inst Innovat, Kawasaki, Kanagawa 2108681, Japan.
EM kana_oyama@ajinomoto.com
CR ADAMS RF, 1977, CLIN CHEM, V23, P1226
   Angulo P, 2002, NEW ENGL J MED, V346, P1221, DOI 10.1038/nrdp.2015.80
   [Anonymous], 2009, 2008-2013 action plan for the global strategy for the prevention and control of noncommunicable diseases: prevent and control cardiovascular diseases, cancers, chronic respiratory diseases and diabetes
   Baraldi PG, 2010, J MED CHEM, V53, P5085, DOI 10.1021/jm100062h
   Baur JA, 2006, NATURE, V444, P337, DOI 10.1038/nature05354
   Baur JA, 2006, NAT REV DRUG DISCOV, V5, P493, DOI 10.1038/nrd2060
   Bosy-Westphal A, 2003, J NUTR, V133, P2356, DOI 10.1093/jn/133.7.2356
   Burnett C, 2011, NATURE, V477, P482, DOI 10.1038/nature10296
   Cannon B, 2004, PHYSIOL REV, V84, P277, DOI 10.1152/physrev.00015.2003
   Cantó C, 2012, PHARMACOL REV, V64, P166, DOI 10.1124/pr.110.003905
   COHEN JA, 1979, DIGEST DIS SCI, V24, P835, DOI 10.1007/BF01324898
   Duval C, 2010, DIABETES, V59, P3181, DOI 10.2337/db10-0224
   Everaerts W, 2011, CURR BIOL, V21, P316, DOI 10.1016/j.cub.2011.01.031
   Finkel T, 2000, NATURE, V408, P239, DOI 10.1038/35041687
   FOLCH J, 1957, J BIOL CHEM, V226, P497
   Ford ES, 2002, JAMA-J AM MED ASSOC, V287, P356, DOI 10.1001/jama.287.3.356
   Franceschi C, 2000, ANN NY ACAD SCI, V908, P244
   Galgani JE, 2010, AM J CLIN NUTR, V92, P1089, DOI 10.3945/ajcn.2010.30036
   Gan Lay, 2011, Curr Gerontol Geriatr Res, V2011, P831536, DOI 10.1155/2011/831536
   Hamilton MT, 2007, DIABETES, V56, P2655, DOI 10.2337/db07-0882
   Howitz KT, 2003, NATURE, V425, P191, DOI 10.1038/nature01960
   Hunter GR, 2001, AM J CLIN NUTR, V73, P333
   Ida H, 2003, PHYSIOL GENOMICS, V15, P258, DOI 10.1152/physiolgenomics.00126.2003
   Inoue N, 2007, BIOSCI BIOTECH BIOCH, V71, P380, DOI 10.1271/bbb.60341
   Jo J, 2009, PLOS COMPUT BIOL, V5, DOI 10.1371/journal.pcbi.1000324
   Kalyani RR, 2014, LANCET DIABETES ENDO, V2, P819, DOI 10.1016/S2213-8587(14)70034-8
   Kelder Bruce, 2007, Comp Hepatol, V6, P4, DOI 10.1186/1476-5926-6-4
   Kobata K, 1998, J AGR FOOD CHEM, V46, P1695, DOI 10.1021/jf980135c
   Kobata K, 1999, J NAT PROD, V62, P335, DOI 10.1021/np9803373
   Lee TA, 2010, NUTR METAB, V7, DOI 10.1186/1743-7075-7-78
   Liu BL, 2007, CANCER BIOL THER, V6, P1833, DOI 10.4161/cbt.6.12.5161
   Masuda Y, 2003, J APPL PHYSIOL, V95, P2408, DOI 10.1152/japplphysiol.00828.2002
   Nedergaard J, 2001, BBA-BIOENERGETICS, V1504, P82, DOI 10.1016/S0005-2728(00)00247-4
   Ohnuki K, 2001, BIOSCI BIOTECH BIOCH, V65, P2033, DOI 10.1271/bbb.65.2033
   Ohnuki K, 2001, BIOSCI BIOTECH BIOCH, V65, P2735, DOI 10.1271/bbb.65.2735
   Ohyama K, 2015, AM J PHYSIOL-ENDOC M, V308, pE315, DOI 10.1152/ajpendo.00354.2014
   Okamatsu-Ogura Y, 2015, J FUNCT FOODS, V19, P1, DOI 10.1016/j.jff.2015.09.005
   Patapoutian A, 2003, NAT REV NEUROSCI, V4, P529, DOI 10.1038/nrn1141
   Perez-Daga JA, 2006, TRANSPLANT P, V38, P2468, DOI 10.1016/j.transproceed.2006.08.077
   Petersen KF, 2003, SCIENCE, V300, P1140, DOI 10.1126/science.1082889
   Premoli A, 2009, Minerva Gastroenterol Dietol, V55, P71
   Prolla TA, 2002, CHEM SENSES, V27, P299, DOI 10.1093/chemse/27.3.299
   Reuter S, 2010, FREE RADICAL BIO MED, V49, P1603, DOI 10.1016/j.freeradbiomed.2010.09.006
   Reyes I, 2005, PROSTATE, V63, P169, DOI 10.1002/pros.20164
   Riera CE, 2014, CELL, V157, P1023, DOI 10.1016/j.cell.2014.03.051
   Roberts SB, 2006, PHYSIOL REV, V86, P651, DOI 10.1152/physrev.00019.2005
   Rosa A, 2002, J AGR FOOD CHEM, V50, P7396, DOI 10.1021/jf020431w
   Sasahara I, 2010, BIOSCI BIOTECH BIOCH, V74, P274, DOI 10.1271/bbb.90570
   Shintaku K, 2012, BRIT J PHARMACOL, V165, P1476, DOI 10.1111/j.1476-5381.2011.01634.x
   Shirai Y, 2010, INT J TOXICOL, V29, p15S, DOI 10.1177/1091581809359427
   Singh P, 2008, HEPATOLOGY, V47, P1680, DOI 10.1002/hep.22224
   Slawik M, 2006, AGEING RES REV, V5, P144, DOI 10.1016/j.arr.2006.03.004
   St-Onge MP, 2010, NUTRITION, V26, P152, DOI 10.1016/j.nut.2009.07.004
   Starling RD, 2001, INT J SPORT NUTR EXE, V11, pS208, DOI 10.1123/ijsnem.11.s1.s208
   Timmers S, 2012, AGING-US, V4, P146, DOI 10.18632/aging.100445
   Vang O, 2011, PLOS ONE, V6, DOI 10.1371/journal.pone.0019881
   Vriens J, 2008, CURR NEUROPHARMACOL, V6, P79, DOI 10.2174/157015908783769644
   Wanner SP, 2012, CELL CYCLE, V11, P343, DOI 10.4161/cc.11.2.18772
   Wood JG, 2004, NATURE, V430, P686, DOI 10.1038/nature02789
   World Health Organisation, 2002, WHO EUR SER, V97
   Xiao R, 2013, CELL, V152, P806, DOI 10.1016/j.cell.2013.01.020
   Yoneshiro T, 2012, AM J CLIN NUTR, V95, P845, DOI 10.3945/ajcn.111.018606
   Yoneshiro T, 2011, OBESITY, V19, P1755, DOI 10.1038/oby.2011.125
NR 63
TC 7
Z9 7
U1 1
U2 3
PU AMER PHYSIOLOGICAL SOC
PI BETHESDA
PA 9650 ROCKVILLE PIKE, BETHESDA, MD 20814 USA
SN 0193-1849
EI 1522-1555
J9 AM J PHYSIOL-ENDOC M
JI Am. J. Physiol.-Endocrinol. Metab.
PD NOV
PY 2017
VL 313
IS 5
BP E586
EP E597
DI 10.1152/ajpendo.00132.2017
PG 12
WC Endocrinology & Metabolism; Physiology
WE Science Citation Index Expanded (SCI-EXPANDED)
SC Endocrinology & Metabolism; Physiology
GA FO1FU
UT WOS:000416502900008
PM 28811294
OA Bronze
DA 2026-02-13
ER

PT J
AU Xia, BQ
   Zeng, P
   Xue, YL
   Li, Q
   Xie, JH
   Xu, JM
   Wu, WZ
   Yang, XB
AF Xia, Bingqing
   Zeng, Ping
   Xue, Yuling
   Li, Qian
   Xie, Jianhui
   Xu, Jiamin
   Wu, Wenzhen
   Yang, Xiaobo
TI Identification of potential shared gene signatures between gastric
   cancer and type 2 diabetes: a data-driven analysis
SO FRONTIERS IN MEDICINE
LA English
DT Article
DE bioinformatics; gastric cancer; type 2 diabetes; crosstalk genes;
   pathways
ID EXTRACELLULAR-MATRIX; COLLAGEN VI; CELLULAR SENESCENCE; FIBRONECTIN;
   EXPRESSION; FIBULIN-1; MODELS; PATHOGENESIS; ASSOCIATION; SUPPRESSES
AB Background Gastric cancer (GC) and type 2 diabetes (T2D) contribute to each other, but the interaction mechanisms remain undiscovered. The goal of this research was to explore shared genes as well as crosstalk mechanisms between GC and T2D.Methods The Gene Expression Omnibus (GEO) database served as the source of the GC and T2D datasets. The differentially expressed genes (DEGs) and weighted gene co-expression network analysis (WGCNA) were utilized to identify representative genes. In addition, overlapping genes between the representative genes of the two diseases were used for functional enrichment analysis and protein-protein interaction (PPI) network. Next, hub genes were filtered through two machine learning algorithms. Finally, external validation was undertaken with data from the Cancer Genome Atlas (TCGA) database.Results A total of 292 and 541 DEGs were obtained from the GC (GSE29272) and T2D (GSE164416) datasets, respectively. In addition, 2,704 and 336 module genes were identified in GC and T2D. Following their intersection, 104 crosstalk genes were identified. Enrichment analysis indicated that "ECM-receptor interaction," "AGE-RAGE signaling pathway in diabetic complications," "aging," and "cellular response to copper ion" were mutual pathways. Through the PPI network, 10 genes were identified as candidate hub genes. Machine learning further selected BGN, VCAN, FN1, FBLN1, COL4A5, COL1A1, and COL6A3 as hub genes.Conclusion "ECM-receptor interaction," "AGE-RAGE signaling pathway in diabetic complications," "aging," and "cellular response to copper ion" were revealed as possible crosstalk mechanisms. BGN, VCAN, FN1, FBLN1, COL4A5, COL1A1, and COL6A3 were identified as shared genes and potential therapeutic targets for people suffering from GC and T2D.
C1 [Xia, Bingqing; Zeng, Ping; Xue, Yuling] Guangzhou Univ Chinese Med, Clin Coll 2, Guangzhou, Peoples R China.
   [Li, Qian; Xie, Jianhui; Xu, Jiamin; Wu, Wenzhen; Yang, Xiaobo] Guangzhou Univ Chinese Med, Affiliated Hosp 2, Guangzhou, Peoples R China.
   [Li, Qian; Xie, Jianhui; Xu, Jiamin; Wu, Wenzhen; Yang, Xiaobo] Guangzhou Univ Chinese Med, State Key Lab Dampness Syndrome Chinese Med, Affiliated Hosp 2, Guangzhou, Peoples R China.
   [Li, Qian; Xie, Jianhui; Xu, Jiamin; Wu, Wenzhen; Yang, Xiaobo] Guangdong Prov Key Lab Clin Res Tradit Chinese Med, Guangzhou, Peoples R China.
C3 Guangzhou University of Chinese Medicine; Guangzhou University of
   Chinese Medicine; Guangzhou University of Chinese Medicine
RP Yang, XB (corresponding author), Guangzhou Univ Chinese Med, Affiliated Hosp 2, Guangzhou, Peoples R China.; Yang, XB (corresponding author), Guangzhou Univ Chinese Med, State Key Lab Dampness Syndrome Chinese Med, Affiliated Hosp 2, Guangzhou, Peoples R China.; Yang, XB (corresponding author), Guangdong Prov Key Lab Clin Res Tradit Chinese Med, Guangzhou, Peoples R China.
EM yangxiaobo39358517@hotmail.com
OI zeng, ping/0009-0003-1994-7173
FU Key Project of State Key Laboratory of Dampness Syndrome of Chinese
   Medicine
FX No Statement Available
CR Abe R, 2008, CURR PHARM DESIGN, V14, P940, DOI 10.2174/138161208784139765
   Ai J, 2013, MOL MED REP, V7, P16, DOI 10.3892/mmr.2012.1152
   ALi A, 2023, Journal of Population and Therapeutics and Clinical Pharmacology, DOI [10.53555/jptcp.v30i18.3467, DOI 10.53555/JPTCP.V30I18.3467]
   Ali SL, 2023, FRONT IMMUNOL, V14, DOI 10.3389/fimmu.2023.1284366
   Balasundaram A, 2022, ADV PROTEIN CHEM STR, P247, DOI 10.1016/bs.apcsb.2021.11.006
   Bao BW, 2019, FRONT ONCOL, V9, DOI 10.3389/fonc.2019.01243
   Bonnans C, 2014, NAT REV MOL CELL BIO, V15, P786, DOI 10.1038/nrm3904
   Burr SD, 2020, FRONT CELL DEV BIOL, V8, DOI 10.3389/fcell.2020.00112
   Carbon S, 2019, NUCLEIC ACIDS RES, V47, pD330, DOI 10.1093/nar/gky1055
   Cescon M, 2015, J CELL SCI, V128, P3525, DOI 10.1242/jcs.169748
   Chen PW, 2013, TRENDS MOL MED, V19, P410, DOI 10.1016/j.molmed.2013.04.001
   Cheng YY, 2008, BRIT J CANCER, V99, P2083, DOI 10.1038/sj.bjc.6604760
   Cheung KS, 2019, DIABETES CARE, V42, P1769, DOI 10.2337/dc19-0437
   Coppé JP, 2010, ANNU REV PATHOL-MECH, V5, P99, DOI 10.1146/annurev-pathol-121808-102144
   Currie CJ, 2012, DIABETES CARE, V35, P299, DOI 10.2337/dc11-1313
   da Silva DA, 2022, J INORG BIOCHEM, V226, DOI 10.1016/j.jinorgbio.2021.111634
   De Bruijn KMJ, 2015, ANN SURG, V261, P854, DOI 10.1097/SLA.0000000000000819
   Denoyer D, 2018, METAL IONS LIFE SCI, V18, P469, DOI 10.1515/9783110470734-016
   Di Micco R, 2021, NAT REV MOL CELL BIO, V22, P75, DOI 10.1038/s41580-020-00314-w
   Dinh P, 2024, J BIOMOL STRUCT DYN, V42, P5114, DOI 10.1080/07391102.2023.2225109
   Fajarda O, 2023, COMPUT BIOL MED, V159, DOI 10.1016/j.compbiomed.2023.106867
   Ferrannini E, 2014, NEW ENGL J MED, V371, P1547, DOI 10.1056/NEJMcibr1409796
   Friedman J, 2010, J STAT SOFTW, V33, P1, DOI 10.18637/jss.v033.i01
   Gao Z, 2021, FRONT ENDOCRINOL, V12, DOI 10.3389/fendo.2021.721202
   GODYNA S, 1995, MATRIX BIOL, V14, P467, DOI 10.1016/0945-053X(95)90004-7
   Harikrishnan K, 2015, MECH DEVELOP, V136, P123, DOI 10.1016/j.mod.2014.12.005
   Hiebert LM, 2021, SEMIN THROMB HEMOST, V47, P261, DOI 10.1055/s-0041-1724118
   Hu YF, 2022, FRONT ENDOCRINOL, V13, DOI 10.3389/fendo.2022.847760
   Hwangbo Y, 2018, JAMA ONCOL, V4, P1099, DOI 10.1001/jamaoncol.2018.1684
   Jiang KY, 2019, ONCOL LETT, V17, P3191, DOI 10.3892/ol.2019.9952
   Kanehisa M, 2000, NUCLEIC ACIDS RES, V28, P27, DOI 10.1093/nar/28.1.27
   Karatzoglou A., 2023, kernlab: Kernel-Based Machine Learning Lab. R package version 0.9-32
   Karatzoglou A., J STAT SOFTW, V11, P1, DOI [10.18637/jss.v011.i09, DOI 10.18637/JSS.V011.I09]
   Kassambara Alboukadel, 2023, CRAN
   Kassambara Alboukadel, 2024, CRAN
   Kay AM, 2016, J DIABETES RES, V2016, DOI 10.1155/2016/6809703
   Kolde Raivo, 2019, CRAN
   Kuhn M, 2008, J STAT SOFTW, V28, P1, DOI 10.18637/jss.v028.i05
   Kumar SU, 2022, ADV PROTEIN CHEM STR, P177, DOI 10.1016/bs.apcsb.2022.04.003
   Kumar SU, 2022, ADV PROTEIN CHEM STR, P235, DOI 10.1016/bs.apcsb.2022.05.003
   Kumar SU, 2020, FRONT GENET, V11, DOI 10.3389/fgene.2020.00734
   Kwon Y, 2023, J CACHEXIA SARCOPENI, V14, P826, DOI 10.1002/jcsm.13206
   Lamandé SR, 2018, MATRIX BIOL, V71-72, P348, DOI 10.1016/j.matbio.2017.12.008
   Langfelder P, 2008, BMC BIOINFORMATICS, V9, DOI 10.1186/1471-2105-9-559
   Lasry A, 2015, TRENDS IMMUNOL, V36, P217, DOI 10.1016/j.it.2015.02.009
   Laugesen E, 2013, CARDIOVASC DIABETOL, V12, DOI 10.1186/1475-2840-12-107
   Levental KR, 2009, CELL, V139, P891, DOI 10.1016/j.cell.2009.10.027
   Li JCA, 2003, SOCIOL METHOD RES, V32, P117, DOI 10.1177/0049124103031004005
   Li WF, 2020, J INT MED RES, V48, DOI 10.1177/0300060519891271
   Li YM, 2022, J ONCOL, V2022, DOI 10.1155/2022/9080460
   Li YN, 2018, J MOL ENDOCRINOL, V61, P47, DOI 10.1530/JME-18-0009
   Li ZK, 2022, FRONT ENDOCRINOL, V13, DOI 10.3389/fendo.2022.864407
   Lin GP, 2021, PHARMACOL RES, V165, DOI 10.1016/j.phrs.2021.105436
   Lipscombe LL, 2013, DIABETOLOGIA, V56, P476, DOI 10.1007/s00125-012-2793-9
   Liu LL, 2019, LIFE SCI, V238, DOI 10.1016/j.lfs.2019.116957
   Liu Y, 2022, FRONT IMMUNOL, V13, DOI 10.3389/fimmu.2022.918223
   Luo JF, 2023, SEMIN CANCER BIOL, V91, P110, DOI 10.1016/j.semcancer.2023.03.006
   Maione AG, 2016, WOUND REPAIR REGEN, V24, P630, DOI 10.1111/wrr.12437
   Manzoor U, 2023, J GENET ENG BIOTECHN, V21, DOI 10.1186/s43141-023-00568-9
   Meyer David, 2024, CRAN
   Moreira AM, 2022, FRONT MOL BIOSCI, V9, DOI 10.3389/fmolb.2022.818552
   Muthyalaiah YS, 2021, GLYCOCONJUGATE J, V38, P717, DOI 10.1007/s10719-021-10031-x
   Nagini S, 2012, WORLD J GASTRO ONCOL, V4, P156, DOI 10.4251/wjgo.v4.i7.156
   Narasimhan A, 2021, ENDOCRINOLOGY, V162, DOI 10.1210/endocr/bqab136
   Nwanna E, 2024, FOODS, V13, DOI 10.3390/foods13040559
   Paapstel K, 2016, EUR J VASC ENDOVASC, V51, P76, DOI 10.1016/j.ejvs.2015.09.004
   Palmer AK, 2019, DIABETOLOGIA, V62, P1835, DOI 10.1007/s00125-019-4934-x
   Palmer AK, 2015, DIABETES, V64, P2289, DOI 10.2337/db14-1820
   Pathomthongtaweechai N, 2020, BIOMED PHARMACOTHER, V131, DOI 10.1016/j.biopha.2020.110655
   Pribluda A, 2013, CANCER CELL, V24, P242, DOI 10.1016/j.ccr.2013.06.005
   Quail DF, 2013, NAT MED, V19, P1423, DOI 10.1038/nm.3394
   Ramasamy R, 2011, ANN NY ACAD SCI, V1243, P88, DOI 10.1111/j.1749-6632.2011.06320.x
   Regulski M, 2018, WOUNDS, V30, P96
   Ricciardelli C, 2009, CANCER METAST REV, V28, P233, DOI 10.1007/s10555-009-9182-y
   Ritchie ME, 2015, NUCLEIC ACIDS RES, V43, DOI 10.1093/nar/gkv007
   Robin X, 2011, BMC BIOINFORMATICS, V12, DOI 10.1186/1471-2105-12-77
   Robinson MD, 2010, BIOINFORMATICS, V26, P139, DOI 10.1093/bioinformatics/btp616
   Sanz H, 2018, BMC BIOINFORMATICS, V19, DOI 10.1186/s12859-018-2451-4
   Scholze A, 2013, CARDIOVASC DIABETOL, V12, DOI 10.1186/1475-2840-12-6
   Sha NS, 2024, S AFR J BOT, V169, P276, DOI 10.1016/j.sajb.2024.04.031
   Shannon P, 2003, GENOME RES, V13, P2498, DOI 10.1101/gr.1239303
   Singh S, 2016, JNCI-J NATL CANCER I, V108, DOI 10.1093/jnci/djv402
   Sun H, 2022, DIABETES RES CLIN PR, V183, DOI 10.1016/j.diabres.2021.109119
   Sung H, 2021, CA-CANCER J CLIN, V71, P209, DOI 10.3322/caac.21660
   Szklarczyk D, 2023, NUCLEIC ACIDS RES, V51, pD638, DOI [10.1093/nar/gkac1000, 10.1093/nar/gky1131]
   Tanaka A, 2009, ENDOCR J, V56, P699, DOI 10.1507/endocrj.K09E-051
   Tchkonia T, 2010, AGING CELL, V9, P667, DOI 10.1111/j.1474-9726.2010.00608.x
   Therneau Terry M, 2024, CRAN
   Thrift AP, 2023, NAT REV CLIN ONCOL, V20, P338, DOI 10.1038/s41571-023-00747-0
   Tsai YC, 2021, FRONT CELL DEV BIOL, V9, DOI 10.3389/fcell.2021.789716
   Tseng CH, 2011, GUT, V60, P774, DOI 10.1136/gut.2010.226522
   Tsilidis KK, 2015, BMJ-BRIT MED J, V350, DOI 10.1136/bmj.g7607
   Metin CU, 2022, BMC CANCER, V22, DOI 10.1186/s12885-022-09736-5
   Uemura A, 2006, J CLIN INVEST, V116, P369, DOI 10.1172/JCI25964
   van Deursen JM, 2014, NATURE, V509, P439, DOI 10.1038/nature13193
   Waghela BN, 2021, MOL CELL BIOCHEM, V476, P585, DOI 10.1007/s11010-020-03928-y
   Wang H, 2022, FRONT ONCOL, V12, DOI 10.3389/fonc.2022.918719
   Wang Q, 2023, FRONT ONCOL, V13, DOI 10.3389/fonc.2023.1126841
   Wang YJ, 2021, BIOENGINEERED, V12, P5386, DOI 10.1080/21655979.2021.1960766
   Wickham H., 2016, ggplot2: elegant graphics for data analysis, DOI [10.1007/978-3-319-24277-4, DOI 10.1007/978-3-319-24277-4]
   Wickham Hadley, 2023, CRAN
   Wickham H, 2007, J STAT SOFTW, V21, P1
   Wight TN, 2002, CURR OPIN CELL BIOL, V14, P617, DOI 10.1016/S0955-0674(02)00375-7
   Wu HT, 2023, INT J BIOL SCI, V19, P465, DOI 10.7150/ijbs.72218
   Xie XJ, 2014, ONCOL LETT, V7, P1537, DOI 10.3892/ol.2014.1910
   Xu QN, 2021, FRONT PHYSIOL, V12, DOI 10.3389/fphys.2021.651690
   Yang CL, 2018, BIOMED ENG ONLINE, V17, DOI 10.1186/s12938-018-0568-3
   Yang FY, 2019, MEDICINE, V98, DOI 10.1097/MD.0000000000016225
   Yoon JM, 2013, WORLD J GASTROENTERO, V19, P936, DOI 10.3748/wjg.v19.i6.936
   Yu ML, 2023, LIVER INT, V43, P500, DOI 10.1111/liv.15477
   Zeng X, 2020, TRANSL CANCER RES, V9, P5218, DOI 10.21037/tcr-20-517
   Zhang B, 2005, STAT APPL GENET MOL, V4, DOI 10.2202/1544-6115.1128
   Zhang HC, 2017, BIOMED PHARMACOTHER, V88, P285, DOI 10.1016/j.biopha.2017.01.023
   Zhang ZW, 2012, INT J BIOL SCI, V8, P383, DOI 10.7150/ijbs.3579
   Zhao SF, 2020, ONCOL LETT, V19, P1673, DOI 10.3892/ol.2020.11266
   Zhao ZY, 2022, FRONT IMMUNOL, V13, DOI 10.3389/fimmu.2022.954848
   Zhou XL, 2017, ONCOTARGET, V8, P55622, DOI 10.18632/oncotarget.16973
   Zhou YF, 2022, FRONT IMMUNOL, V13, DOI 10.3389/fimmu.2022.937886
NR 118
TC 1
Z9 2
U1 1
U2 4
PU FRONTIERS MEDIA SA
PI LAUSANNE
PA AVENUE DU TRIBUNAL FEDERAL 34, LAUSANNE, CH-1015, SWITZERLAND
EI 2296-858X
J9 FRONT MED-LAUSANNE
JI Front. Med.
PD JUN 6
PY 2024
VL 11
AR 1382004
DI 10.3389/fmed.2024.1382004
PG 12
WC Medicine, General & Internal
WE Science Citation Index Expanded (SCI-EXPANDED)
SC General & Internal Medicine
GA US5F7
UT WOS:001250053500001
PM 38903804
OA Green Submitted, gold
DA 2026-02-13
ER

PT J
AU Herrin, M
   Tate, JP
   Akgün, KM
   Butt, AA
   Crothers, K
   Freiberg, MS
   Gibert, CL
   Leaf, DA
   Rimland, D
   Rodriguez-Barradas, MC
   Ruser, CB
   Herold, KC
   Justice, AC
AF Herrin, Melissa
   Tate, Janet P.
   Akgun, Kathleen M.
   Butt, Adeel A.
   Crothers, Kristina
   Freiberg, Matthew S.
   Gibert, Cynthia L.
   Leaf, David A.
   Rimland, David
   Rodriguez-Barradas, Maria C.
   Ruser, Chris B.
   Herold, Kevan C.
   Justice, Amy C.
TI Weight Gain and Incident Diabetes Among HIV-Infected Veterans Initiating
   Antiretroviral Therapy Compared With Uninfected Individuals
SO JAIDS-JOURNAL OF ACQUIRED IMMUNE DEFICIENCY SYNDROMES
LA English
DT Article
DE diabetes; HIV; weight gain; obesity; veterans; inflammation
ID INSULIN-RESISTANCE; METABOLIC SYNDROME; RISK-FACTORS; BODY-MASS;
   OBESITY; MELLITUS; INFLAMMATION; PREVALENCE; DISEASE; HEALTH
AB Background: The health implications of weight gain after antiretroviral therapy (ART) for HIV infection are not well characterized and may differ from weight gain among uninfected individuals. We use data from the Veterans Aging Cohort Study to determine whether weight gain after ART has a similar association with incident type 2 diabetes mellitus (DM) as weight gained among HIV-uninfected (uninfected) individuals.
   Methods: We explored associations of weight gain and incident diabetes (A1c >= 6.5%), in the Veterans Aging Cohort Study, a national observational study of HIV-infected (HIV+) individuals demographically matched 1: 2 to uninfected controls. From 2000 to 2011, weight change was assessed in the year following ART initiation for HIV+ individuals and date of first available body mass index for uninfected individuals. We estimated hazard ratios (HRs) and 95% confidence intervals (CIs) adjusted for baseline body mass index using Cox regression.
   Results: HIV+ individuals had lower prevalence of DM at baseline (12% HIV+, 23% uninfected) and lower incident diabetes (5% HIV +, 11% uninfected). The association of weight gain with risk of DM was linear for HIV+ and uninfected but the slope of the association was steeper for HIV+. For each 5 pounds of weight gained, HIV+ had 14% increased risk of DM (HR, 1.14; 95% CI: 1.10 to 1.17) and uninfected individuals had 8% increased risk (HR, 1.08; 95% CI: 1.07 to 1.10) (P < 0.01 for interaction).
   Conclusions: Weight gained in the first year after ART initiation is associated with greater risk of DM than that among uninfected individuals. HIV+ individuals initiating ART who are not underweight should avoid substantial weight gain.
C1 [Herrin, Melissa; Tate, Janet P.; Ruser, Chris B.; Justice, Amy C.] VA Connecticut Healthcare Syst, Internal Med, West Haven, CT USA.
   [Herrin, Melissa; Tate, Janet P.; Ruser, Chris B.] Yale Univ, Sch Med, Internal Med, New Haven, CT USA.
   [Akgun, Kathleen M.] VA Connecticut Healthcare Syst, Dept Internal Med & Gen Internal Med, West Haven, CT USA.
   [Akgun, Kathleen M.] Yale Univ, Sch Med, Dept Internal Med, New Haven, CT 06510 USA.
   [Butt, Adeel A.] Univ Pittsburgh, Sch Med, Infect Dis, Doha, Qatar.
   [Butt, Adeel A.; Freiberg, Matthew S.] VA Pittsburgh Healthcare Syst, Infect Dis, Pittsburgh, PA USA.
   [Butt, Adeel A.] Hamad Med Corp, Doha, Qatar.
   [Crothers, Kristina] Univ Washington, Sch Med, Pulm & Crit Care Med, Seattle, WA USA.
   [Freiberg, Matthew S.] Vanderbilt Univ, Sch Med, Cardiovasc Med, Nashville, TN 37212 USA.
   [Gibert, Cynthia L.] George Washington Univ, Sch Med & Hlth Sci, Internal Med Infect Dis, Washington, DC 20052 USA.
   [Gibert, Cynthia L.] Vet Affairs Med Ctr, Med Serv Infect Dis, Internal Med Infect Dis, 50 Irving St NW, Washington, DC 20422 USA.
   [Leaf, David A.] VA Greater Los Angeles Healthcare Syst, Infect Dis, Los Angeles, CA USA.
   [Leaf, David A.] Univ Calif Los Angeles, David Geffen Sch Med, Infect Dis, Los Angeles, CA 90095 USA.
   [Rimland, David] VA Med Ctr, Infect Dis, Atlanta, GA USA.
   [Rimland, David] Emory Univ, Sch Med, Infect Dis, Atlanta, GA USA.
   [Rodriguez-Barradas, Maria C.] Michael E DeBakey Vet Affairs VA Med Ctr, Infect Dis Sect, Houston, TX USA.
   [Rodriguez-Barradas, Maria C.] Baylor Coll Med, Dept Med, Houston, TX 77030 USA.
   [Herold, Kevan C.] Yale Univ, Sch Med, Yale Diabet Ctr, Immunol,Endocrinol, New Haven, CT USA.
   [Justice, Amy C.] Yale Univ, Sch Med & Publ Hlth, Internal Med, New Haven, CT USA.
C3 US Department of Veterans Affairs; Veterans Health Administration (VHA);
   VA Connecticut Healthcare System; Yale University; US Department of
   Veterans Affairs; Veterans Health Administration (VHA); VA Connecticut
   Healthcare System; Yale University; US Department of Veterans Affairs;
   Veterans Health Administration (VHA); VA Pittsburgh Healthcare System;
   Hamad Medical Corporation; University of Washington; University of
   Washington Seattle; Vanderbilt University; George Washington University;
   US Department of Veterans Affairs; Veterans Health Administration (VHA);
   US Department of Veterans Affairs; Veterans Health Administration (VHA);
   VA Greater Los Angeles Healthcare System; University of California
   System; University of California Los Angeles; University of California
   Los Angeles Medical Center; David Geffen School of Medicine at UCLA; US
   Department of Veterans Affairs; Veterans Health Administration (VHA);
   Atlanta VA Health Care System; Emory University; Baylor College of
   Medicine; Yale University; Yale University
RP Justice, AC (corresponding author), Vet Affairs Med Ctr, West Haven 950 Campbell Ave,Bldg 35a Room 2-212, West Haven, CT 06516 USA.
EM amy.justice2@va.gov
RI Justice, Amy/AFR-6951-2022; Crothers, Kristina/LJL-6591-2024; Freiberg,
   Matthew/IYJ-5456-2023
OI Justice, Amy/0000-0003-0139-5502; Crothers,
   Kristina/0000-0001-9702-0371; 
FU National Institutes of Health: AHRQ [R01-HS018372]; National Institute
   on Alcohol Abuse and Alcoholism [U24-AA020794, U01-AA020790,
   U01-A020795, U01-AA020799, U24-AA022001, U24 AA022007, U10
   AA013566-completed]; National Heart and Lung Blood Institute
   [R01-HL095136, R01-HL090342]; National Institute of Allergy and
   Infectious Disease [U01-A1069918]; National Institute on Drug Abuse
   [R01DA035616]; Veterans Health Administration Office of Research and
   Development [VA REA 08-266]; VA IRR Merit Award; VISN1 CDA
   [V1CDA2012-20]; National Center for Advancing Translational Sciences
   [UL1TR001863, KL2TR001862] Funding Source: NIH RePORTER
FX Supported by National Institutes of Health: AHRQ (R01-HS018372),
   National Institute on Alcohol Abuse and Alcoholism (U24-AA020794,
   U01-AA020790, U01-A020795, U01-AA020799, U24-AA022001, U24 AA022007, and
   U10 AA013566-completed), National Heart and Lung Blood Institute
   (R01-HL095136; R01-HL090342), National Institute of Allergy and
   Infectious Disease (U01-A1069918), National Institute on Drug Abuse
   (R01DA035616), and the Veterans Health Administration Office of Research
   and Development (VA REA 08-266, VA IRR Merit Award; VISN1 CDA
   (V1CDA2012-20)).
CR Achhra AC, 2016, HIV MED, V17, P255, DOI 10.1111/hiv.12294
   Achhra ACMA, 2014, 20 INT AIDS C JUL 20
   Althoff KN, 2010, AIDS, V24, P2467, DOI 10.1097/QAD.0b013e32833e6d14
   Amer Diabet Assoc, 2009, DIABETES CARE, V32, pS62, DOI [10.2337/dc09-S062, 10.2337/dc10-s062]
   Amorosa V, 2005, JAIDS-J ACQ IMM DEF, V39, P557
   [Anonymous], 2006, PUBLIC HEALTH NUTR, V9, P658
   Araujo S, 2014, EUR J ENDOCRINOL, V171, P545, DOI 10.1530/EJE-14-0337
   Aroor AR, 2013, METABOLISM, V62, P1543, DOI 10.1016/j.metabol.2013.07.001
   Batterham MJ, 2005, AM J CLIN NUTR, V81, P702
   Brown TT, 2005, ARCH INTERN MED, V165, P1179, DOI 10.1001/archinte.165.10.1179
   Butt AA, 2004, HEPATOLOGY, V40, P115, DOI 10.1002/hep.20289
   Butt AA, 2006, 13 C RETR OPP INF CR
   Butt AA, 2009, AIDS, V23, P1227, DOI 10.1097/QAD.0b013e32832bd7af
   Capeau J, 2012, AIDS, V26, P303, DOI 10.1097/QAD.0b013e32834e8776
   Carr A, 1998, AIDS, V12, pF51, DOI 10.1097/00002030-199807000-00003
   Crum-Cianflone N, 2010, PLOS ONE, V5, DOI 10.1371/journal.pone.0010106
   Crum-Cianflone NF, 2010, AIDS, V24, P1069, DOI 10.1097/QAD.0b013e328337fe01
   De Wit S, 2008, DIABETES CARE, V31, P1224, DOI 10.2337/dc07-2013
   Deeks SG, 2013, IMMUNITY, V39, P633, DOI 10.1016/j.immuni.2013.10.001
   Donath MY, 2011, NAT REV IMMUNOL, V11, P98, DOI 10.1038/nri2925
   El-Sadr W, 2005, HIV MED, V6, P114, DOI 10.1111/j.1468-1293.2005.00273.x
   Esser N, 2014, DIABETES RES CLIN PR, V105, P141, DOI 10.1016/j.diabres.2014.04.006
   Fultz SL, 2006, MED CARE, V44, pS25, DOI 10.1097/01.mlr.0000223670.00890.74
   Hadigan C, 2001, CLIN INFECT DIS, V32, P130, DOI 10.1086/317541
   Jericó C, 2005, DIABETES CARE, V28, P132, DOI 10.2337/diacare.28.1.132
   Justman JE, 2003, JAIDS-J ACQ IMM DEF, V32, P298, DOI 10.1097/00126334-200303010-00009
   Kilby JM, 1998, J ACQ IMMUN DEF SYND, V17, P46, DOI 10.1097/00042560-199801010-00007
   Kim DJ, 2012, JAIDS-J ACQ IMM DEF, V61, P600, DOI 10.1097/QAI.0b013e31827303d5
   Lakey W, 2013, AIDS RES HUM RETROV, V29, P435, DOI [10.1089/aid.2012.0234, 10.1089/AID.2012.0234]
   Madec Y, 2009, AIDS, V23, P853, DOI 10.1097/QAD.0b013e32832913ee
   McGinnis KA, 2011, NICOTINE TOB RES, V13, P1233, DOI 10.1093/ntr/ntr206
   PALENICEK JP, 1995, J ACQ IMMUN DEF SYND, V10, P366
   Palermo B, 2011, HIV CLIN TRIALS, V12, P222, DOI [10.1310/HCT1204-222, 10.1310/hct1204-222]
   Phillips AN, 2008, AIDS, V22, P2409, DOI 10.1097/QAD.0b013e3283174636
   Ramos-Nino Maria E, 2013, ISRN Oncol, V2013, P697521, DOI 10.1155/2013/697521
   Rasmussen LD, 2012, PLOS ONE, V7, DOI 10.1371/journal.pone.0044575
   Samaras K, 2012, CURR HIV-AIDS REP, V9, P206, DOI 10.1007/s11904-012-0124-x
   Shikuma CM, 2004, CLIN INFECT DIS, V39, P1223, DOI 10.1086/424665
   Shor-Posner G, 2000, J ACQ IMMUN DEF SYND, V23, P81
   Tien PC, 2012, JAIDS-J ACQ IMM DEF, V61, P334, DOI 10.1097/QAI.0b013e31826bfc32
   Vigouroux C, 1999, DIABETES METAB, V25, P225
   Wada NI, 2015, AIDS, V29, P463, DOI 10.1097/QAD.0000000000000545
   Yuh B, 2015, CLIN INFECT DIS, V60, P1852, DOI 10.1093/cid/civ192
   Zalesin KC, 2011, MED CLIN N AM, V95, P919, DOI 10.1016/j.mcna.2011.06.005
NR 44
TC 146
Z9 158
U1 0
U2 4
PU LIPPINCOTT WILLIAMS & WILKINS
PI PHILADELPHIA
PA TWO COMMERCE SQ, 2001 MARKET ST, PHILADELPHIA, PA 19103 USA
SN 1525-4135
EI 1077-9450
J9 JAIDS-J ACQ IMM DEF
JI JAIDS
PD OCT 1
PY 2016
VL 73
IS 2
BP 228
EP 236
DI 10.1097/QAI.0000000000001071
PG 9
WC Immunology; Infectious Diseases
WE Science Citation Index Expanded (SCI-EXPANDED)
SC Immunology; Infectious Diseases
GA DX1EW
UT WOS:000384109800020
PM 27171741
OA Green Submitted
DA 2026-02-13
ER

PT J
AU Al Hazzouri, AZ
   Haan, MN
   Kalbfleisch, JD
   Galea, S
   Lisabeth, LD
   Aiello, AE
AF Al Hazzouri, Adina Zeki
   Haan, Mary N.
   Kalbfleisch, John D.
   Galea, Sandro
   Lisabeth, Lynda D.
   Aiello, Allison E.
TI Life-Course Socioeconomic Position and Incidence of Dementia and
   Cognitive Impairment Without Dementia in Older Mexican Americans:
   Results From the Sacramento Area Latino Study on Aging
SO AMERICAN JOURNAL OF EPIDEMIOLOGY
LA English
DT Article
DE aged; dementia; longitudinal studies; Mexican Americans; social class;
   socioeconomic factors
ID TYPE-2 DIABETES-MELLITUS; ALZHEIMERS-DISEASE; RISK-FACTORS;
   AFRICAN-AMERICANS; UNITED-STATES; SAO-PAULO; EDUCATION; PREVALENCE; AGE;
   GROWTH
AB There have been few investigations of the link between changes in life-course socioeconomic position (SEP) and cognitive decline or incidence of dementia. The authors examined the impact of changes in life-course SEP on incidence of dementia and cognitive impairment but not dementia (CIND) over a decade of follow-up. Participants of Mexican origin (n = 1,789) were members of the Sacramento Area Latino Study on Aging cohort. Incidence of dementia/CIND was ascertained by using standard diagnostic criteria. SEP indicators at 3 life stages (childhood, adulthood, and midlife) were used to derive a measure of cumulative SEP (range, 0 to 8) and SEP mobility. Nearly 24% of the sample maintained a low SEP throughout life. Hazard ratios and 95% confidence intervals were computed from Cox proportional hazards regression models. In fully adjusted models, participants with a continuously high SEP had lower hazard ratios for dementia/CIND compared with those with a continuously low SEP at all 3 life stages (hazard ratio = 0.49, 95% confidence interval: 0.24, 0.98; P = 0.04). In age-adjusted models, participants experienced a 16% greater hazard of dementia/CIND with every 1-unit increase in cumulative SEP disadvantage across the life course (hazard ratio = 1.16, 95% confidence interval: 1.01, 1.33; P = 0.04). Early exposures to social disadvantage may increase the risk of late-life dementia.
C1 [Al Hazzouri, Adina Zeki] Univ Calif San Francisco, Dept Epidemiol, Sch Med, San Francisco, CA 94118 USA.
   Univ Calif San Francisco, Dept Biostat, Sch Med, San Francisco, CA 94118 USA.
C3 University of California System; University of California San Francisco;
   University of California System; University of California San Francisco
RP Al Hazzouri, AZ (corresponding author), Univ Calif San Francisco, Dept Epidemiol, Sch Med, 3333 Calif St,Suite 280, San Francisco, CA 94118 USA.
EM adina.zekialhazzouri@ucsf.edu
RI Galea, Sano/GLR-6066-2022; Haan, Mary/Y-9354-2018
OI Galea, Sano/0000-0002-7534-0945; Aiello, Allison/0000-0001-7029-2537;
   Lisabeth, Lynda/0000-0001-5539-5933; Zeki Al Hazzouri,
   Adina/0000-0002-6006-321X; 
FU National Institute on Aging [AG12975, AG033751]; National Institute of
   Diabetes and Digestive and Kidney Diseases [DK60753]
FX This work was supported by the National Institute on Aging (grants
   AG12975 and AG033751) and the National Institute of Diabetes and
   Digestive and Kidney Diseases (grant DK60753).
CR Albert M S, 1995, Ann Epidemiol, V5, P76, DOI 10.1016/1047-2797(94)00044-T
   Allison PD., 2010, Survival Analysis Using SAS: A Practical Guide, VSecond
   Amer Diabet Assoc, 2006, DIABETES CARE, V29, pS43
   Andel R, 2005, J GERONTOL B-PSYCHOL, V60, pP251, DOI 10.1093/geronb/60.5.P251
   [Anonymous], HISP LAT PROF
   [Anonymous], TIMELY TOP MED CARDI
   [Anonymous], J GERONTO B IN PRESS
   [Anonymous], IVEWARE IMPUTATION V
   [Anonymous], HIGH BLOOD PRESS
   Anstey KJ, 2009, AM J GERIAT PSYCHIAT, V17, P542, DOI 10.1097/JGP.0b013e3181a2fd07
   Awad N, 2004, J CLIN EXP NEUROPSYC, V26, P1044, DOI 10.1080/13803390490514875
   Beeri MS, 2004, NEUROLOGY, V63, P1902, DOI 10.1212/01.WNL.0000144278.79488.DD
   Bottino CMC, 2008, DEMENT GERIATR COGN, V26, P291, DOI 10.1159/000161053
   Bradley RH, 2001, CHILD DEV, V72, P1844, DOI 10.1111/1467-8624.t01-1-00382
   Caamaño-Isorna F, 2006, NEUROEPIDEMIOLOGY, V26, P226, DOI 10.1159/000093378
   Callahan CM, 1996, ARCH NEUROL-CHICAGO, V53, P134, DOI 10.1001/archneur.1996.00550020038013
   Carter JS, 1996, ANN INTERN MED, V125, P221, DOI 10.7326/0003-4819-125-3-199608010-00011
   Christensen H, 2001, PSYCHOL MED, V31, P15, DOI 10.1017/S0033291799002834
   Colón-López V, 2009, ANN EPIDEMIOL, V19, P8, DOI 10.1016/j.annepidem.2008.08.010
   Commenges D, 1998, STAT MED, V17, P1973, DOI 10.1002/(SICI)1097-0258(19980915)17:17<1973::AID-SIM892>3.0.CO;2-5
   Craft S, 2009, ARCH NEUROL-CHICAGO, V66, P300, DOI 10.1001/archneurol.2009.27
   CRAVIOTO J, 1966, PEDIATRICS, V38, P319
   De Ronchi D, 1998, NEUROLOGY, V50, P1231, DOI 10.1212/WNL.50.5.1231
   Egede LE, 2005, MED CLIN N AM, V89, P949, DOI 10.1016/j.mcna.2005.03.004
   Evans DA, 1997, ARCH NEUROL-CHICAGO, V54, P1399, DOI 10.1001/archneur.1997.00550230066019
   Fernald LC, 2006, PUBLIC HEALTH NUTR, V9, P178, DOI 10.1079/PHN2005759
   Fillenbaum GG, 1998, J CLIN EPIDEMIOL, V51, P587, DOI 10.1016/S0895-4356(98)00024-9
   Fitzpatrick AL, 2004, J AM GERIATR SOC, V52, P195, DOI 10.1111/j.1532-5415.2004.52058.x
   Goldbourt U, 2007, J NEUROL SCI, V257, P177, DOI 10.1016/j.jns.2007.01.021
   González HM, 2005, ARCH CLIN NEUROPSYCH, V20, P199, DOI 10.1016/j.acn.2004.06.001
   Gurland BJ, 1999, INT J GERIATR PSYCH, V14, P481, DOI 10.1002/(SICI)1099-1166(199906)14:6<481::AID-GPS959>3.3.CO;2-X
   Haan MN, 2006, NAT CLIN PRACT NEURO, V2, P159, DOI 10.1038/ncpneuro0124
   Haan MN, 2003, J AM GERIATR SOC, V51, P169, DOI 10.1046/j.1532-5415.2003.51054.x
   Hackman DA, 2009, TRENDS COGN SCI, V13, P65, DOI 10.1016/j.tics.2008.11.003
   Hall KS, 2000, NEUROLOGY, V54, P95, DOI 10.1212/WNL.54.1.95
   HENDRIE HC, 1995, AM J PSYCHIAT, V152, P1485
   Huang TL, 2008, NEUROLOGY, V70, P1818, DOI 10.1212/01.wnl.0000311444.20490.98
   Joseph KS, 1996, EPIDEMIOL REV, V18, P158, DOI 10.1093/oxfordjournals.epirev.a017923
   Karp A, 2004, AM J EPIDEMIOL, V159, P175, DOI 10.1093/aje/kwh018
   Kukull WA, 2002, ARCH NEUROL-CHICAGO, V59, P1737, DOI 10.1001/archneur.59.11.1737
   Letenneur L, 1999, J NEUROL NEUROSUR PS, V66, P177, DOI 10.1136/jnnp.66.2.177
   Lopez OL, 2003, NEUROEPIDEMIOLOGY, V22, P1, DOI 10.1159/000067110
   Luchsinger JA, 2005, NEUROLOGY, V65, P545, DOI 10.1212/01.wnl.0000172914.08967.dc
   Luchsinger JA, 2001, AM J EPIDEMIOL, V154, P635, DOI 10.1093/aje/154.7.635
   Luo Y, 2005, J GERONTOL B-PSYCHOL, V60, pS93, DOI 10.1093/geronb/60.2.S93
   Lynch JW, 1997, NEW ENGL J MED, V337, P1889, DOI 10.1056/NEJM199712253372606
   Maguire EA, 2000, P NATL ACAD SCI USA, V97, P4398, DOI 10.1073/pnas.070039597
   MCKHANN G, 1984, NEUROLOGY, V34, P939, DOI 10.1212/WNL.34.7.939
   Mittal VA, 2011, PSYCHIAT RES, V189, P158, DOI 10.1016/j.psychres.2011.06.006
   Moceri VM, 2000, NEUROLOGY, V54, P415, DOI 10.1212/WNL.54.2.415
   Moceri VM, 2001, EPIDEMIOLOGY, V12, P383, DOI 10.1097/00001648-200107000-00007
   MOHAMMED AK, 1990, BRAIN RES, V528, P62, DOI 10.1016/0006-8993(90)90195-H
   Mungas D, 2004, PSYCHOL ASSESSMENT, V16, P347, DOI 10.1037/1040-3590.16.4.347
   Ngandu T, 2007, NEUROLOGY, V69, P1442, DOI 10.1212/01.wnl.0000277456.29440.16
   Ott A, 1999, NEUROLOGY, V53, P1937, DOI 10.1212/WNL.53.9.1937
   PAINE P, 1992, INT J BEHAV DEV, V15, P169, DOI 10.1177/016502549201500201
   Peila R, 2002, DIABETES, V51, P1256, DOI 10.2337/diabetes.51.4.1256
   Peters R, 2009, AGE AGEING, V38, P521, DOI 10.1093/ageing/afp094
   Plassman BL, 2007, NEUROEPIDEMIOLOGY, V29, P125, DOI 10.1159/000109998
   Potter GG, 2009, ALZHEIMERS DEMENT, V5, P445, DOI 10.1016/j.jalz.2009.04.1234
   Qiu CX, 2003, AM J IND MED, V43, P204, DOI 10.1002/ajim.10159
   Qiu CX, 2001, ARCH NEUROL-CHICAGO, V58, P2034, DOI 10.1001/archneur.58.12.2034
   Raghunathan TE., 2001, Survey Methodology, V27, P83
   RUBIN DB, 1976, BIOMETRIKA, V63, P581, DOI 10.2307/2335739
   Rubin DonaldB., 1987, MULTIPLE IMPUTATIONS, DOI DOI 10.1002/9780470316696
   SAS Institute Inc., 2005, SAS STAT SOFTW REL 9
   Scazufca M, 2008, INT J EPIDEMIOL, V37, P879, DOI 10.1093/ije/dyn125
   Singh-Manoux A, 2005, ANN EPIDEMIOL, V15, P572, DOI 10.1016/j.annepidem.2004.10.007
   Smyth KA, 2004, NEUROLOGY, V63, P498, DOI 10.1212/01.WNL.0000133007.87028.09
   Stern Yaakov, 1994, JAMA (Journal of the American Medical Association), V271, P1004, DOI 10.1001/jama.271.13.1004
   Tang MX, 1998, JAMA-J AM MED ASSOC, V279, P751, DOI 10.1001/jama.279.10.751
   TENG EL, 1987, J CLIN PSYCHIAT, V48, P314
   Turrell G, 2002, J GERONTOL B-PSYCHOL, V57, pS43, DOI 10.1093/geronb/57.1.S43
   Whalley LJ, 2006, LANCET NEUROL, V5, P87, DOI 10.1016/S1474-4422(05)70286-6
   Wilson RS, 2005, NEUROEPIDEMIOLOGY, V25, P8, DOI 10.1159/000085307
   ZHANG MY, 1990, ANN NEUROL, V27, P428, DOI 10.1002/ana.410270412
NR 76
TC 109
Z9 116
U1 1
U2 28
PU OXFORD UNIV PRESS INC
PI CARY
PA JOURNALS DEPT, 2001 EVANS RD, CARY, NC 27513 USA
SN 0002-9262
EI 1476-6256
J9 AM J EPIDEMIOL
JI Am. J. Epidemiol.
PD MAY 15
PY 2011
VL 173
IS 10
BP 1148
EP 1158
DI 10.1093/aje/kwq483
PG 11
WC Public, Environmental & Occupational Health
WE Science Citation Index Expanded (SCI-EXPANDED); Social Science Citation Index (SSCI)
SC Public, Environmental & Occupational Health
GA 760KO
UT WOS:000290323400008
PM 21430188
OA Green Submitted, Bronze
DA 2026-02-13
ER

PT J
AU Wong, C
   Gange, SJ
   Buchacz, K
   Moore, RD
   Justice, AC
   Horberg, MA
   Gill, MJ
   Koethe, JR
   Rebeiro, PF
   Silverberg, MJ
   Palella, FJ
   Patel, P
   Kitahata, MM
   Crane, HM
   Abraham, AG
   Samji, H
   Napravnik, S
   Ahmed, T
   Thorne, JE
   Bosch, RJ
   Mayor, AM
   Althoff, KN
AF Wong, Cherise
   Gange, Stephen J.
   Buchacz, Kate
   Moore, Richard D.
   Justice, Amy C.
   Horberg, Michael A.
   Gill, M. John
   Koethe, John R.
   Rebeiro, Peter F.
   Silverberg, Michael J.
   Palella, Frank J.
   Patel, Pragna
   Kitahata, Mari M.
   Crane, Heidi M.
   Abraham, Alison G.
   Samji, Hasina
   Napravnik, Sonia
   Ahmed, Tareq
   Thorne, Jennifer E.
   Bosch, Ronald J.
   Mayor, Angel M.
   Althoff, Keri N.
CA North American AIDS Cohort Collabo
TI First Occurrence of Diabetes, Chronic Kidney Disease, and Hypertension
   Among North American HIV-Infected Adults, 2000-2013
SO CLINICAL INFECTIOUS DISEASES
LA English
DT Article
DE noncommunicable disease; disparities; aging; HIV
ID ANTIRETROVIRAL THERAPY; CLINICAL CARE; RISK-FACTORS; PREVALENCE;
   INDIVIDUALS; DISPARITIES; MANAGEMENT; TRENDS; WOMEN
AB Background. There remains concern regarding the occurrence of noncommunicable diseases (NCDs) among individuals aging with human immunodeficiency virus (HIV), but few studies have described whether disparities between demographic subgroups are present among individuals on antiretroviral therapy (ART) with access to care.
   Methods. We assessed the first documented occurrence of type 2 diabetes mellitus (DM), chronic kidney disease (CKD), and treated hypertension (HTN) by age, sex, and race within the North American AIDS Cohort Collaboration on Research and Design (NA-ACCORD). HIV-infected adults (>= 18 years) who initiated ART were observed for first NCD occurrence between 1 January 2000 and 31 December 2013. Cumulative incidences as of age 70 were estimated accounting for the competing risk of death; Poisson regression was used to compare rates of NCD occurrence by demographic subgroup.
   Results. We included > 50 000 persons with > 250 000 person-years of follow-up. Median follow-up was 4.7 (interquartile range, 2.4-8.1) years. Rates of first occurrence (per 100 person-years) were 1.2 for DM, 0.6 for CKD, and 2.6 for HTN. Relative to non-black women, the cumulative incidences were increased in black women (68% vs 51% for HTN, 52% vs 41% for DM, and 38% vs 35% for CKD; all P <.001); this disparity was also found among men (73% vs 60% for HTN, 44% vs 34% for DM, and 30% vs 25% for CKD; all P <.001).
   Conclusions. Racial disparities in the occurrence of DM, CKD, and HTN emphasize the need for prevention and treatment options for these HIV populations receiving care in North America.
C1 [Wong, Cherise; Gange, Stephen J.; Moore, Richard D.; Althoff, Keri N.] Johns Hopkins Bloomberg Sch Publ Hlth, Baltimore, MD USA.
   [Buchacz, Kate] Ctr Dis Control & Prevent, Atlanta, GA USA.
   [Justice, Amy C.] Vet Affairs Connecticut HealthCare Syst, West Haven, CT USA.
   [Horberg, Michael A.] Kaiser Permanente Mid Atlantic States, Mid Atlantic Permanente Res Inst, Rockville, MD USA.
   [Gill, M. John] Univ Calgary, Calgary, AB T2N 1N4, Canada.
   [Koethe, John R.] Vanderbilt Univ, Nashville, TN USA.
   [Silverberg, Michael J.] Kaiser Permanente Northern Calif, Kaiser Permanente Div Res, Oakland, CA USA.
   [Palella, Frank J.] Northwestern Univ, Chicago, IL 60208 USA.
   [Kitahata, Mari M.; Crane, Heidi M.] Univ Washington, Seattle, WA 98195 USA.
   [Samji, Hasina; Ahmed, Tareq] British Columbia Ctr Excellence HIV AIDS, Vancouver, BC, Canada.
   [Napravnik, Sonia] Univ N Carolina, Chapel Hill, NC USA.
   [Bosch, Ronald J.] Harvard Sch Publ Hlth, Boston, MA USA.
   [Mayor, Angel M.] Univ Cent Caribe, Bayamon, PR USA.
C3 Johns Hopkins University; Johns Hopkins Bloomberg School of Public
   Health; Centers for Disease Control & Prevention - USA; US Department of
   Veterans Affairs; Veterans Health Administration (VHA); VA Connecticut
   Healthcare System; Kaiser Permanente; University of Calgary; Vanderbilt
   University; Kaiser Permanente; Northwestern University; University of
   Washington; University of Washington Seattle; B.C. Centre for Excellence
   in HIV/AIDS; University of North Carolina; University of North Carolina
   Chapel Hill; Harvard University; Harvard T.H. Chan School of Public
   Health; Universidad Central del Caribe
RP Wong, C (corresponding author), Johns Hopkins Bloomberg Sch Publ Hlth, Dept Epidemiol, 615 N Wolfe St,Suite E7133, Baltimore, MD 21205 USA.
EM cwong32@jhu.edu
RI Justice, Amy/AFR-6951-2022; Koethe, John/LVA-2588-2024; Gill, Michael
   John/G-7083-2016; Rebeiro, Peter/KUC-9148-2024; Althoff,
   Keri/HGC-5595-2022; Gange, Stephen/AGY-5004-2022
OI Gill, Michael John/0000-0002-8546-8790; Rebeiro,
   Peter/0000-0003-1951-9104; Samji, Hasina/0000-0002-4555-7609; Althoff,
   Keri/0000-0002-5068-6595; Gange, Stephen/0000-0001-7842-512X
FU National Institutes of Health [U01AI069918, F31DA037788, G12MD007583,
   K01AI093197, K23EY013707, K24AI065298, K24AI118591, K24DA000432,
   KL2TR000421, M01RR000052, N01CP01004, N02CP055504, N02CP91027,
   P30AI027757, P30AI027763, P30AI027767, P30AI036219, P30AI050410,
   P30AI094189, P30AI110527, P30MH62246, R01AA016893, R01CA165937,
   R01DA011602, R01DA012568, R24AI067039, U01AA013566, U01AA020790,
   U01AI031834, U01AI034989, U01AI034993, U01AI034994, U01AI035004,
   U01AI035039, U01AI035040, U01AI035041, U01AI035042, U01AI037613,
   U01AI037984, U01AI038855, U01AI038858, U01AI042590, U01AI068634,
   U01AI068636, U01AI069432, U01AI069434, U01AI103390, U01AI103397,
   U01AI103401, U01AI103408, U01DA03629, U01DA036935, U01HD032632,
   U10EY008057, U10EY008052, U10EY008067, U24AA020794, U54MD007587,
   UL1RR024131, UL1TR000004, UL1TR000083, UL1TR000454, UM1AI035043,
   T32-AG000247, Z01CP010214, Z01CP010176, R24AG044325]; Centers for
   Disease Control and Prevention [CDC-200-200618797, CDC-200-2015-63931];
   Agency for Healthcare Research and Quality [90047713]; Health Resources
   and Services Administration [90051652]; Canadian Institutes of Health
   Research [CBR-86906, CBR-94036, HCP-97105, TGF-96118]; Ontario Ministry
   of Health and Long Term Care; Government of Alberta, Canada; National
   Cancer Institute; National Institute of Mental Health; National
   Institute on Drug Abuse; National Institute of Allergy and Infectious
   Diseases [UM1AI068634] Funding Source: NIH RePORTER; National Institute
   of Diabetes and Digestive and Kidney Diseases; National Institute on
   Minority Health and Health Disparities; National Cancer Institute;
   National Institute on Aging; National Heart Lung and Blood Institute;
   National Institute of Allergy and Infectious Diseases; National
   Institute of Nursing Research; National Institute of Dental and
   Craniofacial Research; Eunice Kennedy Shriver National Institute of
   Child Health and Human Development; National Institute on Drug Abuse
   [P30AI050410] Funding Source: NIH RePORTER
FX This work was supported by the National Institutes of Health (grant
   numbers U01AI069918, F31DA037788, G12MD007583, K01AI093197, K23EY013707,
   K24AI065298, K24AI118591, K24DA000432, KL2TR000421, M01RR000052,
   N01CP01004, N02CP055504, N02CP91027, P30AI027757, P30AI027763,
   P30AI027767, P30AI036219, P30AI050410, P30AI094189, P30AI110527,
   P30MH62246, R01AA016893, R01CA165937, R01DA011602, R01DA012568,
   R24AI067039, U01AA013566, U01AA020790, U01AI031834, U01AI034989,
   U01AI034993, U01AI034994, U01AI035004, U01AI035039, U01AI035040,
   U01AI035041, U01AI035042, U01AI037613, U01AI037984, U01AI038855,
   U01AI038858, U01AI042590, U01AI068634, U01AI068636, U01AI069432,
   U01AI069434, U01AI103390, U01AI103397, U01AI103401, U01AI103408,
   U01DA03629, U01DA036935, U01HD032632, U10EY008057, U10EY008052,
   U10EY008067, U24AA020794, U54MD007587, UL1RR024131, UL1TR000004,
   UL1TR000083, UL1TR000454, UM1AI035043, T32-AG000247, Z01CP010214,
   Z01CP010176, and pilot grant R24AG044325); the Centers for Disease
   Control and Prevention (contract numbers CDC-200-200618797 and
   CDC-200-2015-63931); the Agency for Healthcare Research and Quality
   (contract number 90047713); the Health Resources and Services
   Administration (contract number 90051652); the Canadian Institutes of
   Health Research (grant numbers CBR-86906, CBR-94036, HCP-97105, and
   TGF-96118); the Ontario Ministry of Health and Long Term Care; the
   Government of Alberta, Canada; the National Cancer Institute; the
   National Institute of Mental Health; and the National Institute on Drug
   Abuse.
CR Aberg JA, 2014, CLIN INFECT DIS, V58, P1, DOI [10.1093/cid/cit757, 10.1093/cid/cit665]
   [Anonymous], 1992, MMWR Recomm Rep, V41, P1
   [Anonymous], 2015, HIV Surveillance Report, P25
   [Anonymous], 2015, National HIV/AIDS Strategy for the United States: Updated to 2020
   Bash LD, 2009, AM J EPIDEMIOL, V170, P414, DOI 10.1093/aje/kwp151
   Boyd CM, 2010, PUBLIC HEALTH REV, V32, P451, DOI 10.1007/BF03391611
   Brown TT, 2005, ARCH INTERN MED, V165, P1179, DOI 10.1001/archinte.165.10.1179
   Buchacz K, 2013, ANTIVIR THER, V18, P65, DOI 10.3851/IMP2450
   Carson AP, 2011, HYPERTENSION, V57, P1101, DOI 10.1161/HYPERTENSIONAHA.110.168005
   CDC, 2012, EST HIV INC US 2007
   Choi AI, 2010, KIDNEY INT, V78, P478, DOI 10.1038/ki.2010.171
   Chronic Kidney Disease (CKD) Surveillance Project, 2012, SURV PROJ INC IND CK
   De Wit S, 2008, DIABETES CARE, V31, P1224, DOI 10.2337/dc07-2013
   Factor SH, 2013, HIV MED, V14, P337, DOI 10.1111/hiv.12010
   Fine JP, 1999, J AM STAT ASSOC, V94, P496, DOI 10.2307/2670170
   Gange SJ, 2007, INT J EPIDEMIOL, V36, P294, DOI 10.1093/ije/dyl286
   Greene M, 2013, JAMA-J AM MED ASSOC, V309, P1397, DOI 10.1001/jama.2013.2963
   Hanna DB, 2013, CLIN INFECT DIS, V56, P1174, DOI 10.1093/cid/cit003
   Hasse B, 2011, CLIN INFECT DIS, V53, P1130, DOI 10.1093/cid/cir626
   High KP, 2012, JAIDS-J ACQ IMM DEF, V60, pS1, DOI 10.1097/QAI.0b013e31825a3668
   Koethe JR, 2016, AIDS RES HUM RETROV, V32, P50, DOI 10.1089/aid.2015.0147
   Krentz HB, 2016, AIDS PATIENT CARE ST, V30, P11, DOI 10.1089/apc.2015.0199
   Lamarca R, 1998, J GERONTOL A-BIOL, V53, pM337, DOI 10.1093/gerona/53A.5.M337
   Levey AS, 2009, ANN INTERN MED, V150, P604, DOI 10.7326/0003-4819-150-9-200905050-00006
   Lucas GM, 2008, J INFECT DIS, V197, P1548, DOI 10.1086/587994
   Mocroft A, 2010, AIDS, V24, P1667, DOI 10.1097/QAD.0b013e328339fe53
   Okeke NL, 2016, CLIN INFECT DIS, V63, P242, DOI 10.1093/cid/ciw223
   Rebeiro P, 2013, JAIDS-J ACQ IMM DEF, V62, P356, DOI 10.1097/QAI.0b013e31827f578a
   Samji H, 2013, PLOS ONE, V8, DOI 10.1371/journal.pone.0081355
   Smit M, 2015, LANCET INFECT DIS, V15, P810, DOI 10.1016/S1473-3099(15)00056-0
   Smith CJ, 2014, LANCET, V384, P241, DOI 10.1016/S0140-6736(14)60604-8
   Thiébaut R, 2005, ANTIVIR THER, V10, P811
   Triant VA, 2007, J CLIN ENDOCR METAB, V92, P2506, DOI 10.1210/jc.2006-2190
   Vargas CM, 2000, AM J EPIDEMIOL, V152, P272, DOI 10.1093/aje/152.3.272
   Womack JA, 2015, J MIDWIFERY WOM HEAL, V60, P146, DOI 10.1111/jmwh.12236
NR 35
TC 62
Z9 71
U1 0
U2 7
PU OXFORD UNIV PRESS INC
PI CARY
PA JOURNALS DEPT, 2001 EVANS RD, CARY, NC 27513 USA
SN 1058-4838
EI 1537-6591
J9 CLIN INFECT DIS
JI Clin. Infect. Dis.
PD FEB 15
PY 2017
VL 64
IS 4
BP 459
EP 467
DI 10.1093/cid/ciw804
PG 9
WC Immunology; Infectious Diseases; Microbiology
WE Science Citation Index Expanded (SCI-EXPANDED)
SC Immunology; Infectious Diseases; Microbiology
GA EP3SB
UT WOS:000397300900018
PM 28172581
OA Green Submitted, Bronze
DA 2026-02-13
ER

PT J
AU Wolf, EJ
   Sadeh, N
   Leritz, EC
   Logue, MW
   Stoop, TB
   McGlinchey, R
   Milberg, W
   Miller, MW
AF Wolf, Erika J.
   Sadeh, Naomi
   Leritz, Elizabeth C.
   Logue, Mark W.
   Stoop, Tawni B.
   McGlinchey, Regina
   Milberg, William
   Miller, Mark W.
TI Posttraumatic Stress Disorder as a Catalyst for the Association Between
   Metabolic Syndrome and Reduced Cortical Thickness
SO BIOLOGICAL PSYCHIATRY
LA English
DT Article
DE Accelerated aging; Cortical thickness; Magnetic resonance imaging;
   Metabolic syndrome; Posttraumatic stress disorder; Structural equation
   modeling
ID BODY-MASS INDEX; TYPE-2 DIABETES-MELLITUS; OXIDATIVE STRESS;
   CARDIOVASCULAR-DISEASE; PREFRONTAL CORTEX; PHYSICAL-ACTIVITY; TRAUMATIC
   STRESS; CEREBRAL-CORTEX; RISK-FACTORS; PTSD
AB BACKGROUND: Metabolic syndrome (MetS), defined by a constellation of cardiometabolic pathologies, is highly prevalent among veterans, especially veterans with posttraumatic stress disorder (PTSD), and poses a major risk for adverse health outcomes, including neurodegeneration and mortality. Given this, we evaluated 1) the association between MetS and neural integrity, indexed by cortical thickness; 2) the relationship between PTSD and MetS; and 3) whether PTSD was associated with cortical thickness indirectly through MetS.
   METHODS: The sample consisted of 346 U.S. military veterans (89.3% male; 71.4% white) who deployed to Iraq, Afghanistan, or both. Neuroimaging data were available for 274 participants.
   RESULTS: In whole-brain analyses, MetS was negatively associated with cortical thickness in two left and four right hemisphere regions, as follows: bilateral temporal lobe, including temporal pole, fusiform gyrus, and insula, and extending into occipital cortex (left hemisphere) and orbitofrontal cortex (right hemisphere); bilateral precuneus, posterior cingulate, calcarine, and occipital-parietal cortex; and right rostral anterior cingulate cortex and central sulcus/postcentral gyrus. Path models showed that PTSD predicted MetS (beta = .19, p < .001), which was associated with reduced cortical thickness (beta = -.29 to -.43, all p < .001).
   CONCLUSIONS: Results from this young veteran sample provide evidence that PTSD confers risk for cardiometabolic pathology and neurodegeneration and raise concern that this cohort may be aging prematurely and at risk for substantial medical and cognitive decline. This study highlights the need to identify the molecular mechanisms linking PTSD to MetS and effective interventions to reduce PTSD-related health comorbidities.
C1 [Wolf, Erika J.; Sadeh, Naomi; Miller, Mark W.] VA Boston Healthcare Syst, Natl Ctr PTSD, Behav Sci Div, Boston, MA USA.
   [Leritz, Elizabeth C.] VA Boston Healthcare Syst, Neuroimaging Res Vet Ctr, Boston, MA USA.
   [Leritz, Elizabeth C.; McGlinchey, Regina; Milberg, William] VA Boston Healthcare Syst, Geriatr Res Educ & Clin Ctr, Boston, MA USA.
   [Leritz, Elizabeth C.; McGlinchey, Regina; Milberg, William] VA Boston Healthcare Syst, Translat Res Ctr TBI & Stress Disorders, Boston, MA USA.
   [Logue, Mark W.] VA Boston Healthcare Syst, Res Serv, Boston, MA USA.
   [Wolf, Erika J.; Sadeh, Naomi; Miller, Mark W.] Boston Univ, Sch Med, Dept Psychiat, Boston, MA 02118 USA.
   [Logue, Mark W.] Boston Univ, Sch Med, Biomed Genet, Boston, MA 02118 USA.
   [Leritz, Elizabeth C.; McGlinchey, Regina; Milberg, William] Harvard Med Sch, Dept Psychiat, Boston, MA USA.
   [Logue, Mark W.] Boston Univ, Sch Publ Hlth, Dept Biostat, Boston, MA USA.
   [Stoop, Tawni B.] Boston VA Res Inst Inc, Boston, MA USA.
C3 Harvard University; Harvard University Medical Affiliates; US Department
   of Veterans Affairs; Veterans Health Administration (VHA); VA Boston
   Healthcare System; Harvard University; Harvard University Medical
   Affiliates; US Department of Veterans Affairs; Veterans Health
   Administration (VHA); VA Boston Healthcare System; Geriatric Research
   Education & Clinical Center; Harvard University; Harvard University
   Medical Affiliates; US Department of Veterans Affairs; Veterans Health
   Administration (VHA); VA Boston Healthcare System; Harvard University;
   Harvard University Medical Affiliates; US Department of Veterans
   Affairs; Veterans Health Administration (VHA); VA Boston Healthcare
   System; Harvard University; Harvard University Medical Affiliates; US
   Department of Veterans Affairs; Veterans Health Administration (VHA); VA
   Boston Healthcare System; Boston University; Boston University; Harvard
   University; Harvard Medical School; Boston University
RP Wolf, EJ (corresponding author), VA Boston Healthcare Syst, Natl Ctr PTSD 116B2, 150 South Huntington Ave, Boston, MA 02130 USA.
EM erika.wolf@va.gov
RI Miller, Mark/G-7322-2011; Sadeh, Naomi/B-5489-2014
OI Miller, Mark/0000-0001-6393-8563; Wolf, Erika/0000-0003-2666-2435;
   Sadeh, Naomi/0000-0002-8101-3190
FU National Institute of Mental Health [R21MH102834]; Translational
   Research Center for TBI and Stress Disorders; Department of Veterans
   Affairs Rehabilitation Research and Development Traumatic Brain Injury
   Center of Excellence [B9254-C]; Department of Veterans Affairs
   Cooperative Studies Program; National Institute of Neurological
   Disorders and Stroke [R01NS086882]; Department of Veterans Affairs
   Clinical Sciences Research and Development Program Career Development
   Award (EJW)
FX This work was supported by the National Institute of Mental Health Grant
   No. R21MH102834 "Neuroimaging Genetics of PTSD," Translational Research
   Center for TBI and Stress Disorders, a Department of Veterans Affairs
   Rehabilitation Research and Development Traumatic Brain Injury Center of
   Excellence (B9254-C), Department of Veterans Affairs Cooperative Studies
   Program, National Institute of Neurological Disorders and Stroke Grant
   No. R01NS086882, and Department of Veterans Affairs Clinical Sciences
   Research and Development Program Career Development Award (EJW). The
   views expressed in this article are those of the authors and do not
   necessarily reflect the position or policy of the U.S. Department of
   Veterans Affairs or the U.S. Government.
CR Ahmadi N, 2011, AM J CARDIOL, V108, P29, DOI 10.1016/j.amjcard.2011.02.340
   Alberti KGMM, 2005, LANCET, V366, P1059, DOI 10.1016/S0140-6736(05)67402-8
   Alosco ML, 2014, J AM SOC HYPERTENS, V8, P561, DOI 10.1016/j.jash.2014.04.002
   [Anonymous], CRIT PATH CARDIOL
   [Anonymous], and heat stress in two populations of Nodipecten
   [Anonymous], FRONT IMMUNOL
   Bartoli F, 2013, METAB SYNDR RELAT D, V11, P301, DOI 10.1089/met.2013.0010
   Batty GD, 2008, DIABETOLOGIA, V51, P436, DOI 10.1007/s00125-007-0908-5
   Belsky DW, 2015, P NATL ACAD SCI USA, V112, pE4104, DOI 10.1073/pnas.1506264112
   Belsky DW, 2013, AM J EPIDEMIOL, V178, P1461, DOI 10.1093/aje/kwt135
   BLAKE DD, 1995, J TRAUMA STRESS, V8, P75, DOI 10.1007/BF02105408
   Bolzenius JD, 2015, BEHAV BRAIN RES, V278, P342, DOI 10.1016/j.bbr.2014.10.010
   Bolzenius JD, 2013, BRAIN IMAGING BEHAV, V7, P300, DOI 10.1007/s11682-013-9230-7
   Bonomini F, 2015, AGING DIS, V6, P109, DOI 10.14336/AD.2014.0305
   Brudey C, 2015, AM J PHYSIOL-REG I, V309, pR315, DOI 10.1152/ajpregu.00343.2014
   Brundel M, 2010, J NEUROL SCI, V299, P126, DOI 10.1016/j.jns.2010.08.048
   Carter MJ, 2014, THER RECREAT J, V48, P275
   Chandola T, 2006, BMJ-BRIT MED J, V332, P521, DOI 10.1136/bmj.38693.435301.80
   Chen ZY, 2015, J CLIN NEUROSCI, V22, P275, DOI 10.1016/j.jocn.2014.07.014
   Cleeman JI, 2001, JAMA-J AM MED ASSOC, V285, P2486, DOI 10.1001/jama.285.19.2486
   Dedert EA, 2010, ANN BEHAV MED, V39, P61, DOI 10.1007/s12160-010-9165-9
   Epel ES, 2009, HORM-INT J ENDOCRINO, V8, P7, DOI 10.14310/horm.2002.1217
   Esposito K, 2012, DIABETES CARE, V35, P2402, DOI 10.2337/dc12-0336
   Farr OM, 2015, NUTR METAB CARDIOVAS, V25, P479, DOI 10.1016/j.numecd.2015.01.007
   Fetzner MG, 2015, COGN BEHAV THERAPY, V44, P301, DOI 10.1080/16506073.2014.916745
   Fischl B, 2000, P NATL ACAD SCI USA, V97, P11050, DOI 10.1073/pnas.200033797
   Francis MM, 2015, CHILD MALTREATMENT, V20, P203, DOI 10.1177/1077559514568892
   Fulton JJ, 2015, J ANXIETY DISORD, V31, P98, DOI 10.1016/j.janxdis.2015.02.003
   Gazdzinski S, 2008, ANN NEUROL, V63, P652, DOI 10.1002/ana.21377
   Geuze E, 2008, NEUROIMAGE, V41, P675, DOI 10.1016/j.neuroimage.2008.03.007
   Grattagliano I, 2008, J NUTR BIOCHEM, V19, P491, DOI 10.1016/j.jnutbio.2007.06.011
   Gustafson D, 2004, NEUROLOGY, V63, P1876, DOI 10.1212/01.WNL.0000141850.47773.5F
   Hall KS, 2015, EPIDEMIOL REV, V37, P103, DOI 10.1093/epirev/mxu011
   Hassenstab JJ, 2012, PSYCHIAT RES-NEUROIM, V202, P77, DOI 10.1016/j.pscychresns.2011.09.008
   Heppner PS, 2012, PSYCHOSOMATICS, V53, P550, DOI 10.1016/j.psym.2012.05.005
   Hoge EA, 2009, DEPRESS ANXIETY, V26, P447, DOI 10.1002/da.20564
   Hu LT, 1999, STRUCT EQU MODELING, V6, P1, DOI 10.1080/10705519909540118
   Jergovic M, 2014, PROG NEURO-PSYCHOPH, V54, P275, DOI 10.1016/j.pnpbp.2014.06.010
   Kaur S, 2015, PSYCHOSOM MED, V77, P671, DOI 10.1097/PSY.0000000000000202
   Keane J, 2009, METAB SYNDR RELAT D, V7, P557, DOI 10.1089/met.2009.0021
   Kessler RC, 2000, J CLIN PSYCHIAT, V61, P4
   Kibler JL, 2014, WORLD J CARDIOL, V6, P455, DOI 10.4330/wjc.v6.i6.455
   Koenen KC, 2007, PSYCHOL MED, V37, P181, DOI 10.1017/S0033291706009019
   Krishnadas R, 2013, NEUROIMAGE-CLIN, V2, P646, DOI 10.1016/j.nicl.2013.04.012
   Kullmann S, 2015, OBES REV, V16, P273, DOI 10.1111/obr.12248
   Kullmann S, 2012, HUM BRAIN MAPP, V33, P1052, DOI 10.1002/hbm.21268
   Kyrou I, 2007, HORM METAB RES, V39, P430, DOI 10.1055/s-2007-981462
   Ladwig KH, 2013, PLOS ONE, V8, DOI 10.1371/journal.pone.0064762
   Lakka HM, 2002, JAMA-J AM MED ASSOC, V288, P2709, DOI 10.1001/jama.288.21.2709
   Leritz EC, 2011, NEUROIMAGE, V54, P2659, DOI 10.1016/j.neuroimage.2010.10.050
   Levine AB, 2014, CARDIOLOGY, V127, P1, DOI 10.1159/000354910
   Lindemer ER, 2013, NEUROIMAGE-CLIN, V2, P601, DOI 10.1016/j.nicl.2013.04.009
   Lindqvist D, 2014, BRAIN BEHAV IMMUN, V42, P81, DOI 10.1016/j.bbi.2014.06.003
   Lohr JB, 2015, AM J GERIAT PSYCHIAT, V23, P709, DOI 10.1016/j.jagp.2015.04.001
   Malik S, 2004, CIRCULATION, V110, P1245, DOI 10.1161/01.CIR.0000140677.20606.0E
   Marqués-Iturria I, 2013, PSYCHIAT RES-NEUROIM, V214, P109, DOI 10.1016/j.pscychresns.2013.06.004
   McKhann GM, 2011, ALZHEIMERS DEMENT, V7, P263, DOI 10.1016/j.jalz.2011.03.005
   Meigs JB, 2006, J CLIN ENDOCR METAB, V91, P2906, DOI 10.1210/jc.2006-0594
   Miller MW, 2014, MOL PSYCHIATR, V19, P1156, DOI 10.1038/mp.2014.111
   Moreno-Villanueva M, 2013, TRANSL PSYCHIAT, V3, DOI 10.1038/tp.2013.93
   Muthen L K., 2017, Mplus User's Guide (Eighth Edition)
   O'Donovan A, 2011, BIOL PSYCHIAT, V70, P465, DOI 10.1016/j.biopsych.2011.01.035
   Okabayashi S, 2015, PLOS ONE, V10, DOI 10.1371/journal.pone.0117362
   Povel CM, 2013, DIABETES CARE, V36, P362, DOI 10.2337/dc11-2546
   Räikkönen K, 2002, METABOLISM, V51, P1573, DOI 10.1053/meta.2002.36301
   Reilly MP, 2003, CIRCULATION, V108, P1546, DOI 10.1161/01.CIR.0000088846.10655.E0
   Roberts AL, 2015, JAMA PSYCHIAT, V72, P203, DOI 10.1001/jamapsychiatry.2014.2632
   Rosenbaum S, 2015, ACTA PSYCHIAT SCAND, V131, P350, DOI 10.1111/acps.12371
   Rosenbaum S, 2015, METABOLISM, V64, P926, DOI [10.1016/j.metabol.2015.01.016, 10.1016/j.metabol.2015.04.009, 10.1016/j.metabol.2015.01.016]
   Rosmond R, 2005, PSYCHONEUROENDOCRINO, V30, P1, DOI 10.1016/j.psyneuen.2004.05.007
   Roy SS, 2015, AM J PUBLIC HEALTH, V105, P757, DOI 10.2105/AJPH.2014.302342
   Salat DH, 2004, CEREB CORTEX, V14, P721, DOI 10.1093/cercor/bhh032
   Siervo M, 2010, J INTERN MED, V268, P338, DOI 10.1111/j.1365-2796.2010.02255.x
   Solomon SD, 1997, J CLIN PSYCHIAT, V58, P5
   Song SW, 2015, BRAIN IMAGING BEHAV, V9, P588, DOI 10.1007/s11682-014-9311-2
   Stranahan AM, 2015, NEUROSCIENCE, V309, P125, DOI 10.1016/j.neuroscience.2015.04.045
   Sullivan PW, 2007, OBESITY, V15, P3150, DOI 10.1038/oby.2007.375
   Sumner JA, 2015, CIRCULATION, V132, P251, DOI 10.1161/CIRCULATIONAHA.114.014492
   Taguchi A, 2009, J ALZHEIMERS DIS, V16, P859, DOI 10.3233/JAD-2009-0975
   Tanielian T., 2008, INVISIBLE WOUNDS MEN
   Tchistiakova E, 2014, NEUROIMAGE-CLIN, V5, P36, DOI 10.1016/j.nicl.2014.05.020
   Treviño S, 2015, SYNAPSE, V69, P421, DOI 10.1002/syn.21832
   Tucsek Z, 2014, J GERONTOL A-BIOL, V69, P1212, DOI 10.1093/gerona/glt177
   Turner JH, 2013, BIOL PSYCHIAT, V74, P861, DOI 10.1016/j.biopsych.2013.07.012
   Tyrka AR, 2016, BIOL PSYCHIAT, V79, P78, DOI 10.1016/j.biopsych.2014.12.025
   Veit R, 2014, NEUROIMAGE-CLIN, V6, P307, DOI 10.1016/j.nicl.2014.09.013
   Vitaliano PP, 2002, PSYCHOSOM MED, V64, P418, DOI 10.1097/00006842-200205000-00006
   Walhovd KB, 2014, NEUROBIOL AGING, V35, P1055, DOI 10.1016/j.neurobiolaging.2013.11.011
   Wentworth BA, 2013, CARDIOL REV, V21, P16, DOI 10.1097/CRD.0b013e318265343b
   Willeumier K, 2012, TRANSL PSYCHIAT, V2, DOI 10.1038/tp.2011.67
   Williamson JB, 2015, FRONT PSYCHOL, V5, DOI 10.3389/fpsyg.2014.01571
   Wilson PWF, 2005, CIRCULATION, V112, P3066, DOI 10.1161/CIRCULATIONAHA.105.539528
   Wolf EJ, 2016, PSYCHONEUROENDOCRINO, V63, P155, DOI 10.1016/j.psyneuen.2015.09.020
   Woodward SH, 2009, ARCH GEN PSYCHIAT, V66, P1373, DOI 10.1001/archgenpsychiatry.2009.160
   Xie B, 2013, BRAIN RES, V1490, P225, DOI 10.1016/j.brainres.2012.10.048
   Yaffe K, 2004, JAMA-J AM MED ASSOC, V292, P2237, DOI 10.1001/jama.292.18.2237
   Yaffe K, 2007, ALZ DIS ASSOC DIS, V21, P167, DOI 10.1097/WAD.0b013e318065bfd6
   Yaffe K, 2010, ARCH GEN PSYCHIAT, V67, P608, DOI 10.1001/archgenpsychiatry.2010.61
   Yang RT, 2013, BMC SYST BIOL, V7, DOI 10.1186/1752-0509-7-80
   Yara S, 2015, EPIGENOMICS-UK, V7, P283, DOI [10.2217/EPI.14.84, 10.2217/epi.14.84]
   YEHUDA R, 1995, ARCH GEN PSYCHIAT, V52, P583
   Zannas AS, 2015, BIOL PSYCHIAT, V78, P327, DOI 10.1016/j.biopsych.2015.04.003
   Zhang L, 2014, MOL PSYCHIATR, V19, P855, DOI 10.1038/mp.2013.141
NR 103
TC 41
Z9 45
U1 0
U2 22
PU ELSEVIER SCIENCE INC
PI NEW YORK
PA STE 800, 230 PARK AVE, NEW YORK, NY 10169 USA
SN 0006-3223
EI 1873-2402
J9 BIOL PSYCHIAT
JI Biol. Psychiatry
PD SEP 1
PY 2016
VL 80
IS 5
BP 363
EP 371
DI 10.1016/j.biopsych.2015.11.023
PG 9
WC Neurosciences; Psychiatry
WE Science Citation Index Expanded (SCI-EXPANDED)
SC Neurosciences & Neurology; Psychiatry
GA DS5RR
UT WOS:000380840500008
PM 26826875
DA 2026-02-13
ER

PT J
AU Chen, SD
   Chuang, YC
   Lin, TK
   Yang, JL
AF Chen, Shang-Der
   Chuang, Yao-Chung
   Lin, Tsu-Kung
   Yang, Jenq-Lin
TI Alternative role of glucagon-like Peptide-1 receptor agonists in
   neurodegenerative diseases
SO EUROPEAN JOURNAL OF PHARMACOLOGY
LA English
DT Article
DE GLP-1 receptor agonist; Alzheimer?s disease; Parkinson?s disease;
   Neurodegenerative diseases
ID AMYLOID-BETA-PEPTIDE; ALZHEIMERS-DISEASE; MOUSE MODEL;
   PARKINSONS-DISEASE; INSULIN-RESISTANCE; A-BETA; MEMORY IMPAIRMENT; TAU
   HYPERPHOSPHORYLATION; DOPAMINERGIC-NEURONS; SYNAPTIC PLASTICITY
AB Aging is a crucial risk factor for common neurodegenerative diseases, such as Alzheimer's disease (AD) and Parkinson's disease (PD). Limited options are available for the treatment of age-related, multiple pathogenic mechanism-contributed diseases that usually advance to irreversible conditions with severe neurological deficits and result in a heavy socioeconomic burden on patients, families, and society. A therapy that decelerates disease progression and reduces the socioeconomic burden stemming from these diseases is required. Glucagon-like peptide-1 receptor (GLP-1R) is an important class of medication for type 2 diabetes mellitus (T2DM). Through pancreatic effects, GLP-1R agonists can stimulate insulin secretion, increase beta-cell proliferation, reduce beta-cell apoptosis, and inhibit glucagon secretion in patients with T2DM. Currently, seven clinically approved GLP-1R agonists are used for T2DM: exenatide, liraglutide, lixisenatide, extended-release exenatide, albiglutide, dulaglutide, and semaglutide. Besides the pancreas, GLP-1Rs are also expressed in organs, such as the gastrointestinal tract, heart, lung, kidney, and brain, indicating their potential use in diseases other than T2DM. Emerging evidence reveals that GLP-1R agonists possess pleiotropic effects that enrich neurogenesis, diminish apoptosis, preclude neurons from oxidative stress, and reduce neuroinflammation in various neurological conditions. These favorable effects may also be employed in neurodegenerative diseases. Herein, we reviewed the recent progress, both in preclinical studies and clinical trials, regarding these clinically used GLP-1R agonists in aging-related neurodegenerative diseases, mainly AD and PD. We stress the pleiotropic characteristics of GLP-1R agonists as repurposing drugs to target multiple pathological mechanisms and for use in the future for these devastating neurodegenerative conditions.
C1 [Chen, Shang-Der; Chuang, Yao-Chung; Lin, Tsu-Kung] Kaohsiung Chang Gung Mem Hosp, Dept Neurol, Kaohsiung 83301, Taiwan.
   [Chen, Shang-Der; Chuang, Yao-Chung; Yang, Jenq-Lin] Kaohsiung Chang Gung Mem Hosp, Inst Translat Res Biomed, Kaohsiung 83301, Taiwan.
   [Chuang, Yao-Chung; Lin, Tsu-Kung] Chang Gung Univ, Coll Med, Taoyuan 33302, Taiwan.
   [Chuang, Yao-Chung; Lin, Tsu-Kung] Kaohsiung Med Univ, Coll Med, Sch Med, Dept Neurol, Kaohsiung 80708, Taiwan.
   [Lin, Tsu-Kung] Kaohsiung Chang Gung Mem Hosp, Ctr Mitochondrial Res & Med, Kaohsiung 83301, Taiwan.
   [Yang, Jenq-Lin] 123 Dapi Rd, Kaohsiung 83301, Taiwan.
C3 Chang Gung Memorial Hospital; Chang Gung Memorial Hospital; Chang Gung
   University; Kaohsiung Medical University; Chang Gung Memorial Hospital
RP Yang, JL (corresponding author), 123 Dapi Rd, Kaohsiung 83301, Taiwan.
EM chensd@adm.cgmh.org.tw; ycchuang@cgmh.org.tw; tklin@adm.cgmh.org.tw;
   jyang@cgmh.org.tw
OI Yang, Jenq-Lin/0000-0002-9897-8087
FU Ministry of Science and Technology (MOST) in Taiwan; Chang Gung Medical
   Foundation;  [MOST 109-2314-B-182A-078-MY3];  [MOST
   108-2320-B-182A-005-MY3];  [CMRPG8I0051];  [CMRPG8I0052]; 
   [CMRPG8I0053];  [CMRPG8K0651];  [CMRPG8K0652]
FX Funding This work was supported by the Ministry of Science and
   Technology (MOST) in Taiwan (MOST 109-2314-B-182A-078-MY3 to Shang-Der
   Chen; MOST 108-2320-B-182A-005-MY3 to Jenq-Lin Yang) , and the Chang
   Gung Medical Foundation (CMRPG8I0051, CMRPG8I0052, and CMRPG8I0053 to
   Shang-Der Chen; CMRPG8K0651 and CMRPG8K0652 to Jenq-Lin Yang) .
CR An FM, 2015, NEUROSCIENCE, V300, P75, DOI 10.1016/j.neuroscience.2015.05.023
   An JR, 2022, NEUROCHEM RES, V47, P279, DOI 10.1007/s11064-021-03442-7
   An JJ, 2019, BEHAV BRAIN RES, V370, DOI 10.1016/j.bbr.2019.111932
   Athauda D, 2019, JAMA NEUROL, V76, P420, DOI 10.1001/jamaneurol.2018.4304
   Athauda D, 2019, EUR J NEUROSCI, V49, P410, DOI 10.1111/ejn.14096
   Athauda D, 2018, NEUROPHARMACOLOGY, V136, P260, DOI 10.1016/j.neuropharm.2017.09.023
   Athauda D, 2017, LANCET, V390, P1664, DOI 10.1016/S0140-6736(17)31585-4
   Athauda D, 2016, DRUG DISCOV TODAY, V21, P802, DOI 10.1016/j.drudis.2016.01.013
   Aviles-Olmos I, 2014, J PARKINSON DIS, V4, P337, DOI 10.3233/JPD-140364
   Aviles-Olmos I, 2013, J CLIN INVEST, V123, P2730, DOI 10.1172/JCI68295
   Badawi GA, 2017, INFLAMMOPHARMACOLOGY, V25, P369, DOI 10.1007/s10787-017-0331-6
   Ballard C, 2020, NAT REV NEUROL, V16, P661, DOI 10.1038/s41582-020-0397-4
   Barker RA, 2013, J CLIN INVEST, V123, P2364, DOI 10.1172/JCI69690
   Batista AF, 2018, J PATHOL, V245, P85, DOI 10.1002/path.5056
   Becker RHA, 2015, DIABETES-METAB RES, V31, P610, DOI 10.1002/dmrr.2647
   Berlanga-Acosta J, 2020, FRONT ENDOCRINOL, V11, DOI 10.3389/fendo.2020.560375
   Biessels GJ, 2018, NAT REV ENDOCRINOL, V14, P591, DOI 10.1038/s41574-018-0048-7
   Bomba M, 2019, J ALZHEIMERS DIS, V70, P793, DOI 10.3233/JAD-190237
   Bomfim TR, 2012, J CLIN INVEST, V122, P1339, DOI 10.1172/JCI57256
   Bourdenx M, 2017, PROG NEUROBIOL, V155, P171, DOI 10.1016/j.pneurobio.2015.07.003
   Cai HY, 2014, NEUROSCIENCE, V277, P6, DOI 10.1016/j.neuroscience.2014.02.022
   Cai HY, 2018, BIOCHEM BIOPH RES CO, V495, P1034, DOI 10.1016/j.bbrc.2017.11.114
   Caldeira GL, 2013, J ALZHEIMERS DIS, V34, P115, DOI 10.3233/JAD-121444
   Chang YF, 2020, J CLIN NEUROSCI, V81, P234, DOI 10.1016/j.jocn.2020.09.054
   Chao AC, 2020, BBA-MOL CELL RES, V1867, DOI 10.1016/j.bbamcr.2019.118628
   Chen QS, 2020, FRONT CHEM, V8, DOI 10.3389/fchem.2020.00511
   Chen SD, 2020, CELLS-BASEL, V9, DOI 10.3390/cells9071746
   Chen SD, 2017, INT J MOL SCI, V18, DOI 10.3390/ijms18030545
   Cheong JLY, 2020, J PARKINSON DIS, V10, P775, DOI 10.3233/JPD-191900
   Cho YM, 2014, ANNU REV PHYSIOL, V76, P535, DOI 10.1146/annurev-physiol-021113-170315
   Cui RZ, 2020, OPHTHALMIC RES, V63, P404, DOI 10.1159/000504891
   Dar KB, 2016, CURR MED CHEM, V23, P3775, DOI 10.2174/0929867323666160817163531
   Dawson TM, 2017, ANNU REV PHARMACOL, V57, P437, DOI 10.1146/annurev-pharmtox-010716-105001
   De Felice FG, 2013, J CLIN INVEST, V123, P531, DOI 10.1172/JCI64595
   de la Monte SM, 2017, DRUGS, V77, P47, DOI 10.1007/s40265-016-0674-0
   Del Tredici K, 2016, NEUROPATH APPL NEURO, V42, P33, DOI 10.1111/nan.12298
   DeTure MA, 2019, MOL NEURODEGENER, V14, DOI 10.1186/s13024-019-0333-5
   Diehl T, 2017, TRANSL RES, V183, P26, DOI [10.1016/j.trsl.2016.12.005, 10.3389/fnins.2018.00830]
   Drucker DJ, 2006, LANCET, V368, P1696, DOI 10.1016/S0140-6736(06)69705-5
   Duarte AI, 2013, BBA-MOL BASIS DIS, V1832, P527, DOI 10.1016/j.bbadis.2013.01.008
   Duarte AI, 2020, INT J MOL SCI, V21, DOI 10.3390/ijms21051746
   Dubal DB, 2019, JAMA NEUROL, V76, P402, DOI 10.1001/jamaneurol.2018.4325
   Dugger BN, 2017, CSH PERSPECT BIOL, V9, DOI 10.1101/cshperspect.a028035
   During MJ, 2003, NAT MED, V9, P1173, DOI 10.1038/nm919
   Egefjord L, 2012, DAN MED J, V59
   Espinosa-Oliva AM, 2014, NEUROTOXICOLOGY, V41, P89, DOI 10.1016/j.neuro.2014.01.006
   Esposito Z, 2013, CNS NEUROSCI THER, V19, P549, DOI 10.1111/cns.12095
   Fandiño J, 2020, SCI REP-UK, V10, DOI 10.1038/s41598-020-74912-1
   Femminella GD, 2019, TRIALS, V20, DOI 10.1186/s13063-019-3259-x
   Foltynie T, 2020, PROG BRAIN RES, V252, P493, DOI 10.1016/bs.pbr.2019.10.008
   Gabbouj S, 2019, FRONT NEUROSCI-SWITZ, V13, DOI 10.3389/fnins.2019.00629
   Gejl M, 2016, FRONT AGING NEUROSCI, V8, DOI 10.3389/fnagi.2016.00108
   Glotfelty EJ, 2020, EXPERT OPIN INV DRUG, V29, P595, DOI 10.1080/13543784.2020.1764534
   GOKE R, 1995, EUR J NEUROSCI, V7, P2294, DOI 10.1111/j.1460-9568.1995.tb00650.x
   Granhall C, 2019, CLIN PHARMACOKINET, V58, P781, DOI 10.1007/s40262-018-0728-4
   Granholm AC, 2000, J NEUROSCI, V20, P3182, DOI 10.1523/JNEUROSCI.20-09-03182.2000
   Greco EV, 2019, MEDICINA-LITHUANIA, V55, DOI 10.3390/medicina55060233
   Grieco M, 2019, FRONT NEUROSCI-SWITZ, V13, DOI 10.3389/fnins.2019.01112
   Guo F, 2018, BRAIN PATHOL, V28, P3, DOI 10.1111/bpa.12545
   Hamilton A, 2011, J NEUROSCI RES, V89, P481, DOI 10.1002/jnr.22565
   Hansen HH, 2016, BRAIN RES, V1646, P354, DOI 10.1016/j.brainres.2016.05.038
   Hansen HH, 2015, J ALZHEIMERS DIS, V46, P877, DOI 10.3233/JAD-143090
   Hassan A, 2020, CUREUS J MED SCIENCE, V12, DOI 10.7759/cureus.9853
   Haukedal H, 2021, FRONT NEUROSCI-SWITZ, V14, DOI 10.3389/fnins.2020.625348
   Hölscher C, 2012, CNS DRUGS, V26, P871, DOI 10.2165/11635890-000000000-00000
   Huang LK, 2020, J BIOMED SCI, V27, DOI 10.1186/s12929-019-0609-7
   Hunter K, 2012, BMC NEUROSCI, V13, DOI 10.1186/1471-2202-13-33
   Jack CR Jr, 2018, ALZHEIMERS DEMENT, V14, P535, DOI 10.1016/j.jalz.2018.02.018
   Jantrapirom S, 2020, INT J MOL SCI, V21, DOI 10.3390/ijms21051725
   Kalia LV, 2015, LANCET, V386, P896, DOI 10.1016/S0140-6736(14)61393-3
   Kalyanaraman B, 2020, REDOX BIOL, V36, DOI 10.1016/j.redox.2020.101665
   Khan A, 2017, EXPERT REV NEUROTHER, V17, P683, DOI 10.1080/14737175.2017.1326818
   Kim DS, 2017, CELL TRANSPLANT, V26, P1560, DOI 10.1177/0963689717721234
   Kim S, 2009, J ENDOCRINOL, V202, P431, DOI 10.1677/JOE-09-0132
   Kizuka Y, 2018, GLYCOCONJUGATE J, V35, P345, DOI 10.1007/s10719-018-9829-4
   Kong FJ, 2018, NEUROPHARMACOLOGY, V131, P316, DOI 10.1016/j.neuropharm.2018.01.001
   Kornelius E, 2015, CNS NEUROSCI THER, V21, P549, DOI 10.1111/cns.12404
   Lee CH, 2018, MOL NEUROBIOL, V55, P3007, DOI 10.1007/s12035-017-0550-2
   Li YZ, 2012, PLOS ONE, V7, DOI 10.1371/journal.pone.0032008
   Li YZ, 2009, P NATL ACAD SCI USA, V106, P1285, DOI 10.1073/pnas.0806720106
   Lin TK, 2021, FRONT MOL NEUROSCI, V14, DOI 10.3389/fnmol.2021.697440
   Liu W, 2015, NEUROSCIENCE, V303, P42, DOI 10.1016/j.neuroscience.2015.06.054
   Long-Smith CM, 2013, NEUROMOL MED, V15, P102, DOI 10.1007/s12017-012-8199-5
   López-Otín C, 2013, CELL, V153, P1194, DOI 10.1016/j.cell.2013.05.039
   Lv XD, 2020, ENDOCRIN DIAB METAB, V3, DOI 10.1002/edm2.163
   Ma DL, 2019, BRAIN RES, V1714, P126, DOI 10.1016/j.brainres.2019.02.030
   Martin B, 2009, DIABETES, V58, P318, DOI 10.2337/db08-0799
   McBean GJ, 2017, BRIT J PHARMACOL, V174, P1750, DOI 10.1111/bph.13551
   McClean PL, 2014, NEUROPHARMACOLOGY, V86, P241, DOI 10.1016/j.neuropharm.2014.07.015
   McClean PL, 2014, NEUROPHARMACOLOGY, V76, P57, DOI 10.1016/j.neuropharm.2013.08.005
   McClean PL, 2011, J NEUROSCI, V31, P6587, DOI 10.1523/JNEUROSCI.0529-11.2011
   McClean PL, 2010, EUR J PHARMACOL, V630, P158, DOI 10.1016/j.ejphar.2009.12.023
   McFarthing K, 2020, J PARKINSON DIS, V10, P355, DOI 10.3233/JPD-200002
   Müller TD, 2019, MOL METAB, V30, P72, DOI 10.1016/j.molmet.2019.09.010
   Mullins RJ, 2019, CURR ALZHEIMER RES, V16, P741, DOI 10.2174/1567205016666190913155950
   Nauck MA, 2020, MOL METAB, V46, DOI 10.1016/j.molmet.2020.101102
   O'Brien RJ, 2011, ANNU REV NEUROSCI, V34, P185, DOI 10.1146/annurev-neuro-061010-113613
   Paladugu L, 2021, INT J MOL SCI, V22, DOI 10.3390/ijms22020860
   Parsons CG, 2019, NEUROPHARMACOLOGY, V147, P4, DOI 10.1016/j.neuropharm.2018.08.027
   Parthsarathy V, 2013, PLOS ONE, V8, DOI 10.1371/journal.pone.0058784
   Pascual A, 2008, NAT NEUROSCI, V11, P755, DOI 10.1038/nn.2136
   Perry T, 2003, J NEUROSCI RES, V72, P603, DOI 10.1002/jnr.10611
   Perry T, 2002, J PHARMACOL EXP THER, V300, P958, DOI 10.1124/jpet.300.3.958
   Perry T, 2002, J PHARMACOL EXP THER, V302, P881, DOI 10.1124/jpet.102.037481
   Perry T, 2002, J ALZHEIMERS DIS, V4, P487
   Pyke C, 2014, ENDOCRINOLOGY, V155, P1280, DOI 10.1210/en.2013-1934
   Qi LQ, 2016, EUR J PHARMACOL, V783, P23, DOI 10.1016/j.ejphar.2016.04.052
   Raufman JP, 1996, REGUL PEPTIDES, V61, P1, DOI 10.1016/0167-0115(96)00135-8
   Rowlands J, 2018, FRONT ENDOCRINOL, V9, DOI 10.3389/fendo.2018.00672
   Salameh TS, 2020, BIOCHEM PHARMACOL, V180, DOI 10.1016/j.bcp.2020.114187
   Schedin-Weiss S, 2020, FEBS J, V287, P3221, DOI 10.1111/febs.15197
   Shi LJ, 2017, BEHAV BRAIN RES, V327, P65, DOI 10.1016/j.bbr.2017.03.032
   Solmaz V, 2015, EUR J PHARMACOL, V765, P482, DOI 10.1016/j.ejphar.2015.09.024
   Stott SRW, 2021, FRONT NEUROSCI-SWITZ, V15, DOI 10.3389/fnins.2021.653377
   Sweeney P, 2017, TRANSL NEURODEGENER, V6, DOI 10.1186/s40035-017-0077-5
   Takach O, 2015, NEUROBIOL AGING, V36, P1378, DOI 10.1016/j.neurobiolaging.2014.11.018
   Takizawa C, 2015, J ALZHEIMERS DIS, V43, P1271, DOI 10.3233/JAD-141134
   Talbot K, 2012, J CLIN INVEST, V122, P1316, DOI 10.1172/JCI59903
   Tillement L, 2011, MITOCHONDRION, V11, P13, DOI 10.1016/j.mito.2010.08.009
   Tseng YT, 2019, MOLECULES, V24, DOI 10.3390/molecules24122249
   Victorino DB, 2021, PHARM MED, V35, P11, DOI 10.1007/s40290-020-00374-5
   Vijiaratnam N, 2021, BMJ OPEN, V11, DOI 10.1136/bmjopen-2020-047993
   Walsh S, 2011, NEUROSCIENCE, V175, P251, DOI 10.1016/j.neuroscience.2010.12.005
   Wang Y, 2018, NEUROPHARMACOLOGY, V131, P190, DOI 10.1016/j.neuropharm.2017.11.048
   Watson KT, 2019, BEHAV BRAIN RES, V356, P271, DOI 10.1016/j.bbr.2018.08.006
   Williamson R, 2012, BIOCHEM PHARMACOL, V84, P737, DOI 10.1016/j.bcp.2012.05.007
   Wu MF, 2014, FREE RADICAL RES, V48, P794, DOI 10.3109/10715762.2014.907889
   Xie YZ, 2021, BIOCHEM PHARMACOL, V188, DOI 10.1016/j.bcp.2021.114578
   Xiong H, 2013, J ALZHEIMERS DIS, V37, P623, DOI 10.3233/JAD-130584
   Xu WJ, 2015, J INVEST MED, V63, P267, DOI 10.1097/JIM.0000000000000129
   Yang JL, 2020, BIOLOGY-BASEL, V9, DOI 10.3390/biology9110348
   Yang JL, 2017, INT J MOL SCI, V18, DOI 10.3390/ijms18091861
   Yang JL, 2016, THERANOSTICS, V6, P2015, DOI 10.7150/thno.15993
   Zhang LP, 2019, J PARKINSON DIS, V9, P157, DOI 10.3233/JPD-181503
   Zhang LQ, 2023, INT J NEUROSCI, V133, P473, DOI 10.1080/00207454.2021.1924707
   Zhang Y, 2019, NEUROSCI BULL, V35, P724, DOI 10.1007/s12264-018-00336-7
   Zheng C, 2019, CHEM-BIOL INTERACT, V310, DOI 10.1016/j.cbi.2019.06.001
NR 137
TC 53
Z9 56
U1 2
U2 38
PU ELSEVIER
PI AMSTERDAM
PA RADARWEG 29, 1043 NX AMSTERDAM, NETHERLANDS
SN 0014-2999
EI 1879-0712
J9 EUR J PHARMACOL
JI Eur. J. Pharmacol.
PD JAN 5
PY 2023
VL 938
AR 175439
DI 10.1016/j.ejphar.2022.175439
EA DEC 2022
PG 12
WC Pharmacology & Pharmacy
WE Science Citation Index Expanded (SCI-EXPANDED)
SC Pharmacology & Pharmacy
GA 6Y2MM
UT WOS:000896934200004
PM 36470445
DA 2026-02-13
ER

PT J
AU Sarma, S
   Carrick-Ranson, G
   Fujimoto, N
   Adams-Huet, B
   Bhella, PS
   Hastings, JL
   Shafer, KM
   Shibata, S
   Boyd, K
   Palmer, D
   Szczepaniak, EW
   Szczepaniak, LS
   Levine, BD
AF Sarma, Satyam
   Carrick-Ranson, Graeme
   Fujimoto, Naoki
   Adams-Huet, Beverley
   Bhella, Paul S.
   Hastings, Jeffrey L.
   Shafer, Keri M.
   Shibata, Shigeki
   Boyd, Kara
   Palmer, Dean
   Szczepaniak, Edward W.
   Szczepaniak, Lidia S.
   Levine, Benjamin D.
TI Effects of Age and Aerobic Fitness on Myocardial Lipid Content
SO CIRCULATION-CARDIOVASCULAR IMAGING
LA English
DT Article
DE aging; exercise; ventricular remodeling
ID TYPE-2 DIABETES-MELLITUS; HEART-FAILURE; LIPOTOXIC CARDIOMYOPATHY;
   TRIGLYCERIDE CONTENT; DIASTOLIC FUNCTION; BED REST; STEATOSIS; OBESITY;
   MASS; SPECTROSCOPY
AB Background Aging and sedentary lifestyles lead to cardiac atrophy, ventricular stiffening, and impaired diastolic function. Both conditions are marked by increased adiposity, which can lead to ectopic fat deposition in nonadipocyte tissues including the myocardium. The effect of excess intramyocardial fat on cardiac function in nonobese individuals is unknown.
   Methods and Results Cardiac lipid content was measured by magnetic resonance spectroscopy in 153 healthy nonobese subjects with varying fitness levels quantified by peak oxygen uptake during treadmill exercise. Cardiac function (echo) and left ventricular (LV) filling pressures (right heart catheterization) were measured under varying preloads. LV stiffness was calculated from a curve fit of the diastolic portion of the pressure-volume curve. The strongest clinical predictors of lipid content were body mass index (=+0.03; 95% confidence interval, 0.001-0.06) and peak oxygen uptake (=-0.02; 95% confidence interval, -0.03 to -0.009; R-2=0.14; P<0.001). Subjects in the highest quintile had smaller LV end-diastolic volumes (6813 versus 58 +/- 12 mL/m(2); P<0.01) and decreased peak early mitral annular and increased peak late mitral inflow velocities. There were no differences in LV stiffness, but a leftward shift in the pressure-volume curve suggested a less distensible ventricle with increasing myocardial lipid levels. After adjusting for age, fitness, and body mass index, echocardiographic and morphometric differences among groups were attenuated and no longer significant.
   Conclusions Body mass index and fitness levels are the strongest predictors of myocardial lipid content in nonobese humans. Cardiac lipid content is associated with decreased ventricular distensibility, and it may provide a causal mechanism linking changes in LV function related to age and fitness.
C1 [Sarma, Satyam; Carrick-Ranson, Graeme; Fujimoto, Naoki; Bhella, Paul S.; Hastings, Jeffrey L.; Shafer, Keri M.; Shibata, Shigeki; Boyd, Kara; Palmer, Dean; Levine, Benjamin D.] Texas Hlth Prebysterian Hosp, Inst Exercise & Environm Med, Dallas, TX USA.
   [Sarma, Satyam; Carrick-Ranson, Graeme; Fujimoto, Naoki; Bhella, Paul S.; Hastings, Jeffrey L.; Shafer, Keri M.; Shibata, Shigeki; Levine, Benjamin D.] Univ Texas SW Med Ctr Dallas, Dept Internal Med, Dallas, TX 75390 USA.
   [Adams-Huet, Beverley] Univ Texas SW Med Ctr Dallas, Dept Clin Sci & Internal Med, Dallas, TX 75390 USA.
   [Szczepaniak, Edward W.; Szczepaniak, Lidia S.] Cedar Sinai Med Ctr, Inst Heart, Los Angeles, CA USA.
   [Szczepaniak, Edward W.; Szczepaniak, Lidia S.] Cedar Sinai Med Ctr, Biomed Imaging Res Inst, Los Angeles, CA USA.
C3 University of Texas System; University of Texas Southwestern Medical
   Center; University of Texas System; University of Texas Southwestern
   Medical Center; Cedars Sinai Medical Center; Cedars Sinai Medical Center
RP Levine, BD (corresponding author), Inst Exercise & Environm Med, 7273 Greenville Ave, Dallas, TX 75231 USA.
EM BenjaminLevine@Texashealth.org
RI ; Howden, Erin/K-5816-2019; Fujimoto, Naoki/OCK-6238-2025; Sarma,
   Satyam/JXW-8015-2024; Szczepaniak, Lech/G-1878-2011
OI Shibata, Shigeki/0000-0001-5008-153X; Carrick-Ranson,
   Graeme/0000-0003-1638-1699; Sarma, Satyam/0000-0002-0628-4919; 
FU National Institutes of Health [RO1-AG17479]
FX This project was supported by the National Institutes of Health (grant
   RO1-AG17479).
CR Arbab-Zadeh A, 2004, CIRCULATION, V110, P1799, DOI 10.1161/01.CIR.0000142863.71285.74
   Carrick-Ranson G, 2012, AM J PHYSIOL-HEART C, V303, P315, DOI 10.1152/ajpheart.00142.2012
   Clark AL, 2011, J CARD FAIL, V17, P374, DOI 10.1016/j.cardfail.2011.01.009
   Dorfman TA, 2008, J APPL PHYSIOL, V104, P1037, DOI 10.1152/japplphysiol.00858.2006
   Evans WJ, 1997, J AM DIET ASSOC, V97, P632, DOI 10.1016/S0002-8223(97)00160-0
   Finck BN, 2002, J CLIN INVEST, V109, P121, DOI 10.1172/JCI14080
   Fujimoto N, 2012, J PHYSIOL-LONDON, V590, P1871, DOI 10.1113/jphysiol.2011.218271
   Gaborit B, 2012, INT J OBESITY, V36, P422, DOI 10.1038/ijo.2011.117
   Hunter GR, 2010, OBESITY, V18, P274, DOI 10.1038/oby.2009.229
   Jarvis SS, 2007, J APPL PHYSIOL, V103, P867, DOI 10.1152/japplphysiol.01106.2006
   KATZ J, 1988, RADIOLOGY, V169, P495, DOI 10.1148/radiology.169.2.2971985
   Kenchaiah S, 2002, NEW ENGL J MED, V347, P305, DOI 10.1056/NEJMoa020245
   Korosoglou G, 2012, J MAGN RESON IMAGING, V35, P804, DOI 10.1002/jmri.22879
   Lorenzo S, 2012, CHEST, V141, P1031, DOI 10.1378/chest.11-1147
   Marfella R, 2009, J LIPID RES, V50, P2314, DOI 10.1194/jlr.P900032-JLR200
   McGavock JM, 2007, CIRCULATION, V116, P1170, DOI 10.1161/CIRCULATIONAHA.106.645614
   MIRSKY I, 1984, CIRCULATION, V69, P836, DOI 10.1161/01.CIR.69.4.836
   Naylor LH, 2005, J PHYSIOL-LONDON, V563, P957, DOI 10.1113/jphysiol.2004.078360
   Ng ACT, 2010, CIRCULATION, V122, P2538, DOI 10.1161/CIRCULATIONAHA.110.955542
   Nichols GA, 2004, DIABETES CARE, V27, P1879, DOI 10.2337/diacare.27.8.1879
   Park TS, 2008, J LIPID RES, V49, P2101, DOI 10.1194/jlr.M800147-JLR200
   Perhonen MA, 2001, J APPL PHYSIOL, V91, P645, DOI 10.1152/jappl.2001.91.2.645
   Rijzewijk LJ, 2008, J AM COLL CARDIOL, V52, P1793, DOI 10.1016/j.jacc.2008.07.062
   Son NH, 2007, J CLIN INVEST, V117, P2791, DOI 10.1172/JCI30335
   Szczepaniak LS, 2003, MAGN RESON MED, V49, P417, DOI 10.1002/mrm.10372
   Taegtmeyer H, 2002, CIRCULATION, V105, P1727, DOI 10.1161/01.CIR.0000012466.50373.E8
   Unger RH, 2003, ENDOCRINOLOGY, V144, P5159, DOI 10.1210/en.2003-0870
   van de Weijer T, 2011, CARDIOVASC RES, V92, P10, DOI 10.1093/cvr/cvr212
   Victor RG, 2004, AM J CARDIOL, V93, P1473, DOI 10.1016/j.amjcard.2004.02.058
   Vikramadithyan RK, 2005, J PHARMACOL EXP THER, V313, P586, DOI 10.1124/jpet.104.080259
   Zhou YT, 2000, P NATL ACAD SCI USA, V97, P1784, DOI 10.1073/pnas.97.4.1784
NR 31
TC 21
Z9 24
U1 0
U2 5
PU LIPPINCOTT WILLIAMS & WILKINS
PI PHILADELPHIA
PA 530 WALNUT ST, PHILADELPHIA, PA 19106-3621 USA
SN 1941-9651
EI 1942-0080
J9 CIRC-CARDIOVASC IMAG
JI Circ.-Cardiovasc. Imaging
PD NOV
PY 2013
VL 6
IS 6
BP 1048
EP 1055
DI 10.1161/CIRCIMAGING.113.000565
PG 8
WC Cardiac & Cardiovascular Systems; Radiology, Nuclear Medicine & Medical
   Imaging
WE Science Citation Index Expanded (SCI-EXPANDED)
SC Cardiovascular System & Cardiology; Radiology, Nuclear Medicine &
   Medical Imaging
GA 253UI
UT WOS:000327114400033
PM 24036384
OA Green Submitted, Bronze
DA 2026-02-13
ER

PT J
AU Shea, MK
   Houston, DK
   Tooze, JA
   Davis, CC
   Johnson, MA
   Hausman, DB
   Cauley, JA
   Bauer, DC
   Tylavsky, F
   Harris, TB
   Kritchevsky, SB
AF Shea, M. Kyla
   Houston, Denise K.
   Tooze, Janet A.
   Davis, Cralen C.
   Johnson, Mary Ann
   Hausman, Dorothy B.
   Cauley, Jane A.
   Bauer, Douglas C.
   Tylavsky, Frances
   Harris, Tamara B.
   Kritchevsky, Stephen B.
CA Hlth Aging Body Composition Study
TI Correlates and Prevalence of Insufficient 25-Hydroxyvitamin D Status in
   Black and White Older Adults: The Health, Aging and Body Composition
   Study
SO JOURNAL OF THE AMERICAN GERIATRICS SOCIETY
LA English
DT Article
DE vitamin D; insufficiency; race; prevalence; determinants
ID VITAMIN-D INSUFFICIENCY; 3RD NATIONAL-HEALTH; SERUM 25-HYDROXYVITAMIN-D;
   AFRICAN-AMERICAN; D DEFICIENCY; HYPOVITAMINOSIS-D; US POPULATION;
   SUPPLEMENTATION; DETERMINANTS; MORTALITY
AB OBJECTIVES: To determine the prevalence and correlates of vitamin D insufficiency in black and white older adults.
   DESIGN: Cross-sectional.
   SETTING: Health, Aging and Body Composition Study.
   PARTICIPANTS: Nine hundred seventy-seven black and 1,604 white adults aged 70 to 81.
   MEASUREMENTS: Logistic regression and classification and regression tree analysis were used to identify correlates of vitamin D insufficiency (25-hydroxyvitamin D (25(OH)D) <30 ng/mL) separately in blacks and whites.
   RESULTS: The prevalence of 25(OH)D insufficiency was 84% in blacks and 57% in whites. Seventy-six percent of blacks and 56% of whites did not take a multivitamin; those who did not take a multivitamin were more likely to be vitamin D insufficient (odds ratio (OR) = 5.17 (95% confidence interval (CI) = 3.47-7.70) for blacks; OR = 2.56, 95% CI = 2.05-3.19 for white). Additional risk factors for vitamin D insufficiency were vitamin D-containing supplement use, female sex, and obesity in blacks; and winter season, low dietary vitamin D intake, obesity, type 2 diabetes mellitus, and female sex in whites.
   CONCLUSION: Vitamin D insufficiency was more prevalent in blacks than whites. Not consuming a multivitamin increased the odds of vitamin D insufficiency in blacks and whites. Knowledge of additional risk factors such as dietary intake and comorbid conditions may help identify older adults who are likely to be vitamin D insufficient. J Am Geriatr Soc 59: 1165-1174, 2011.
C1 [Shea, M. Kyla] Wake Forest Univ, Sch Med, Sticht Ctr Aging, Dept Internal Med,Sect Gerontol & Geriatr Med, Winston Salem, NC 27157 USA.
   [Johnson, Mary Ann; Hausman, Dorothy B.] Univ Georgia, Dept Foods & Nutr, Athens, GA 30602 USA.
   [Cauley, Jane A.] Univ Pittsburgh, Div Epidemiol, Pittsburgh, PA USA.
   [Bauer, Douglas C.] Univ Calif San Francisco, Dept Med, San Francisco, CA USA.
   [Tylavsky, Frances] Univ Tennessee, Dept Prevent Med, Memphis, TN USA.
   [Harris, Tamara B.] NIA, Bethesda, MD 20892 USA.
C3 Wake Forest University; University System of Georgia; University of
   Georgia; Pennsylvania Commonwealth System of Higher Education (PCSHE);
   University of Pittsburgh; University of California System; University of
   California San Francisco; University of Tennessee System; University of
   Tennessee Health Science Center; National Institutes of Health (NIH) -
   USA; NIH National Institute on Aging (NIA)
RP Shea, MK (corresponding author), Wake Forest Univ, Sch Med, Sticht Ctr Aging, Dept Internal Med,Sect Gerontol & Geriatr Med, Med Ctr Blvd, Winston Salem, NC 27157 USA.
EM kshea@wfubmc.edu
RI Kritchevsky, Stephen/JWP-7971-2024; Cauley, Jane A/N-4836-2015
OI Kritchevsky, Stephen/0000-0003-3336-6781; Cauley, Jane
   A/0000-0003-0752-4408; Shea, Kyla/0000-0002-3202-5582; Houston,
   Denise/0000-0002-3355-4304
FU Novartis; National Institute on Aging (NIA) [N01-AG-6-2101,
   N01-AG-6-2103, N01-AG-6-2106, R01-AG029364]; Wake Forest University
   Claude D. Pepper Older Americans Independence Center [P30-AG21332];
   National Institutes of Health, NIA; National Institute on Aging
   [P30AG021332] Funding Source: NIH RePORTER
FX DKH receives speaker honoraria from Abbott Nutrition Health Institute.
   JAC receives grant support from Novartis (to study Zoledronic acid
   treatment). Health ABC was funded by the National Institute on Aging
   (NIA; N01-AG-6-2101, N01-AG-6-2103, and N01-AG-6-2106). This work was
   also supported by the NIA (R01-AG029364), the Wake Forest University
   Claude D. Pepper Older Americans Independence Center (P30-AG21332), and
   the Intramural Research Program of the National Institutes of Health,
   NIA.
CR Aloia JF, 2008, AM J CLIN NUTR, V88, p545S, DOI 10.1093/ajcn/88.2.545S
   Aloia JF, 2008, AM J CLIN NUTR, V87, P1952
   [Anonymous], DIET REF INT CALC VI
   [Anonymous], EUR J NUTR      1026
   Armas LAG, 2007, J AM ACAD DERMATOL, V57, P588, DOI 10.1016/j.jaad.2007.03.004
   Bacon CJ, 2009, OSTEOPOROSIS INT, V20, P1407, DOI 10.1007/s00198-008-0814-9
   Benjamin A, 2009, OSTEOPOROSIS INT, V20, P1795, DOI 10.1007/s00198-009-0873-6
   Binkley N, 2004, J CLIN ENDOCR METAB, V89, P3152, DOI 10.1210/jc.2003-031979
   Bischoff-Ferrari HA, 2010, OSTEOPOROSIS INT, V21, P1121, DOI 10.1007/s00198-009-1119-3
   Bischoff-Ferrari HA, 2004, AM J CLIN NUTR, V80, P752
   Bischoff-Ferrari HA, 2006, AM J CLIN NUTR, V84, P18, DOI 10.1093/ajcn/84.1.18
   Bischoff-Ferrari HA, 2010, ARCH INTERN MED, V170, P813, DOI 10.1001/archinternmed.2010.67
   Brieman L., 1984, Classification and regression trees
   Dawson-Hughes B, 2005, OSTEOPOROSIS INT, V16, P713, DOI 10.1007/s00198-005-1867-7
   Egan KM, 2008, CANCER CAUSE CONTROL, V19, P527, DOI 10.1007/s10552-008-9115-z
   Erber E, 2010, BRIT J NUTR, V103, P581, DOI 10.1017/S0007114509992029
   Fiscella K, 2011, CANCER-AM CANCER SOC, V117, P1061, DOI 10.1002/cncr.25647
   Fiscella K, 2010, ANN FAM MED, V8, P11, DOI 10.1370/afm.1035
   Forman JP, 2007, HYPERTENSION, V49, P1063, DOI 10.1161/HYPERTENSIONAHA.107.087288
   Ginde AA, 2009, J AM GERIATR SOC, V57, P1595, DOI 10.1111/j.1532-5415.2009.02359.x
   Ginde AA, 2009, ARCH INTERN MED, V169, P626, DOI 10.1001/archinternmed.2008.604
   Giovannucci E, 2008, ARCH INTERN MED, V168, P1174, DOI 10.1001/archinte.168.11.1174
   Giovannucci E, 2006, CANCER EPIDEM BIOMAR, V15, P2467, DOI 10.1158/1055-9965.EPI-06-0357
   Harris SS, 2000, J CLIN ENDOCR METAB, V85, P4125, DOI 10.1210/jc.85.11.4125
   Harris SS, 2002, J AM COLL NUTR, V21, P357, DOI 10.1080/07315724.2002.10719235
   Heaney RP, 2003, J AM COLL NUTR, V22, P142, DOI 10.1080/07315724.2003.10719287
   Heaney RP, 2003, AM J CLIN NUTR, V77, P204, DOI 10.1093/ajcn/77.1.204
   Holick MF, 2007, NEW ENGL J MED, V357, P266, DOI 10.1056/NEJMra070553
   Houston DK, 2008, AM J CLIN NUTR, V87, P150, DOI 10.1093/ajcn/87.1.150
   Houston DK, 2007, J GERONTOL A-BIOL, V62, P440, DOI 10.1093/gerona/62.4.440
   Jacques PF, 1997, AM J CLIN NUTR, V66, P929, DOI 10.1093/ajcn/66.4.929
   Lemon SC, 2003, ANN BEHAV MED, V26, P172, DOI 10.1207/S15324796ABM2603_02
   Lips P, 2010, AM J CLIN NUTR, V91, P985, DOI 10.3945/ajcn.2009.28113
   Looker AC, 2008, AM J CLIN NUTR, V88, P1519, DOI 10.3945/ajcn.2008.26182
   Malabanan A, 1998, LANCET, V351, P805, DOI 10.1016/S0140-6736(05)78933-9
   Mocanu V, 2009, AM J CLIN NUTR, V89, P1132, DOI 10.3945/ajcn.2008.26890
   Moore C, 2004, J AM DIET ASSOC, V104, P980, DOI 10.1016/j.jada.2004.03.028
   Mosekilde L, 2005, CLIN ENDOCRINOL, V62, P265, DOI 10.1111/j.1365-2265.2005.02226.x
   Nesby-O'Dell S, 2002, AM J CLIN NUTR, V76, P187, DOI 10.1093/ajcn/76.1.187
   Oudshoom C, 2009, BRIT J NUTR, V101, P1597, DOI 10.1017/S0007114509338842
   Pilz S, 2008, J CLIN ENDOCR METAB, V93, P3927, DOI 10.1210/jc.2008-0784
   Reis JP, 2007, DIABETES CARE, V30, P1549, DOI 10.2337/dc06-2438
   Sanders KM, 2010, JAMA-J AM MED ASSOC, V303, P1815, DOI 10.1001/jama.2010.594
   Scragg R, 2004, DIABETES CARE, V27, P2813, DOI 10.2337/diacare.27.12.2813
   Shaffer JR, 2007, OSTEOPOROSIS INT, V18, P733, DOI 10.1007/s00198-006-0316-6
   Talwar SA, 2007, AM J CLIN NUTR, V86, P1657
   Tseng M, 2009, BMC PUBLIC HEALTH, V9, DOI 10.1186/1471-2458-9-191
   van Dam RM, 2007, AM J CLIN NUTR, V85, P755, DOI 10.1093/ajcn/85.3.755
NR 48
TC 53
Z9 67
U1 0
U2 5
PU WILEY
PI HOBOKEN
PA 111 RIVER ST, HOBOKEN 07030-5774, NJ USA
SN 0002-8614
EI 1532-5415
J9 J AM GERIATR SOC
JI J. Am. Geriatr. Soc.
PD JUL
PY 2011
VL 59
IS 7
BP 1165
EP 1174
DI 10.1111/j.1532-5415.2011.03476.x
PG 10
WC Geriatrics & Gerontology; Gerontology
WE Science Citation Index Expanded (SCI-EXPANDED); Social Science Citation Index (SSCI)
SC Geriatrics & Gerontology
GA 791VT
UT WOS:000292696100001
PM 21668915
OA Green Submitted
DA 2026-02-13
ER

PT J
AU Liu, C
   Chen, XY
   Yang, SJ
   Wang, XC
   Sun, PY
   Wang, JJ
   Zhu, GQ
AF Liu, Chang
   Chen, Xiaoyu
   Yang, Shaojie
   Wang, Xuncui
   Sun, Peiyang
   Wang, Jingji
   Zhu, Guoqi
TI Insight into cerebral microvessel endothelial regulation of cognitive
   impairment: A systematic review of the causes and consequences
SO EXPERIMENTAL NEUROLOGY
LA English
DT Review
DE Keywords; Cognitive impairment; Endothelial regulation; Amyloid beta;
   Cerebral hypoperfusion; Hyperglycemia
ID NITRIC-OXIDE; ALZHEIMERS; VASCULATURE; MODEL
AB Research on cognitive impairment (CI) has increasingly focused on the central nervous system, identifying numerous neuronal targets and circuits of relevance for CI pathogenesis and treatment. Brain microvascular endothelial cells (BMECs) form a barrier between the peripheral and central nervous systems, constituting the primary component of the blood-brain barrier (BBB) and playing a vital role in maintaining neural homeostasis. Stemming from the recognition of the close link between vascular dysfunction and CI, in recent years intense research has been devoted to characterize the pathological changes and molecular mechanisms underlying BMEC dysfunction both during normal aging and in disorders of cognition such as Alzheimer's disease and vascular dementia. In this review, keywords such as "dementia", "cognitive impairment", and "endothelium" were used to search PubMed and Web of Science. Based on the literature thus retrieved, we first review some common triggers of CI, i.e., amyloid beta and tau deposition, chronic cerebral hypoperfusion, hyperglycemia, viral infections, and neuroinflammation, and describe the specific mechanisms responsible for endothelial damage. Second, we review molecular aspects of endothelial damage leading to BBB disruption, neuronal injury, and myelin degeneration, which are crucial events underlying CI. Finally, we summarize the potential targets of endothelial damage in the development of cognitive dysfunction associated with Alzheimer's disease, vascular dementia, type 2 diabetes mellitus, and physiological aging. A thorough understanding of the induction mechanism and potential outcomes of microvascular endothelial damage is of great significance for the study of CI, to guide both diagnostic and therapeutic approaches for its prevention and treatment.
C1 [Liu, Chang; Chen, Xiaoyu] Anhui Univ Chinese Med, Grad Sch, Hefei 230012, Peoples R China.
   [Yang, Shaojie; Sun, Peiyang; Wang, Jingji] Anhui Univ Chinese Med, Affiliat Hosp 2, Acupuncture & Moxibust Clin Med Res Ctr Anhui Prov, Hefei 230061, Peoples R China.
   [Wang, Xuncui; Wang, Jingji; Zhu, Guoqi] Anhui Univ Chinese Med, Ctr Xinan Med & Modernizat Tradit Chinese Med IHM, Hefei 230012, Peoples R China.
   [Wang, Xuncui; Wang, Jingji; Zhu, Guoqi] Anhui Univ Chinese Med, Key Lab Mol Biol Brain Dis, Hefei 230012, Peoples R China.
C3 Anhui University of Chinese Medicine; Anhui University of Chinese
   Medicine; Anhui University of Chinese Medicine; Anhui University of
   Chinese Medicine
RP Sun, PY; Wang, JJ (corresponding author), Anhui Univ Chinese Med, Affiliat Hosp 2, Shouchun Rd 300, Hefei 230061, Peoples R China.; Zhu, GQ (corresponding author), Anhui Univ Chinese Med, Longzhihu Rd 350, Hefei 230012, Peoples R China.
EM sunpeiyang2008@aliyun.com; wjjglacial@163.com; guoqizhu@gmail.com
FU National Natural Science Foundation of China [82474633, 82404890];
   Scientific Research Program of Anhui Provincial Department of Education
   [2024AH040137, 2024AH051044]; Anhui Provincial Key R D Programmes
   [202304295107020105]; Research Funds of Center for Xin'an Medicine and
   Modernization of Traditional Chinese Medicine of IHM [2023CXMMTCM013,
   2023CXMMTCM021]
FX This study was supported by the National Natural Science Foundation of
   China (82474633, 82404890) , Scientific Research Program of Anhui
   Provincial Department of Education (2024AH040137, 2024AH051044) , and
   Anhui Provincial Key R & D Programmes (202304295107020105) and Research
   Funds of Center for Xin'an Medicine and Modernization of Traditional
   Chinese Medicine of IHM (2023CXMMTCM013, 2023CXMMTCM021) .
CR Al-Baradie RS, 2021, FRONT IMMUNOL, V12, DOI 10.3389/fimmu.2021.644213
   Al-Thani M, 2023, STEM CELL REP, V18, P2386, DOI 10.1016/j.stemcr.2023.10.014
   Alfieri A, 2022, J CEREBR BLOOD F MET, V42, P1176, DOI 10.1177/0271678X221077766
   An LL, 2021, AGING DIS, V12, P732, DOI 10.14336/AD.2020.0523
   Andrade S, 2023, COLLOID SURFACE B, V225, DOI 10.1016/j.colsurfb.2023.113270
   Angom RS, 2022, FRONT CELL DEV BIOL, V10, DOI 10.3389/fcell.2022.903047
   Aries ML, 2023, FRONT IMMUNOL, V14, DOI 10.3389/fimmu.2023.1123149
   Bei J, 2023, J ALZHEIMERS DIS, V95, P869, DOI 10.3233/JAD-230347
   Billington S, 2019, CLIN PHARMACOL THER, V106, P228, DOI 10.1002/cpt.1373
   Brant L, 2018, VASC MED, V23, P212, DOI 10.1177/1358863X18755004
   Chen LX, 2023, PHYTOMEDICINE, V119, DOI 10.1016/j.phymed.2023.155009
   Chen SQ, 2024, ALZHEIMERS RES THER, V16, DOI 10.1186/s13195-024-01423-w
   Choi CS, 2022, J BIOL CHEM, V298, DOI 10.1016/j.jbc.2021.101482
   Cordon J, 2023, STROKE, V54, P2853, DOI 10.1161/STROKEAHA.123.043908
   Correia SS, 2021, FRONT PHARMACOL, V12, DOI 10.3389/fphar.2021.656561
   Dabertrand F, 2021, P NATL ACAD SCI USA, V118, DOI 10.1073/pnas.2025998118
   Dang Q, 2022, FOOD RES INT, V162, DOI 10.1016/j.foodres.2022.112029
   De Miguel Z, 2021, NATURE, V600, P494, DOI 10.1038/s41586-021-04183-x
   Deng WJ, 2022, AGING CELL, V21, DOI 10.1111/acel.13503
   Ding XB, 2023, ACTA NEUROPATHOL, V145, P681, DOI 10.1007/s00401-023-02560-6
   Diwakar L, 2021, SCI REP-UK, V11, DOI 10.1038/s41598-021-84258-x
   Duong MT, 2021, FRONT AGING NEUROSCI, V13, DOI 10.3389/fnagi.2021.647990
   Espeland MA, 2022, OBESITY, V30, P1863, DOI 10.1002/oby.23495
   Fan YX, 2024, VIRUSES-BASEL, V16, DOI 10.3390/v16010100
   Fang X, 2023, GEROSCIENCE, V45, P2909, DOI 10.1007/s11357-023-00841-2
   Fang YC, 2023, INT J MOL SCI, V24, DOI 10.3390/ijms24032909
   Ferris HR, 2023, INT J MOL SCI, V24, DOI 10.3390/ijms242216284
   Fouda AY, 2019, ARTERIOSCL THROM VAS, V39, P593, DOI 10.1161/ATVBAHA.118.311906
   Gao ZG, 2024, AGING CELL, V23, DOI 10.1111/acel.14138
   García-Culebras A, 2024, BRIT J PHARMACOL, V181, P777, DOI 10.1111/bph.16159
   Giao T, 2021, ALZHEIMERS RES THER, V13, DOI 10.1186/s13195-021-00883-8
   Greene C, 2024, NAT NEUROSCI, V27, P421, DOI 10.1038/s41593-024-01576-9
   Groeneveld ON, 2019, DIABETES VASC DIS RE, V16, P577, DOI 10.1177/1479164119848093
   Gueniot F, 2022, J CEREBR BLOOD F MET, V42, P613, DOI 10.1177/0271678X211048981
   Gulej R, 2024, GEROSCIENCE, V46, P327, DOI 10.1007/s11357-023-01039-2
   Guo GY, 2023, SCI DATA, V10, DOI 10.1038/s41597-023-02512-5
   Gustafson D, 2024, DIABETOLOGIA, V67, P1138, DOI 10.1007/s00125-024-06120-9
   Han X, 2022, FRONT CELL NEUROSCI, V16, DOI 10.3389/fncel.2022.881175
   Hanafy AS, 2023, FLUIDS BARRIERS CNS, V20, DOI 10.1186/s12987-023-00492-7
   Hong WJ, 2023, AGING-US, V15, P12209, DOI 10.18632/aging.205174
   Hosp JA, 2024, NAT COMMUN, V15, DOI 10.1038/s41467-024-48651-0
   Hossen F, 2024, MOL NEUROBIOL, V61, P8759, DOI 10.1007/s12035-024-04138-z
   Huang LL, 2022, AGING DIS, V13, P1546, DOI 10.14336/AD.2022.0225
   Hussong SA, 2023, NAT COMMUN, V14, DOI 10.1038/s41467-023-37840-y
   Iglesias Maria J, 2021, Arterioscler Thromb Vasc Biol, V41, P2990, DOI 10.1161/ATVBAHA.121.316779
   Jana A, 2022, SCI REP-UK, V12, DOI 10.1038/s41598-022-20889-y
   Jiang GG, 2023, CNS NEUROSCI THER, V29, P1762, DOI 10.1111/cns.14133
   Jung E, 2023, FREE RADICAL BIO MED, V204, P385, DOI 10.1016/j.freeradbiomed.2023.05.011
   Katsel P, 2022, ALZHEIMERS DEMENT, V18, P1357, DOI 10.1002/alz.12481
   Katusic ZS, 2023, STROKE, V54, P686, DOI 10.1161/STROKEAHA.122.041444
   Kim KS, 2022, FLUIDS BARRIERS CNS, V19, DOI 10.1186/s12987-022-00364-6
   Kisler K, 2023, MOL NEURODEGENER, V18, DOI 10.1186/s13024-023-00597-5
   Koide M, 2021, J CLIN INVEST, V131, DOI 10.1172/JCI149029
   Kumar A, 2023, ALZHEIMERS DEMENT, V19, P4952, DOI 10.1002/alz.13055
   Kurosawa T, 2018, MOL PHARMACEUT, V15, P5546, DOI 10.1021/acs.molpharmaceut.8b00697
   Kwon YS, 2023, INT J MOL SCI, V24, DOI 10.3390/ijms24032056
   Lacalle-Aurioles M, 2022, BRIT J PHARMACOL, V179, P2259, DOI 10.1111/bph.15751
   Lee JY, 2023, NAT COMMUN, V14, DOI 10.1038/s41467-023-44319-3
   Li J, 2024, MOL PSYCHIATR, V29, P1980, DOI 10.1038/s41380-024-02450-7
   Liang XY, 2023, AGING CELL, V22, DOI 10.1111/acel.13748
   Libório AB, 2024, EUR J NEUROL, V31, DOI 10.1111/ene.16438
   Liu DY, 2022, EXP NEUROL, V347, DOI 10.1016/j.expneurol.2021.113867
   Lizano P, 2023, MOL PSYCHIATR, V28, P3698, DOI 10.1038/s41380-023-02255-0
   Ma D, 2024, GLIA, V72, P133, DOI 10.1002/glia.24466
   Manukjan N, 2024, MOL NEUROBIOL, V61, P4854, DOI 10.1007/s12035-023-03872-0
   Martin L, 2021, CELL REP, V35, DOI 10.1016/j.celrep.2021.109121
   Martins RK, 2021, DEMENT GERIATR COGN, V49, P365, DOI 10.1159/000510053
   Matsui Y, 2024, COMMUN BIOL, V7, DOI 10.1038/s42003-024-06030-x
   Mehla J, 2021, ACTA NEUROPATHOL COM, V9, DOI 10.1186/s40478-021-01293-5
   Milenkovic D, 2024, AM J PHYSIOL-HEART C, V327, pH908, DOI 10.1152/ajpheart.00251.2024
   Mishra A, 2022, BRAIN, V145, P1992, DOI 10.1093/brain/awab432
   Mishra P, 2023, CELL REP, V42, DOI 10.1016/j.celrep.2023.112956
   Mohme M, 2024, CLIN TRANSL IMMUNOL, V13, DOI 10.1002/cti2.1487
   Mughal A, 2024, J CEREBR BLOOD F MET, V44, P680, DOI 10.1177/0271678X241235790
   Muñoz-Castro C, 2023, ACTA NEUROPATHOL COM, V11, DOI 10.1186/s40478-023-01530-z
   Nakamura T, 2023, MOL BRAIN, V16, DOI 10.1186/s13041-023-01005-1
   Nikolakopoulou AM, 2021, J EXP MED, V218, DOI 10.1084/jem.20202207
   Noh B, 2023, AGING CELL, V22, DOI 10.1111/acel.13977
   Nuthikattu S, 2024, BBA-MOL BASIS DIS, V1870, DOI 10.1016/j.bbadis.2023.166970
   Owens HA, 2024, ALZHEIMERS DEMENT, V20, P2016, DOI 10.1002/alz.13603
   Peters EC, 2022, J CEREBR BLOOD F MET, V42, P145, DOI 10.1177/0271678X211039592
   Petralla S, 2024, PHARMACEUTICS, V16, DOI 10.3390/pharmaceutics16070948
   Petralla S, 2024, MOL NEUROBIOL, V61, P6383, DOI 10.1007/s12035-024-03990-3
   Piantino M, 2022, MATER TODAY BIO, V14, DOI 10.1016/j.mtbio.2022.100232
   Propson NE, 2021, J CLIN INVEST, V131, DOI 10.1172/JCI140966
   Qi FF, 2023, MOL PSYCHIATR, V28, P4374, DOI 10.1038/s41380-023-02097-w
   Quick S, 2022, ACTA NEUROPATHOL, V144, P283, DOI 10.1007/s00401-022-02441-4
   Rather MA, 2024, NEUROSCIENCE, V552, P1, DOI 10.1016/j.neuroscience.2024.05.042
   Rhea EM, 2021, SCI REP-UK, V11, DOI 10.1038/s41598-021-98061-1
   Scheffer S, 2021, ARTERIOSCL THROM VAS, V41, P1265, DOI 10.1161/ATVBAHA.120.311911
   Shang JK, 2024, BIOMED PHARMACOTHER, V170, DOI 10.1016/j.biopha.2023.115778
   Sharma S, 2022, PHARMACOL THERAPEUT, V229, DOI 10.1016/j.pharmthera.2021.107929
   Shin YJ, 2023, NEUROBIOL DIS, V181, DOI 10.1016/j.nbd.2023.106125
   Situ M, 2022, FRONT CELL NEUROSCI, V16, DOI 10.3389/fncel.2022.931247
   Solis E Jr, 2020, J ALZHEIMERS DIS, V76, P1179, DOI 10.3233/JAD-200473
   Stackhouse TL, 2021, FRONT CELL DEV BIOL, V9, DOI 10.3389/fcell.2021.702832
   Sun N, 2023, NAT NEUROSCI, V26, P970, DOI 10.1038/s41593-023-01334-3
   Tachibana K, 2024, INT J MOL SCI, V25, DOI 10.3390/ijms25031419
   Tarafdar A, 2022, REDOX BIOL, V52, DOI 10.1016/j.redox.2022.102287
   Tarantini S, 2021, GEROSCIENCE, V43, P2387, DOI 10.1007/s11357-021-00405-2
   Thawabteh AM, 2024, MOLECULES, V29, DOI 10.3390/molecules29215131
   Thériault P, 2015, ALZHEIMERS RES THER, V7, DOI 10.1186/s13195-015-0125-2
   Thompson J., 2024, Aging Dis
   Tian YN, 2023, FRONT MOL NEUROSCI, V16, DOI 10.3389/fnmol.2023.1125932
   Ting KK, 2023, GEROSCIENCE, V45, P3307, DOI 10.1007/s11357-023-00927-x
   Todorov-Voelgyi K, 2024, NATURE AGING, V4, DOI 10.1038/s43587-024-00598-z
   Trevino TN, 2024, BRAIN, V147, P1636, DOI 10.1093/brain/awae031
   Trigiani LJ, 2022, J CEREBR BLOOD F MET, V42, P74, DOI 10.1177/0271678X211045438
   Tsartsalis S, 2024, NAT COMMUN, V15, DOI 10.1038/s41467-024-46630-z
   Tubi MA, 2023, NEUROBIOL AGING, V132, P1, DOI 10.1016/j.neurobiolaging.2023.08.002
   Vacondio D, 2023, CELL DEATH DIS, V14, DOI 10.1038/s41419-023-06316-8
   van Arendonk J, 2023, BRAIN, V146, P337, DOI 10.1093/brain/awac354
   van Kraaij SJW, 2023, CTS-CLIN TRANSL SCI, V16, P1381, DOI 10.1111/cts.13537
   Vázquez-Villaseñor I, 2022, INT J MOL SCI, V23, DOI 10.3390/ijms23115913
   Vellecco V, 2023, PHARMACOL RES, V187, DOI 10.1016/j.phrs.2022.106595
   Versele R, 2022, INT J MOL SCI, V23, DOI 10.3390/ijms231810235
   Wagner J, 2022, NATURE, V612, P123, DOI 10.1038/s41586-022-05440-3
   Wan C, 2023, J TRANSL MED, V21, DOI 10.1186/s12967-023-03889-y
   Wang JJ, 2024, FRONT PHARMACOL, V15, DOI 10.3389/fphar.2024.1428907
   Wang JJ, 2025, BRAIN RES, V1846, DOI 10.1016/j.brainres.2024.149254
   Wang M, 2024, NAT COMMUN, V15, DOI 10.1038/s41467-024-45656-7
   Wang Q, 2022, BRAIN, V145, P4474, DOI 10.1093/brain/awac236
   Wei C, 2024, NATURE, V629, DOI 10.1038/s41586-024-07314-2
   Xiang P, 2021, NEUROCHEM INT, V146, DOI 10.1016/j.neuint.2021.105018
   Xiao GX, 2022, CELL REP, V41, DOI 10.1016/j.celrep.2022.111848
   Xu F, 2024, NEUROCHEM INT, V175, DOI 10.1016/j.neuint.2024.105702
   Yoon JH, 2022, J CEREBR BLOOD F MET, V42, P1383, DOI 10.1177/0271678X221076568
   Yu M, 2023, CELL REP, V42, DOI 10.1016/j.celrep.2023.113392
   Yu WW, 2021, J CEREBR BLOOD F MET, V41, P2656, DOI 10.1177/0271678X211010354
   Yu YC, 2022, NEUROCHEM INT, V154, DOI 10.1016/j.neuint.2022.105278
   Zhan R, 2023, NEURON, V111, DOI 10.1016/j.neuron.2023.08.010
   Zhang L, 2022, FRONT AGING NEUROSCI, V14, DOI 10.3389/fnagi.2022.926485
   Zhang QX, 2023, ADV SCI, V10, DOI 10.1002/advs.202301903
   Zhang XL, 2023, ANIM MODEL EXP MED, V6, P237, DOI 10.1002/ame2.12324
   Zhang YN, 2023, SCI REP-UK, V13, DOI 10.1038/s41598-023-45959-7
   Zhang Z., 2021, Monomeric C
   Zhao D, 2024, CIRC RES, V134, pe17, DOI 10.1161/CIRCRESAHA.123.323622
   Zhao Y, 2022, NAT COMMUN, V13, DOI 10.1038/s41467-022-34293-7
NR 138
TC 6
Z9 7
U1 5
U2 11
PU ACADEMIC PRESS INC ELSEVIER SCIENCE
PI SAN DIEGO
PA 525 B ST, STE 1900, SAN DIEGO, CA 92101-4495 USA
SN 0014-4886
EI 1090-2430
J9 EXP NEUROL
JI Exp. Neurol.
PD MAR
PY 2025
VL 385
AR 115116
DI 10.1016/j.expneurol.2024.115116
EA DEC 2024
PG 16
WC Neurosciences
WE Science Citation Index Expanded (SCI-EXPANDED)
SC Neurosciences & Neurology
GA R3Z2Z
UT WOS:001390864700001
PM 39675515
DA 2026-02-13
ER

PT J
AU Börgeson, E
   McGillicuddy, FC
   Harford, KA
   Corrigan, N
   Higgins, DF
   Maderna, P
   Roche, HM
   Godson, C
AF Boergeson, Emma
   McGillicuddy, Fiona C.
   Harford, Karen A.
   Corrigan, Niamh
   Higgins, Debra F.
   Maderna, Paola
   Roche, Helen M.
   Godson, Catherine
TI Lipoxin A4 attenuates adipose inflammation
SO FASEB JOURNAL
LA English
DT Article
DE resolution; proresolving eicosanoids; obesity; insulin resistance
ID NECROSIS-FACTOR-ALPHA; MACROPHAGE ACCUMULATION; APOPTOTIC NEUTROPHILS;
   INSULIN SENSITIVITY; TISSUE MACROPHAGES; LINOLEIC-ACID; CUTTING EDGE;
   BONE-MARROW; RESOLVIN D1; IN-VITRO
AB Aging and adiposity are associated with chronic low-grade inflammation, which underlies the development of obesity-associated complications, including type 2 diabetes mellitus (T2DM). The mechanisms underlying adipose inflammation may include macrophage infiltration and activation, which, in turn, affect insulin sensitivity of adipocytes. There is a growing appreciation that specific lipid mediators (including lipoxins, resolvins, and protectins) can promote the resolution of inflammation. Here, we investigated the effect of lipoxin A(4) (LXA(4)), the predominant endogenously generated lipoxin, on adipose tissue inflammation. Using adipose tissue explants from perigonadal depots of aging female C57BL/6J mice (Animalia, Chordata, Mus musculus) as a model of age-associated adipose inflammation, we report that LXA(4) (1 nM) attenuates adipose inflammation, decreasing IL-6 and increasing IL-10 expression (P<0.05). The altered cytokine milieu correlated with increased GLUT-4 and IRS-1 expression, suggesting improved insulin sensitivity. Further investigations revealed the ability of LXA(4) to rescue macrophage-induced desensitization to insulin-stimulated signaling and glucose uptake in cultured adipocytes, using vehicle-stimulated cells as controls. This was associated with preservation of Akt activation and reduced secretion of proinflammatory cytokines, including TNF-alpha. We therefore propose that LXA(4) may represent a potentially useful and novel therapeutic strategy to subvert adipose inflammation and insulin resistance, key components of T2DM.-Borgeson, E., McGillicuddy, F. C., Harford, K. A., Corrigan, N., Higgins, D. F., Maderna, P., Roche, H. M., Godson C. Lipoxin A(4) attenuates adipose inflammation. FASEB J. 26, 4287-4294 (2012). www.fasebj.org
C1 [Boergeson, Emma; Corrigan, Niamh; Higgins, Debra F.; Maderna, Paola; Godson, Catherine] Univ Coll Dublin, Diabet Res Ctr, Conway Inst, Sch Med & Med Sci, Dublin 2, Ireland.
   [McGillicuddy, Fiona C.; Harford, Karen A.; Roche, Helen M.] Univ Coll Dublin, Nutrigen Res Grp, Conway Inst, Dublin 2, Ireland.
   [McGillicuddy, Fiona C.; Harford, Karen A.; Roche, Helen M.] Univ Coll Dublin, Sch Publ Hlth, Dublin 2, Ireland.
C3 University College Dublin; University College Dublin; University College
   Dublin
RP Godson, C (corresponding author), Univ Coll Dublin, Diabet Res Ctr, Conway Inst, Sch Med & Med Sci, Dublin 2, Ireland.
EM catherine.godson@ucd.ie
RI Börgeson, Emma/O-3128-2017
OI Börgeson, Emma/0000-0002-2290-9472; Godson,
   Catherine/0000-0003-0655-1041; Roche, Helen/0000-0002-0628-3318;
   McGillicuddy, Fiona/0000-0003-3623-3503
FU Science Foundation Ireland [06/IN.1/B114, 06/IN.1/B105]; Health Research
   Board; Government of Ireland Programme for Research in Third Level
   Institutions; Irish Research Council for Science, Engineering, and
   Technology Embark postgraduate research scholarship; Science Foundation
   Ireland (SFI) [06/IN.1/B105, 06/IN.1/B114] Funding Source: Science
   Foundation Ireland (SFI)
FX The authors acknowledge valuable advice from Prof. Mauro Perretti
   (William Harvey Research Institute, Queen Mary University, London, UK).
   The authors also acknowledge technical help of the University College
   Dublin (UCD) Conway Institute Transcriptomics Core facility and staff at
   the UCD Biomedical animal facility, as well as Dr. Deirdre Keane and Dr.
   Claire Kennedy. E.B. is a recipient of an Irish Research Council for
   Science, Engineering, and Technology Embark postgraduate research
   scholarship. Work in the C.G. laboratory is supported by Science
   Foundation Ireland (06/IN.1/B114), the Health Research Board, and the
   Government of Ireland Programme for Research in Third Level
   Institutions. The H.M.R. laboratory is supported by Science Foundation
   Ireland (06/IN.1/B105).
CR Bandeira-Melo C, 2000, J IMMUNOL, V164, P2267, DOI 10.4049/jimmunol.164.5.2267
   Börgeson E, 2011, FASEB J, V25, P2967, DOI 10.1096/fj.11-185017
   Börgeson E, 2010, THESCIENTIFICWORLDJO, V10, P1370, DOI 10.1100/tsw.2010.120
   Börgeson E, 2011, INFECT IMMUN, V79, P1489, DOI 10.1128/IAI.00777-10
   Brancaleone V, 2011, J IMMUNOL, V186, P4905, DOI 10.4049/jimmunol.1003145
   Cevenini E, 2010, CURR PHARM DESIGN, V16, P609, DOI 10.2174/138161210790883840
   Chen AR, 2005, OBES RES, V13, P1311, DOI 10.1038/oby.2005.159
   Chiang N, 2006, PHARMACOL REV, V58, P463, DOI 10.1124/pr.58.3.4
   Cusi K, 2010, CURR DIABETES REP, V10, P306, DOI 10.1007/s11892-010-0122-6
   de Luca C, 2008, FEBS LETT, V582, P97, DOI 10.1016/j.febslet.2007.11.057
   Decker Y, 2009, AM J PHYSIOL-CELL PH, V296, pC1420, DOI 10.1152/ajpcell.00380.2008
   Donath MY, 2011, NAT REV IMMUNOL, V11, P98, DOI 10.1038/nri2925
   Dragunow M, 2007, J BIOMOL SCREEN, V12, P999, DOI 10.1177/1087057107306502
   Gangemi S, 2005, EXP GERONTOL, V40, P612, DOI 10.1016/j.exger.2005.04.004
   GAO JL, 1993, J BIOL CHEM, V268, P25395
   Gao ZG, 2003, J BIOL CHEM, V278, P24944, DOI 10.1074/jbc.M300423200
   Gilroy DW, 2004, NAT REV DRUG DISCOV, V3, P401, DOI 10.1038/nrd1383
   Godson C, 2000, J IMMUNOL, V164, P1663, DOI 10.4049/jimmunol.164.4.1663
   Goh J, 2001, J IMMUNOL, V167, P2772, DOI 10.4049/jimmunol.167.5.2772
   Gonzalez E, 2006, MOL BIOL CELL, V17, P4484, DOI 10.1091/mbc.E06-07-0585
   González-Périz A, 2010, THESCIENTIFICWORLDJO, V10, P832, DOI 10.1100/tsw.2010.77
   González-Périz A, 2009, FASEB J, V23, P1946, DOI 10.1096/fj.08-125674
   Hachicha M, 1999, J EXP MED, V189, P1923, DOI 10.1084/jem.189.12.1923
   Halade GV, 2011, J NUTR BIOCHEM, V22, P459, DOI 10.1016/j.jnutbio.2010.03.015
   Harford KA, 2011, P NUTR SOC, V70, P408, DOI 10.1017/S0029665111000565
   Hellmann J, 2011, FASEB J, V25, P2399, DOI 10.1096/fj.10-178657
   Huggins A, 2009, FASEB J, V23, P985, DOI 10.1096/fj.08-119040
   Inouye KE, 2007, DIABETES, V56, P2242, DOI 10.2337/db07-0425
   Kure I, 2010, J PHARMACOL EXP THER, V332, P541, DOI 10.1124/jpet.109.159046
   LEE TH, 1989, CLIN SCI, V77, P195, DOI 10.1042/cs0770195
   Liu LF, 2011, BMC GENOMICS, V12, DOI 10.1186/1471-2164-12-212
   Livak KJ, 2001, METHODS, V25, P402, DOI 10.1006/meth.2001.1262
   Lumeng CN, 2007, DIABETES, V56, P16, DOI 10.2337/db06-1076
   Lumeng CN, 2007, J CLIN INVEST, V117, P175, DOI 10.1172/JCI29881
   Lumeng CN, 2007, AM J PHYSIOL-ENDOC M, V292, pE166, DOI 10.1152/ajpendo.00284.2006
   Lumeng CN, 2011, J IMMUNOL, V187, P6208, DOI 10.4049/jimmunol.1102188
   Maderna P, 2010, FASEB J, V24, P4240, DOI 10.1096/fj.10-159913
   Maderna P, 2009, BRIT J PHARMACOL, V158, P947, DOI 10.1111/j.1476-5381.2009.00386.x
   Martinez FO, 2008, FRONT BIOSCI-LANDMRK, V13, P453, DOI 10.2741/2692
   Mathew AV, 2011, CURR DIABETES REV, V7, P41, DOI 10.2174/157339911794273928
   McMahon B, 2002, FASEB J, V16, P1817, DOI 10.1096/fj.02-0416fje
   Mitchell D, 2004, AM J PATHOL, V164, P937, DOI 10.1016/S0002-9440(10)63181-1
   Mitchell S, 2002, J AM SOC NEPHROL, V13, P2497, DOI 10.1097/01.ASN.0000032417.73640.72
   Moloney F, 2007, DIABETES, V56, P574, DOI 10.2337/db06-0384
   Nascimento-Silva V, 2007, THROMB HAEMOSTASIS, V97, P88, DOI 10.1160/TH06-06-0315
   Nishiumi S, 2007, BIOSCI BIOTECH BIOCH, V71, P2343, DOI 10.1271/bbb.70342
   Oliver E, 2012, J NUTR BIOCHEM, V23, P1192, DOI 10.1016/j.jnutbio.2011.06.014
   Oliver E, 2010, P NUTR SOC, V69, P232, DOI 10.1017/S0029665110000042
   Patsouris D, 2008, CELL METAB, V8, P301, DOI 10.1016/j.cmet.2008.08.015
   Perretti M, 2002, NAT MED, V8, P1296, DOI 10.1038/nm786
   Pouliot M, 1999, J PERIODONTAL RES, V34, P370, DOI 10.1111/j.1600-0765.1999.tb02268.x
   Rachdaoui N, 2003, AM J PHYSIOL-ENDOC M, V285, pE545, DOI 10.1152/ajpendo.00160.2003
   Rajakariarl R, 2008, BLOOD, V111, P4184, DOI 10.1182/blood-2007-08-108936
   Reville K, 2006, J IMMUNOL, V176, P1878, DOI 10.4049/jimmunol.176.3.1878
   Romano M, 2007, THESCIENTIFICWORLDJO, V7, P1393, DOI 10.1100/tsw.2007.186
   Romano M, 2010, THESCIENTIFICWORLDJO, V10, P1048, DOI 10.1100/tsw.2010.113
   Serhan CN, 2008, ANNU REV PATHOL-MECH, V3, P279, DOI 10.1146/annurev.pathmechdis.3.121806.151409
   Serhan CN, 2007, FASEB J, V21, P325, DOI 10.1096/fj.06-7227rev
   SERHAN CN, 1984, P NATL ACAD SCI-BIOL, V81, P5335, DOI 10.1073/pnas.81.17.5335
   Spencer M, 2010, AM J PHYSIOL-ENDOC M, V299, pE1016, DOI 10.1152/ajpendo.00329.2010
   Stables MJ, 2011, PROG LIPID RES, V50, P35, DOI 10.1016/j.plipres.2010.07.005
   Titos E, 2011, J IMMUNOL, V187, P5408, DOI 10.4049/jimmunol.1100225
   Vaughn MW, 2002, J IMMUNOL, V169, P3363, DOI 10.4049/jimmunol.169.6.3363
   Weisberg SP, 2006, J CLIN INVEST, V116, P115, DOI 10.1172/JCI24335
   Wu J, 2011, BIOCHEM BIOPH RES CO, V408, P382, DOI 10.1016/j.bbrc.2011.04.013
   Wu SH, 2006, AM J RESP CELL MOL, V34, P65, DOI 10.1165/rcmb.2005-0184OC
   Wu SH, 2005, KIDNEY INT, V68, P35, DOI 10.1111/j.1523-1755.2005.00379.x
NR 67
TC 93
Z9 105
U1 1
U2 18
PU FEDERATION AMER SOC EXP BIOL
PI BETHESDA
PA 9650 ROCKVILLE PIKE, BETHESDA, MD 20814-3998 USA
SN 0892-6638
EI 1530-6860
J9 FASEB J
JI Faseb J.
PD OCT
PY 2012
VL 26
IS 10
BP 4287
EP 4294
DI 10.1096/fj.12-208249
PG 8
WC Biochemistry & Molecular Biology; Biology; Cell Biology
WE Science Citation Index Expanded (SCI-EXPANDED)
SC Biochemistry & Molecular Biology; Life Sciences & Biomedicine - Other
   Topics; Cell Biology
GA 018YM
UT WOS:000309704000033
PM 22700871
OA Bronze
DA 2026-02-13
ER

PT J
AU Kateel, R
   Kashyap, NN
   Reddy, SK
   Shetty, S
   Kumari, MK
   Ullal, SD
   Holla, SN
   Aroor, A
   Hill, MA
   Belle, VS
   Prabhu, K
   Joshi, MB
   Upadhya, D
AF Kateel, Ramya
   Kashyap, Namita N.
   Reddy, Shivakumar K.
   Shetty, Sahana
   Kumari, Meena K.
   Ullal, Sheetal D.
   Holla, Sadhana N.
   Aroor, Annayya
   Hill, Michael A.
   Belle, Vijetha Shenoy
   Prabhu, Krishnananda
   Joshi, Manjunath B.
   Upadhya, Dinesh
TI Chronic β-carotene, magnesium, and zinc supplementation together with
   metformin attenuates diabetes-related complications in aged rats
SO CLINICAL NUTRITION
LA English
DT Article
DE Diabetes mellitus; Aging; Metformin; beta-carotene; Diabetic
   complications; Magnesium and zinc deficiency
ID OXIDATIVE STRESS; INSULIN SENSITIVITY; MICROVASCULAR COMPLICATIONS;
   REDUCED GLUTATHIONE; GLYCEMIC CONTROL; VITAMIN-E; MELLITUS;
   SUSCEPTIBILITY; ANTIOXIDANTS; HOMEOSTASIS
AB Aged type 2 diabetes mellitus (T2DM) patients are linked with lower serum levels of total antioxidant activity, magnesium and zinc, particularly under uncontrolled hyperglycemia. Uncontrolled oxidative stress is an established contributor to diabetic complications. Magnesium is a cofactor for similar to 600 enzymes, while zinc is a part of similar to 3000 human proteins, essential for intermediary metabolism. A multi-targeted approach combining beta-carotene, Magnesium and Zinc (BMZ) with metformin or vitamin E, Magnesium and Zinc (EMZ) with metformin for daily use in aged rats with T2DM identified astonishing findings compared to metformin monotherapy. Over three months, compared to metformin monotherapy, BMZ with metformin provided excellent glycemic control, outstanding protection against potential neuropathy and sensorimotor coordination, maintained robust retinal integrity and provided significant control for diabetic nephropathy. Mechanistically, the significant improvement in BMZ with metformin in controlling retinopathy, nephropathy, and neuropathy are directly linked to (1) Increased glycemic control (antihyperglycemic effect), (2) increased insulin sensitivity as evidenced by reduced HOMA-IR levels, (3) reduced oxidative stress (4) increased antioxidant activity through increased glutathione levels and increased GSH/GSSG ratio, and (5) improved regulation of carbohydrate and lipid metabolism as evidenced by metabolomic data. This study provides robust and direct evidence to support the use of affordable, proven antioxidant and mineral combinations with metformin to reduce diabetes-related complications in aging. (c) 2025 The Author(s). Published by Elsevier Ltd. This is an open access article under the CC BY license (http://creativecommons.org/licenses/by/4.0/).
C1 [Kateel, Ramya; Kumari, Meena K.; Holla, Sadhana N.] Manipal Acad Higher Educ, Kasturba Med Coll, Dept Pharmacol, Manipal 576104, Karnataka, India.
   [Kashyap, Namita N.; Reddy, Shivakumar K.; Upadhya, Dinesh] Manipal Acad Higher Educ, Kasturba Med Coll, Ctr Mol Neurosci, Dept Anat, Manipal 576104, Karnataka, India.
   [Shetty, Sahana] Manipal Acad Higher Educ, Kasturba Med Coll, Dept Endocrinol, Manipal 576104, Karnataka, India.
   [Ullal, Sheetal D.] Manipal Acad Higher Educ, Kasturba Med Coll, Dept Pharmacol, Manipal 575001, Karnataka, India.
   [Aroor, Annayya] Univ Missouri, Sch Med, Dept Internal Med, Div Endocrinol Diabet & Metab, Columbia, MO 65212 USA.
   [Hill, Michael A.] Univ Missouri, Dalton Cardiovasc Res Ctr, Sch Med, Columbia, MO USA.
   [Hill, Michael A.] Univ Missouri, Sch Med, Dept Med Pharmacol & Physiol, Columbia, MO USA.
   [Belle, Vijetha Shenoy; Prabhu, Krishnananda] Manipal Acad Higher Educ, Kasturba Med Coll, Dept Biochem, Manipal 576104, Karnataka, India.
   [Joshi, Manjunath B.] Manipal Acad Higher Educ, Manipal Sch Life Sci, Dept Ageing Res, Manipal 576104, Karnataka, India.
C3 Manipal Academy of Higher Education (MAHE); Kasturba Medical College,
   Manipal; Manipal Academy of Higher Education (MAHE); Kasturba Medical
   College, Manipal; Manipal Academy of Higher Education (MAHE); Kasturba
   Medical College, Manipal; Manipal Academy of Higher Education (MAHE);
   Kasturba Medical College, Manipal; University of Missouri System;
   University of Missouri Columbia; University of Missouri System;
   University of Missouri Columbia; University of Missouri System;
   University of Missouri Columbia; Manipal Academy of Higher Education
   (MAHE); Kasturba Medical College, Manipal; Manipal Academy of Higher
   Education (MAHE)
RP Upadhya, D (corresponding author), Manipal Acad Higher Educ, Kasturba Med Coll, Ctr Mol Neurosci, Dept Anat, Manipal 576104, Karnataka, India.
EM dinesh.upadhya@manipal.edu
RI Joshi, Manjunath/G-2052-2012; Prabhu, Krishnananda/KFQ-7333-2024; Holla,
   Sadhana/KFR-1990-2024; Upadhya, Dinesh/I-1224-2019
OI Joshi, Manjunath/0000-0002-1310-5480; Kateel, Ramya/0000-0002-1678-591X;
   Shetty, Sahana/0000-0003-0851-0411
FU Manipal Academy of Higher Education [KMC-Mpl/2019080174]
FX This work is supported by the Intramural grant support
   (KMC-Mpl/2019080174) to Dr Dinesh Upadhya from Manipal Academy of Higher
   Education.
CR Ahmed Osama M, 2023, Evid Based Complement Alternat Med, V2023, P4223026, DOI [10.1155/2023/4223026, 10.1155/2023/4223026]
   Ajala O, 2013, AM J CLIN NUTR, V97, P505, DOI 10.3945/ajcn.112.042457
   Ärnlöv J, 2009, DIABETOLOGIA, V52, P97, DOI 10.1007/s00125-008-1189-3
   Aroor AR, 2019, HYPERTENSION, V73, P849, DOI [10.1161/HYPERTENSIONAHA.118.12198, 10.1161/hypertensionaha.118.12198]
   Aroor AR, 2018, CARDIOVASC DIABETOL, V17, DOI 10.1186/s12933-018-0750-8
   Asbaghi O, 2023, NUTR J, V22, DOI 10.1186/s12937-023-00840-1
   Asemi Z, 2016, CLIN NUTR, V35, P819, DOI 10.1016/j.clnu.2015.07.009
   Atienzar-Aroca S, 2016, J CELL MOL MED, V20, P1457, DOI 10.1111/jcmm.12834
   Ballal RA, 2024, STEM CELL RES THER, V15, DOI 10.1186/s13287-024-03721-4
   Barbagallo M, 2007, ARCH BIOCHEM BIOPHYS, V458, P40, DOI 10.1016/j.abb.2006.05.007
   Barbagallo M, 2015, WORLD J DIABETES, V6, P1152, DOI [10.23937/2377-3634/1410019, 10.4239/wjd.v6.i10.1152]
   Bekele BB, 2019, DIAB MET SYND CLIN R, V13, P672, DOI 10.1016/j.dsx.2018.11.046
   Besseling PJ, 2021, AM J PHYSIOL-RENAL, V320, pF518, DOI 10.1152/ajprenal.00656.2020
   Blindness and Vision Impairment Collaborators & Vision Loss Expert Group of the Global Burden of Disease Study, 2021, Lancet Glob. Health, V9, P144
   Bloomer SA, 2024, EXP PHYSIOL, V109, P2046, DOI 10.1113/EP092035
   Boulton Andrew J M, 2014, Handb Clin Neurol, V126, P97, DOI 10.1016/B978-0-444-53480-4.00008-4
   Brown JB, 2003, AM J MANAG CARE, V9, P213
   Cade WT, 2008, PHYS THER, V88, P1322, DOI 10.2522/ptj.20080008
   Chakraborty A, 2021, FRONT ENDOCRINOL, V12, DOI 10.3389/fendo.2021.798652
   Choi YJ, 2024, SCI REP-UK, V14, DOI 10.1038/s41598-023-49937-x
   Cui YH, 2007, EUR J CANCER, V43, P2590, DOI 10.1016/j.ejca.2007.08.015
   Curiel-García JA, 2008, MAGNESIUM RES, V21, P163, DOI 10.1684/mrh.2008.0140
   de Baaij JHF, 2015, PHYSIOL REV, V95, P1, DOI 10.1152/physrev.00012.2014
   DEMATTIA G, 1994, METABOLISM, V43, P965, DOI 10.1016/0026-0495(94)90175-9
   Djukic-Cosic D, 2007, MAGNESIUM RES, V20, P177
   ELDerawi WA, 2019, NUTRIENTS, V11, DOI 10.3390/nu11010044
   Erdbrugger U, 2021, J EXTRACELL VESICLES, V10, DOI 10.1002/jev2.12093
   Espe KM, 2013, CLIN J AM SOC NEPHRO, V8, P452, DOI 10.2215/CJN.04880511
[truncated: 4,710,523 more chars]
