# Supplementary material for: Investigating the research trajectory and future trends in type 2 diabetes mellitus and aging: a bibliometric analysis from 2009 to 2025 based on big data
Source: Front Aging. 2026 Apr 22;7:1779773. doi: 10.3389/fragi.2026.1779773 (PMC13143900; doi:10.3389/fragi.2026.1779773)
Supplement: Supplementary file 1 [file DataSheet1.zip › input/download_04.txt]

FN Clarivate Analytics Web of Science
VR 1.0
PT J
AU Vezza, T
   Díaz-Pozo, P
   Canet, F
   Marañón, AMD
   Abad-Jiménez, Z
   García-Gargallo, C
   Roldan, I
   Solá, E
   Bañuls, C
   López-Domènech, S
   Rocha, M
   Víctor, VM
AF Vezza, Teresa
   Diaz-Pozo, Pedro
   Canet, Francisco
   Maranon, Aranzazu M. de
   Abad-Jimenez, Zaida
   Garcia-Gargallo, Celia
   Roldan, Ildefonso
   Sola, Eva
   Banuls, Celia
   Lopez-Domenech, Sandra
   Rocha, Milagros
   Victor, Victor M.
TI The Role of Mitochondrial Dynamic Dysfunction in Age-Associated Type 2
   Diabetes
SO WORLD JOURNAL OF MENS HEALTH
LA English
DT Review
DE Aging; Men; Mitochondria; Type 2 diabetes
ID INDUCED INSULIN-RESISTANCE; LIVER PROTECTS; GTPASE OPA1; MITOFUSIN 2;
   FISSION; FUSION; INHIBITION; DRP1; TESTOSTERONE; CONTRIBUTES
AB Mitochondrial dynamics, such as fusion and fission, play a critical role in maintaining cellular metabolic homeostasis. The molecular mechanisms underlying these processes include fusion proteins (Mitofusin 1 [MFN1], Mitofusin 2 [MFN2], and optic atrophy 1 [OPA1]) and fission mediators (mitochondrial fission 1 [FIS1] and dynamin-related protein 1 [DRP1]), which interact with each other to ensure mitochondrial quality control. Interestingly, defects in these proteins can lead to the loss of mitochondrial DNA (mtDNA) integrity, impairment of mitochondrial function, a severe alteration of mitochondrial morphology, and eventually cell death. Emerging evidence has revealed a causal relationship between dysregulation of mitochondria dynamics and age-associated type 2 diabetes, a metabolic disease whose rates have reached an alarming epidemic-like level with the majority of cases (59%) recorded in men aged 65 and over. In this sense, fragmentation of mitochondrial networks is often associated with defects in cellular energy production and increased apoptosis, leading, in turn, to excessive reactive oxygen species release, mitochondrial dysfunction, and metabolic alterations, which can ultimately contribute to beta-cell dysfunction and insulin resistance. The present review discusses the processes of mitochondrial fusion and fission and their dysfunction in type 2 diabetes, with special attention given to the therapeutic potential of targeting mitochondrial dynamics in this complex metabolic disorder.
C1 [Vezza, Teresa; Diaz-Pozo, Pedro; Canet, Francisco; Maranon, Aranzazu M. de; Abad-Jimenez, Zaida; Garcia-Gargallo, Celia; Sola, Eva; Banuls, Celia; Lopez-Domenech, Sandra; Rocha, Milagros; Victor, Victor M.] Univ Hosp Doctor Peset, Serv Endocrinol & Nutr, Fdn Promot Hlth & Biomed Res Valencian FISABIO, Valencia, Spain.
   [Roldan, Ildefonso] Univ Hosp Doctor Peset, Serv Cordiol, Valencia, Spain.
   [Rocha, Milagros; Victor, Victor M.] Natl Network Biomed Res Hepat & Digest CIBERehd, Valencia, Spain.
   [Victor, Victor M.] Univ Valencia, Dept Physiol, Valencia, Spain.
C3 University of Valencia
RP Bañuls, C; Rocha, M; Víctor, VM (corresponding author), Univ Hosp Doctor Peset, Fdn Promot Hlth & Biomed Res Valencian Region FIS, Avda Gaspar Aguilar 90Y, Valencia 46017, Spain.
EM milagros.rocha@uv.es
RI Domènech, Sandra/AAA-9732-2020; victor, victor/Q-4843-2019; Bañuls,
   Celia/H-7359-2017; Vezza, Teresa/ABB-9263-2021; Martínez de Marañón
   Peris, Aranzazu/H-4399-2017; Rocha, Milagros/I-4987-2015; Díaz Pozo,
   Peo/ABB-9625-2021
OI Bañuls, Celia/0000-0001-8077-7642; Vezza, Teresa/0000-0002-9780-0180;
   Martínez de Marañón Peris, Aranzazu/0000-0002-4153-0396; Canet,
   Francisco/0000-0002-6626-2762; Abad Jiménez, Zaida
   María/0000-0001-6258-4724; Solá Izquierdo, Eva/0000-0003-2721-6920;
   Rocha, Milagros/0000-0003-2923-6546; Díaz Pozo, Peo/0000-0001-5241-5994;
   García-Gargallo, Celia/0000-0003-4298-2017
FU Menarini S.A; European Regional Development Fund (ERDF); FISABIO
   [UGP15-220]; Ministry of Education of the Valencian Regional Government;
   Carlos III Health Institute [CIBERehd CB06/04/0071, PI19/0437,
   FI17/00126, FI17/00144, CP19/00077, CD19/00180, PI19/00838,
   CPII16/00037]; Ministry of Innovation, University, Science and Digital
   Society of the Valencian Regional Government [ACIF/2020/370,
   GRISOLIAP/2019/091, APOSTD/2020/145]; Ministry of Health of the
   Valencian Regional Government
FX This research was supported by an unrestricted grant from Menarini S.A
   and the European Regional Development Fund (ERDF "A way to build
   Europe"); UGP15-220 by FISABIO; PROMETEO/2019/027 by the Ministry of
   Education of the Valencian Regional Government; grants CIBERehd
   CB06/04/0071, PI19/0437 and PI19/00838 from the Carlos III Health
   Institute. PDP and FC are recipients of contracts from the Ministry of
   Education of the Valencian Regional Government (ACIF/2020/370 and
   GRISOLIAP/2019/091, respectively). AMM, ZAJ, CB and TV are recipients of
   PFIS, Sara Borrell and Miguel Servet contracts from the Carlos III
   Health Institute (FI17/00126, FI17/00144, CP19/00077 and CD19/00180,
   respectively). SLD is the recipient of an APOSTD/2020/145 fellowship
   from the Ministry of Innovation, University, Science and Digital Society
   of the Valencian Regional Government. MR is recipient of contract
   CPII16/00037 from the Carlos III Health Institute and the Ministry of
   Health of the Valencian Regional Government.
CR Adaniya SM, 2019, AM J PHYSIOL-CELL PH, V316, pC583, DOI 10.1152/ajpcell.00523.2018
   Aguayo-Mazzucato C, 2020, DIABETOLOGIA, V63, P2022, DOI 10.1007/s00125-020-05185-6
   Bach D, 2003, J BIOL CHEM, V278, P17190, DOI 10.1074/jbc.M212754200
   Bader V, 2020, BIOL CHEM, V401, P891, DOI 10.1515/hsz-2020-0135
   Berman SB, 2008, CELL DEATH DIFFER, V15, P1147, DOI 10.1038/cdd.2008.57
   Bingol B, 2016, FREE RADICAL BIO MED, V100, P210, DOI 10.1016/j.freeradbiomed.2016.04.015
   Brandt T, 2016, ELIFE, V5, DOI 10.7554/eLife.14618
   Burhans MS, 2019, COMPR PHYSIOL, V9, P1, DOI [10.1002/j.2040-4603.2019.tb00055.x, 10.1002/cphy.c170040]
   Cassidy-Stone A, 2008, DEV CELL, V14, P193, DOI 10.1016/j.devcel.2007.11.019
   Chan DC, 2012, ANNU REV GENET, V46, P265, DOI 10.1146/annurev-genet-110410-132529
   Chang CR, 2010, ANN NY ACAD SCI, V1201, P34, DOI 10.1111/j.1749-6632.2010.05629.x
   Chen HC, 2003, J CELL BIOL, V160, P189, DOI 10.1083/jcb.200211046
   Chen Y, 2013, SCIENCE, V340, P471, DOI 10.1126/science.1231031
   Cho NH, 2018, DIABETES RES CLIN PR, V138, P271, DOI 10.1016/j.diabres.2018.02.023
   Clerc P, 2014, BRIT J PHARMACOL, V171, P1988, DOI 10.1111/bph.12515
   Dai WT, 2020, BRIT J CANCER, V122, P1288, DOI 10.1038/s41416-020-0778-x
   Dai WT, 2019, FRONT ENDOCRINOL, V10, DOI 10.3389/fendo.2019.00570
   Diaz-Morales N, 2016, ANTIOXID REDOX SIGN, V25, P108, DOI 10.1089/ars.2016.6707
   Ding WX, 2012, BIOL CHEM, V393, P547, DOI 10.1515/hsz-2012-0119
   Disatnik MH, 2013, J AM HEART ASSOC, V2, DOI 10.1161/JAHA.113.000461
   Eisner V, 2014, J CELL BIOL, V205, P179, DOI 10.1083/jcb.201312066
   Elgass K, 2013, BBA-MOL CELL RES, V1833, P150, DOI 10.1016/j.bbamcr.2012.05.002
   Fedorowicz MA, 2014, EMBO REP, V15, P86, DOI 10.1002/embr.201337294
   Feng YC, 2014, CELL RES, V24, P24, DOI 10.1038/cr.2013.168
   Filadi R, 2018, CELL DEATH DIS, V9, DOI 10.1038/s41419-017-0023-6
   Gan KX, 2013, WORLD J GASTROENTERO, V19, P1572, DOI 10.3748/wjg.v19.i10.1572
   Gandre-Babbe S, 2008, MOL BIOL CELL, V19, P2402, DOI 10.1091/mbc.E07-12-1287
   Gao DC, 2013, PLOS ONE, V8, DOI 10.1371/journal.pone.0060967
   Genders AJ, 2020, INT J MOL SCI, V21, DOI 10.3390/ijms21186948
   Gomes LC, 2008, BBA-BIOENERGETICS, V1777, P860, DOI 10.1016/j.bbabio.2008.05.442
   Herzig S, 2001, NATURE, V413, P179, DOI 10.1038/35093131
   Hu L, 2019, THERANOSTICS, V9, P3687, DOI 10.7150/thno.33684
   Ihenacho UK, 2021, FRONT ENDOCRINOL, V12, DOI 10.3389/fendo.2021.660095
   Jadiya P, 2020, GENES-BASEL, V11, DOI 10.3390/genes11050563
   Jheng HF, 2012, MOL CELL BIOL, V32, P309, DOI 10.1128/MCB.05603-11
   Joshi AU, 2018, EMBO MOL MED, V10, DOI 10.15252/emmm.201708166
   Kalyani RR, 2017, DIABETES CARE, V40, P440, DOI 10.2337/dci17-0005
   Kar R, 2010, BIOCHEM BIOPH RES CO, V399, P548, DOI 10.1016/j.bbrc.2010.07.108
   Kautzky-Willer A, 2016, ENDOCR REV, V37, P278, DOI 10.1210/er.2015-1137
   Khan SS, 2017, AGING CELL, V16, P624, DOI 10.1111/acel.12601
   Khaw KT, 2007, CIRCULATION, V116, P2694, DOI 10.1161/CIRCULATIONAHA.107.719005
   Kim B, 2013, AM J PHYSIOL-REG I, V305, pR927, DOI 10.1152/ajpregu.00502.2012
   Kim S, 2017, INT J MOL SCI, V18, DOI 10.3390/ijms18091947
   Kulkarni SS, 2016, DIABETES, V65, P3552, DOI 10.2337/db15-1725
   Losón OC, 2013, MOL BIOL CELL, V24, P659, DOI 10.1091/mbc.E12-10-0721
   Lotfy M, 2017, CURR DIABETES REV, V13, P3, DOI 10.2174/1573399812666151016101622
   Luo FC, 2017, EXP NEUROL, V292, P21, DOI 10.1016/j.expneurol.2017.02.015
   Meyer JN, 2017, TOXICOLOGY, V391, P42, DOI 10.1016/j.tox.2017.07.019
   Michalska BM, 2018, SCI REP-UK, V8, DOI 10.1038/s41598-018-26578-z
   Mishra N, 2010, BIOCHEM BIOPH RES CO, V395, P17, DOI 10.1016/j.bbrc.2010.03.093
   Molina AJA, 2009, DIABETES, V58, P2303, DOI 10.2337/db07-1781
   Montaigne D, 2014, CIRCULATION, V130, P554, DOI 10.1161/CIRCULATIONAHA.113.008476
   Nan JL, 2017, BBA-MOL CELL RES, V1864, P1260, DOI 10.1016/j.bbamcr.2017.03.006
   Niemann A, 2005, J CELL BIOL, V170, P1067, DOI 10.1083/jcb.200507087
   Okuyama T, 2021, SCI REP-UK, V11, DOI 10.1038/s41598-021-83234-9
   Oliver D, 2019, CELLS-BASEL, V8, DOI 10.3390/cells8090961
   Otera H, 2013, BBA-MOL CELL RES, V1833, P1256, DOI 10.1016/j.bbamcr.2013.02.002
   Palmer CS, 2011, EMBO REP, V12, P565, DOI 10.1038/embor.2011.54
   Park KS, 2008, J BIOL CHEM, V283, P33347, DOI 10.1074/jbc.M806251200
   Parra V, 2014, DIABETES, V63, P75, DOI 10.2337/db13-0340
   Qi X, 2013, J CELL SCI, V126, P789, DOI 10.1242/jcs.114439
   Quirós PM, 2012, EMBO J, V31, P2117, DOI 10.1038/emboj.2012.70
   Rovira-Llopis S, 2017, FREE RADICAL BIO MED, V108, P155, DOI 10.1016/j.freeradbiomed.2017.03.029
   Salabei JK, 2013, REDOX BIOL, V1, P542, DOI 10.1016/j.redox.2013.10.011
   Schrepfer E, 2016, MOL CELL, V61, P683, DOI 10.1016/j.molcel.2016.02.022
   Schultz J, 2016, J ENDOCRINOL, V230, P81, DOI 10.1530/JOE-16-0111
   Scott I, 2010, ESSAYS BIOCHEM, V47, P85, DOI [10.1042/BSE0470085, 10.1042/bse0470085]
   Sebastián D, 2012, P NATL ACAD SCI USA, V109, P5523, DOI 10.1073/pnas.1108220109
   Sekine S, 2018, BMC BIOL, V16, DOI 10.1186/s12915-017-0470-7
   Shenouda SM, 2011, CIRCULATION, V124, P444, DOI 10.1161/CIRCULATIONAHA.110.014506
   Song Y, 2020, GYNECOL ENDOCRINOL, V36, P252, DOI 10.1080/09513590.2019.1666815
   Song ZY, 2009, MOL BIOL CELL, V20, P3525, DOI 10.1091/mbc.E09-03-0252
   Suen DF, 2008, GENE DEV, V22, P1577, DOI 10.1101/gad.1658508
   Tian L, 2017, J MOL MED, V95, P381, DOI 10.1007/s00109-017-1522-8
   Tondera D, 2005, J CELL SCI, V118, P3049, DOI 10.1242/jcs.02415
   Twig G, 2008, EMBO J, V27, P433, DOI 10.1038/sj.emboj.7601963
   Van Pottelbergh I, 2003, ATHEROSCLEROSIS, V166, P95, DOI 10.1016/S0021-9150(02)00308-8
   Wang JN, 2015, BIOCHEM BIOPH RES CO, V456, P7, DOI 10.1016/j.bbrc.2014.11.010
   Wang LX, 2015, DIABETOLOGIA, V58, P2371, DOI 10.1007/s00125-015-3704-7
   Wang QL, 2017, DIABETES, V66, P193, DOI 10.2337/db16-0915
   Yeap BB, 2009, EUR J ENDOCRINOL, V161, P591, DOI 10.1530/EJE-09-0348
   Yoon Y, 2011, ANTIOXID REDOX SIGN, V14, P439, DOI 10.1089/ars.2010.3286
   Yu SB, 2018, J MOL BIOL, V430, P3922, DOI 10.1016/j.jmb.2018.07.027
   Yu TZ, 2008, CARDIOVASC RES, V79, P341, DOI 10.1093/cvr/cvn104
   Yu TZ, 2006, P NATL ACAD SCI USA, V103, P2653, DOI 10.1073/pnas.0511154103
   Yue W, 2014, CELL RES, V24, P482, DOI 10.1038/cr.2014.20
   Zerjatke T, 2017, CELL REP, V19, P1953, DOI 10.1016/j.celrep.2017.05.022
   Zhang XM, 2013, J BIOMED SCI, V20, DOI 10.1186/1423-0127-20-45
   Zhang ZY, 2011, MOL BIOL CELL, V22, P2235, DOI 10.1091/mbc.E10-12-0933
   Zorzano Antonio, 2009, Archives of Physiology and Biochemistry, V115, P1, DOI 10.1080/13813450802676335
NR 90
TC 45
Z9 50
U1 0
U2 28
PU KOREAN SOC SEXUAL MEDICINE & ANDROLOGY
PI BUSAN
PA PUSAN NATL UNIV MEDICAL SCH, DEPT UROLOGY, 179 GUDEOK-RO, SEO-GU, BUSAN,
   SOUTH KOREA
SN 2287-4208
EI 2287-4690
J9 WORLD J MENS HEALTH
JI World J. Mens Health
PD JUL
PY 2022
VL 40
IS 3
BP 399
EP 411
DI 10.5534/wjmh.210146
EA JAN 2022
PG 13
WC Andrology; Health Care Sciences & Services; Urology & Nephrology
WE Science Citation Index Expanded (SCI-EXPANDED)
SC Endocrinology & Metabolism; Health Care Sciences & Services; Urology &
   Nephrology
GA 2U4PD
UT WOS:000740269900001
PM 35021300
OA Green Submitted, gold
DA 2026-02-13
ER

PT J
AU von Bonsdorff, MB
   Muller, M
   Aspelund, T
   Garcia, M
   Eiriksdottir, G
   Rantanen, T
   Gunnarsdottir, I
   Birgisdottir, BE
   Thorsdottir, I
   Sigurdsson, G
   Gudnason, V
   Launer, L
   Harris, TB
AF von Bonsdorff, Mikaela B.
   Muller, Majon
   Aspelund, Thor
   Garcia, Melissa
   Eiriksdottir, Gudny
   Rantanen, Taina
   Gunnarsdottir, Ingibjorg
   Birgisdottir, Bryndis Eva
   Thorsdottir, Inga
   Sigurdsson, Gunnar
   Gudnason, Vilmundur
   Launer, Lenore
   Harris, Tamara B.
CA Age Gene Environm Susceptibility-R
TI Persistence of the effect of birth size on dysglycaemia and type 2
   diabetes in old age: AGES-Reykjavik Study
SO AGE
LA English
DT Article
DE Aging; Birth size; Type 2 diabetes; Dysglycaemia; Birth weight;
   AGES-Reykjavik Study
ID IMPAIRED GLUCOSE-TOLERANCE; FASTING PLASMA-GLUCOSE; BETA-CELL FUNCTION;
   INSULIN CONCENTRATIONS; CHILDHOOD GROWTH; FETAL ORIGINS; RISK-FACTORS;
   FOLLOW-UP; WEIGHT; MEN
AB We studied the effect of birth size on glucose and insulin metabolism among old non-diabetic individuals. We also explored the combined effect of birth size and midlife body mass index (BMI) on type 2 diabetes in old age. Our study comprised 1,682 Icelanders whose birth records included anthropometrical data. The same individuals had participated in the prospective population-based Reykjavik Study, where BMI was assessed at a mean age of 47 years, and in the AGES-Reykjavik Study during 2002 to 2006, where fasting glucose, insulin and HbA(1c) were measured and homeostasis model assessment for the degree of insulin resistance (HOMA-IR) calculated at a mean age of 75.5 years. Type 2 diabetes was determined as having a history of diabetes, using glucose-modifying medication or fasting glucose of > 7.0 mmol/l. Of the participants, 249 had prevalent type 2 diabetes in old age. Lower birth weight and body length were associated with higher fasting glucose, insulin, HOMA-IR and HbA(1c) among old non-diabetic individuals. Higher birth weight and ponderal index at birth decreased the risk for type 2 diabetes in old age, odds ratio (OR), 0.61 [95 % confidence interval (CI), 0.48-0.79] and 0.96 (95 % CI, 0.92-1.00), respectively. Compared with those with high birth weight and low BMI in midlife, the odds of diabetes was almost five-fold for individuals with low birth weight and high BMI (OR, 4.93; 95 % CI, 2.14-11.37). Excessive weight gain in adulthood might be particularly detrimental to the health of old individuals with low birth weight.
C1 [von Bonsdorff, Mikaela B.; Muller, Majon; Garcia, Melissa; Launer, Lenore; Harris, Tamara B.] NIA, Lab Epidemiol Demog & Biometry, Intramural Res Program, Bethesda, MD 20892 USA.
   [von Bonsdorff, Mikaela B.; Rantanen, Taina] Univ Jyvaskyla, Gerontol Res Ctr, Jyvaskyla 40014, Finland.
   [von Bonsdorff, Mikaela B.; Rantanen, Taina] Univ Jyvaskyla, Dept Hlth Sci, Jyvaskyla 40014, Finland.
   [Muller, Majon] Vrije Univ Amsterdam, Med Ctr Amsterdam, Dept Internal Med, Amsterdam, Netherlands.
   [Aspelund, Thor; Eiriksdottir, Gudny; Gudnason, Vilmundur] Iceland Heart Assoc, Kopavogur, Iceland.
   [Aspelund, Thor; Sigurdsson, Gunnar; Gudnason, Vilmundur] Univ Iceland, Fac Med, Reykjavik, Iceland.
   [Gunnarsdottir, Ingibjorg; Birgisdottir, Bryndis Eva; Thorsdottir, Inga] Univ Iceland, Unit Nutr Res, Reykjavik, Iceland.
   [Gunnarsdottir, Ingibjorg; Birgisdottir, Bryndis Eva; Thorsdottir, Inga] Natl Univ Hosp Iceland, Landspitali, Reykjavik, Iceland.
C3 National Institutes of Health (NIH) - USA; NIH National Institute on
   Aging (NIA); University of Jyvaskyla; University of Jyvaskyla; Vrije
   Universiteit Amsterdam; Icelandic Heart Association; University of
   Iceland; University of Iceland
RP von Bonsdorff, MB (corresponding author), Univ Jyvaskyla, Gerontol Res Ctr, POB 35, Jyvaskyla 40014, Finland.
EM mikaela.vonbonsdorff@jyu.fi
RI von Bonsdorff, Mikaela/A-5218-2015; Birgisdottir, Bryndis
   Eva/M-1504-2015; Rantanen, Taina/O-6579-2016; Gunnarsdottir,
   Ingibjorg/L-9371-2015; Thorsdottir, Inga/M-3260-2015; Aspelund,
   Thor/C-5983-2008; Gudnason, Vilmundur/K-6885-2015
OI von Bonsdorff, Mikaela/0000-0001-8530-5230; Birgisdottir, Bryndis
   Eva/0000-0002-5788-4551; Rantanen, Taina/0000-0002-1604-1945;
   Gunnarsdottir, Ingibjorg/0000-0001-9447-8627; Thorsdottir,
   Inga/0000-0002-2946-287X; Aspelund, Thor/0000-0002-7998-5433; Muller,
   Majon/0000-0002-7127-6413; Gudnason, Vilmundur/0000-0001-5696-0084
FU National Institutes of Health [N01-AG-1-2100]; National Institute on
   Aging Intramural Research Program; Hjartavernd (the Icelandic Heart
   Association); Althingi (the Icelandic Parliament); Icelandic Heart
   Association; Academy of Finland; University of Jyvaskyla; Yrjo Jahnsson
   Foundation; Fulbright Center; Finland-US Educational Exchange
   Commission; Icelandic Research Council; University of Iceland; National
   Institute on Aging [ZIAAG007390, ZIAAG007420, ZIAAG007270] Funding
   Source: NIH RePORTER
FX The AGES-Reykjavik Study was supported by a grant from the National
   Institutes of Health (N01-AG-1-2100), National Institute on Aging
   Intramural Research Program, Hjartavernd (the Icelandic Heart
   Association) and the Althingi (the Icelandic Parliament). The Reyjavik
   Study was funded by the Icelandic Heart Association. M.B.vB. was
   supported by grants from the Academy of Finland; University of
   Jyvaskyla; Yrjo Jahnsson Foundation and Fulbright Center, the Finland-US
   Educational Exchange Commission. I. T. was supported by grants from The
   Icelandic Research Council and Research Fund of the University of
   Iceland. The Gerontology Research Center is a joint effort between the
   University of Jyvaskyla and the University of Tampere, Finland.
CR Atladottir H, 2000, EUR J CLIN NUTR, V54, P695, DOI 10.1038/sj.ejcn.1601078
   BARKER DJP, 1995, BRIT MED J, V311, P171, DOI 10.1136/bmj.311.6998.171
   Bateson P, 2004, NATURE, V430, P419, DOI 10.1038/nature02725
   Bhargava SK, 2004, NEW ENGL J MED, V350, P865, DOI 10.1056/NEJMoa035698
   Birgisdottir BE, 2002, AM J CLIN NUTR, V76, P399, DOI 10.1093/ajcn/76.2.399
   Chan JCN, 2009, JAMA-J AM MED ASSOC, V301, P2129, DOI 10.1001/jama.2009.726
   Danaei G, 2011, LANCET, V378, P31, DOI 10.1016/S0140-6736(11)60679-X
   Eriksson JG, 2003, DIABETES CARE, V26, P3006, DOI 10.2337/diacare.26.11.3006
   Eriksson M, 2004, J INTERN MED, V255, P236, DOI 10.1046/j.1365-2796.2003.01289.x
   Forsén T, 2000, ANN INTERN MED, V133, P176, DOI 10.7326/0003-4819-133-3-200008010-00008
   Garofano A, 1997, DIABETOLOGIA, V40, P1231, DOI 10.1007/s001250050812
   Gunnarsdottir I, 2002, J HYPERTENS, V20, P623, DOI 10.1097/00004872-200204000-00018
   HALES CN, 1991, BMJ-BRIT MED J, V303, P1019, DOI 10.1136/bmj.303.6809.1019
   Harding JE, 2001, INT J EPIDEMIOL, V30, P15, DOI 10.1093/ije/30.1.15
   Harris TB, 2007, AM J EPIDEMIOL, V165, P1076, DOI 10.1093/aje/kwk115
   Hattersley AT, 1999, LANCET, V353, P1789, DOI 10.1016/S0140-6736(98)07546-1
   Imbeault P, 2003, DIABETES CARE, V26, P480, DOI 10.2337/diacare.26.2.480
   Kajantie E, 2005, INT J EPIDEMIOL, V34, P655, DOI 10.1093/ije/dyi048
   Lapidus Leif, 2008, Prim Care Diabetes, V2, P127, DOI 10.1016/j.pcd.2008.05.002
   Lawlor DA, 2006, DIABETOLOGIA, V49, P2614, DOI 10.1007/s00125-006-0408-z
   Lindström J, 2006, LANCET, V368, P1673, DOI 10.1016/S0140-6736(06)69701-8
   Lithell HO, 1996, BMJ-BRIT MED J, V312, P406
   MATTHEWS DR, 1985, DIABETOLOGIA, V28, P412, DOI 10.1007/BF00280883
   Olafsdottir E, 2009, EUR J EPIDEMIOL, V24, P307, DOI 10.1007/s10654-009-9343-x
   Ozanne SE, 2003, J ENDOCRINOL, V177, P235, DOI 10.1677/joe.0.1770235
   Poulsen P, 1997, DIABETOLOGIA, V40, P439, DOI 10.1007/s001250050698
   Preis SR, 2009, CIRCULATION, V119, P1728, DOI 10.1161/CIRCULATIONAHA.108.829176
   Ravelli ACJ, 1998, LANCET, V351, P173, DOI 10.1016/S0140-6736(97)07244-9
   SIGURDSSON E, 1995, ANN INTERN MED, V122, P96, DOI 10.7326/0003-4819-122-2-199501150-00003
   Szoke E, 2008, DIABETES CARE, V31, P539, DOI 10.2337/dc07-1443
   Tian JY, 2006, EUR J ENDOCRINOL, V155, P601, DOI 10.1530/eje.1.02265
   Vilbergsson S, 1997, DIABETIC MED, V14, P491, DOI 10.1002/(SICI)1096-9136(199706)14:6<491::AID-DIA365>3.0.CO;2-1
   Whincup PH, 2008, JAMA-J AM MED ASSOC, V300, P2886, DOI 10.1001/jama.2008.886
NR 33
TC 6
Z9 6
U1 0
U2 4
PU SPRINGER
PI DORDRECHT
PA VAN GODEWIJCKSTRAAT 30, 3311 GZ DORDRECHT, NETHERLANDS
SN 0161-9152
EI 1574-4647
J9 AGE
JI Age
PD AUG
PY 2013
VL 35
IS 4
BP 1401
EP 1409
DI 10.1007/s11357-012-9427-5
PG 9
WC Geriatrics & Gerontology
WE Science Citation Index Expanded (SCI-EXPANDED)
SC Geriatrics & Gerontology
GA 179UQ
UT WOS:000321547300030
PM 22588637
OA Green Submitted, Green Accepted, Bronze
DA 2026-02-13
ER

PT J
AU Bianchi, L
   Volpato, S
AF Bianchi, Lara
   Volpato, Stefano
TI Muscle dysfunction in type 2 diabetes: a major threat to patient's
   mobility and independence
SO ACTA DIABETOLOGICA
LA English
DT Review
DE Diabetes; Muscle mass; Muscle strength; Disability; Aging
ID HUMAN SKELETAL-MUSCLE; NUTRITION EXAMINATION SURVEY; ADIPOSE-TISSUE
   DISTRIBUTION; LOWER-EXTREMITY DISABILITY; FIBER-TYPE PROPORTION; LEAN
   MASS-LOSS; OLDER-ADULTS; INSULIN-RESISTANCE; PHYSICAL-ACTIVITY; WOMENS
   HEALTH
AB Type 2 diabetes, a common metabolic disease in older people, is a major risk factor for functional limitation, impaired mobility, and loss of independence. In older people, the pathogenesis of functional limitation and disability is complex and multifactorial. A number of potential pathways are involved including cardiovascular disease, peripheral neuropathy, overweight, osteoarthritis, visual deficit, and cognitive impairment, conditions that are all more prevalent among patients with diabetes. Sarcopenia, a geriatric condition characterized by a progressive and generalized loss of skeletal muscle mass and strength, is also involved in the pathogenesis of functional limitations and disability. Recent research has shown that older patients with type 2 diabetes are often affected by skeletal muscle impairment, leading to reduced muscle strength and physical function. Insulin resistance, hyper-glycemia, muscle fat infiltration, and peripheral neuropathies are hypothesized as the fundamental biological mechanisms leading to muscle impairment in people with diabetes. This review summarizes the current literature on the biological pathways responsible for skeletal muscle dysfunction in type 2 diabetes and analyzes the role of decline in muscle strength and quality on the association between diabetes and mobility disability.
C1 [Bianchi, Lara; Volpato, Stefano] Univ Ferrara, Dept Med Sci, Via Savonarola 9, I-44100 Ferrara, Italy.
C3 University of Ferrara
RP Volpato, S (corresponding author), Univ Ferrara, Dept Med Sci, Via Savonarola 9, I-44100 Ferrara, Italy.
EM vlt@unife.it
RI Bianchi, Lara/K-4946-2018; Volpato, Stefano/H-2977-2014
OI Bianchi, Lara/0000-0002-7761-5877; Volpato, Stefano/0000-0003-4335-6034
CR Abbatecola AM, 2005, J GERONTOL A-BIOL, V60, P1278, DOI 10.1093/gerona/60.10.1278
   Abbatecola AM, 2004, J AM GERIATR SOC, V52, P399, DOI 10.1111/j.1532-5415.2004.52112.x
   Abbatecola AM, 2012, AGE, V34, P469, DOI 10.1007/s11357-011-9238-0
   Al Snih S, 2005, J GERONTOL A-BIOL, V60, P1152, DOI 10.1093/gerona/60.9.1152
   Andersen H, 2004, DIABETES, V53, P1543, DOI 10.2337/diabetes.53.6.1543
   Andersen H, 1996, DIABETES, V45, P440, DOI 10.2337/diabetes.45.4.440
   Andreassen CS, 2009, DIABETOLOGIA, V52, P1182, DOI 10.1007/s00125-009-1320-0
   Andreassen CS, 2006, DIABETES, V55, P806, DOI 10.2337/diabetes.55.03.06.db05-1237
   Barzilay JI, 2009, DIABETES CARE, V32, P736, DOI 10.2337/dc08-1781
   Bastard JP, 2002, J CLIN ENDOCR METAB, V87, P2084, DOI 10.1210/jc.87.5.2084
   Bianchi L, 2013, CURR DIABETES REP, V13, P824, DOI 10.1007/s11892-013-0424-6
   BILD DE, 1989, DIABETES CARE, V12, P24, DOI 10.2337/diacare.12.1.24
   Booth FW, 2011, J APPL PHYSIOL, V111, P1497, DOI 10.1152/japplphysiol.00420.2011
   Bossoni S, 2008, AGE AGEING, V37, P222, DOI 10.1093/ageing/afm158
   Cesari M, 2004, J GERONTOL A-BIOL, V59, P242
   Clark BC, 2008, J GERONTOL A-BIOL, V63, P829, DOI 10.1093/gerona/63.8.829
   Danaei G, 2011, LANCET, V378, P31, DOI 10.1016/S0140-6736(11)60679-X
   de Rekeneire N, 2015, CLIN GERIATR MED, V31, P51, DOI 10.1016/j.cger.2014.08.018
   Fagour C, 2013, DIABETES METAB, V39, P85, DOI 10.1016/j.diabet.2012.09.003
   Fiorentino TV, 2015, ACTA DIABETOL, V52, P349, DOI 10.1007/s00592-014-0647-2
   Fritschi C, 2010, J PSYCHOSOM RES, V69, P33, DOI 10.1016/j.jpsychores.2010.01.021
   Gallagher D, 2009, AM J CLIN NUTR, V89, P807, DOI 10.3945/ajcn.2008.26955
   Gaster M, 2000, AM J PHYSIOL-ENDOC M, V278, pE910, DOI 10.1152/ajpendo.2000.278.5.E910
   Gaster M, 2001, DIABETES, V50, P1324, DOI 10.2337/diabetes.50.6.1324
   Goldenberg R, 2013, CAN J DIABETES, V37, pS8, DOI 10.1016/j.jcjd.2013.01.011
   Goodpaster BH, 2000, AM J CLIN NUTR, V71, P885
   Goodpaster BH, 2001, J APPL PHYSIOL, V90, P2157, DOI 10.1152/jappl.2001.90.6.2157
   Goodpaster BH, 2003, DIABETES CARE, V26, P372, DOI 10.2337/diacare.26.2.372
   Guariguata L, 2014, DIABETES RES CLIN PR, V103, P137, DOI 10.1016/j.diabres.2013.11.002
   Hamasaki H, 2015, PEERJ, V3, DOI 10.7717/peerj.942
   Heshka S, 2008, INT J OBESITY, V32, P780, DOI 10.1038/sj.ijo.0803802
   Hilton TN, 2008, PHYS THER, V88, P1336, DOI 10.2522/ptj.20080079
   Hotamisligil GS, 1999, J INTERN MED, V245, P621, DOI 10.1046/j.1365-2796.1999.00490.x
   Kalyani RR, 2012, J GERONTOL A-BIOL, V67, P74, DOI 10.1093/gerona/glr022
   Kalyani RR, 2015, DIABETES CARE, V38, P82, DOI 10.2337/dc14-1166
   Kalyani RR, 2014, LANCET DIABETES ENDO, V2, P819, DOI 10.1016/S2213-8587(14)70034-8
   Kalyani RR, 2013, J AM GERIATR SOC, V61, P769, DOI 10.1111/jgs.12204
   Kalyani RR, 2012, J GERONTOL A-BIOL, V67, P1300, DOI 10.1093/gerona/glr141
   Kalyani RR, 2010, DIABETES CARE, V33, P1055, DOI 10.2337/dc09-1597
   Kaushik S, 2010, DIABETES OBES METAB, V12, P4, DOI 10.1111/j.1463-1326.2010.01263.x
   Kelley DE, 2002, DIABETES, V51, P2944, DOI 10.2337/diabetes.51.10.2944
   Kim TN, 2010, DIABETES CARE, V33, P1497, DOI 10.2337/dc09-2310
   Kirkman MS, 2012, DIABETES CARE, V35, P2650, DOI 10.2337/dc12-1801
   Kuo Chen-Ko, 2009, BMC Geriatr, V9, P49, DOI 10.1186/1471-2318-9-49
   Lee CG, 2013, J AM GERIATR SOC, V61, P1872, DOI 10.1111/jgs.12502
   Lee CG, 2011, DIABETES CARE, V34, P2381, DOI 10.2337/dc11-1032
   Lee JSW, 2010, DIABETIC MED, V27, P1366, DOI 10.1111/j.1464-5491.2010.03118.x
   Leenders M, 2013, J AM MED DIR ASSOC, V14, P585, DOI 10.1016/j.jamda.2013.02.006
   LEXELL J, 1995, J GERONTOL A-BIOL, V50, P11
   Manini TM, 2007, AM J CLIN NUTR, V85, P377, DOI 10.1093/ajcn/85.2.377
   McDermott MM, 2004, J AM GERIATR SOC, V52, P405, DOI 10.1111/j.1532-5415.2004.52113.x
   McGinley SK, 2015, ACTA DIABETOL, V52, P221, DOI 10.1007/s00592-014-0594-y
   Meng SJ, 2010, INT J MOL SCI, V11, P1509, DOI 10.3390/ijms11041509
   Orlando G, 2016, DIABETES-METAB RES, V32, P40, DOI 10.1002/dmrr.2658
   Pahor M, 2014, JAMA-J AM MED ASSOC, V311, P2387, DOI 10.1001/jama.2014.5616
   Park SW, 2007, DIABETES CARE, V30, P1507, DOI 10.2337/dc06-2537
   Park SW, 2006, DIABETES, V55, P1813, DOI 10.2337/db05-1183
   Park SW, 2009, DIABETES CARE, V32, P1993, DOI 10.2337/dc09-0264
   Phielix E, 2008, PHYSIOL BEHAV, V94, P252, DOI 10.1016/j.physbeh.2008.01.020
   Ramamurthy B, 2001, FASEB J, V15, P2415, DOI 10.1096/fj.01-0183com
   Resnick HE, 2000, DIABETES CARE, V23, P1642, DOI 10.2337/diacare.23.11.1642
   Schiaffino S, 2011, PHYSIOL REV, V91, P1447, DOI 10.1152/physrev.00031.2010
   Sénéchal M, 2015, PLOS ONE, V10, DOI 10.1371/journal.pone.0135057
   Shah Swati, 2011, Indian J Med Sci, V65, P186
   Sigal RJ, 2006, DIABETES CARE, V29, P1433, DOI 10.2337/dc06-9910
   SIMONEAU JA, 1995, FASEB J, V9, P1091, DOI 10.1096/fasebj.9.11.7649409
   SIMONEAU JA, 1989, AM J PHYSIOL, V257, pE567, DOI 10.1152/ajpendo.1989.257.4.E567
   Suzuki E, 2001, DIABETES CARE, V24, P2107, DOI 10.2337/diacare.24.12.2107
   Tresierras MA, 2009, J CARDIOPULM REHABIL, V29, P67, DOI 10.1097/HCR.0b013e318199ff69
   Umpierre D, 2011, JAMA-J AM MED ASSOC, V305, P1790, DOI 10.1001/jama.2011.576
   van der Kooi ALLF, 2015, PLOS ONE, V10, DOI 10.1371/journal.pone.0137739
   van Deursen RWM, 1999, J ORTHOP SPORT PHYS, V29, P718, DOI 10.2519/jospt.1999.29.12.718
   van Sloten TT, 2011, DIABETES RES CLIN PR, V91, P32, DOI 10.1016/j.diabres.2010.09.030
   Visser M, 2005, J GERONTOL A-BIOL, V60, P324, DOI 10.1093/gerona/60.3.324
   Volpato S, 2005, J GERONTOL A-BIOL, V60, P1539, DOI 10.1093/gerona/60.12.1539
   Volpato S, 2003, DIABETES CARE, V26, P70, DOI 10.2337/diacare.26.1.70
   Volpato S, 2002, DIABETES CARE, V25, P678, DOI 10.2337/diacare.25.4.678
   Volpato S, 2012, DIABETES CARE, V35, P1672, DOI 10.2337/dc11-2202
   Womack L, 2009, J AM COLL CARDIOL, V53, P2175, DOI 10.1016/j.jacc.2009.02.042
   Wong E, 2013, LANCET DIABETES ENDO, V1, P106, DOI 10.1016/S2213-8587(13)70046-9
NR 80
TC 135
Z9 156
U1 0
U2 29
PU SPRINGER-VERLAG ITALIA SRL
PI MILAN
PA VIA DECEMBRIO, 28, MILAN, 20137, ITALY
SN 0940-5429
EI 1432-5233
J9 ACTA DIABETOL
JI Acta Diabetol.
PD DEC
PY 2016
VL 53
IS 6
BP 879
EP 889
DI 10.1007/s00592-016-0880-y
PG 11
WC Endocrinology & Metabolism
WE Science Citation Index Expanded (SCI-EXPANDED); Social Science Citation Index (SSCI)
SC Endocrinology & Metabolism
GA EI1WN
UT WOS:000392277200003
PM 27393005
DA 2026-02-13
ER

PT J
AU Ren, J
   Wang, XY
   Parry, SN
   Yee, C
   Gorrell, MD
   McLennan, S
   Twigg, SM
AF Ren, Jing
   Wang, Xiaoyu
   Parry, Sarah N.
   Yee, Christine
   Gorrell, Mark D.
   McLennan, Susan, V
   Twigg, Stephen M.
TI Targeting CCN2 protects against progressive non-alcoholic
   steatohepatitis in a preclinical model induced by high-fat feeding and
   type 2 diabetes
SO JOURNAL OF CELL COMMUNICATION AND SIGNALING
LA English
DT Article
DE CCN2; NAFLD; Type 2 diabetes; Neutralizing antibody; Inflammation;
   Fibrosis
ID TISSUE GROWTH-FACTOR; OXIDATIVE STRESS; CELLULAR SENESCENCE; MATRIX
   PRODUCTION; GENE-EXPRESSION; LIVER FIBROSIS; FAMILY; CTGF; TRANSDUCTION;
   CCN1/CYR61
AB Type 2 diabetes is an independent risk factor for non-alcoholic steatohepatitis (NASH) progression and its mediators have not been resolved. In this study, a pathogenic role of cellular communication network factor 2 (CCN2) protein in NASH pathology, was investigated in an established preclinical NASH model. Male wild type C57BL/6 mice received either Chow or high fat diet (HFD) for 26 weeks, with some mice in each group randomly selected to receive low dose streptozotocin (STZ: 3 i.p. injections, 65 mg/kg) at 15 weeks to induce type 2 diabetes. In the final 10 of the 26 weeks mice from each group were administered i.p. either rabbit anti-CCN2 neutralizing antibody (CCN2Ab) or as control normal rabbit IgG, at a dose of 150 mu g per mouse twice/week. NASH developed in the HFD plus diabetes (HFD+DM) group. Administration of CCN2Ab significantly downregulated collagen I and collagen III mRNA induction and prevented pro-inflammatory MCP-1 mRNA induction in HFD+DM mice. At the protein level, CCN2Ab significantly attenuated collagen accumulation by PSR stain and collagen I protein induction in HFD+DM. Phosphorylation of the pro-fibrotic ERK signalling pathway in liver in HFD+DM was attenuated by CCN2Ab treatment. Intrahepatic CCN1 mRNA was induced, whereas CCN3 was downregulated at both the mRNA and protein levels in HFD+DM. CCN3 down-regulation was prevented by CCN2Ab treatment. This in vivo study indicates that CCN2 is a molecular target in NASH with high fat diet and diabetes, and that regulation of ERK signalling is implicated in this process.
C1 [Ren, Jing; Wang, Xiaoyu; Parry, Sarah N.; Yee, Christine; McLennan, Susan, V; Twigg, Stephen M.] Univ Sydney, Fac Med & Hlth, Charles Perkins Ctr, Sydney Med Sch Cent,Greg Brown Diabet & Endocrino, Sydney, NSW 2006, Australia.
   [Parry, Sarah N.; McLennan, Susan, V; Twigg, Stephen M.] Royal Prince Alfred Hosp, Dept Endocrinol, Camperdown, NSW 2050, Australia.
   [Gorrell, Mark D.] Univ Sydney, Centenary Inst, Camperdown, NSW 2050, Australia.
   [Gorrell, Mark D.] Univ Sydney, Fac Med & Hlth, Sydney, NSW 2006, Australia.
   [McLennan, Susan, V] New South Wales Hlth Pathol, Camperdown, NSW 2050, Australia.
C3 University of Sydney; University of Sydney; NSW Health; Royal Prince
   Alfred Hospital; University of Sydney; Centenary Institute; University
   of Sydney
RP Twigg, SM (corresponding author), Univ Sydney, Fac Med & Hlth, Charles Perkins Ctr, Sydney Med Sch Cent,Greg Brown Diabet & Endocrino, Sydney, NSW 2006, Australia.; Twigg, SM (corresponding author), Royal Prince Alfred Hosp, Dept Endocrinol, Camperdown, NSW 2050, Australia.
EM stephen.twigg@sydney.edu.au
RI ; Twigg, Stephen/I-7664-2013; Gorrell, Mark/AAX-6394-2021; wang,
   xiaoyu/HJP-6901-2023
OI Yee, Christine/0000-0001-7243-5634; 
FU China Scholarship Council; Sydney Medical School Foundation
FX Open Access funding enabled and organized by CAUL and its Member
   Institutions. JR was supported by an international scholarship from the
   China Scholarship Council. Consumables support of the Greg Brown
   Diabetes and Endocrinology Laboratory Deed, and the Sydney Medical
   School Foundation are gratefully acknowledged.
CR Abraham D, 2008, RHEUMATOLOGY, V47, pV8, DOI 10.1093/rheumatology/ken278
   Al-Busafi Said A, 2012, Hepat Res Treat, V2012, P947575, DOI 10.1155/2012/947575
   Aragno M, 2008, ENDOCRINOLOGY, V149, P380, DOI 10.1210/en.2007-0877
   Bai T, 2010, J IMMUNOL, V184, P3223, DOI 10.4049/jimmunol.0902792
   Borkham-Kamphorst E, 2014, BBA-MOL CELL RES, V1843, P902, DOI 10.1016/j.bbamcr.2014.01.023
   Borkham-Kamphorst E, 2012, J CELL COMMUN SIGNAL, V6, P11, DOI 10.1007/s12079-011-0141-3
   Brigstock DR, 2003, J ENDOCRINOL, V178, P169, DOI 10.1677/joe.0.1780169
   Chen P, 2018, HEPATOL INT, V12, P26, DOI 10.1007/s12072-017-9841-y
   Chen Xin-Ming, 2009, Front Biosci (Schol Ed), V1, P132, DOI 10.2741/s13
   Crean JKG, 2002, J BIOL CHEM, V277, P44187, DOI 10.1074/jbc.M203715200
   El Kader TA, 2013, J CELL COMMUN SIGNAL, V7, P11, DOI 10.1007/s12079-012-0180-4
   Elmarakby AA, 2012, CARDIOVASC THER, V30, P49, DOI 10.1111/j.1755-5922.2010.00218.x
   Frazier K, 1996, J INVEST DERMATOL, V107, P404, DOI 10.1111/1523-1747.ep12363389
   Grote K, 2007, BLOOD, V110, P877, DOI 10.1182/blood-2006-07-036202
   Kawaki H, 2008, J BONE MINER RES, V23, P1751, DOI 10.1359/JBMR.080615
   Kim KH, 2013, MOL CELL BIOL, V33, P2078, DOI 10.1128/MCB.00049-13
   Kular L, 2011, BIOCHIMIE, V93, P377, DOI 10.1016/j.biochi.2010.11.010
   Kyriakis JM, 2001, PHYSIOL REV, V81, P807, DOI 10.1152/physrev.2001.81.2.807
   Lau LF, 2011, CELL MOL LIFE SCI, V68, P3149, DOI 10.1007/s00018-011-0778-3
   Le Dréau G, 2010, GLIA, V58, P1510, DOI 10.1002/glia.21025
   Leask A, 2004, FASEB J, V18, P816, DOI 10.1096/fj.03-1273rev
   Leask A, 2006, J CELL SCI, V119, P4803, DOI 10.1242/jcs.03270
   Leask A, 2009, J CELL COMMUN SIGNAL, V3, P161, DOI 10.1007/s12079-009-0056-4
   Lo L, 2011, J HEPATOL, V55, P435, DOI 10.1016/j.jhep.2010.10.039
   McLennan SV, 2004, ENDOCRINOLOGY, V145, P5646, DOI 10.1210/en.2004-0436
   Muller WA, 2013, VET PATHOL, V50, P7, DOI 10.1177/0300985812469883
   Nagai N, 2009, INVEST OPHTH VIS SCI, V50, P1903, DOI 10.1167/iovs.08-2383
   Panek AN, 2009, PLOS ONE, V4, DOI 10.1371/journal.pone.0006743
   Paradis V, 1999, HEPATOLOGY, V30, P968, DOI 10.1002/hep.510300425
   Rachfal AW, 2003, HEPATOL RES, V26, P1, DOI 10.1016/S1386-6346(03)00115-3
   Riser BL, 2009, AM J PATHOL, V174, P1725, DOI 10.2353/ajpath.2009.080241
   Rossmeisl M, 2003, DIABETES, V52, P1958, DOI 10.2337/diabetes.52.8.1958
   Sánchez-López E, 2009, J AM SOC NEPHROL, V20, P1513, DOI 10.1681/ASN.2008090999
   Sánchez-Valle V, 2012, CURR MED CHEM, V19, P4850, DOI 10.2174/092986712803341520
   Shi-Wen X, 2006, J BIOL CHEM, V281, P10715, DOI 10.1074/jbc.M511343200
   Sumida Y, 2013, FREE RADICAL RES, V47, P869, DOI 10.3109/10715762.2013.837577
   Tan JTM, 2008, AM J PHYSIOL-CELL PH, V295, pC740, DOI 10.1152/ajpcell.00333.2007
   Uchio K, 2004, WOUND REPAIR REGEN, V12, P60, DOI 10.1111/j.1067-1927.2004.012112.x-1
   Videla LA, 2004, CLIN SCI, V106, P261, DOI 10.1042/CS20030285
   Vizzutti F, 2010, LAB INVEST, V90, P104, DOI 10.1038/labinvest.2009.112
   Wahab NA, 2005, J AM SOC NEPHROL, V16, P340, DOI 10.1681/ASN.2003100905
   Wang XY, 2010, J CELL COMMUN SIGNAL, V4, P15, DOI 10.1007/s12079-009-0083-1
   Wetzker R, 2003, NAT REV MOL CELL BIO, V4, P651, DOI 10.1038/nrm1173
   Yeger H, 2007, J CELL COMMUN SIGNAL, V1, P159, DOI 10.1007/s12079-008-0022-6
   Yoshino J, 2019, OBESITY, V27, P957, DOI 10.1002/oby.22463
   Yosimichi G, 2006, BONE, V38, P853, DOI 10.1016/j.bone.2005.11.016
NR 46
TC 11
Z9 11
U1 0
U2 6
PU SPRINGER
PI DORDRECHT
PA VAN GODEWIJCKSTRAAT 30, 3311 GZ DORDRECHT, NETHERLANDS
SN 1873-9601
EI 1873-961X
J9 J CELL COMMUN SIGNAL
JI J. Cell Commun. Signal
PD SEP
PY 2022
VL 16
IS 3
BP 447
EP 460
DI 10.1007/s12079-022-00667-1
EA JAN 2022
PG 14
WC Cell Biology
WE Science Citation Index Expanded (SCI-EXPANDED)
SC Cell Biology
GA 4A0NV
UT WOS:000743392300001
PM 35038159
OA Green Submitted, hybrid
DA 2026-02-13
ER

PT J
AU D'Onofrio, N
   Servillo, L
   Giovane, A
   Casale, R
   Vitiello, M
   Marfella, R
   Paolisso, G
   Balestrieri, ML
AF D'Onofrio, Nunzia
   Servillo, Luigi
   Giovane, Alfonso
   Casale, Rosario
   Vitiello, Milena
   Marfella, Raffaele
   Paolisso, Giuseppe
   Balestrieri, Maria Luisa
TI Ergothioneine oxidation in the protection against high-glucose induced
   endothelial senescence: Involvement of SIRT1 and SIRT6
SO FREE RADICAL BIOLOGY AND MEDICINE
LA English
DT Article
DE Ergothioneine; Antioxidants; Endothelial cells; Sirtuins; ROS; Cell
   senescence; Hyperglycaemia
ID RESVERATROL DERIVATIVE BTM-0512; CELL SENESCENCE; PROGENITOR CELLS;
   DNA-DAMAGE; DYSFUNCTION; EXPRESSION; STRESS; P66SHC; ISCHEMIA
AB Ergothioneine (Egt), the betaine of 2-mercapto-L-histidine, is a dietary antioxidant protecting against many diseases, including cardiovascular disease (CVD), through a redox mechanism different from alkylthiols. Here, experiments were designed to evaluate the mechanisms underlying the beneficial effect of Egt against hyperglycaemia-induced senescence in endothelial cells. To this end, cells were incubated with increasing concentrations of Egt (0.01-1.00 mM) for 12 h followed by incubation for 48 h with high glucose (25 mM). Cell evaluation indicated that viability was not affected by mM concentrations of Egt and that the high-glucose cytotoxicity was prevented with the highest efficacy at 0.5 mM Egt. The cytoprotective effect of Egt was paralleled by reduced ROS production, cell senescence, and, interestingly, the formation of hercynine (EH), a betaine we recently found to be produced during the Egt oxidation pathway. Notably, the Egt beneficial effect was exerted through the upregulation of sirtuin 1 (SIRT1) and sirtuin 6 (SIRT6) expression and the downregulation of p66Shc and NF-kappa B. SIRT1 activity inhibition and SIRT6 gene silencing by small interfering RNA abolished the protective effect of Egt against the high glucose-induced endothelial senescence. These data provide the first evidence of the Egt ability to interfere with endothelial senescence linked to hyperglycaemia through the regulation of SIRT1 and SIRT6 signaling, thus further strengthening the already assessed role of these two histone deacetylases in type 2 diabetes. (C) 2016 Elsevier Inc. All rights reserved.
C1 [D'Onofrio, Nunzia; Servillo, Luigi; Giovane, Alfonso; Casale, Rosario; Vitiello, Milena; Balestrieri, Maria Luisa] Univ Naples 2, Dept Biochem Biophys & Gen Pathol, Naples, Italy.
   [Marfella, Raffaele; Paolisso, Giuseppe] Univ Naples 2, Dept Med Surg Neurol Metabol & Aging Sci, Naples, Italy.
C3 Universita della Campania Vanvitelli; Universita della Campania
   Vanvitelli
RP Balestrieri, ML (corresponding author), Univ Naples 2, Dept Biochem Biophys & Gen Pathol, Naples, Italy.
EM marialuisa.balestrieri@unina2.it
RI D'Onofrio, Nunzia/M-2081-2019; Paolisso, Giuseppe/AAP-8516-2020;
   Marfella, Raffaele/AAH-2595-2019
OI D'Onofrio, Nunzia/0000-0002-5300-9530; Balestrieri, Maria
   Luisa/0000-0001-6001-1789; Paolisso, Giuseppe/0000-0002-2137-455X; 
CR Albiero M, 2014, DIABETES, V63, P1353, DOI 10.2337/db13-0894
   [Anonymous], BIOCH BIOPHYSICA ACT
   ARDUINI A, 1990, ARCH BIOCHEM BIOPHYS, V281, P41, DOI 10.1016/0003-9861(90)90410-Z
   ARDUINI A, 1992, ARCH BIOCHEM BIOPHYS, V294, P398, DOI 10.1016/0003-9861(92)90702-X
   Arkadopoulos N, 2010, HEMOGLOBIN, V34, P265, DOI 10.3109/03630269.2010.484766
   Arora AS, 1996, SEMIN LIVER DIS, V16, P31, DOI 10.1055/s-2007-1007216
   Arunachalam G., 2014, BRIT J PHARMACOL, V171, P523
   Balestrieri ML, 2013, DIABETOLOGIA, V56, P162, DOI 10.1007/s00125-012-2749-0
   Balestrieri M.L., 1784, BIOCHIM BIOPHYS ACTA, V2008, P936
   Balestrieri ML, 2008, INT J CARDIOL, V126, P295, DOI 10.1016/j.ijcard.2007.11.081
   Balestrieri ML, 2015, DIABETES, V64, P1395, DOI 10.2337/db14-1149
   BEATTY CH, 1952, J BIOL CHEM, V199, P553
   Camici GG, 2007, P NATL ACAD SCI USA, V104, P5217, DOI 10.1073/pnas.0609656104
   Cardus A, 2013, CARDIOVASC RES, V97, P571, DOI 10.1093/cvr/cvs352
   Chen HZ, 2013, TRENDS CARDIOVAS MED, V23, P237, DOI 10.1016/j.tcm.2013.01.001
   Chen LF, 2004, NAT REV MOL CELL BIO, V5, P392, DOI 10.1038/nrm1368
   D'Onofrio N., 1852, BIOCHIM BIOPHYS ACTA, V2015, P1311
   EPAND RM, 1982, MED HYPOTHESES, V9, P207, DOI 10.1016/0306-9877(82)90137-2
   Eringa EC, 2013, REV ENDOCR METAB DIS, V14, P39, DOI 10.1007/s11154-013-9239-7
   Fahey RC, 2001, ANNU REV MICROBIOL, V55, P333, DOI 10.1146/annurev.micro.55.1.333
   Félétou M, 2006, AM J PHYSIOL-HEART C, V291, pH985, DOI 10.1152/ajpheart.00292.2006
   FRASER R, 1950, J LAB CLIN MED, V35, P960
   Gano LB, 2014, AM J PHYSIOL-HEART C, V307, pH1754, DOI 10.1152/ajpheart.00377.2014
   Go YM, 2011, FREE RADICAL BIO MED, V50, P495, DOI 10.1016/j.freeradbiomed.2010.11.029
   Guijarro MV, 2002, FOOD CHEM TOXICOL, V40, P1751, DOI 10.1016/S0278-6915(02)00177-1
   Houtkooper RH, 2012, NAT REV MOL CELL BIO, V13, P225, DOI 10.1038/nrm3293
   KANEKO I, 1980, CHEM PHARM BULL, V28, P3093
   Kawahara TLA, 2009, CELL, V136, P62, DOI 10.1016/j.cell.2008.10.052
   Lappas M, 2012, MEDIAT INFLAMM, V2012, DOI 10.1155/2012/597514
   Li RWS, 2014, J PHARMACOL EXP THER, V350, P691, DOI 10.1124/jpet.114.214049
   Liguori A, 2007, BJOG-INT J OBSTET GY, V114, P1547, DOI 10.1111/j.1471-0528.2007.01510.x
   Liguori A, 2008, EUR J HAEMATOL, V80, P258, DOI 10.1111/j.1600-0609.2007.01007.x
   Liu R, 2014, BIOMED RES INT, V2014, DOI 10.1155/2014/902842
   Magenta A, 2014, BIOMED RES INT, V2014, DOI 10.1155/2014/193095
   Martin KR, 2010, J MED FOOD, V13, P1340, DOI 10.1089/jmf.2009.0194
   Migliaccio E, 1999, NATURE, V402, P309, DOI 10.1038/46311
   Mikhed Y, 2015, INT J MOL SCI, V16, P15918, DOI 10.3390/ijms160715918
   Misiti F, 2001, BIOCHEM J, V356, P799, DOI 10.1042/0264-6021:3560799
   Paneni F, 2012, CIRC RES, V111, P278, DOI 10.1161/CIRCRESAHA.112.266593
   Pfeiffer C, 2011, FOOD CHEM, V129, P1766, DOI 10.1016/j.foodchem.2011.06.047
   Sakrak O, 2008, J SURG RES, V144, P36, DOI 10.1016/j.jss.2007.04.020
   Servillo L, 2015, FREE RADICAL BIO MED, V79, P228, DOI 10.1016/j.freeradbiomed.2014.11.017
   Servillo L, 2013, J CELL BIOCHEM, V114, P2522, DOI 10.1002/jcb.24598
   Song H, 2015, SCI REP-UK, V5, DOI 10.1038/srep11870
   Sotgia S, 2013, PLOS ONE, V8, DOI 10.1371/journal.pone.0070374
   Spencer KT, 1998, J CARDIOVASC PHARM, V32, P343, DOI 10.1097/00005344-199809000-00002
   Tanret C, 1909, CR HEBD ACAD SCI, V149, P222
   Yeung F, 2004, EMBO J, V23, P2369, DOI 10.1038/sj.emboj.7600244
   Yuan Q, 2011, CAN J PHYSIOL PHARM, V89, P713, DOI [10.1139/y11-069, 10.1139/Y11-069]
   Yuan Q, 2010, CLIN EXP PHARMACOL P, V37, P630, DOI 10.1111/j.1440-1681.2010.05368.x
   Zhou S, 2011, CIRC RES, V109, P639, DOI 10.1161/CIRCRESAHA.111.243592
NR 51
TC 110
Z9 118
U1 0
U2 61
PU ELSEVIER SCIENCE INC
PI NEW YORK
PA STE 800, 230 PARK AVE, NEW YORK, NY 10169 USA
SN 0891-5849
EI 1873-4596
J9 FREE RADICAL BIO MED
JI Free Radic. Biol. Med.
PD JUL
PY 2016
VL 96
BP 211
EP 222
DI 10.1016/j.freeradbiomed.2016.04.013
PG 12
WC Biochemistry & Molecular Biology; Endocrinology & Metabolism
WE Science Citation Index Expanded (SCI-EXPANDED)
SC Biochemistry & Molecular Biology; Endocrinology & Metabolism
GA DO2OO
UT WOS:000377619600019
PM 27101740
DA 2026-02-13
ER

PT J
AU Chen, YX
   He, YX
   Zhou, H
   Wang, M
   Su, SO
AF Chen, Yan-Xia
   He, Yin-Xi
   Zhou, Hong
   Wang, Mian
   Su, Sheng-Ou
TI Rapidly progressive rhino-orbito-cerebral mucormycosis in a patient with
   type 2 diabetes: A case report
SO EXPERIMENTAL AND THERAPEUTIC MEDICINE
LA English
DT Article
DE mucormycosis; type 2 diabetes; angioinvasive fungal infection
ID AMPHOTERICIN-B; POSACONAZOLE; ITRACONAZOLE; VORICONAZOLE; MANAGEMENT;
   IRON
AB With the ongoing economic development, lifestyle changes and an aging population, diabetes mellitus has be come one of the most prevalent chronic diseases in the world. Rhino-orbito-cerebral (ROC) mucormycosis is a rare, acute and angioinvasive fungal infection that can be fatal. Mucormycosis occurs exclusively in immunocompromised patients with diabetes mellitus and other types of immunodeficiency and has three subtypes: Rhino-maxillary, rhino-orbital and ROC mucormycosis. The present study reported on a case of ROC mucormycosis in a patient with diabetic ketoacidosis. In the present case, the pathogen afflicted all of the above organs, including the left eye, nasal cavity, hard palate and cerebrum.
C1 [Chen, Yan-Xia; Zhou, Hong; Wang, Mian; Su, Sheng-Ou] Hebei Med Univ, Hosp 2, Dept Endocrinol, 215 Hepingxi Rd, Shijiazhuang 050000, Hebei, Peoples R China.
   [He, Yin-Xi] Third Hosp Shijiazhuang, Dept Orthopaed Trauma, Shijiazhuang 050000, Hebei, Peoples R China.
C3 Hebei Medical University
RP Zhou, H (corresponding author), Hebei Med Univ, Hosp 2, Dept Endocrinol, 215 Hepingxi Rd, Shijiazhuang 050000, Hebei, Peoples R China.
EM zhoubs2013@163.com
CR Çagatay AA, 2001, BMC INFECT DIS, V1, DOI 10.1186/1471-2334-1-22
   CHINN RYW, 1982, INFECT IMMUN, V38, P1123, DOI 10.1128/IAI.38.3.1123-1129.1982
   ERICSSON M, 1993, CLIN INFECT DIS, V16, P585, DOI 10.1093/clind/16.4.585
   Ibrahim AS, 2007, J CLIN INVEST, V117, P2649, DOI 10.1172/JCI32338
   Ibrahim AS, 2011, CURR OPIN MICROBIOL, V14, P406, DOI 10.1016/j.mib.2011.07.004
   Peleg AY, 2007, DIABETES-METAB RES, V23, P3, DOI 10.1002/dmrr.682
   Pfaller MA, 2002, ANTIMICROB AGENTS CH, V46, P1032, DOI 10.1128/AAC.46.4.1032-1037.2002
   Rybak JM, 2015, PHARMACOTHERAPY, V35, P1037, DOI 10.1002/phar.1652
   Spellberg B, 2005, CLIN MICROBIOL REV, V18, P556, DOI 10.1128/CMR.18.3.556-569.2005
   Sun QN, 2002, ANTIMICROB AGENTS CH, V46, P1581, DOI 10.1128/AAC.46.5.1581-1582.2002
   Yoon YK, 2010, J KOREAN NEUROSURG S, V47, P74, DOI 10.3340/jkns.2010.47.1.74
NR 11
TC 7
Z9 9
U1 0
U2 3
PU SPANDIDOS PUBL LTD
PI ATHENS
PA POB 18179, ATHENS, 116 10, GREECE
SN 1792-0981
EI 1792-1015
J9 EXP THER MED
JI Exp. Ther. Med.
PD MAR
PY 2017
VL 13
IS 3
BP 1054
EP 1056
DI 10.3892/etm.2017.4074
PG 3
WC Medicine, Research & Experimental
WE Science Citation Index Expanded (SCI-EXPANDED)
SC Research & Experimental Medicine
GA EO9JJ
UT WOS:000397004700040
PM 28450941
OA Green Submitted, gold
DA 2026-02-13
ER

PT J
AU Ragusa, FS
   Tanaka, T
   Veronese, N
   Mansueto, P
   Dominguez, LJ
   Barbagallo, M
   Ferrucci, L
AF Ragusa, Francesco Saverio
   Tanaka, Toshiko
   Veronese, Nicola
   Mansueto, Pasquale
   Dominguez, Ligia J.
   Barbagallo, Mario
   Ferrucci, Luigi
TI Weight of time: exploring the link between obesity and aging
SO AGING CLINICAL AND EXPERIMENTAL RESEARCH
LA English
DT Review
DE Obesity; Aging; Hallmarks of aging; Public health
ID MITOCHONDRIAL DYSFUNCTION; TELOMERE; IMPACT; RISK; AGE; KEY;
   METHYLATION; ASSOCIATION; RESISTANCE; ADIPOSITY
AB Obesity and aging are interrelated public health concerns, with growing prevalence, especially as global demographics shift toward an older population. This narrative review explores the mechanisms through which obesity accelerates the aging process, focusing on major aging pathways affected by obesity, including deregulated nutrient sensing, telomeres attrition, epigenetic alterations, mitochondrial dysfunction, stem cell exhaustion, and altered intercellular communication. Evidence suggests that these disruptions not only drive age-related diseases, such as cardiovascular disease, type 2 diabetes, and neurodegenerative conditions, but also exacerbate mobility limitations, cognitive decline, and reduced quality of life in older adults. The role of lifestyle interventions, particularly adherence to the Mediterranean diet, is emphasized for its anti-inflammatory and metabolic benefits, alongside strategies to address the social and psychological impacts of obesity on aging. By recognizing obesity as a significant modifiable risk factor for accelerated aging, this review advocates comprehensive and targeted interventions to promote healthier aging and improve quality of life in older populations globally.
C1 [Ragusa, Francesco Saverio; Veronese, Nicola; Mansueto, Pasquale; Barbagallo, Mario] Univ Palermo, Dept Internal Med & Geriatr, Geriatr Unit, Palermo, Italy.
   [Tanaka, Toshiko; Ferrucci, Luigi] NIA, Translat Gerontol Branch, Longitudinal Studies Sect, NIH, Baltimore, MD USA.
   [Veronese, Nicola] St Camillus Int Univ Hlth Sci, Rome, Italy.
   [Dominguez, Ligia J.] Kore Univ Enna, Dept Med & Surg, Enna, Italy.
C3 University of Palermo; National Institutes of Health (NIH) - USA; NIH
   National Institute on Aging (NIA); Universita Kore di ENNA
RP Ragusa, FS (corresponding author), Univ Palermo, Dept Internal Med & Geriatr, Geriatr Unit, Palermo, Italy.
EM francescosaverio.ragusa@unipa.it
RI Mansueto, Pasquale/K-3458-2016; Veronese, Nicola/K-4343-2018
CR Abdalla MMI, 2022, WORLD J CLIN CASES, V10, P10840, DOI 10.12998/wjcc.v10.i30.10840
   Afshordel S, 2015, PROSTAG LEUKOTR ESS, V92, P23, DOI 10.1016/j.plefa.2014.05.008
   Altintas O, 2016, BMB REP, V49, P81, DOI 10.5483/BMBRep.2016.49.2.261
   Altman BM, 2014, ANN EPIDEMIOL, V24, P2, DOI 10.1016/j.annepidem.2013.05.018
   Amorim JA, 2022, NAT REV ENDOCRINOL, V18, P243, DOI 10.1038/s41574-021-00626-7
   Anderson R, 2019, EMBO J, V38, DOI 10.15252/embj.2018100492
   Ayari S, 2023, EXP GERONTOL, V175, DOI 10.1016/j.exger.2023.112141
   Bahour N, 2022, GEROSCIENCE, V44, P415, DOI 10.1007/s11357-021-00469-0
   Balasundaram P, 2015, Definitions, classification, and epidemiology of obesity
   Bar-Tana J, 2020, REV ENDOCR METAB DIS, V21, P613, DOI 10.1007/s11154-020-09545-w
   Belsky DW, 2018, J GERONTOL A-BIOL, V73, P4, DOI 10.1093/gerona/glx096
   Bosco D, 2011, PHYSIOL REV, V91, P1393, DOI 10.1152/physrev.00027.2010
   Bowman K, 2017, AM J CLIN NUTR, V106, P130, DOI 10.3945/ajcn.116.147157
   Buechler C, 2019, INT J MOL SCI, V20, DOI 10.3390/ijms20051128
   Cai H, 2016, TRENDS PHARMACOL SCI, V37, P303, DOI 10.1016/j.tips.2015.11.011
   Canudas S, 2020, ADV NUTR, V11, P1544, DOI 10.1093/advances/nmaa079
   Carter S, 2013, CLIN INTERV AGING, V8, P829, DOI 10.2147/CIA.S36367
   Casas-Vara A, 2012, NUTRITION, V28, P616, DOI 10.1016/j.nut.2011.10.006
   Chen RL, 2022, FRONT AGING NEUROSCI, V14, DOI 10.3389/fnagi.2022.905035
   Cheung YM, 2023, CELLS-BASEL, V12, DOI 10.3390/cells12040662
   Cisternas P, 2023, FRONT ENDOCRINOL, V14, DOI 10.3389/fendo.2023.1237796
   Cisternas P, 2019, MOL NEUROBIOL, V56, P3024, DOI 10.1007/s12035-018-1271-x
   Coimbra S, 2014, BIOMED RES INT, V2014, DOI 10.1155/2014/701915
   Colarossi JCISS Affiliate Studies, 2024, The Ingredients of Unequal Aging: Housing, Income, and Health
   Conley SM, 2020, FRONT CELL DEV BIOL, V8, DOI 10.3389/fcell.2020.00197
   Conte M, 2022, FRONT MED-LAUSANNE, V9, DOI 10.3389/fmed.2022.844266
   Crimmins EM, 2024, EPIGENOMICS-UK, V16, P1031, DOI 10.1080/17501911.2024.2373682
   Cruz-Jentoft AJ, 2019, AGE AGEING, V48, P16, DOI 10.1093/ageing/afy169
   Dabravolski SA, 2022, INT J MOL SCI, V23, DOI 10.3390/ijms23105371
   Dare A, 2023, Vascul Pharmacol
   de Mello AH, 2018, LIFE SCI, V192, P26, DOI 10.1016/j.lfs.2017.11.019
   de Paula GC, 2021, FRONT NEUROSCI-SWITZ, V15, DOI 10.3389/fnins.2021.734158
   Dick KJ, 2014, LANCET, V383, P1990, DOI 10.1016/S0140-6736(13)62674-4
   DiLoreto R, 2015, MOL BIOL CELL, V26, P4524, DOI 10.1091/mbc.E14-06-1084
   Dookun E, 2022, CARDIOVASC DRUG THER, V36, P187, DOI 10.1007/s10557-020-07075-w
   Duregon E, 2021, GEROSCIENCE, V43, P1083, DOI 10.1007/s11357-021-00335-z
   Favieri F, 2019, FRONT PSYCHOL, V10, DOI 10.3389/fpsyg.2019.02126
   Fliotsos M, 2018, J AM HEART ASSOC, V7, DOI [10.1161/JAHA.118.009599, 10.1161/jaha.118.009599]
   Florkowski M, 2024, FRONT NUTR, V11, DOI 10.3389/fnut.2024.1392666
   Foroni MZ, 2022, ARCH ENDOCRIN METAB, V66, P333, DOI 10.20945/2359-3997000000488
   Franzago M, 2022, FRONT CELL DEV BIOL, V10, DOI 10.3389/fcell.2022.985274
   Frasca D, 2022, IMMUN AGEING, V19, DOI 10.1186/s12979-022-00301-z
   Fried LP, 2001, J GERONTOL A-BIOL, V56, pM146, DOI 10.1093/gerona/56.3.M146
   Gao ZG, 2020, NAT METAB, V2, DOI 10.1038/s42255-020-00320-4
   Gensous N, 2020, GEROSCIENCE, V42, P687, DOI 10.1007/s11357-019-00149-0
   Glosse P, 2018, NUTR DIABETES, V8, DOI 10.1038/s41387-018-0037-x
   Goisser S, 2020, REV ENDOCR METAB DIS, V21, P355, DOI 10.1007/s11154-020-09577-2
   Gómez-Banoy N, 2019, NAT MED, V25, P1739, DOI 10.1038/s41591-019-0610-4
   González A, 2020, CELL METAB, V31, P472, DOI 10.1016/j.cmet.2020.01.015
   Griebel G, 2019, SCI REP-UK, V9, DOI 10.1038/s41598-019-54557-5
   Grillo CA, 2015, DIABETES, V64, P3927, DOI 10.2337/db15-0596
   Gruzdeva OV, 2017, B EXP BIOL MED+, V163, P608, DOI 10.1007/s10517-017-3860-5
   Guo J, 2022, SIGNAL TRANSDUCT TAR, V7, DOI 10.1038/s41392-022-01251-0
   Hampel H, 2021, BIOL PSYCHIAT, V89, P745, DOI 10.1016/j.biopsych.2020.02.001
   Hansson GK, 2006, NAT REV IMMUNOL, V6, P508, DOI 10.1038/nri1882
   Horvath S, 2018, NAT REV GENET, V19, P371, DOI 10.1038/s41576-018-0004-3
   Hou QT, 2019, CLIN INTERV AGING, V14, P367, DOI 10.2147/CIA.S192050
   Hu FB, 2024, J INTERN MED, V295, P508, DOI 10.1111/joim.13728
   Hunter GR, 2019, J OBES, V2019, DOI 10.1155/2019/8031705
   Huwatibieke B, 2021, FRONT PHYSIOL, V12, DOI 10.3389/fphys.2021.638352
   Iacobellis G, 2022, NAT REV CARDIOL, V19, P593, DOI 10.1038/s41569-022-00679-9
   Ibrahim IM, 2019, LIFE SCI, V226, P156, DOI 10.1016/j.lfs.2019.04.022
   Jayanama K, 2022, BMC MED, V20, DOI 10.1186/s12916-022-02596-7
   Jin S, 2020, J NEUROINFLAMM, V17, DOI 10.1186/s12974-020-01846-w
   Jones A, 2024, DEMENT GERIATR COGN, V53, DOI 10.1159/000536643
   Jones NS, 2019, INT J MOL SCI, V20, DOI 10.3390/ijms20010063
   Kalantar-Zadeh K, 2004, J AM COLL CARDIOL, V43, P1439, DOI 10.1016/j.jacc.2003.11.039
   Kang H, 2022, GERONTOL GERIATR MED, V8, DOI 10.1177/23337214221087023
   Katsuumi G, 2024, NATURE AGING, V4, DOI 10.1038/s43587-024-00642-y
   Kawanishi S, 2004, ANN NY ACAD SCI, V1019, P278, DOI 10.1196/annals.1297.047
   Kfoury YS, 2021, CELL STEM CELL, V28, P2090, DOI 10.1016/j.stem.2021.08.014
   Kim MS, 2021, EUR HEART J, V42, P3388, DOI 10.1093/eurheartj/ehab454
   Kivimäki M, 2024, LANCET HEALTH LONGEV, V5, DOI 10.1016/S2666-7568(24)00087-4
   Koval M, 2014, FEBS LETT, V588, P1193, DOI 10.1016/j.febslet.2014.02.025
   Kurz DJ, 2004, J CELL SCI, V117, P2417, DOI 10.1242/jcs.01097
   Lauretti E, 2020, BBA-MOL CELL RES, V1867, DOI 10.1016/j.bbamcr.2020.118664
   Lavie CJ, 2003, Obesity and cardiovascular disease: the Hippocrates paradox?, P677
   Lee S, 2024, JAMA NETW OPEN, V7, DOI 10.1001/jamanetworkopen.2024.9539
   Li E, 2002, NAT REV GENET, V3, P662, DOI 10.1038/nrg887
   Li SS, 2020, ARTHRITIS RHEUMATOL, V72, P1103, DOI 10.1002/art.41222
   Li W, 2021, SCI REP-UK, V11, DOI 10.1038/s41598-021-94381-4
   Li X, 2023, AGING CLIN EXP RES, V35, P1417, DOI 10.1007/s40520-023-02421-y
   Liang YS, 2023, AGING CLIN EXP RES, V35, P3137, DOI 10.1007/s40520-023-02607-4
   Lin XH, 2021, FRONT ENDOCRINOL, V12, DOI 10.3389/fendo.2021.706978
   Liu YJ, 2020, MECH AGEING DEV, V186, DOI 10.1016/j.mad.2020.111212
   Liu ZX, 2023, FRONT NEUROSCI-SWITZ, V17, DOI 10.3389/fnins.2023.1238528
   López-Otín C, 2013, CELL, V153, P1194, DOI 10.1016/j.cell.2013.05.039
   Lu XY, 2020, NATURE, V588, P479, DOI 10.1038/s41586-020-2928-y
   Lv DM, 2022, CLIN INTERV AGING, V17, P439, DOI 10.2147/CIA.S347053
   Ma CY, 2022, AGING CLIN EXP RES, V34, P1471, DOI 10.1007/s40520-021-02069-6
   Macchi C, 2022, FRONT CARDIOVASC MED, V8, DOI 10.3389/fcvm.2021.785250
   Mahmoud AM, 2022, INT J MOL SCI, V23, DOI 10.3390/ijms23031341
   Maity SK, 2024, BMJ OPEN DIAB RES CA, V12, DOI 10.1136/bmjdrc-2024-004179
   Mancuso P, 2019, FRONT ENDOCRINOL, V10, DOI [10.3389/fendo.019.00137, 10.3389/fendo.2019.00137]
   Matyas C, 2023, JACC-BASIC TRANSL SC, V8, P1334, DOI 10.1016/j.jacbts.2023.06.005
   Matysek A, 2023, AGEING RES REV, V90, DOI 10.1016/j.arr.2023.102029
   Micó V, 2017, INT J MOL SCI, V18, DOI 10.3390/ijms18050915
   Migliaccio S, 2011, DIABETES METAB SYNDR, V4, P273, DOI 10.2147/DMSO.S11920
   Mizuno M, 2018, PHYSIOL REP, V6, DOI 10.14814/phy2.13741
   Monickaraj F, 2012, MOL CELL BIOCHEM, V365, P343, DOI 10.1007/s11010-012-1276-0
   Mookadam Farouk, 2010, Heart Views, V11, P103, DOI 10.4103/1995-705X.76801
   Mukherji AB, 2024, BIOMEDICINES, V12, DOI 10.3390/biomedicines12050983
   Murtaza G, 2017, OXID MED CELL LONGEV, V2017, DOI 10.1155/2017/3494289
   Nascimento CMC, 2014, CURR ALZHEIMER RES, V11, P799, DOI 10.2174/156720501108140910122849
   Natale G, 2023, AM J ALZHEIMERS DIS, V38, DOI 10.1177/15333175221111658
   Nedunchezhiyan U, 2022, FRONT IMMUNOL, V13, DOI 10.3389/fimmu.2022.907750
   Nevalainen T, 2017, CLIN EPIGENETICS, V9, DOI 10.1186/s13148-016-0301-7
   Ningarhari M, 2021, J HEPATOL, V74, P1155, DOI 10.1016/j.jhep.2020.11.052
   Oestreich AK, 2020, CELL STEM CELL, V27, P15, DOI 10.1016/j.stem.2020.04.019
   Ostan R, 2013, AGE, V35, P1995, DOI 10.1007/s11357-012-9483-x
   Ou MY, 2022, CELL DEATH DIS, V13, DOI 10.1038/s41419-022-04752-6
   Owesny P, 2023, MECH AGEING DEV, V216, DOI 10.1016/j.mad.2023.111870
   Pal S, 2016, SCI ADV, V2, DOI [10.1126/sciadv.1600584, 10.1016/j.exger.2009.12.007]
   Palma FR, 2024, ONCOGENE, V43, P295, DOI 10.1038/s41388-023-02907-z
   Palmer AK, 2022, J CLIN INVEST, V132, DOI 10.1172/JCI158451
   Papadopoli D, 2019, F1000 Research8
   Petrie MC, 2024, J AM COLL CARDIOL, V84, P27, DOI 10.1016/j.jacc.2024.04.022
   Picke AK, 2018, SCI TRANSL MED, V10, DOI 10.1126/scitranslmed.aao6806
   Pires M, 2023, INT J MOL SCI, V24, DOI 10.3390/ijms24010778
   Qi N, 2024, AM J PHYSIOL-ENDOC M, V327, pE81, DOI 10.1152/ajpendo.00313.2023
   Quach A, 2017, AGING-US, V9, P419, DOI 10.18632/aging.101168
   Ragusa FS, 2022, EXP GERONTOL, V167, DOI 10.1016/j.exger.2022.111901
   Remelli F, 2022, AGING CLIN EXP RES, V34, P1969, DOI 10.1007/s40520-022-02165-1
   Rizzo MR, 2020, INT J MOL SCI, V21, DOI 10.3390/ijms21062010
   Román GC, 2019, REV NEUROL-FRANCE, V175, P705, DOI 10.1016/j.neurol.2019.07.017
   Roncero-Ramos I, 2018, MOL NUTR FOOD RES, V62, DOI 10.1002/mnfr.201700960
   Rubino F, 2023, LANCET DIABETES ENDO, V11, P226, DOI 10.1016/S2213-8587(23)00058-X
   Santos AL, 2021, AGEING RES REV, V67, DOI 10.1016/j.arr.2021.101268
   Schmitt LO, 2023, METABOLITES, V13, DOI 10.3390/metabo13010086
   Scialla JJ, 2014, J AM SOC NEPHROL, V25, P349, DOI 10.1681/ASN.2013050465
   Shannon OM, 2021, EUR J CLIN NUTR, V75, P1176, DOI 10.1038/s41430-020-00841-x
   Shao QM, 2019, CARDIOVASC DIABETOL, V18, DOI 10.1186/s12933-019-0964-4
   Shin YA, 2019, J OBES METAB SYNDR, V28, P92, DOI 10.7570/jomes.2019.28.2.92
   Siddiqui K, 2020, Endocrine and Metabolic Science, V1, P100059, DOI [10.1016/j.endmts.2020.100059, 10.1016/j.endmts.2020.100059, DOI 10.1016/J.ENDMTS.2020.100059, 10.1016/J.ENDMTS.2020.100059]
   Silverstein M, 2010, J MARRIAGE FAM, V72, P1039, DOI 10.1111/j.1741-3737.2010.00749.x
   Singer K, 2014, MOL METAB, V3, P664, DOI 10.1016/j.molmet.2014.06.005
   Singh A, 2016, AGING CELL, V15, P694, DOI 10.1111/acel.12477
   So SWS, 2023, NUTRIENTS, V15, DOI 10.3390/nu15112494
   Song R, 2022, BMC GERIATR, V22, DOI 10.1186/s12877-022-03382-z
   Su YH, 2024, INT IMMUNOPHARMACOL, V143, DOI 10.1016/j.intimp.2024.113463
   Sun LA, 2023, FRONT ENDOCRINOL, V14, DOI 10.3389/fendo.2023.1094075
   Sun LL, 2019, P NATL ACAD SCI USA, V116, P18983, DOI 10.1073/pnas.1907199116
   Tekola-Ayele F, 2021, AM J EPIDEMIOL, V190, P994, DOI 10.1093/aje/kwaa252
   Theodorakis N, 2025, CLIN ENDOCRINOL, V102, P403, DOI 10.1111/cen.15196
   Tian Q, 2023, ALZHEIMERS DEMENT, V19, P4436, DOI 10.1002/alz.13388
   Tian Q, 2022, AGING CELL, V21, DOI 10.1111/acel.13552
   Tirosh A, 2021, CELL METAB, V33, P319, DOI 10.1016/j.cmet.2020.11.009
   Tomlinson DJ, 2016, BIOGERONTOLOGY, V17, P467, DOI 10.1007/s10522-015-9626-4
   Troesch B, 2020, NUTRIENTS, V12, DOI 10.3390/nu12092555
   Uchai S, 2023, BMJ OPEN, V13, DOI 10.1136/bmjopen-2022-065707
   Uhl LFK, 2020, INT J MOL SCI, V21, DOI 10.3390/ijms21082674
   van der Vaart A, 2023, J CLIN ENDOCR METAB, DOI 10.1210/clinem/dgad246
   Varadaraj V, 2021, JAMA NETW OPEN, V4, DOI 10.1001/jamanetworkopen.2021.30358
   Veeragandham P, 2023, Res Square
   Veronese N, 2024, J CACHEXIA SARCOPENI, V15, P1264, DOI 10.1002/jcsm.13502
   Vilariño-García T, 2024, INT J MOL SCI, V25, DOI 10.3390/ijms25042338
   Wai T, 2016, TRENDS ENDOCRIN MET, V27, P105, DOI 10.1016/j.tem.2015.12.001
   Wang K, 2022, SIGNAL TRANSDUCT TAR, V7, DOI 10.1038/s41392-022-01211-8
   Wang XY, 2023, FRONT ENDOCRINOL, V14, DOI 10.3389/fendo.2023.1106283
   Wang Y, 2024, ENDOCR J, V71, P571, DOI 10.1507/endocrj.EJ23-0384
   Watanabe D, 2025, INT J OBESITY, V49, P348, DOI 10.1038/s41366-024-01681-6
   Widiker S, 2010, J APPL GENET, V51, P193, DOI 10.1007/BF03195727
   Wilkinson JE, 2012, AGING CELL, V11, P675, DOI 10.1111/j.1474-9726.2012.00832.x
   Wu Yang, 2017, Methodist Debakey Cardiovasc J, V13, P20, DOI [10.14797/mdcj-13-1-20, 10.14797/mdcj-13-1-20]
   Xia WM, 2024, NAT METAB, V6, P273, DOI 10.1038/s42255-024-00978-0
   Xu X, 2017, J ENDOCRINOL INVEST, V40, P143, DOI 10.1007/s40618-016-0533-6
   Yang H, 2020, J CELL MOL MED, V24, P2384, DOI 10.1111/jcmm.14889
   Yang SB, 2012, NEURON, V75, P425, DOI 10.1016/j.neuron.2012.03.043
   Yang W, 2017, BIOMED RES INT, V2017, DOI 10.1155/2017/4875026
   Yeh JK, 2019, JACC-BASIC TRANSL SC, V4, P855, DOI 10.1016/j.jacbts.2019.05.009
   Yoon JH, 2023, INT J MOL SCI, V24, DOI 10.3390/ijms24043506
   Yoshida M, 2019, CELL METAB, V30, P329, DOI 10.1016/j.cmet.2019.05.015
   Yun JS, 2019, DIABETES METAB, V45, P19, DOI 10.1016/j.diabet.2018.03.006
   Zhao N, 2017, NEURON, V96, P115, DOI 10.1016/j.neuron.2017.09.003
   Zhao SG, 2021, CIRC RES, V128, P136, DOI 10.1161/CIRCRESAHA.120.314458
   Zhu XY, 2021, J CELL MOL MED, V25, P9051, DOI 10.1111/jcmm.16869
   Zulfiqar Abrar-Ahmad, 2022, Medicines (Basel), V9, DOI [10.3390/medicines9070038, 10.3390/medicines9070038]
NR 177
TC 0
Z9 0
U1 3
U2 3
PU SPRINGER
PI NEW YORK
PA ONE NEW YORK PLAZA, SUITE 4600, NEW YORK, NY, UNITED STATES
SN 1594-0667
EI 1720-8319
J9 AGING CLIN EXP RES
JI Aging Clin. Exp. Res.
PD JUL 28
PY 2025
VL 37
IS 1
AR 236
DI 10.1007/s40520-025-03106-4
PG 20
WC Geriatrics & Gerontology
WE Science Citation Index Expanded (SCI-EXPANDED)
SC Geriatrics & Gerontology
GA 5LX0P
UT WOS:001538793500002
PM 40720057
OA Green Submitted, hybrid
DA 2026-02-13
ER

PT J
AU Tsao, CF
   Chang, YH
   Shen, FC
   Su, YJ
   Lin, HY
   Chang, CS
   Lin, CY
   Lian, WS
   Chuang, JH
   Lin, TK
   Liou, CW
   Wang, PW
   Weng, SW
AF Tsao, Cheng-Fen
   Chang, Yen-Hsiang
   Shen, Feng-Chih
   Su, Yu-Jih
   Lin, Hung-Yu
   Chang, Chia-Shiang
   Lin, Ching-Yi
   Lian, Wei-Shiung
   Chuang, Jiin-Haur
   Lin, Tsu-Kung
   Liou, Chia-Wei
   Wang, Pei-Wen
   Weng, Shao-Wen
TI Legacy Effect of Antioxidant N-acetylcysteine in Cellular Senescence of
   Diet-induced Obesity Mice
SO CURRENT MOLECULAR MEDICINE
LA English
DT Article
DE Cellular senescence; obesity; insulin resistance; type 2 diabetes;
   legacy effect; N-acetylcysteine
ID SECRETORY PHENOTYPE; GLUCOSE CONTROL; FOLLOW-UP; TYPE-2; COMPLICATIONS;
   FATIGUE
AB Background: Cellular senescence is a state of stable growth arrest triggered by mitogenic and metabolic stressors. Ageing and a high-fat diet (HFD) are proven inducers of senescence in various organs, presenting a challenge for ageing populations worldwide. Our previous study demonstrated that ROS scavenger N-acetylcysteine (NAC) can improve insulin resistance (IR) and chronic inflammation in diet-induced obesity mice, an effect better achieved through early intervention. We, herein, investigate whether NAC can improve cellular senescence in a diet-induced obesity mouse model, and whether a legacy effect is presented with early intervention.
   Materials and Methods: For a twelve-month treatment course, all C57B/L6 mice were fed a chow diet (CD), high-fat high-sucrose diet (HFD), CD+NAC(1-12) (NAC intervention 1st-12th month), HFD+NAC(1-12), and HFD+NAC(1-6) (NAC intervention 1st-6th month). Staticalanalysis was used to analyze the different markers of cellular senescence and inflammation.
   Results: Throughout the study, the HFD group exhibited significantly increased body weight (BW) and body fat, markers of senescence, decreased motor activity (MA) and impaired glucose tolerance. Compared to the HFD group, the HFD+NAC(1-12) group exhibited increased MA, decreased BW and body fat, improved glucose tolerance, and decreased senescence markers.The HFD+NAC(1-6) group showed similar effects to the HFD+NAC(1-12) group, despite discontinuing NAC for 6 months. Our study showed that NAC significantly increased MA in both HFD+NAC(1-12) and HFD+NAC(1-6) groups, and improved HFD-induced mitochondrial and intracellular ROS expression, DNA and protein oxidative damage, and adipose tissue inflammation.
   Conclusion: Legacy effect was indeed presented in HFD-induced cellular senescence with NAC intervention, with possible mechanisms being persistently increased motor activity and anti-oxidative stress effects.
C1 [Tsao, Cheng-Fen; Shen, Feng-Chih; Su, Yu-Jih; Lin, Hung-Yu; Chang, Chia-Shiang; Lin, Ching-Yi; Wang, Pei-Wen; Weng, Shao-Wen] Kaohsiung Chang Gung Mem Hosp, Dept Internal Med, 123 Ta Pei Rd, Kaohsiung 833, Taiwan.
   [Chang, Yen-Hsiang] Kaohsiung Chang Gung Mem Hosp, Dept Nucl Med, Kaohsiung 833, Taiwan.
   [Lian, Wei-Shiung] Kaohsiung Chang Gung Mem Hosp, Dept Med Res Core Lab Phenom & Diagonist, Dept Pediat, Kaohsiung 833, Taiwan.
   [Chuang, Jiin-Haur] Kaohsiung Chang Gung Mem Hosp, Dept Pediat Surg, Kaohsiung 833, Taiwan.
   [Lin, Tsu-Kung; Liou, Chia-Wei] Kaohsiung Chang Gung Mem Hosp, Dept Neurol, Kaohsiung 833, Taiwan.
   [Tsao, Cheng-Fen; Chang, Yen-Hsiang; Shen, Feng-Chih; Su, Yu-Jih; Lin, Hung-Yu; Chang, Chia-Shiang; Lin, Ching-Yi; Chuang, Jiin-Haur; Lin, Tsu-Kung; Liou, Chia-Wei; Wang, Pei-Wen; Weng, Shao-Wen] Kaohsiung Chang Gung Mem Hosp, Mitochondrial Res Unit, Kaohsiung 833, Taiwan.
   [Tsao, Cheng-Fen; Chang, Yen-Hsiang; Shen, Feng-Chih; Su, Yu-Jih; Lin, Hung-Yu; Chang, Chia-Shiang; Lin, Ching-Yi; Chuang, Jiin-Haur; Lin, Tsu-Kung; Liou, Chia-Wei; Wang, Pei-Wen; Weng, Shao-Wen] Chang Gung Univ, Coll Med, Kaohsiung 833, Taiwan.
C3 Chang Gung Memorial Hospital; Chang Gung Memorial Hospital; Chang Gung
   Memorial Hospital; Chang Gung Memorial Hospital; Chang Gung Memorial
   Hospital; Chang Gung Memorial Hospital; Chang Gung University
RP Weng, SW (corresponding author), Kaohsiung Chang Gung Mem Hosp, Dept Internal Med, 123 Ta Pei Rd, Kaohsiung 833, Taiwan.
EM wengsw99@cgmh.org.tw
RI ; Su, Yu-Jih/AGJ-4763-2022; Lian, Wei Shiung/U-6099-2017; Weng, Shape
   wen/GYU-9746-2022
OI Lin, Hung-Yu/0000-0002-9035-5408; Shen, FengChih/0000-0002-9936-6074;
   Su, Yu-Jih/0000-0002-7274-3458; Lian, Wei Shiung/0000-0003-3462-3620; 
FU Chang Gung Memorial Hospital [CMRPG8H0201]; Ministry of Science and
   Technology, Taiwan [106-2314-B182A-157]
FX This work was supported by the Chang Gung Memorial Hospital under Grant
   [CMRPG8H0201] ; and the Ministry of Science and Technology, Taiwan under
   Grant [106-2314-B182A-157] .
CR Campisi J, 2005, CELL, V120, P513, DOI 10.1016/j.cell.2005.02.003
   Campisi J, 2007, NAT REV MOL CELL BIO, V8, P729, DOI 10.1038/nrm2233
   Coppé JP, 2010, ANNU REV PATHOL-MECH, V5, P99, DOI 10.1146/annurev-pathol-121808-102144
   Corn SD, 2011, RESP PHYSIOL NEUROBI, V178, P261, DOI 10.1016/j.resp.2011.06.020
   Davalos AR, 2013, J CELL BIOL, V201, P613, DOI 10.1083/jcb.201206006
   Desjardins D, 2017, AGING CELL, V16, P104, DOI 10.1111/acel.12528
   Duckworth W, 2009, NEW ENGL J MED, V360, P129, DOI 10.1056/NEJMoa0808431
   Franceschi C, 2017, NAT REV ENDOCRINOL, V13, P76, DOI 10.1038/nrendo.2016.213
   Gerstein HC, 2008, NEW ENGL J MED, V358, P2545, DOI 10.1056/NEJMoa0802743
   Hahn O, 2019, NAT METAB, V1, P1059, DOI 10.1038/s42255-019-0121-0
   Holman RR, 2008, NEW ENGL J MED, V359, P1577, DOI 10.1056/NEJMoa0806470
   Holman RR, 2008, NEW ENGL J MED, V359, P1565, DOI 10.1056/NEJMoa0806359
   Liu YJ, 2003, CURR MOL MED, V3, P325, DOI 10.2174/1566524033479735
   Marie A, 2018, AGING DIS, V9, P664, DOI 10.14336/AD.2017.0930
   MARKLUND S, 1976, J BIOL CHEM, V251, P7504
   Medved I, 2004, J APPL PHYSIOL, V96, P211, DOI 10.1152/japplphysiol.00458.2003
   More J, 2018, FRONT AGING NEUROSCI, V10, DOI 10.3389/fnagi.2018.00399
   Ogrodnik M, 2019, AGING CELL, V18, DOI 10.1111/acel.12841
   Palmer AK, 2015, DIABETES, V64, P2289, DOI 10.2337/db14-1820
   Patel A, 2008, NEW ENGL J MED, V358, P2560, DOI 10.1056/NEJMoa0802987
   Prattichizzo F, 2018, AGEING RES REV, V41, P1, DOI 10.1016/j.arr.2017.10.003
   Shen FC, 2018, FREE RADICAL RES, V52, P1296, DOI 10.1080/10715762.2018.1447670
   Tchkonia T, 2013, J CLIN INVEST, V123, P966, DOI 10.1172/JCI64098
   Tchkonia T, 2010, AGING CELL, V9, P667, DOI 10.1111/j.1474-9726.2010.00608.x
   Turner RC, 1998, LANCET, V352, P854, DOI 10.1016/s0140-6736(98)07037-8
   Zhu Y, 2014, CURR OPIN CLIN NUTR, V17, P324, DOI 10.1097/MCO.0000000000000065
NR 26
TC 6
Z9 6
U1 5
U2 9
PU BENTHAM SCIENCE PUBL LTD
PI SHARJAH
PA EXECUTIVE STE Y-2, PO BOX 7917, SAIF ZONE, 1200 BR SHARJAH, U ARAB
   EMIRATES
SN 1566-5240
EI 1875-5666
J9 CURR MOL MED
JI Curr. Mol. Med.
PY 2021
VL 21
IS 6
BP 506
EP 525
DI 10.2174/1566524020999201113101738
PG 20
WC Medicine, Research & Experimental
WE Science Citation Index Expanded (SCI-EXPANDED)
SC Research & Experimental Medicine
GA UY1HK
UT WOS:000701282200007
PM 33191885
DA 2026-02-13
ER

PT J
AU Vaiserman, A
   Lushchak, O
AF Vaiserman, Alexander
   Lushchak, Oleh
TI Developmental origins of type 2 diabetes: Focus on epigenetics
SO AGEING RESEARCH REVIEWS
LA English
DT Article
DE Type 2 diabetes; Aging-related disease; DNA methylation; Epigenetics;
   Intrauterine growth restriction; Developmental programming
ID LOW-PROTEIN-DIET; INTRAUTERINE GROWTH-RETARDATION; EARLY-LIFE EXPOSURE;
   CATCH-UP GROWTH; BETA-CELL MASS; OFFSPRING DNA METHYLATION; HEPATIC
   GENE-EXPRESSION; MATERNAL LOW-PROTEIN; HIGH-FAT DIET; BIRTH-WEIGHT
AB Traditionally, genetics and lifestyle are considered as main determinants of aging-associated pathological conditions. Accumulating evidence, however, suggests that risk of many age-related diseases is not only determined by genetic and adult lifestyle factors but also by factors acting during early development. Type 2 diabetes (T2D), an age-related disease generally manifested after the age of 40, is among such disorders. Since several age-related conditions, such as pro-inflammatory states, are characteristic of both T2D and aging, this disease is conceptualized by many authors as a kind of premature or accelerated aging. There is substantial evidence that intrauterine growth restriction (IUGR), induced by poor or unbalanced nutrient intake, exposure to xenobiotics, maternal substance abuse etc., may impair fetal development, thereby causing the fetal adipose tissue and pancreatic beta cell dysfunction. Consequently, persisting adaptive changes may occur in the glucose-insulin metabolism, including reduced capacity for insulin secretion and insulin resistance. These changes can lead to an improved ability to store fat, thus predisposing to T2D development in later life. The modulation of epigenetic regulation of gene expression likely plays a central role in linking the adverse environmental conditions early in life to the risk of T2D in adulthood. In animal models of IUGR, long-term persistent changes in both DNA methylation and expression of genes implicated in metabolic processes have been repeatedly reported. Findings from human studies confirming the role of epigenetic mechanisms in linking early-life adverse experiences to the risk for T2D in adult life are scarce compared to data from animal studies, mainly because of limited access to suitable biological samples. It is, however, convincing evidence that these mechanisms may also operate in human beings. In this review, theoretical models and research findings evidencing the role of developmental epigenetic variation in the pathogenesis of T2D are summarized and discussed.
C1 [Vaiserman, Alexander] NAMS, DF Chebotarev Inst Gerontol, Kiev, Ukraine.
   [Lushchak, Oleh] Vasyl Stefanyk Precarpathian Natl Univ, Ivano Frankivsk, Ukraine.
C3 National Academy of Medical Sciences of Ukraine; D. F. Chebotarev
   Institute of Gerontology of the National Academy of Medical Sciences of
   Ukraine; Institute of Blood Pathology & Transfusion Medicine; Ministry
   of Education & Science of Ukraine; Vasyl Stefanyk Carpathian National
   University
RP Vaiserman, A (corresponding author), Inst Gerontol, Vyshgorodskaya St 67, UA-04114 Kiev, Ukraine.
EM vaiserman@geront.kiev.ua
RI ; Lushchak, Oleh/ABE-4061-2020
OI Vaiserman, Alexander/0000-0003-0597-0439; Lushchak,
   Oleh/0000-0002-4627-1987
FU MESU (Ministry of Education and Science of Ukraine) [0117U00642];
   STCU-MESU (Science and Technology Center in Ukraine - Ministry of
   Education and Science of Ukraine) [6274]
FX This work was partially supported by research grant from MESU (Ministry
   of Education and Science of Ukraine) (#0117U00642) to OL and STCU-MESU
   (Science and Technology Center in Ukraine - Ministry of Education and
   Science of Ukraine) grant (#6274) to AV and OL. The authors would like
   to thank Alina Zajachkivska for her help with manuscript preparation.
CR Altmann S, 2013, J NUTR BIOCHEM, V24, P484, DOI 10.1016/j.jnutbio.2012.01.011
   Balistreri CR, 2019, AGEING RES REV, V54, DOI 10.1016/j.arr.2019.100918
   Bannister AJ, 2011, CELL RES, V21, P381, DOI 10.1038/cr.2011.22
   Bansal A, 2018, AM J PHYSIOL-ENDOC M, V315, pE15, DOI 10.1152/ajpendo.00424.2017
   Bansal A, 2017, ENVIRON HEALTH PERSP, V125, DOI 10.1289/EHP1674
   Bansal A, 2017, PEDIATR DIABETES, V18, P167, DOI 10.1111/pedi.12521
   Bateson P, 2014, J PHYSIOL-LONDON, V592, P2357, DOI 10.1113/jphysiol.2014.271460
   Berends LM, 2013, INT J OBESITY, V37, P1051, DOI 10.1038/ijo.2012.196
   Berends LM, 2012, BEST PRACT RES CL EN, V26, P569, DOI 10.1016/j.beem.2012.03.002
   Bianco-Miotto T, 2017, J DEV ORIG HLTH DIS, V8, P513, DOI 10.1017/S2040174417000733
   Blondeau B, 1999, ENDOCRINOLOGY, V140, P4208, DOI 10.1210/en.140.9.4208
   Burns SB, 2018, SEMIN CELL DEV BIOL, V77, P115, DOI 10.1016/j.semcdb.2017.09.033
   Casals-Casas C, 2011, ANNU REV PHYSIOL, V73, P135, DOI 10.1146/annurev-physiol-012110-142200
   Chen L, 2004, AM J PHYSIOL-REG I, V286, pR554, DOI 10.1152/ajpregu.00076.2003
   Chen MY, 2018, BRAIN BEHAV IMMUN, V69, P582, DOI 10.1016/j.bbi.2018.02.007
   Chen MB, 2016, ANN HUM GENET, V80, P81, DOI 10.1111/ahg.12146
   Chen P, 2017, DIABETOLOGIA, V60, P645, DOI 10.1007/s00125-016-4203-1
   Cheng ZY, 2018, J NUTR BIOCHEM, V54, P1, DOI 10.1016/j.jnutbio.2017.10.004
   Chiefari E, 2017, ENDOCR METAB IMMUNE, V17, P246, DOI 10.2174/1871530317666170808155526
   Chodick G, 2009, HUM BIOL, V81, P463, DOI 10.3378/027.081.0405
   Christopher Ajay Francis, 2016, Perspect Clin Res, V7, P68, DOI [10.4103/2229-3485.179431, 10.4103/2229-3485.179431]
   Ciccarone F, 2018, MECH AGEING DEV, V174, P3, DOI 10.1016/j.mad.2017.12.002
   Dabelea D, 2000, DIABETES, V49, P2208, DOI 10.2337/diabetes.49.12.2208
   Danese A, 2007, P NATL ACAD SCI USA, V104, P1319, DOI 10.1073/pnas.0610362104
   Davegårdh C, 2018, MOL METAB, V14, P12, DOI 10.1016/j.molmet.2018.01.022
   de Jong LV, 2003, J NUTR, V133, P1415
   De Rosa S, 2018, FRONT ENDOCRINOL, V9, DOI 10.3389/fendo.2018.00002
   DEBUNT MV, 2013, PLOS ONE, V8, DOI DOI 10.1371/JOURNAL.PONE.0055272
   Deng Y, 2014, GENE, V538, P217, DOI 10.1016/j.gene.2013.12.019
   Dobson CC, 2012, NUTR DIABETES, V2, DOI 10.1038/nutd.2012.31
   Dobson CC, 2014, ALCOHOL, V48, P687, DOI 10.1016/j.alcohol.2014.09.001
   Donath MY, 2011, NAT REV IMMUNOL, V11, P98, DOI 10.1038/nri2925
   Dulloo AG, 2008, BEST PRACT RES CL EN, V22, P155, DOI 10.1016/j.beem.2007.08.001
   Dumortier O, 2007, DIABETOLOGIA, V50, P2495, DOI 10.1007/s00125-007-0811-0
   Eriksson J, 2000, HYPERTENSION, V36, P790, DOI 10.1161/01.HYP.36.5.790
   Eriksson JG, 1999, BMJ-BRIT MED J, V318, P427, DOI 10.1136/bmj.318.7181.427
   Estampador AC, 2018, CLIN CHEM, V64, P130, DOI 10.1373/clinchem.2017.273540
   Fabrizio P, 2019, CELLS-BASEL, V8, DOI 10.3390/cells8040339
   Fan J, 2016, ENDOCRINOLOGY, V157, P4276, DOI 10.1210/en.2016-1269
   Finer S, 2016, BMJ OPEN, V6, DOI 10.1136/bmjopen-2016-011768
   Finer S, 2015, HUM MOL GENET, V24, P3021, DOI 10.1093/hmg/ddv013
   Flom JD, 2011, CANCER EPIDEM BIOMAR, V20, P2518, DOI 10.1158/1055-9965.EPI-11-0553
   Franceschi C, 2018, NAT REV ENDOCRINOL, V14, P576, DOI 10.1038/s41574-018-0059-4
   Fu Q, 2004, PHYSIOL GENOMICS, V20, P108, DOI 10.1152/physiolgenomics.00175.2004
   Fulop T, 2018, SEMIN IMMUNOL, V40, P17, DOI 10.1016/j.smim.2018.09.003
   Gao YJ, 2005, OBES RES, V13, P687, DOI 10.1038/oby.2005.77
   Gårdebjer EM, 2015, FASEB J, V29, P2690, DOI 10.1096/fj.14-268979
   Garofano A, 1998, DIABETOLOGIA, V41, P1114, DOI 10.1007/s001250051038
   Garofano A, 1999, DIABETOLOGIA, V42, P711, DOI 10.1007/s001250051219
   Garofano A, 1997, DIABETOLOGIA, V40, P1231, DOI 10.1007/s001250050812
   Geesaman BJ, 2006, AM J CLIN NUTR, V83, p466S
   Gentilini D, 2018, CLIN EPIGENETICS, V10, DOI 10.1186/s13148-018-0510-3
   Glastras SJ, 2018, BIOSCIENCE REP, V38, DOI 10.1042/BSR20180050
   Gluckman PD, 2005, EARLY HUM DEV, V81, P51, DOI 10.1016/j.earlhumdev.2004.10.003
   GODFREY KM, 1995, EUR J OBSTET GYN R B, V61, P15, DOI 10.1016/0028-2243(95)02148-L
   Gong L, 2010, EPIGENETICS-US, V5, P619, DOI 10.4161/epi.5.7.12882
   Haertle L, 2017, CLIN EPIGENETICS, V9, DOI 10.1186/s13148-017-0329-3
   Hales CN, 2013, INT J EPIDEMIOL, V42, P1215, DOI 10.1093/ije/dyt133
   Hanson M, 2011, PROG BIOPHYS MOL BIO, V106, P272, DOI 10.1016/j.pbiomolbio.2010.12.008
   Harder T, 2007, AM J EPIDEMIOL, V165, P849, DOI 10.1093/aje/kwk071
   Heijmans BT, 2008, P NATL ACAD SCI USA, V105, P17046, DOI 10.1073/pnas.0806560105
   Heindel JJ, 2017, REPROD TOXICOL, V68, P3, DOI 10.1016/j.reprotox.2016.10.001
   Heo HJ, 2016, AGING CELL, V15, P964, DOI 10.1111/acel.12505
   Hochberg Z, 2011, ENDOCR REV, V32, P159, DOI 10.1210/er.2009-0039
   Houshmand-Oeregaard A, 2017, PLOS ONE, V12, DOI 10.1371/journal.pone.0187038
   Houshmand-Oeregaard A, 2017, CLIN EPIGENETICS, V9, DOI 10.1186/s13148-017-0338-2
   Hyun K, 2017, EXP MOL MED, V49, DOI 10.1038/emm.2017.11
   Jaacks LM, 2016, BEST PRACT RES CL EN, V30, P331, DOI 10.1016/j.beem.2016.05.003
   Jensen CB, 2015, DIABETOLOGIA, V58, P2045, DOI 10.1007/s00125-015-3661-1
   Jiang X, 2013, J DIABETES RES, V2013, DOI 10.1155/2013/489095
   Jousse C, 2011, FASEB J, V25, P3271, DOI 10.1096/fj.11-181792
   Kang J, 2017, DIABETES RES CLIN PR, V132, P127, DOI 10.1016/j.diabres.2017.07.034
   Kanherkar RR, 2014, FRONT CELL DEV BIOL, V2, DOI 10.3389/fcell.2014.00049
   Keleher MR, 2018, PLOS ONE, V13, DOI 10.1371/journal.pone.0192606
   Kelstrup L, 2016, DIABETES, V65, P2900, DOI 10.2337/db16-0227
   Kim MY, 2019, BMB REP, V52, P127
   Kou H, 2017, SCI NAT-HEIDELBERG, V104, DOI 10.1007/s00114-017-1510-4
   Lacey RE, 2014, PSYCHONEUROENDOCRINO, V50, P85, DOI 10.1016/j.psyneuen.2014.08.007
   Lane RH, 2002, ENDOCRINOLOGY, V143, P2486, DOI 10.1210/en.143.7.2486
   Last J.M., 1995, A DICTIONARY OF EPID
   Li DK, 2015, INT J OBESITY, V39, P658, DOI 10.1038/ijo.2014.196
   Li J, 2017, AM J CLIN NUTR, V105, P221, DOI 10.3945/ajcn.116.138792
   Lillycrop KA, 2005, J NUTR, V135, P1382, DOI 10.1093/jn/135.6.1382
   Lillycrop KA, 2008, BRIT J NUTR, V100, P278, DOI 10.1017/S0007114507894438
   Lin Y, 2011, AM J PHYSIOL-ENDOC M, V301, pE527, DOI 10.1152/ajpendo.00233.2011
   Liu L, 2012, TOXICOL LETT, V214, P307, DOI 10.1016/j.toxlet.2012.09.001
   Lockett GA, 2016, ALLERGY, V71, P1314, DOI 10.1111/all.12882
   Lomas-Soria C, 2018, J PHYSIOL-LONDON, V596, P4611, DOI 10.1113/JP276372
   LUCAS A, 1991, CIBA F SYMP, V156, P38
   Lumey LH, 2007, INT J EPIDEMIOL, V36, P1196, DOI 10.1093/ije/dym126
   Lumey LH, 2015, LANCET DIABETES ENDO, V3, P787, DOI 10.1016/S2213-8587(15)00279-X
   Lumey LH, 2012, INT J EPIDEMIOL, V41, P116, DOI 10.1093/ije/dyr137
   Luo HW, 2015, SCI REP-UK, V5, DOI 10.1038/srep17746
   Ma Y, 2013, DIABETOLOGIA, V56, P2059, DOI 10.1007/s00125-013-2944-7
   MacLennan NK, 2004, PHYSIOL GENOMICS, V18, P43, DOI 10.1152/physiolgenomics.00042.2004
   Maddatu J, 2017, TRANSL RES, V184, P101, DOI 10.1016/j.trsl.2017.02.004
   Mandy M, 2018, INT HEALTH, V10, P66, DOI 10.1093/inthealth/ihy006
   Mao ZX, 2015, TOXICOL LETT, V238, P30, DOI 10.1016/j.toxlet.2015.08.009
   Martin A, 2017, MATERN CHILD NUTR, V13, DOI 10.1111/mcn.12297
   Martin-Nunez G.M., 2014, TYPE 2 DIABETES MELL, DOI [10.1113/JP271402, DOI 10.1113/JP271402]
   Meng RG, 2018, INT J EPIDEMIOL, V47, P399, DOI 10.1093/ije/dyx228
   Mikulecky M, 2016, BRATISL MED J, V117, P501, DOI 10.4149/BLL_2016_097
   Miller SL, 2016, J PHYSIOL-LONDON, V594, P807, DOI 10.1113/JP271402
   Morales Sara, 2017, BioMolecular Concepts, V8, P203, DOI [10.1515/bmc-2017-0024, 10.1515/bmc-2017-0024]
   Morán I, 2012, CELL METAB, V16, P435, DOI 10.1016/j.cmet.2012.08.010
   Nardini C, 2018, SEMIN IMMUNOL, V40, P49, DOI 10.1016/j.smim.2018.10.009
   NEEL JV, 1962, AM J HUM GENET, V14, P353
   Netea MG, 2016, SCIENCE, V352, DOI 10.1126/science.aaf1098
   Newbold RR, 2007, REPROD TOXICOL, V23, P290, DOI 10.1016/j.reprotox.2006.12.010
   Nielsen JH, 2014, ACTA OBSTET GYN SCAN, V93, P1109, DOI 10.1111/aogs.12504
   Nilsson E, 2017, CLIN EPIGENETICS, V9, DOI 10.1186/s13148-017-0399-2
   Nomura Y, 2014, REPROD SCI, V21, P131, DOI 10.1177/1933719113492206
   Norton MC, 2017, BIODEMOGR SOC BIOL, V63, P104, DOI 10.1080/19485565.2017.1281099
   Ong TP, 2015, CURR OPIN CLIN NUTR, V18, P354, DOI 10.1097/MCO.0000000000000177
   Ozanne SE, 2001, BRIT MED BULL, V60, P143, DOI 10.1093/bmb/60.1.143
   Ozanne SE, 2005, DIABETOLOGIA, V48, P547, DOI 10.1007/s00125-005-1669-7
   Palatianou ME, 2014, HORM METAB RES, V46, P911, DOI 10.1055/s-0034-1395561
   Park JH, 2008, J CLIN INVEST, V118, P2316, DOI [10.1172/JC133655, 10.1172/JCI33655]
   Pasyukova EG, 2017, MECH AGEING DEV, V166, P6, DOI 10.1016/j.mad.2017.08.008
   Pauwels S, 2017, CLIN EPIGENETICS, V9, DOI 10.1186/s13148-017-0321-y
   Pei LG, 2017, REPROD TOXICOL, V71, P150, DOI 10.1016/j.reprotox.2017.06.045
   Phillips DIW, 2000, INT J OBESITY, V24, P281, DOI 10.1038/sj.ijo.0801125
   Pinney SE, 2011, DIABETOLOGIA, V54, P2606, DOI 10.1007/s00125-011-2250-1
   Pinney Sara E, 2013, Drug Discov Today Dis Models, V10, pe71
   Pollitt RA, 2007, EUR J EPIDEMIOL, V22, P55, DOI 10.1007/s10654-006-9082-1
   Portrait F, 2011, SOC SCI MED, V73, P711, DOI 10.1016/j.socscimed.2011.04.005
   Prattichizzo F, 2018, AGEING RES REV, V41, P1, DOI 10.1016/j.arr.2017.10.003
   Rajesh P, 2015, TOXICOL LETT, V232, P46, DOI 10.1016/j.toxlet.2014.09.025
   Rajesh P, 2014, J ENDOCRINOL, V223, P47, DOI 10.1530/JOE-14-0111
   Raychaudhuri N, 2008, J BIOL CHEM, V283, P13611, DOI 10.1074/jbc.M800128200
   Reynolds CM, 2015, PHYSIOL REP, V3, DOI 10.14814/phy2.12588
   Ricceri F, 2014, PLOS ONE, V9, DOI 10.1371/journal.pone.0106846
   Richmond RC, 2018, INT J EPIDEMIOL, V47, P1120, DOI 10.1093/ije/dyy091
   Richmond RC, 2015, HUM MOL GENET, V24, P2201, DOI 10.1093/hmg/ddu739
   Rodríguez-Trejo A, 2012, AM J PHYSIOL-ENDOC M, V302, pE1431, DOI 10.1152/ajpendo.00619.2011
   Rothbart SB, 2014, BBA-GENE REGUL MECH, V1839, P627, DOI 10.1016/j.bbagrm.2014.03.001
   Ruchat SM, 2013, EPIGENETICS-US, V8, P935, DOI 10.4161/epi.25578
   Sala P, 2017, DIABETOL METAB SYNDR, V9, DOI 10.1186/s13098-017-0214-4
   Sandovici I, 2011, P NATL ACAD SCI USA, V108, P5449, DOI 10.1073/pnas.1019007108
   Si JH, 2017, DIABETOLOGIA, V60, P836, DOI 10.1007/s00125-016-4200-4
   Sinclair DA, 2009, AGEING RES REV, V8, P189, DOI 10.1016/j.arr.2009.04.004
   Skyler JS, 2017, DIABETES, V66, P241, DOI 10.2337/db16-0806
   SNOECK A, 1990, BIOL NEONATE, V57, P107, DOI 10.1159/000243170
   Somm E, 2008, ENDOCRINOLOGY, V149, P6289, DOI 10.1210/en.2008-0361
   Spazzafumo L, 2013, AGE, V35, P419, DOI 10.1007/s11357-011-9348-8
   Stel J, 2015, ENDOCRINOLOGY, V156, P3466, DOI 10.1210/en.2015-1434
   Stevenson AJ, 2018, CLIN EPIGENETICS, V10, DOI 10.1186/s13148-018-0585-x
   Stitzel ML, 2010, CELL METAB, V12, P443, DOI 10.1016/j.cmet.2010.09.012
   Stöger R, 2008, BIOESSAYS, V30, P156, DOI 10.1002/bies.20700
   Sun TT, 2014, CELL BIOL INT, V38, P1183, DOI 10.1002/cbin.10321
   Susiarjo M, 2015, ENDOCRINOLOGY, V156, P2049, DOI 10.1210/en.2014-2027
   Sutton EF, 2016, OBESITY, V24, P1018, DOI 10.1002/oby.21487
   Szabó M, 2018, BIOCHEM GENET, V56, P553, DOI 10.1007/s10528-018-9863-8
   Tan QH, 2014, BMC GENOMICS, V15, DOI 10.1186/1471-2164-15-1062
   Tanaka Y, 2018, J BIOSCIENCES, V43, P329, DOI 10.1007/s12038-018-9750-9
   Tarry-Adkins JL, 2011, AM J CLIN NUTR, V94, p1765S, DOI 10.3945/ajcn.110.000620
   Tehranifar P, 2018, EPIGENETICS-US, V13, P129, DOI 10.1080/15592294.2017.1325065
   Thamotharan M, 2005, AM J PHYSIOL-ENDOC M, V288, pE935, DOI 10.1152/ajpendo.00342.2004
   Thompson RF, 2010, J BIOL CHEM, V285, P15111, DOI 10.1074/jbc.M109.095133
   Thorn SR, 2011, SEMIN REPROD MED, V29, P225, DOI 10.1055/s-0031-1275516
   Thurner S, 2013, P NATL ACAD SCI USA, V110, P4703, DOI 10.1073/pnas.1215626110
   Tobi EW, 2015, INT J EPIDEMIOL, V44, P1211, DOI 10.1093/ije/dyv043
   Tobi EW, 2014, NAT COMMUN, V5, DOI 10.1038/ncomms6592
   Tobi EW, 2009, HUM MOL GENET, V18, P4046, DOI 10.1093/hmg/ddp353
   Tryggestad JB, 2016, CLIN SCI, V130, P1955, DOI 10.1042/CS20160305
   Tsai PC, 2015, TWIN RES HUM GENET, V18, P635, DOI 10.1017/thg.2015.76
   Tsalamandris S, 2019, EUR CARDIOL REV, V14, P50, DOI 10.15420/ecr.2018.33.1
   Tserga A, 2017, FASEB J, V31, P5149, DOI 10.1096/fj.201601214RR
   Vaiserman AM, 2015, CURR DIABETES REP, V15, DOI 10.1007/s11892-015-0624-3
   Vaiserman AM, 2014, J DEV ORIG HLTH DIS, V5, P325, DOI 10.1017/S2040174414000294
   Vaiserman AM, 2013, J DEV ORIG HLTH DIS, V4, P269, DOI 10.1017/S2040174413000123
   Vaiserman A. M., 2012, Frontiers in Genetics, V3, P224, DOI 10.3389/fgene.2012.00224
   Vaiserman AM, 2009, DIABETOLOGIA, V52, P2665, DOI 10.1007/s00125-009-1519-0
   Vaiserman A, 2019, INT J GENOMICS, V2019, DOI 10.1155/2019/3821409
   Vaiserman A, 2018, FRONT GENET, V9, DOI 10.3389/fgene.2018.00584
   Vaiserman A, 2018, AGEING RES REV, V47, P105, DOI 10.1016/j.arr.2018.07.007
   Vaiserman A, 2014, AGING DIS, V5, P419, DOI 10.14336/AD.2014.0500419
   Vaiserman A, 2011, EXP GERONTOL, V46, P189, DOI 10.1016/j.exger.2010.08.031
   Vaiserman AM, 2008, REJUV RES, V11, P39, DOI 10.1089/rej.2007.0579
   Vaiserman AM, 2017, NUTRIENTS, V9, DOI 10.3390/nu9030236
   Vaiserman AM, 2010, DOSE-RESPONSE, V8, P16, DOI 10.2203/dose-response.09-014.Vaiserman
   van Abeelen AFM, 2012, DIABETES, V61, P2255, DOI 10.2337/db11-1559
   van der Heijden CDCC, 2018, ANTIOXID REDOX SIGN, V29, P1023, DOI 10.1089/ars.2017.7310
   Vickers MH, 2011, WORLD J DIABETES, V2, P137, DOI 10.4239/wjd.v2.i9.137
   Volkov P, 2017, DIABETES, V66, P1074, DOI 10.2337/db16-0996
   Wang J, 2016, J NUTR, V146, P2289, DOI 10.3945/jn.116.234575
   Wang LL, 2014, TOXICOL LETT, V224, P311, DOI 10.1016/j.toxlet.2013.11.006
   Wang NJ, 2017, DIABETOLOGIA, V60, P262, DOI 10.1007/s00125-016-4148-4
   Wattie N, 2008, EARLY HUM DEV, V84, P539, DOI 10.1016/j.earlhumdev.2007.12.010
   Wei JW, 2017, ONCOL REP, V37, P3, DOI 10.3892/or.2016.5236
   Weng XL, 2018, DIABETES RES CLIN PR, V142, P10, DOI 10.1016/j.diabres.2018.03.016
   Whincup PH, 2008, JAMA-J AM MED ASSOC, V300, P2886, DOI 10.1001/jama.2008.886
   Wilcox Gisela, 2005, Clin Biochem Rev, V26, P19
   Williams L, 2014, BBA-MOL BASIS DIS, V1842, P507, DOI 10.1016/j.bbadis.2013.07.006
   Willmer T, 2018, FRONT ENDOCRINOL, V9, DOI 10.3389/fendo.2018.00744
   Wolf G, 2003, NUTR REV, V61, P176, DOI 10.1301/nr.2003.may.176-179
   Wu YL, 2014, INT J MED SCI, V11, P1185, DOI 10.7150/ijms.10001
   Xu J, 2018, ENVIRON SCI POLLUT R, V25, P3596, DOI 10.1007/s11356-017-0738-z
   Yajnik CS, 2013, INT J EPIDEMIOL, V42, P1227, DOI 10.1093/ije/dyt132
   Yao XH, 2006, J APPL PHYSIOL, V100, P642, DOI 10.1152/japplphysiol.01115.2005
   Yao XH, 2008, AM J PHYSIOL-REG I, V294, pR1797, DOI 10.1152/ajpregu.00804.2007
   Yao XH, 2013, PLOS ONE, V8, DOI 10.1371/journal.pone.0059680
   Yin YM, 2017, SCIENCE, V356, DOI 10.1126/science.aaj2239
   Zaidi SK, 2010, MOL CELL BIOL, V30, P4758, DOI 10.1128/MCB.00646-10
   Zhang L, 2016, EXP BIOL MED, V241, P1446, DOI 10.1177/1535370216638771
   Zhang TY, 2015, EMBO REP, V16, P1467, DOI 10.15252/embr.201540945
   Zheng J, 2016, ENDOCRINE, V54, P70, DOI 10.1007/s12020-016-0959-9
   Zheng J, 2015, J DIABETES INVEST, V6, P269, DOI 10.1111/jdi.12303
   Zheng J, 2014, INT J MOL SCI, V15, P14967, DOI 10.3390/ijms150914967
   Zheng SS, 2011, EPIGENETICS-US, V6, P161, DOI 10.4161/epi.6.2.13472
   Zheng Y, 2018, NAT REV ENDOCRINOL, V14, P88, DOI 10.1038/nrendo.2017.151
   Zhou D, 2011, BBA-GENE REGUL MECH, V1809, P549, DOI 10.1016/j.bbagrm.2011.07.003
   Zhou Z, 2018, NUTR METAB, V15, DOI 10.1186/s12986-018-0283-x
   Zohdi V, 2015, NUTRIENTS, V7, P119, DOI 10.3390/nu7010119
NR 214
TC 60
Z9 72
U1 0
U2 32
PU ELSEVIER IRELAND LTD
PI CLARE
PA ELSEVIER HOUSE, BROOKVALE PLAZA, EAST PARK SHANNON, CO, CLARE, 00000,
   IRELAND
SN 1568-1637
EI 1872-9649
J9 AGEING RES REV
JI Ageing Res. Rev.
PD NOV
PY 2019
VL 55
AR 100957
DI 10.1016/j.arr.2019.100957
PG 17
WC Cell Biology; Geriatrics & Gerontology
WE Science Citation Index Expanded (SCI-EXPANDED)
SC Cell Biology; Geriatrics & Gerontology
GA JF8MJ
UT WOS:000491638300007
PM 31473332
DA 2026-02-13
ER

PT J
AU Jun, JE
   Lee, SE
   Lee, YB
   Kim, G
   Jin, SM
   Jee, JH
   Kim, JH
AF Jun, Ji Eun
   Lee, Seung-Eun
   Lee, You-Bin
   Kim, Gyuri
   Jin, Sang-Man
   Jee, Jae Hwan
   Kim, Jae Hyeon
TI Low Skeletal Muscle Mass Accompanied by Abdominal Obesity Additively
   Increases the Risk of Incident Type 2 Diabetes
SO JOURNAL OF CLINICAL ENDOCRINOLOGY & METABOLISM
LA English
DT Article
DE skeletal muscle; presarcopenia; abdominal obesity; presarcopenic
   obesity; type 2 diabetes
ID INSULIN-RESISTANCE; SARCOPENIC OBESITY; METABOLIC SYNDROME;
   ASSOCIATIONS; HEALTH; ADULTS
AB Context Low skeletal muscle mass often accompanies abdominal obesity in the aging process. Objective We aimed to investigate the effect of reduced skeletal muscle mass and its interaction with abdominal obesity on incident type 2 diabetes. Methods This retrospective longitudinal study included 36 304 diabetes-free Koreans who underwent 2 or more health checkups annually or biannually. Appendicular skeletal muscle mass was measured by bioelectrical impedance analysis and was presented as a skeletal muscle mass index (SMI) adjusted for body weight. Presarcopenia was defined as an SMI less than 1 SD of the sex-specific mean for a healthy young reference group. Abdominal obesity was defined using waist circumference greater than or equal to 90 cm for men and greater than or equal to 85 cm for women. Participants were classified into 4 groups of normal, presarcopenia alone, abdominal obesity alone, and presarcopenic obesity according to initial body composition. Results The cumulative incidence of diabetes was 9.1% during the 7-year follow-up. Compared with the highest tertile, the lowest sex-specific SMI tertile was significantly associated with a greater risk of incident type 2 diabetes (adjusted hazard ratio [HR] = 1.31; 95% CI, 1.18-1.45) in a fully adjusted model. Presarcopenic obesity significantly increased incident diabetes risk (adjusted HR = 1.57; 95% CI, 1.42-1.73) compared with normal body composition, presarcopenia alone, or abdominal obesity alone. Conclusion Low skeletal muscle mass and its coexistence with abdominal obesity additively increased the risk of incident type 2 diabetes independent of the glycometabolic parameters.
C1 [Jun, Ji Eun] Kyung Hee Univ, Kyung Hee Univ Hosp Gangdong, Dept Med, Div Endocrinol & Metab,Sch Med, Seoul 05278, South Korea.
   [Lee, Seung-Eun] Ulsan Univ, Ulsan Univ Hosp, Coll Med, Dept Internal Med,Coll Med, Ulsan 44033, South Korea.
   [Lee, You-Bin; Kim, Gyuri; Jin, Sang-Man; Kim, Jae Hyeon] Sungkyunkwan Univ, Samsung Med Ctr, Dept Med, Div Endocrinol & Metab,Sch Med, Seoul 06351, South Korea.
   [Jee, Jae Hwan] Sungkyunkwan Univ, Dept Hlth Promot Ctr, Samsung Med Ctr, Sch Med, Seoul 06351, South Korea.
   [Kim, Jae Hyeon] Sungkyunkwan Univ, Samsung Adv Inst Hlth Sci & Technol, Dept Clin Res Design & Evaluat, Seoul 06351, South Korea.
   [Kim, Jae Hyeon] Samsung Med Ctr, Div Endocrinol & Metab, 81 Irwon Ro, Seoul 06351, South Korea.
C3 Kyung Hee University; Kyung Hee University Hospital; University of
   Ulsan; Ulsan University Hospital; Sungkyunkwan University (SKKU);
   Samsung Medical Center; Sungkyunkwan University (SKKU); Samsung Medical
   Center; Sungkyunkwan University (SKKU); Samsung Medical Center;
   Sungkyunkwan University (SKKU); Samsung Medical Center
RP Kim, JH (corresponding author), Samsung Med Ctr, Div Endocrinol & Metab, 81 Irwon Ro, Seoul 06351, South Korea.
EM jaehyeonkim26@gmail.com
RI Kim, Gyuri/E-8992-2018; Jin, Sang-Man/AFO-5933-2022
OI Kim, Gyuri/0000-0002-2242-2816; Jin, Sang-Man/0000-0001-5929-3627; Kim,
   Jae Hyeon/0000-0001-5001-963X
CR Addison O, 2014, INT J ENDOCRINOL, V2014, DOI 10.1155/2014/309570
   Amer Diabet Assoc, 2021, DIABETES CARE, V44, pS15, DOI 10.2337/dc21-S002
   Chen LK, 2020, J AM MED DIR ASSOC, V21, P300, DOI 10.1016/j.jamda.2019.12.012
   Cleasby ME, 2016, J ENDOCRINOL, V229, pR67, DOI 10.1530/JOE-15-0533
   Cruz-Jentoft AJ, 2019, AGE AGEING, V48, P16, DOI 10.1093/ageing/afy169
   DeFronzo RA, 2009, DIABETES CARE, V32, pS157, DOI 10.2337/dc09-S302
   Fujita S, 2009, DIABETOLOGIA, V52, P1889, DOI 10.1007/s00125-009-1430-8
   Heymsfield SB, 2016, OBES REV, V17, P262, DOI 10.1111/obr.12358
   Hong S, 2017, PLOS ONE, V12, DOI 10.1371/journal.pone.0188650
   Hur KY, 2021, DIABETES METAB J, V45, P461, DOI 10.4093/dmj.2021.0156
   Janssen I, 2002, J AM GERIATR SOC, V50, P889, DOI 10.1046/j.1532-5415.2002.50216.x
   Jun JE, 2021, CAN J CARDIOL, V37, P1480, DOI 10.1016/j.cjca.2021.04.002
   Jun JE, 2021, EUR J ENDOCRINOL, V184, P867, DOI 10.1530/EJE-20-0885
   Jung CH, 2021, DIABETES METAB J, V45, P1
   Kang Sun-Young, 2017, J Bone Metab, V24, P9, DOI [10.11005/jbm.2017.24.1.9, 10.11005/jbm.2017.24.1.9]
   Khadra D, 2019, WORLD J DIABETES, V10, P311, DOI 10.4239/wjd.v10.i5.311
   Kim G, 2018, HEPATOLOGY, V68, P1755, DOI 10.1002/hep.30049
   Kim G, 2018, CARDIOVASC DIABETOL, V17, DOI 10.1186/s12933-018-0659-2
   Kim SH, 2021, PLOS ONE, V16, DOI 10.1371/journal.pone.0248856
   Kohara K, 2014, ENDOCRINE, V45, P15, DOI 10.1007/s12020-013-9992-0
   Lee JH, 2021, BIOLOGY-BASEL, V10, DOI 10.3390/biology10020122
   Lee MR, 2018, MEDICINE, V97, DOI 10.1097/MD.0000000000010984
   Levey AS, 2009, ANN INTERN MED, V150, P604, DOI 10.7326/0003-4819-150-9-200905050-00006
   Levy JC, 1998, DIABETES CARE, V21, P2191, DOI 10.2337/diacare.21.12.2191
   Lim Hee-Sook, 2018, J Bone Metab, V25, P187, DOI 10.11005/jbm.2018.25.3.187
   Lim S, 2010, DIABETES CARE, V33, P1652, DOI 10.2337/dc10-0107
   Lu CW, 2013, OBES RES CLIN PRACT, V7, pE301, DOI 10.1016/j.orcp.2012.02.003
   Ma JT, 2016, OBESITY, V24, P526, DOI 10.1002/oby.21356
   Merz KE, 2020, COMPR PHYSIOL, V10, P785, DOI 10.1002/cphy.c190029
   Mesinovic J, 2019, DIABET METAB SYND OB, V12, P1057, DOI 10.2147/DMSO.S186600
   Pereira FB, 2015, ARCH ENDOCRIN METAB, V59, P59, DOI 10.1590/2359-3997000000011
   Postic C, 2008, J CLIN INVEST, V118, P829, DOI 10.1172/JCI34275
   Prado CMM, 2014, AM J CLIN NUTR, V99, P1369, DOI 10.3945/ajcn.113.078576
   Ravaglia G, 1999, J GERONTOL A-BIOL, V54, pM70, DOI 10.1093/gerona/54.2.M70
   Roh E, 2021, DIABETES METAB J, V45, P183, DOI 10.4093/dmj.2019.0171
   Roh E, 2020, FRONT ENDOCRINOL, V11, DOI 10.3389/fendo.2020.00332
   Scott D, 2016, J NUTR HEALTH AGING, V20, P248, DOI 10.1007/s12603-015-0559-z
   Scott D, 2015, J MUSCULOSKEL NEURON, V15, P350
   Son JW, 2017, DIABETOLOGIA, V60, P865, DOI 10.1007/s00125-016-4196-9
   THIEBAUD D, 1982, DIABETES, V31, P957, DOI 10.2337/diacare.31.11.957
   WARRAM JH, 1990, ANN INTERN MED, V113, P909, DOI 10.7326/0003-4819-113-12-909
NR 41
TC 22
Z9 27
U1 1
U2 12
PU ENDOCRINE SOC
PI WASHINGTON
PA 2055 L ST NW, SUITE 600, WASHINGTON, DC 20036 USA
SN 0021-972X
EI 1945-7197
J9 J CLIN ENDOCR METAB
JI J. Clin. Endocrinol. Metab.
PD APR 13
PY 2023
VL 108
IS 5
BP 1173
EP 1180
DI 10.1210/clinem/dgac662
EA NOV 2022
PG 8
WC Endocrinology & Metabolism
WE Science Citation Index Expanded (SCI-EXPANDED)
SC Endocrinology & Metabolism
GA D0VL1
UT WOS:000892550200001
PM 36394524
DA 2026-02-13
ER

PT J
AU Ekinci, EI
   Jerums, G
   Skene, A
   Crammer, P
   Power, D
   Cheong, KY
   Panagiotopoulos, S
   McNeil, K
   Baker, ST
   Fioretto, P
   MacIsaac, RJ
AF Ekinci, Elif I.
   Jerums, George
   Skene, Alison
   Crammer, Paul
   Power, David
   Cheong, Karey Y.
   Panagiotopoulos, Sianna
   McNeil, Karen
   Baker, Scott T.
   Fioretto, Paola
   MacIsaac, Richard J.
TI Renal Structure in Normoalbuminuric and Albuminuric Patients With Type 2
   Diabetes and Impaired Renal Function
SO DIABETES CARE
LA English
DT Article
ID GLOMERULAR-LESIONS; EXCRETION RATE; NEPHROPATHY; INSUFFICIENCY;
   PROTEINURIA; PREVALENCE; MELLITUS; DISEASE; GLOMERULOSCLEROSIS;
   MICROALBUMINURIA
AB OBJECTIVEThe structural basis of normoalbuminuric renal insufficiency in patients with type 2 diabetes remains to be elucidated. We compared renal biopsy findings in patients with type 2 diabetes and estimated glomerular filtration rate (eGFR) and measured GFR of <60 mL/min/1.73 m(2), associated with either normo-, micro-, or macroalbuminuria.RESEARCH DESIGN AND METHODSIn patients with normo- (n = 8) or microalbuminuria (n = 6), renal biopsies were performed according to a research protocol. In patients with macroalbuminuria (n = 17), biopsies were performed according to clinical indication. Findings were categorized according to the Fioretto classification: category 1 (C1), normal/near normal; category 2 (C2), typical diabetic nephropathy (DN) with predominantly glomerular changes; and category 3 (C3), atypical with disproportionately severe interstitial/tubular/vascular damage and with no/mild diabetic glomerular changes.RESULTSIn our study population (mean eGFR 35 mL/min/1.73 m(2)), typical glomerular changes (C2) of DN were observed in 22 of 23 subjects with micro- or macroalbuminuria compared with 3 of 8 subjects with normoalbuminuria (P = 0.002). By contrast, predominantly interstitial or vascular changes (C3) were seen in only 1 of 23 subjects with micro- or macroalbuminuria compared with 3 of 8 normoalbuminuric subjects (P = 0.08). Mesangial area increased progressively from normal controls to patients with type 2 diabetes and normo-, micro-, and macroalbuminuria. Varying degrees of arteriosclerosis, although not necessarily the predominant pattern, were seen in seven of eight subjects with normoalbuminuria.CONCLUSIONSTypical renal structural changes of DN were observed in patients with type 2 diabetes and elevated albuminuria. By contrast, in normoalbuminuric renal insufficiency, these changes were seen less frequently, likely reflecting greater contributions from aging, hypertension, and arteriosclerosis.
C1 [Ekinci, Elif I.; Jerums, George; Cheong, Karey Y.; Panagiotopoulos, Sianna; McNeil, Karen; Baker, Scott T.] Austin Hlth, Endocrine Ctr, Melbourne, Vic, Australia.
   [Ekinci, Elif I.; Jerums, George; Power, David; Baker, Scott T.] Univ Melbourne, Austin Hlth, Dept Med, Melbourne, Vic, Australia.
   [Ekinci, Elif I.] Menzies Sch Hlth Res, Darwin, NT, Australia.
   [Skene, Alison] Austin Hlth, Anat Pathol, Melbourne, Vic, Australia.
   [Crammer, Paul] Southern Hlth, Anat Pathol, Melbourne, Vic, Australia.
   [Power, David] Austin Hlth, Dept Nephrol, Melbourne, Vic, Australia.
   [Fioretto, Paola] Univ Padua, Dept Internal Med, I-35100 Padua, Italy.
   [MacIsaac, Richard J.] St Vincents Hlth Fitzroy, Dept Endocrinol & Diabet, Melbourne, Vic, Australia.
   [MacIsaac, Richard J.] Univ Melbourne, Melbourne, Vic, Australia.
C3 Florey Institute of Neuroscience & Mental Health; Howard Florey
   Institute Affiliates; Austin Research Institute; Austin Research
   Institute; University of Melbourne; Florey Institute of Neuroscience &
   Mental Health; Howard Florey Institute Affiliates; Charles Darwin
   University; Menzies School of Health Research; Florey Institute of
   Neuroscience & Mental Health; Howard Florey Institute Affiliates; Austin
   Research Institute; Florey Institute of Neuroscience & Mental Health;
   Howard Florey Institute Affiliates; Austin Research Institute;
   University of Padua; University of Melbourne
RP Ekinci, EI (corresponding author), Austin Hlth, Endocrine Ctr, Melbourne, Vic, Australia.
EM elif.ekinci@unimelb.edu.au
RI Ekinci, Elif/H-2097-2017; FIORETTO, PAOLA/AHD-4415-2022
OI Ekinci, Elif/0000-0003-2372-395X; FIORETTO, PAOLA/0000-0003-3445-0387
FU National Health and Medical Research Council (NHMRC); NHMRC [1054312,
   266505]; National Health and Medical Research Council (NHMRC) [1054312,
   266505] Funding Source: National Health and Medical Research Council
   (NHMRC); Academy of Finland (AKA) [266505] Funding Source: Academy of
   Finland (AKA)
FX E.I.E. was supported by a National Health and Medical Research Council
   (NHMRC) post-graduate scholarship and an NHMRC Early Career Fellowship
   (1054312). This project was supported by an NHMRC project grant
   (266505).
CR BADER R, 1980, PATHOL RES PRACT, V167, P204, DOI 10.1016/S0344-0338(80)80051-3
   BOHLE A, 1991, PATHOL RES PRACT, V187, P251
   Caramori ML, 2003, DIABETES, V52, P1036, DOI 10.2337/diabetes.52.4.1036
   Caramori ML, 2000, DIABETES, V49, P1399, DOI 10.2337/diabetes.49.9.1399
   CHAVERS BM, 1989, NEW ENGL J MED, V320, P966, DOI 10.1056/NEJM198904133201503
   Fioretto P, 1996, DIABETOLOGIA, V39, P1569, DOI 10.1007/s001250050616
   Fioretto P, 2010, NAT REV NEPHROL, V6, P508, DOI 10.1038/nrneph.2010.96
   GAMBARA V, 1993, J AM SOC NEPHROL, V3, P1458
   Gilbert RE, 1999, KIDNEY INT, V56, P1627, DOI 10.1046/j.1523-1755.1999.00721.x
   Haas M, 2009, ARCH PATHOL LAB MED, V133, P224, DOI 10.1043/1543-2165-133.2.224
   Kramer HJ, 2003, JAMA-J AM MED ASSOC, V289, P3273, DOI 10.1001/jama.289.24.3273
   MacIsaac R, 2004, DIABETES CARE, V27, P195, DOI 10.2337/diacare.27.1.195
   MacIsaac RJ, 2006, DIABETES CARE, V29, P1560, DOI 10.2337/dc05-1788
   MADAIO MP, 1990, KIDNEY INT, V38, P529, DOI 10.1038/ki.1990.236
   MAUER SM, 1984, J CLIN INVEST, V74, P1143, DOI 10.1172/JCI111523
   MOGENSEN CE, 1984, NEW ENGL J MED, V310, P356, DOI 10.1056/NEJM198402093100605
   Molitch ME, 2010, DIABETES CARE, V33, P1536, DOI 10.2337/dc09-1098
   Nosadini R, 2000, DIABETES, V49, P476, DOI 10.2337/diabetes.49.3.476
   Oh SW, 2012, DIABETES RES CLIN PR, V97, P418, DOI 10.1016/j.diabres.2012.03.016
   Olsen S, 1996, DIABETOLOGIA, V39, P1638, DOI 10.1007/s001250050628
   PARVING HH, 1992, KIDNEY INT, V41, P758, DOI 10.1038/ki.1992.118
   Retnakaran R, 2006, DIABETES, V55, P1832, DOI 10.2337/db05-1620
   RICHARDS NT, 1992, NEPHROL DIAL TRANSPL, V7, P397
   TAFT JL, 1994, DIABETES, V43, P1046, DOI 10.2337/diabetes.43.8.1046
   Tervaert TWC, 2010, J AM SOC NEPHROL, V21, P556, DOI 10.1681/ASN.2010010010
   TSALAMANDRIS C, 1994, DIABETES, V43, P649, DOI 10.2337/diabetes.43.5.649
   WALDHERR R, 1992, CLIN NEPHROL, V37, P271
   White KE, 2008, NEPHROL DIAL TRANSPL, V23, P3539, DOI 10.1093/ndt/gfn351
   Yagil C, 2005, DIABETES, V54, P1487, DOI 10.2337/diabetes.54.5.1487
NR 29
TC 174
Z9 200
U1 0
U2 10
PU AMER DIABETES ASSOC
PI ALEXANDRIA
PA 1701 N BEAUREGARD ST, ALEXANDRIA, VA 22311-1717 USA
SN 0149-5992
EI 1935-5548
J9 DIABETES CARE
JI Diabetes Care
PD NOV
PY 2013
VL 36
IS 11
BP 3620
EP 3626
DI 10.2337/dc12-2572
PG 7
WC Endocrinology & Metabolism
WE Science Citation Index Expanded (SCI-EXPANDED)
SC Endocrinology & Metabolism
GA 242VZ
UT WOS:000326274100043
PM 23835690
OA Green Submitted, hybrid
DA 2026-02-13
ER

PT J
AU Knapp, A
   Myhill, PC
   Davis, WA
   Peters, KE
   Hillman, D
   Hamilton, EJ
   Lim, EM
   Davis, TME
AF Knapp, Arthur
   Myhill, Paul C.
   Davis, Wendy A.
   Peters, Kirsten E.
   Hillman, David
   Hamilton, Emma J.
   Lim, Ee Mun
   Davis, Timothy M. E.
TI Effect of continuous positive airway pressure therapy on sexual function
   and serum testosterone in males with type 2 diabetes and obstructive
   sleep apnoea
SO CLINICAL ENDOCRINOLOGY
LA English
DT Article
ID ERECTILE DYSFUNCTION; HYPOGONADOTROPIC HYPOGONADISM; CPAP TREATMENT;
   MEN; RISK; PREVALENCE; OBESITY
AB Objective There have been no studies of the effect of continuous positive airway pressure (CPAP) therapy on erectile dysfunction (ED) and serum testosterone in men with type 2 diabetes and obstructive sleep apnoea (OSA), a patient group at increased risk of ED and hypogonadism. The aim of this study was to determine whether CPAP improves sexual and gonadal function in males with type 2 diabetes and a pre-CPAP apnoea-hypopnoea index > 15/h.
   Design Substudy of a trial assessing the effect of 3 months of CPAP on cardiovascular risk in type 2 diabetes.
   Patients Of 35 males starting CPAP, 27 (mean +/- SD age 65.4 +/- 9.6 years, median [interquartile range] diabetes duration 12.1 [5.2-15.3] years) completed the trial.
   Measurements Serum total and free testosterone, responses to the Androgen Deficiency in the Aging Aale (ADAM) and Sexual Health Inventory for Men (SHIM) questionnaires.
   Results There were no significant changes in mean total or free testosterone (baseline concentrations 12.7 +/- 4.5 nM and 0.26 +/- 0.07 pM, respectively), or SHIM score (baseline 13 [5-17]), after 3 months of CPAP (P > 0.20). The ADAM score (baseline 6.2 +/- 2.1) fell after 1 month (to 5.0 +/- 2.6) and was maintained at this level at 3 months (P = 0.015). The Epworth Sleepiness Scale score decreased and self-reported physical activity increased over 3 months (P <= 0.017) without a change in body mass index (P = 1.00).
   Conclusions These findings imply that CPAP therapy improves somnolence and promotes exercise in men with type 2 diabetes, but that there is no direct benefit for gonadal or sexual function.
C1 [Knapp, Arthur; Myhill, Paul C.; Davis, Wendy A.; Peters, Kirsten E.; Hamilton, Emma J.; Davis, Timothy M. E.] Univ Western Australia, Sch Med & Pharmacol, Fremantle, WA 6959, Australia.
   [Hillman, David] Sir Charles Gairdner Hosp, Dept Pulm Physiol & Sleep Med, Perth, WA, Australia.
   [Lim, Ee Mun] Sir Charles Gairdner Hosp, Dept Biochem, PathWest Lab Med, Fremantle, WA, Australia.
C3 University of Western Australia; Sir Charles Gairdner Hospital; Sir
   Charles Gairdner Hospital; Pathwest Laboratory Medicine
RP Davis, TME (corresponding author), Univ Western Australia, Sch Med & Pharmacol, Fremantle Hosp, POB 480, Fremantle, WA 6959, Australia.
EM tdavis@cyllene.uwa.edu.au
RI ; Davis, Timothy/M-5144-2014
OI Hillman, David/0000-0001-9987-539X; Hamilton, Emma/0000-0003-1617-6353;
   Peters, Kirsten/0000-0003-1406-8797; Davis, Wendy/0000-0002-5709-8235;
   Davis, Timothy/0000-0003-0749-7411
FU National Health and Medical Research Council [513781]; Fremantle
   Hospital Medical Research Foundation; National Health and Medical
   Research Council of Australia
FX The Fremantle Diabetes Study Phase II from which the patients were drawn
   was funded by the National Health and Medical Research Council (Project
   Grant 513781) and the present substudy by a grant from the Fremantle
   Hospital Medical Research Foundation. TMED is supported by a National
   Health and Medical Research Council of Australia Practitioner
   Fellowship.
CR Bratel T, 1999, RESP MED, V93, P1, DOI 10.1016/S0954-6111(99)90068-9
   Dandona P, 2011, J CLIN ENDOCR METAB, V96, P2643, DOI 10.1210/jc.2010-2724
   Davis TME, 2013, INT J EPIDEMIOL, V42, P412, DOI 10.1093/ije/dys065
   Dhindsa S, 2004, J CLIN ENDOCR METAB, V89, P5462, DOI 10.1210/jc.2004-0804
   Dunstan DW, 2004, DIABETES CARE, V27, P2603, DOI 10.2337/diacare.27.11.2603
   Ficker JH, 1998, EUR RESPIR J, V11, P14, DOI 10.1183/09031936.98.11010014
   Fredheim JM, 2011, CARDIOVASC DIABETOL, V10, DOI 10.1186/1475-2840-10-84
   Gonçalves MA, 2005, SLEEP MED, V6, P333, DOI 10.1016/j.sleep.2005.03.001
   Grossmann M, 2008, J CLIN ENDOCR METAB, V93, P1834, DOI 10.1210/jc.2007-2177
   Grossmann M, 2010, CURR OPIN ENDOCRINOL, V17, P247, DOI 10.1097/MED.0b013e32833919cf
   GRUNSTEIN RR, 1989, J CLIN ENDOCR METAB, V68, P352, DOI 10.1210/jcem-68-2-352
   Hoekema A, 2007, J SEX MED, V4, P1153, DOI 10.1111/j.1743-6109.2006.00341.x
   Idris I, 2009, DIABETES OBES METAB, V11, P733, DOI 10.1111/j.1463-1326.2009.01045.x
   Iglesias P, 2012, J NEPHROL, V25, P31, DOI 10.5301/JN.2011.8481
   JOHNS MW, 1991, SLEEP, V14, P540, DOI 10.1093/sleep/14.6.540
   Kalter-Leibovici O, 2005, DIABETES CARE, V28, P1739, DOI 10.2337/diacare.28.7.1739
   Kapoor D, 2007, DIABETES CARE, V30, P911, DOI 10.2337/dc06-1426
   Karacan I, 1995, J SEX MARITAL THER, V21, P239, DOI 10.1080/00926239508414643
   Loube DI, 1997, J AM DIET ASSOC, V97, P896, DOI 10.1016/S0002-8223(97)00220-4
   Luboshitzky R, 2003, NEUROENDOCRINOL LETT, V24, P463
   Macrea MM, 2010, SLEEP BREATH, V14, P253, DOI 10.1007/s11325-010-0373-0
   Margel D, 2005, INT J IMPOT RES, V17, P186, DOI 10.1038/sj.ijir.3901268
   MCCULLOCH DK, 1980, DIABETOLOGIA, V18, P279
   Meston N, 2003, J INTERN MED, V254, P447, DOI 10.1046/j.1365-2796.2003.01212.x
   Myhill PC, 2012, J CLIN ENDOCR METAB, V97, P4212, DOI 10.1210/jc.2012-2107
   Redenius R, 2008, J CLIN SLEEP MED, V4, P205
   Rosen RC, 1999, INT J IMPOT RES, V11, P319, DOI 10.1038/sj.ijir.3900472
   Shamloul R, 2013, LANCET, V381, P153, DOI 10.1016/S0140-6736(12)60520-0
   Shaw JE, 2008, DIABETES RES CLIN PR, V81, P2, DOI 10.1016/j.diabres.2008.04.025
   Tancredi A, 2004, EUR J ENDOCRINOL, V151, P355, DOI 10.1530/eje.0.1510355
   Taskin U, 2010, INT J IMPOT RES, V22, P134, DOI 10.1038/ijir.2009.54
   Vermeulen A, 1999, J CLIN ENDOCR METAB, V84, P3666, DOI 10.1210/jc.84.10.3666
   Wang C, 2011, DIABETES CARE, V34, P1669, DOI 10.2337/dc10-2339
   Ware JE, 1996, MED CARE, V34, P220, DOI 10.1097/00005650-199603000-00003
   West SD, 2006, THORAX, V61, P945, DOI 10.1136/thx.2005.057745
NR 35
TC 28
Z9 30
U1 0
U2 11
PU WILEY-BLACKWELL
PI HOBOKEN
PA 111 RIVER ST, HOBOKEN 07030-5774, NJ USA
SN 0300-0664
EI 1365-2265
J9 CLIN ENDOCRINOL
JI Clin. Endocrinol.
PD AUG
PY 2014
VL 81
IS 2
BP 254
EP 258
DI 10.1111/cen.12401
PG 5
WC Endocrinology & Metabolism
WE Science Citation Index Expanded (SCI-EXPANDED)
SC Endocrinology & Metabolism
GA AM2HF
UT WOS:000339670500015
PM 24392703
DA 2026-02-13
ER

PT J
AU Dou, C
   Liu, D
   Kong, LJ
   Chen, ML
   Ye, CJ
   Zhu, Z
   Zheng, J
   Xu, M
   Xu, Y
   Li, M
   Zhao, ZY
   Lu, JL
   Chen, YH
   Ning, G
   Wang, WQ
   Bi, YF
   Wang, TE
AF Dou, Chun
   Liu, Dong
   Kong, Lijie
   Chen, Mingling
   Ye, Chaojie
   Zhu, Zheng
   Zheng, Jie
   Xu, Min
   Xu, Yu
   Li, Mian
   Zhao, Zhiyun
   Lu, Jieli
   Chen, Yuhong
   Ning, Guang
   Wang, Weiqing
   Bi, Yufang
   Wang, Tiange
TI Shared genetic architecture of type 2 diabetes with muscle mass and
   function and frailty reveals comorbidity etiology and pleiotropic
   druggable targets
SO METABOLISM-CLINICAL AND EXPERIMENTAL
LA English
DT Article
DE Shared genetic architecture; Type 2 diabetes; Muscle mass and function;
   Frailty; Pleiotropic druggable genes
ID WIDE; VARIANTS; INDEX
AB Background: Delineating the shared genetic architecture of type 2 diabetes with muscle mass and function and frailty is essential for unraveling the common etiology and developing holistic therapeutic strategies for these coexisting conditions. Methods: In this genome-wide pleiotropic association study, we performed multi-level pairwise trait pleiotropic analyses using genome-wide association study summary statistics from up to 461,026 European ancestry individuals to dissect the shared genetic factors and causal relationships of type 2 diabetes and seven glycemic traits with four muscle mass- and function-related phenotypes and the frailty index. Results: We first identified 27 pairs with significant genetic correlations through the linkage disequilibrium score regression and high-definition likelihood analysis. Then we determined 79 pleiotropic loci and 109 pleiotropic genes across linkage pairs via the pleiotropic analysis under the composite null hypothesis (PLACO), the colocalization, and the Multi-marker Analysis of GenoMic Annotation (MAGMA) analyses. We subsequently performed transcriptome-wide association study (TWAS) analyses using joint-tissue imputation, refined by genebased integrative fine-mapping through a conditional TWAS approach, and identified 44 unique causal shared genes across 13 tissues in linkage pairs, including eight druggable genes (ABO, AOC1, FTO, GCKR, MTOR, POLK, PPARG, and APEH), with MTOR and PPARG categorized as clinically actionable. Two-sample Mendelian randomization analysis supported bidirectional causality between diabetes and frailty index and unidirectional causal effects of muscle phenotypes on glycemic profiles. Conclusions: Our findings highlight the common genetic underpinnings between type 2 diabetes and muscle loss and frailty and inform drug targets with pleiotropic effects on both of these aging-related challenges.
C1 Shanghai Jiao Tong Univ, Ruijin Hosp, Shanghai Inst Endocrine & Metab Dis, Dept Endocrine & Metab Dis,Sch Med, Shanghai, Peoples R China.
   Shanghai Jiao Tong Univ, Ruijin Hosp, Shanghai Natl Clin Res Ctr Metab Dis, Key Lab Endocrine & Metabol Dis,Natl Hlth Commiss, Shanghai, Peoples R China.
C3 Shanghai Jiao Tong University; Shanghai Jiao Tong University
RP Wang, TE (corresponding author), Shanghai Jiao Tong Univ, Ruijin Hosp, Shanghai Inst Endocrine & Metab Dis, Shanghai Natl Clin Res Ctr Metab Dis,Sch Med, 197 Rujin 2nd Rd, Shanghai 200025, Peoples R China.
EM tiange.wang@shsmu.edu.cn
RI Wang, Tiange/MCX-9826-2025; Liu, Dong/ACM-9778-2022; lu,
   jieli/JJG-0395-2023
OI Wang, Tiange/0000-0003-0723-489X; Chen, Mingling/0000-0001-7992-1838; 
FU Noncommunicable Chronic Diseases-National Science and Technology Major
   Project [2023ZD0508603]; National Natural Science Foundation of China
   [82370820, 82088102, 81930021]; National Key R&D Program of China
   [2023YFC2506700]; Shanghai Municipal Education Commission; Shanghai Jiao
   Tong University School of Medicine [20171901]; Innovative Research Team
   of High-level Local Universities in Shanghai
FX This work was supported by the grants from the Noncommunicable Chronic
   Diseases-National Science and Technology Major Project (2023ZD0508603) ,
   the National Natural Science Foundation of China (82370820, 82088102,
   and 81930021) , the National Key R&D Program of China (2023YFC2506700) ,
   the "Shu-Guang Scholar Programme" from Shanghai Municipal Education
   Commission, the "Shanghai Municipal Education Commission-Gaofeng
   Clinical Medicine Grant Support" from Shanghai Jiao Tong University
   School of Medicine (20171901 Round 2) , and the Innovative Research Team
   of High-level Local Universities in Shanghai.
CR Allard C, 2024, NAT REV ENDOCRINOL, V20, P239, DOI 10.1038/s41574-023-00934-0
   Atkins JL, 2021, AGING CELL, V20, DOI 10.1111/acel.13459
   Bowden J, 2017, STAT MED, V36, P1783, DOI 10.1002/sim.7221
   Bulik-Sullivan BK, 2015, NAT GENET, V47, P291, DOI 10.1038/ng.3211
   Burgess Stephen, 2019, Wellcome Open Res, V4, P186, DOI 10.12688/wellcomeopenres.15555.3
   Cannon M, 2024, NUCLEIC ACIDS RES, V52, pD1227, DOI 10.1093/nar/gkad1040
   Chen J, 2021, NAT GENET, V53, P840, DOI 10.1038/s41588-021-00852-9
   Cruz-Jentoft AJ, 2019, LANCET, V393, P2636, DOI 10.1016/S0140-6736(19)31138-9
   de Leeuw CA, 2015, PLOS COMPUT BIOL, V11, DOI 10.1371/journal.pcbi.1004219
   de Magalhaes JP, 2024, NUCLEIC ACIDS RES, V52, pD900, DOI 10.1093/nar/gkad927
   DeFronzo RA, 2009, DIABETES CARE, V32, pS157, DOI 10.2337/dc09-S302
   Emdin CA, 2017, JAMA-J AM MED ASSOC, V318, P1925, DOI 10.1001/jama.2017.17219
   Frayling TM, 2007, SCIENCE, V316, P889, DOI 10.1126/science.1141634
   Giambartolomei C, 2014, PLOS GENET, V10, DOI 10.1371/journal.pgen.1004383
   Gibson J, 2019, PLOS GENET, V15, DOI 10.1371/journal.pgen.1008104
   Hartwig FP, 2016, INT J EPIDEMIOL, V45, P1717, DOI 10.1093/ije/dyx028
   Jones G, 2021, NAT COMMUN, V12, DOI 10.1038/s41467-021-20918-w
   Kathiresan S, 2009, NAT GENET, V41, P56, DOI 10.1038/ng.291
   Kim DH, 2024, NEW ENGL J MED, V391, P538, DOI 10.1056/NEJMra2301292
   Li J, 2014, CELL METAB, V19, P373, DOI 10.1016/j.cmet.2014.01.001
   Liu L, 2024, NAT GENET, V56, P348, DOI 10.1038/s41588-023-01645-y
   Machiela MJ, 2015, BIOINFORMATICS, V31, P3555, DOI 10.1093/bioinformatics/btv402
   Mackay TFC, 2024, NAT REV GENET, V25, P639, DOI 10.1038/s41576-024-00711-3
   Mahajan A, 2018, NAT GENET, V50, P1505, DOI 10.1038/s41588-018-0241-6
   Manning AK, 2012, NAT GENET, V44, P659, DOI 10.1038/ng.2274
   Mishra M, 2024, CELL METAB, V36, P893, DOI 10.1016/j.cmet.2024.03.012
   Ning Z, 2020, NAT GENET, V52, P859, DOI 10.1038/s41588-020-0653-y
   Pei YF, 2020, COMMUN BIOL, V3, DOI 10.1038/s42003-020-01334-0
   Ray D, 2020, PLOS GENET, V16, DOI 10.1371/journal.pgen.1009218
   Saxton RA, 2017, CELL, V168, P960, DOI [10.1016/j.cell.2017.02.004, 10.1016/j.cell.2017.03.035]
   Spiegelman BM, 1998, DIABETES, V47, P507, DOI 10.2337/diabetes.47.4.507
   Timmins IR, 2020, COMMUN BIOL, V3, DOI 10.1038/s42003-020-01357-7
   van Rheenen W, 2019, NAT REV GENET, V20, P567, DOI 10.1038/s41576-019-0137-z
   Wainberg M, 2019, NAT GENET, V51, P592, DOI 10.1038/s41588-019-0385-z
   Wang XB, 2017, CELL DEATH DIS, V8, DOI 10.1038/cddis.2017.122
   Watanabe K, 2019, NAT GENET, V51, P1339, DOI 10.1038/s41588-019-0481-0
   Watanabe K, 2017, NAT COMMUN, V8, DOI 10.1038/s41467-017-01261-5
   Wilkinson DJ, 2018, AGEING RES REV, V47, P123, DOI 10.1016/j.arr.2018.07.005
   Williamson A, 2023, NAT GENET, V55, P973, DOI 10.1038/s41588-023-01408-9
   Woodward DJ, 2025, MOL PSYCHIATR, V30, P705, DOI 10.1038/s41380-024-02771-7
   Ye CJ, 2023, AGING CELL, V22, DOI 10.1111/acel.13923
   Yeh CH, 2022, INT J MOL SCI, V23, DOI 10.3390/ijms232214014
   Zenin A, 2019, COMMUN BIOL, V2, DOI 10.1038/s42003-019-0290-0
   Zhou D, 2020, NAT GENET, V52, P1239, DOI 10.1038/s41588-020-0706-2
   Zhou YL, 2017, J BIOMED SCI, V24, DOI 10.1186/s12929-017-0372-6
   Zhu JH, 2022, AGE AGEING, V51, DOI 10.1093/ageing/afac256
NR 46
TC 2
Z9 2
U1 6
U2 19
PU W B SAUNDERS CO-ELSEVIER INC
PI PHILADELPHIA
PA 1600 JOHN F KENNEDY BOULEVARD, STE 1800, PHILADELPHIA, PA 19103-2899 USA
SN 0026-0495
EI 1532-8600
J9 METABOLISM
JI Metab.-Clin. Exp.
PD MAR
PY 2025
VL 164
AR 156112
DI 10.1016/j.metabol.2024.156112
EA DEC 2024
PG 12
WC Endocrinology & Metabolism
WE Science Citation Index Expanded (SCI-EXPANDED)
SC Endocrinology & Metabolism
GA S9P1C
UT WOS:001401442300001
PM 39710002
DA 2026-02-13
ER

PT J
AU Xiao, X
   Yang, LX
   Xiao, L
   Li, YT
   Chang, XA
   Han, X
   Tang, W
   Zhu, YX
AF Xiao, Xiao
   Yang, Longxuan
   Xiao, Lei
   Li, Yating
   Chang, Xiaoai
   Han, Xiao
   Tang, Wei
   Zhu, Yunxia
TI Inhibiting arachidonic acid generation mitigates aging-induced
   hyperinsulinemia and insulin resistance in mice
SO CLINICAL NUTRITION
LA English
DT Article
DE Non-targeted metabolomics; Arachidonic acid metabolism; Aging;
   Hyperinsulinemia; 0-cell function
ID PHOSPHOLIPASE A(2); SECRETION; SENESCENCE; CELLS; METABOLITES;
   HALLMARKS; HEALTH; ISLETS; AGE
AB Background: Aging-related type 2 diabetes (T2DM) is characterized by hyperinsulinemia, insulin resistance, and 0-cell dysfunction. However, the underlying molecular mechanisms remain to be unclear. Methods: We conducted non-targeted metabolomics to compare human serum samples from young adults (YA), elderly adults (EA), and elderly adults with diabetes (EA + DM) of Chinese population. Adult mice and aged mice were intragastrically administered with varespladib every day for two weeks and metabolic characteristics were monitored. Serum levels of arachidonic acid, insulin, and C-peptide, as well as serum activity of secretory phospholipase A2 (sPLA2) were detected in mice. Mouse islet perfusion assays were used to assess insulin secretion ability. Phosphorylated AKT levels were measured to evaluate insulin sensitivities of peripheral tissues in mice. Results: Non-targeted metabolomics analysis of human serum samples revealed differential metabolic signatures among the YA, EA, and EA + DM groups. Kyoto Encyclopedia of Genes and Genomes (KEGG) enrichment analysis revealed significant enhancement of arachidonic acid metabolism and glycerophospholipid metabolism in the EA group compared with the YA group. Further analysis identified two metabolic fluxes that favored the accumulation of arachidonic acid in the elderly. Increased levels of arachidonic acid were also confirmed in aged mice with hyperinsulinemia and insulin resistance, together with subsequent glucose intolerance. Conversely, inhibiting the generation of arachidonic acid with varespladib, an inhibitor of sPLA2, reduced aging-associated diabetes by improving hyperinsulinemia and hepatic insulin resistance in aged mice but not in adult mice. Islet perfusion assays also showed that varespladib treatment suppressed the enhanced insulin secretion observed in aged islets. Conclusions: Collectively, our findings uncover that arachidonic acid serves as a metabolic hub in Chinese elderly population. Our results also suggest that arachidonic acid plays a fundamental role in regulating 0-cell function during aging and point to a novel therapy for aging-associated diabetes. (c) 2024 Elsevier Ltd and European Society for Clinical Nutrition and Metabolism. All rights are reserved, including those for text and data mining, AI training, and similar technologies.
C1 [Xiao, Xiao; Li, Yating; Chang, Xiaoai; Han, Xiao; Zhu, Yunxia] Nanjing Med Univ, Key Lab Human Funct Genom Jiangsu Prov, Nanjing 211166, Jiangsu, Peoples R China.
   [Yang, Longxuan; Xiao, Lei; Tang, Wei] Nanjing Med Univ, Geriatr Hosp, Dept Endocrinol, Nanjing 210024, Jiangsu, Peoples R China.
   [Xiao, Xiao] Chengdu Med Coll, Sichuan Prov Matern & Child Hlth Care Hosp, Affiliated Womens & Childrens Hosp, Lab Med Ctr, Chengdu 610032, Peoples R China.
   [Zhu, Yunxia] Nanjing Med Univ, Dept Biochem & Mol Biol, Key Lab Human Funct Genom Jiangsu Prov, Nanjing 210029, Jiangsu, Peoples R China.
C3 Nanjing Medical University; Nanjing Medical University; Chengdu Medical
   College; Nanjing Medical University
RP Tang, W (corresponding author), Nanjing Med Univ, Geriatr Hosp, Dept Endocrinol, Nanjing 210024, Jiangsu, Peoples R China.; Zhu, YX (corresponding author), Nanjing Med Univ, Dept Biochem & Mol Biol, Key Lab Human Funct Genom Jiangsu Prov, Nanjing 210029, Jiangsu, Peoples R China.
EM drtangwei@njmu.edu.cn; zhuyx@njmu.edu.cn
RI ; Zhu, Yunxia/G-6273-2014; 韩, 晓/GXV-2361-2022
OI Xiao, Lei/0009-0007-4873-6489; Zhu, Yunxia/0000-0002-4597-4445; 
FU National Natural Science Foundation of China [82330027, 82270844,
   82070843]; Jiangsu Province Key R &D Plan Social Development Project
   [BE2023774]; Natural Science Foundation of Jiangsu Province [BK20211375]
FX <BOLD>Funding</BOLD> This study was supported by research grants from
   the National Natural Science Foundation of China (82330027, 82270844 and
   82070843 to Y-X.Z. or X.H.) , Jiangsu Province Key R &D Plan Social
   Development Project (BE2023774 to W.T.) , and the Natural Science
   Foundation of Jiangsu Province (BK20211375 to W.T.) .
CR [Anonymous], 2015, IDF DIABETES ATLAS, V7th
   [Anonymous], 2022, Ageing and Health
   BAND AM, 1992, J MOL ENDOCRINOL, V8, P95, DOI 10.1677/jme.0.0080095
   Blüher M, 2002, DEV CELL, V3, P25, DOI 10.1016/S1534-5807(02)00199-5
   Bosma KJ, 2022, METABOLITES, V12, DOI 10.3390/metabo12040342
   Bruning JC, 1998, MOL CELL, V2, P559, DOI 10.1016/S1097-2765(00)80155-0
   Buergel T, 2022, NAT MED, V28, P2309, DOI 10.1038/s41591-022-01980-3
   Campisi J, 2019, NATURE, V571, P183, DOI 10.1038/s41586-019-1365-2
   Cappellari GG, 2023, METABOLISM, V145, DOI 10.1016/j.metabol.2023.155595
   Chakravarti D, 2021, CELL, V184, P306, DOI 10.1016/j.cell.2020.12.028
   Chen J, 2023, NUTRITION, V106, DOI 10.1016/j.nut.2022.111910
   Chen YH, 2023, NAT GENET, V55, P44, DOI 10.1038/s41588-022-01270-1
   Chow HM, 2019, NAT NEUROSCI, V22, P1806, DOI 10.1038/s41593-019-0505-1
   Das UN, 2018, J ADV RES, V11, P67, DOI 10.1016/j.jare.2018.02.004
   Dramane G, 2012, J CLIN INVEST, V122, P2267, DOI 10.1172/JCI59953
   Funk CD, 2001, SCIENCE, V294, P1871, DOI 10.1126/science.294.5548.1871
   Geloneze B, 2014, METABOLISM, V63, P922, DOI 10.1016/j.metabol.2014.04.004
   Gervasini G, 2016, MOL CELL ENDOCRINOL, V419, P158, DOI 10.1016/j.mce.2015.10.009
   Ghadieh HE, 2019, METABOLISM, V93, P33, DOI 10.1016/j.metabol.2019.01.008
   Gilani A, 2021, PROSTAG OTH LIPID M, V152, DOI 10.1016/j.prostaglandins.2020.106485
   Gilani A, 2018, AM J PHYSIOL-REG I, V315, pR934, DOI 10.1152/ajpregu.00125.2018
   Gundala NKV, 2019, NUTRITION, V66, P203, DOI 10.1016/j.nut.2019.05.007
   Guo MY, 2023, METABOLISM, V144, DOI 10.1016/j.metabol.2023.155587
   Hanna VS, 2018, J ADV RES, V11, P23, DOI 10.1016/j.jare.2018.03.005
   Helman A, 2016, NAT MED, V22, P412, DOI 10.1038/nm.4054
   Herath D, 2023, FREE RADICAL BIO MED, V205, P129, DOI 10.1016/j.freeradbiomed.2023.05.025
   Isse FA, 2022, DRUG METAB REV, V54, P141, DOI 10.1080/03602532.2022.2051045
   JONES PM, 1993, J ENDOCRINOL, V137, P7, DOI 10.1677/joe.0.1370007
   Kakutani S, 2011, LIPIDS HEALTH DIS, V10, DOI 10.1186/1476-511X-10-241
   Koundouros N, 2020, CELL, V181, P1596, DOI 10.1016/j.cell.2020.05.053
   Kursun O, 2022, CNS NEUROL DISORD-DR, V21, P150, DOI 10.2174/1871527320666210512013648
   Lee WH, 2023, METABOLISM, V145, DOI 10.1016/j.metabol.2023.155607
   Li VL, 2022, NATURE, V606, DOI 10.1038/s41586-022-04828-5
   Liu XF, 2023, HEPATOLOGY, V78, P562, DOI 10.1002/hep.32708
   López-Otin C, 2023, CELL, V186, P243, DOI 10.1016/j.cell.2022.11.001
   López-Otín C, 2023, CELL METAB, V35, P12, DOI 10.1016/j.cmet.2022.11.001
   Lv J, 2023, METABOLISM, V142, DOI 10.1016/j.metabol.2023.155528
   Mak IL, 2020, APPL PHYSIOL NUTR ME, V45, P146, DOI 10.1139/apnm-2019-0046
   Marklund M, 2019, CIRCULATION, V139, P2422, DOI 10.1161/CIRCULATIONAHA.118.038908
   METZ S, 1983, J CLIN INVEST, V71, P1191, DOI 10.1172/JCI110868
   Michael MD, 2000, MOL CELL, V6, P87, DOI 10.1016/S1097-2765(00)00010-1
   Najjar SM, 2023, ANNU REV PHYSIOL, V85, P363, DOI 10.1146/annurev-physiol-031622-043133
   Niccoli T, 2012, CURR BIOL, V22, pR741, DOI 10.1016/j.cub.2012.07.024
   Oeppen J, 2002, SCIENCE, V296, P1029, DOI 10.1126/science.1069675
   Page MM, 2018, TRENDS ENDOCRIN MET, V29, P389, DOI 10.1016/j.tem.2018.03.018
   Pang ZQ, 2022, NAT PROTOC, V17, P1735, DOI 10.1038/s41596-022-00710-w
   Persaud SJ, 2007, DIABETES, V56, P197, DOI 10.2337/db06-0490
   Rengachar P, 2023, FRONT ENDOCRINOL, V13, DOI 10.3389/fendo.2022.1053879
   Rutledge J, 2022, NAT REV GENET, V23, P715, DOI 10.1038/s41576-022-00511-7
   Salvagno GL, 2017, CLIN BIOCHEM, V50, P582, DOI 10.1016/j.clinbiochem.2017.04.012
   Savikj M, 2022, METABOLISM, V135, DOI 10.1016/j.metabol.2022.155268
   Sharma R, 2020, PROTEOMICS, V20, DOI 10.1002/pmic.201800407
   Snyder DW, 1999, J PHARMACOL EXP THER, V288, P1117
   Sun Y, 2021, CELL REP, V34, DOI 10.1016/j.celrep.2020.108576
   Tateishi N, 2015, LIPIDS HEALTH DIS, V14, DOI 10.1186/1476-511X-14-3
   Tuduri E, 2022, AGEING RES REV, V80, DOI 10.1016/j.arr.2022.101674
   Tunaru S, 2018, NAT COMMUN, V9, DOI 10.1038/s41467-017-02539-4
   Vijay R, 2015, J EXP MED, V212, P1851, DOI 10.1084/jem.20150632
   Wang B, 2021, SIGNAL TRANSDUCT TAR, V6, DOI 10.1038/s41392-020-00443-w
   Wiley CD, 2021, CELL METAB, V33, P1124, DOI 10.1016/j.cmet.2021.03.008
   Wiley CD, 2019, JCI INSIGHT, V4, DOI 10.1172/jci.insight.130056
   Wong RKM, 2003, CIRCULATION, V108, P1858, DOI 10.1161/01.CIR.0000089372.64585.3B
   Yu YD, 2016, J AGR FOOD CHEM, V64, P9124, DOI 10.1021/acs.jafc.6b03284
   Zacharias HU, 2013, CURR METABOL, V1, P253, DOI 10.2174/2213235X113019990001
   Zhang T, 2021, EBIOMEDICINE, V63, DOI 10.1016/j.ebiom.2020.103189
   Zinenko O, 2020, Toxins (Basel), P12
NR 66
TC 4
Z9 4
U1 4
U2 24
PU CHURCHILL LIVINGSTONE
PI EDINBURGH
PA JOURNAL PRODUCTION DEPT, ROBERT STEVENSON HOUSE, 1-3 BAXTERS PLACE,
   LEITH WALK, EDINBURGH EH1 3AF, MIDLOTHIAN, SCOTLAND
SN 0261-5614
EI 1532-1983
J9 CLIN NUTR
JI Clin. Nutr.
PD JUL
PY 2024
VL 43
IS 7
BP 1725
EP 1735
DI 10.1016/j.clnu.2024.05.043
EA JUN 2024
PG 11
WC Nutrition & Dietetics
WE Science Citation Index Expanded (SCI-EXPANDED)
SC Nutrition & Dietetics
GA UW7J4
UT WOS:001251164300001
PM 38843581
DA 2026-02-13
ER

PT J
AU Wiley, CD
AF Wiley, Christopher D.
TI Role of Senescent Renal Cells in Pathophysiology of Diabetic Kidney
   Disease
SO CURRENT DIABETES REPORTS
LA English
DT Review
DE Senescence; Diabetic kidney disease; SASP; Senolytic; Intervention
ID PLASMINOGEN-ACTIVATOR INHIBITOR-1; GROUP BOX 1; CELLULAR SENESCENCE;
   TGF-BETA; UROKINASE RECEPTOR; EARLY-STAGE; NEPHROPATHY;
   THROMBOSPONDIN-1; HYPERGLYCEMIA; INFLAMMATION
AB Purpose of Review Diabetic kidney disease (DKD) is the leading cause of kidney failure in the USA, representing similar to 44% of all cases of kidney failure. Advancements in both glucose management and inhibitors of the renin-angiotensin system have significantly improved prognosis for individuals with DKD, yet DKD continues to affect 30-40% of people with type 2 diabetes and is still a major predictor of mortality in this population. Thus, new interventions are required to address this significant health burden. Recent Findings One potential target for intervention is cellular senescence. Senescence permanently arrests cell division in response to genotoxic, oncogenic, or metabolic stresses-coupled to the secretion of inflammatory cytokines, chemokines, growth factors, proteases, and other molecules that can have potent local and systemic effects. This senescence-associated secretory phenotype (SASP) explains how a relatively small number of senescent cells can promote pathology, and a growing number of degenerative conditions have been found to be caused or aggravated by senescent cells. Many SASP factors are also associated with loss of kidney function. Targeted elimination of senescent cells prevents the development of several degenerative pathologies. Since senescent cells appear in the proximal tubules and podocytes of patients with DKD, they are an appealing target for intervention in these disorders. Here, we review the current literature linking senescence to DKD and speculate on the likely routes to intervention in a clinical setting.
C1 [Wiley, Christopher D.] Buck Inst Res Aging, 8001 Redwood Blvd, Novato, CA 94945 USA.
C3 Buck Institute for Research on Aging
RP Wiley, CD (corresponding author), Buck Inst Res Aging, 8001 Redwood Blvd, Novato, CA 94945 USA.
EM cwiley@buckinstitute.org
RI Wiley, Christopher/JDD-3366-2023
OI Wiley, Christopher/0000-0002-7699-6866
FU  [AG051729]
FX Dr. Wiley receives support from AG051729 (PI: Campisi).
CR Abbate M, 2008, J AM SOC NEPHROL, V19, P1158, DOI 10.1681/ASN.2007060686
   Acosta JC, 2008, CELL, V133, P1006, DOI 10.1016/j.cell.2008.03.038
   Acosta JC, 2013, NAT CELL BIOL, V15, P978, DOI 10.1038/ncb2784
   Afkarian M, 2013, J AM SOC NEPHROL, V24, P302, DOI 10.1681/ASN.2012070718
   Aguayo-Mazzucato C, 2019, CELL METAB, V30, P129, DOI 10.1016/j.cmet.2019.05.006
   Baar MP, 2017, CELL, V169, P132, DOI 10.1016/j.cell.2017.02.031
   Baker DJ, 2016, NATURE, V530, P184, DOI 10.1038/nature16932
   Brenner BM, 2001, NEW ENGL J MED, V345, P861, DOI 10.1056/NEJMoa011161
   Brosius FC, 2009, J AM SOC NEPHROL, V20, P2503, DOI 10.1681/ASN.2009070721
   Bussian TJ, 2018, NATURE, V562, P578, DOI 10.1038/s41586-018-0543-y
   Campisi J, 2013, ANNU REV PHYSIOL, V75, P685, DOI 10.1146/annurev-physiol-030212-183653
   Catalano A, 2005, EMBO J, V24, P170, DOI 10.1038/sj.emboj.7600502
   Chen QJ, 2016, ACTA PHARM SIN B, V6, P183, DOI 10.1016/j.apsb.2016.02.004
   Chen XF, 2018, NUTR DIABETES, V8, DOI 10.1038/s41387-017-0009-6
   Cheng HF, 2011, J AM SOC NEPHROL, V22, P1240, DOI 10.1681/ASN.2010111149
   Cheng HF, 2009, J AM SOC NEPHROL, V20, P1953, DOI 10.1681/ASN.2009010039
   Childs BG, 2016, SCIENCE, V354, P472, DOI 10.1126/science.aaf6659
   Coppé JP, 2008, PLOS BIOL, V6, P2853, DOI 10.1371/journal.pbio.0060301
   Daniel C, 2007, DIABETES, V56, P2982, DOI 10.2337/db07-0551
   Davalos AR, 2013, J CELL BIOL, V201, P613, DOI 10.1083/jcb.201206006
   de Boer IH, 2011, JAMA-J AM MED ASSOC, V305, P2532, DOI 10.1001/jama.2011.861
   De Cecco M, 2019, NATURE, V566, P73, DOI 10.1038/s41586-018-0784-9
   Ding XQ, 2005, AM J PHYSIOL-LUNG C, V289, pL825, DOI 10.1152/ajplung.00177.2005
   Eddy AA, 2006, J AM SOC NEPHROL, V17, P2999, DOI 10.1681/ASN.2006050503
   Farr JN, 2017, NAT MED, V23, P1072, DOI 10.1038/nm.4385
   Franceschi C, 2014, J GERONTOL A-BIOL, V69, pS4, DOI 10.1093/gerona/glu057
   Gaede P, 2008, NEW ENGL J MED, V358, P580, DOI 10.1056/NEJMoa0706245
   Hayek SS, 2015, NEW ENGL J MED, V373, P1916, DOI 10.1056/NEJMoa1506362
   Hernandez-Segura A, 2017, CURR BIOL, V27, P2652, DOI 10.1016/j.cub.2017.07.033
   Hickson LJ, 2019, EBIOMEDICINE, V47, P446, DOI 10.1016/j.ebiom.2019.08.069
   Hoenicke L, 2012, CARCINOGENESIS, V33, P1123, DOI 10.1093/carcin/bgs124
   Hohenstein B, 2008, NEPHROL DIAL TRANSPL, V23, P3880, DOI 10.1093/ndt/gfn399
   Holman RR, 2008, NEW ENGL J MED, V359, P1577, DOI 10.1056/NEJMoa0806470
   Ismail-Beigi F, 2010, LANCET, V376, P419, DOI 10.1016/S0140-6736(10)60576-4
   Ito H, 2012, J AM SOC NEPHROL, V23, P1797, DOI 10.1681/ASN.2012020126
   Justice JN, 2019, EBIOMEDICINE, V40, P554, DOI 10.1016/j.ebiom.2018.12.052
   Kamata M, 2019, PLOS ONE, V14, DOI 10.1371/journal.pone.0202842
   Kenichi M, 2004, J LAB CLIN MED, V144, P69, DOI 10.1016/j.lab.2004.04.002
   Kim SR, 2019, TRANSL RES, V213, P112, DOI 10.1016/j.trsl.2019.07.005
   Kitada K, 2014, J DIABETES COMPLICAT, V28, P604, DOI 10.1016/j.jdiacomp.2014.05.010
   Kuilman T, 2008, CELL, V133, P1019, DOI 10.1016/j.cell.2008.03.039
   Kuilman T, 2010, GENE DEV, V24, P2463, DOI 10.1101/gad.1971610
   Lee BT, 2015, BMC NEPHROL, V16, DOI 10.1186/s12882-015-0068-7
   Levin A, 2007, AM J KIDNEY DIS, V49, pS10, DOI 10.1053/j.ajkd.2006.12.004
   Lewis EJ, 2001, NEW ENGL J MED, V345, P851, DOI 10.1056/NEJMoa011303
   Lin M, 2012, J AM SOC NEPHROL, V23, P86, DOI 10.1681/ASN.2010111210
   Loeffler I, 2014, NEPHROL DIAL TRANSPL, V29, pI37, DOI 10.1093/ndt/gft267
   Ma LJ, 2009, FRONT BIOSCI-LANDMRK, V14, P2028, DOI 10.2741/3361
   Maher P, 2011, PLOS ONE, V6, DOI 10.1371/journal.pone.0021226
   MASUMURA H, 1992, EUR J PHARMACOL, V210, P163, DOI 10.1016/0014-2999(92)90667-S
   Matsuo S, 2005, KIDNEY INT, V67, P2221, DOI 10.1111/j.1523-1755.2005.00327.x
   Nicholas SB, 2005, KIDNEY INT, V67, P1297, DOI 10.1111/j.1523-1755.2005.00207.x
   Ozkurt S, 2010, RENAL FAILURE, V32, P147, DOI 10.3109/08860220903391226
   Palmer AK, 2019, AGING CELL
   Patel A, 2008, NEW ENGL J MED, V358, P2560, DOI 10.1056/NEJMoa0802987
   Perlman AS, 2015, ANN CLIN LAB SCI, V45, P256
   Pisco AO, 2019, SINGLE CELL TRANSCRI
   Rovin BH, 2002, KIDNEY INT, V61, P1293, DOI 10.1046/j.1523-1755.2002.00282.x
   Rubinstein M, 2018, CURR OPIN NEPHROL HY, V27, P42, DOI 10.1097/MNH.0000000000000381
   Satriano J, 2010, AM J PHYSIOL-CELL PH, V299, pC374, DOI 10.1152/ajpcell.00096.2010
   Schafer MJ, 2017, NAT COMMUN, V8, DOI 10.1038/ncomms14532
   Schnaper HW, 2003, AM J PHYSIOL-RENAL, V284, pF243, DOI 10.1152/ajprenal.00300.2002
   Shi HT, 2017, EXP THER MED, V14, P2431, DOI 10.3892/etm.2017.4826
   Shosha E, 2018, INT J MOL SCI, V19, DOI 10.3390/ijms19041215
   Spoto B, 2012, NUTR METAB CARDIOVAS, V22, P981, DOI 10.1016/j.numecd.2011.01.005
   Thompson PJ, 2019, CELL METAB, V29, P1045, DOI 10.1016/j.cmet.2019.01.021
   Umeda F, 1995, J DIABETES COMPLICAT, V9, P334, DOI 10.1016/1056-8727(95)80035-D
   Vaisar T, 2018, DIABETES CARE, V41, P2361, DOI 10.2337/dc18-0699
   Verzola D, 2008, AM J PHYSIOL-RENAL, V295, pF1563, DOI 10.1152/ajprenal.90302.2008
   Vianna HR, 2013, PEDIATR NEPHROL, V28, P463, DOI 10.1007/s00467-012-2363-x
   Wang SX, 2004, J BIOL CHEM, V279, P34311, DOI 10.1074/jbc.M401629200
   Wang WJ, 2017, ONCOTARGET, V8, P64520, DOI 10.18632/oncotarget.17327
   Wei CL, 2011, NAT MED, V17, P952, DOI 10.1038/nm.2411
   Wiley CD, 2019, JCI INSIGHT, V4, DOI 10.1172/jci.insight.130056
   Wiley CD, 2019, CELL REP, V28, P3329, DOI 10.1016/j.celrep.2019.08.049
   Wiley CD, 2016, CELL METAB, V23, P303, DOI 10.1016/j.cmet.2015.11.011
   Wolkow PP, 2008, J AM SOC NEPHROL, V19, P789, DOI 10.1681/ASN.2007050556
   Wu J, 2013, EXP THER MED, V6, P1482, DOI 10.3892/etm.2013.1315
   Yousefzadeh MJ, 2018, EBIOMEDICINE, V36, P18, DOI 10.1016/j.ebiom.2018.09.015
   Zhang B, 2013, AGE, V35, P2237, DOI 10.1007/s11357-013-9520-4
   Zhu Y, 2015, AGING CELL, V14, P644, DOI 10.1111/acel.12344
NR 81
TC 28
Z9 31
U1 3
U2 12
PU CURRENT MEDICINE GROUP
PI PHILADELPHIA
PA 400 MARKET STREET, STE 700, PHILADELPHIA, PA 19106 USA
SN 1534-4827
EI 1539-0829
J9 CURR DIABETES REP
JI Curr. Diabetes Rep.
PD JUN 16
PY 2020
VL 20
IS 8
AR 33
DI 10.1007/s11892-020-01314-y
PG 7
WC Endocrinology & Metabolism
WE Science Citation Index Expanded (SCI-EXPANDED)
SC Endocrinology & Metabolism
GA LY1DQ
UT WOS:000540263100001
PM 32542470
DA 2026-02-13
ER

PT J
AU Guan, J
   Chen, C
   Wu, SS
   Zhu, HH
AF Guan, Jun
   Chen, Chao
   Wu, Shanshan
   Zhu, Haihong
TI The Role of PGE2 in Age-related Diseases
SO CURRENT DRUG TARGETS
LA English
DT Review
DE Prostaglandin E2; aging; inflammation; prostaglandin E receptors
ID PROSTAGLANDIN E-2 RECEPTOR; ALZHEIMERS-DISEASE; MOUSE MODEL; ALVEOLAR
   MACROPHAGES; DOPAMINERGIC-NEURONS; PARKINSONS-DISEASE; E SYNTHASE-1;
   FATTY-ACIDS; BONE LOSS; EXPRESSION
AB In the past several years, human life expectancy has increased dramatically, and the global aging process is accelerating at an unprecedented rate. Impaired organ functions and systemic inflammation increase the risk of aging-related diseases. It seriously affects the quality of life in older adults and places a heavy burden on the global economy and public health. Inflammation is the cornerstone of many age-related diseases, and among various inflammatory mediators, Prostaglandin E2 (PGE2) has emerged as a key player. For example, PGE2 could participate in the progression of Alzheimer's disease (AD) by modulating neuroinflammation. Plasma PGE2 is regarded as a potential and specific diagnostic biomarker, and higher initial PGE2 levels are positively correlated with longer survival in AD. PGE2 also mediates bone and muscle metabolism to affect age-related musculoskeletal diseases, including sarcopenia, osteoporosis, and osteoarthritis. It activates the EP4 receptor on sensory nerves to inhibit sympathetic nerve activity and modulate bone formation. Moreover, the PGE2/EP4 axis positively regulates muscle mass and strength. In diabetes, increased Cox-2 and m-PGES2 promote PGE2 production. The activated PGE2/EP3 axis exacerbates the progression of type 2 diabetes (T2D) by impairing glucose metabolism and accelerating beta-cell senescence. Therefore, the role of PGE2 in age-related diseases deserves greater attention. Its involvement is driven by the dysregulation of its biosynthesis, metabolism, and receptor-mediated signaling. Regulating the concentration of PGE2 or modulating receptor activity represents a promising therapeutic strategy for managing age-related diseases.
C1 [Guan, Jun; Chen, Chao; Wu, Shanshan; Zhu, Haihong] Zhejiang Univ, Collaborat Innovat Ctr Diag & Treatment Infect Dis, Affiliated Hosp 1,Sch Med,State Key Lab Diag & Tre, Natl Clin Res Ctr Infect Dis,Natl Med Ctr Infect D, Hangzhou, Peoples R China.
C3 Collaborative Innovation Center for Diagnosis & Treatment of Infectious
   Diseases; Zhejiang University
RP Zhu, HH (corresponding author), Zhejiang Univ, Collaborat Innovat Ctr Diag & Treatment Infect Dis, Affiliated Hosp 1,Sch Med,State Key Lab Diag & Tre, Natl Clin Res Ctr Infect Dis,Natl Med Ctr Infect D, Hangzhou, Peoples R China.
EM zhuhh72@zju.edu.cn
OI Zhu, Haihong/0000-0002-5387-8832
FU National Science and Technology Major Project of China [2018ZX10302206];
   Science and Technology Major Projects of Zhejiang Province [2018C04016];
   Science and Technology Major Projects of Ningbo [2016C51008]
FX This study was supported by grants awarded by the National Science and
   Technology Major Project of China (NO 2018ZX10302206), the Science and
   Technology Major Projects of Zhejiang Province (NO 2018C04016), and the
   Science and Technology Major Projects of Ningbo (NO 2016C51008).
CR Aguayo-Mazzucato C, 2019, CELL METAB, V30, P129, DOI 10.1016/j.cmet.2019.05.006
   Ahmad AS, 2013, NEUROTOX RES, V23, P260, DOI 10.1007/s12640-013-9381-8
   Akitake Y, 2013, J NEUROSCI RES, V91, P909, DOI 10.1002/jnr.23217
   Amior L, 2019, FASEB J, V33, P4975, DOI 10.1096/fj.201801823R
   Martel-Pelletier Johanne, 2016, Nat Rev Dis Primers, V2, P16072, DOI [10.1038/nrdp.2016.73, 10.1038/nrdp.2016.73, 10.1038/nrdp.2016.72]
   [Anonymous], 2023, WORLD SOC REP LEAV N
   Aronoff DM, 2004, J IMMUNOL, V173, P559, DOI 10.4049/jimmunol.173.1.559
   Bakooshli MA, 2023, SCI TRANSL MED, V15, DOI 10.1126/scitranslmed.adg1485
   Bao HN, 2023, SCI CHINA LIFE SCI, DOI 10.1007/s11427-023-2305-0
   BARTRAM HP, 1993, GASTROENTEROLOGY, V105, P1317, DOI 10.1016/0016-5085(93)90135-Y
   Baylink TM, 1996, J BONE MINER RES, V11, P1413
   Bhat M, 2025, BBA-GEN SUBJECTS, V1869, DOI 10.1016/j.bbagen.2025.130771
   Bosma KJ, 2021, MOL METAB, V54, DOI 10.1016/j.molmet.2021.101347
   Breijyeh Z, 2020, MOLECULES, V25, DOI 10.3390/molecules25245789
   Breitner JC, 2011, ALZHEIMERS DEMENT, V7, P402, DOI 10.1016/j.jalz.2010.12.014
   Cao LL, 2019, FRONT AGING NEUROSCI, V11, DOI 10.3389/fnagi.2019.00108
   Carrasco E, 2007, J NEUROSCI RES, V85, P3109, DOI 10.1002/jnr.21425
   Carrasco E, 2008, NEUROSCI LETT, V441, P44, DOI 10.1016/j.neulet.2008.05.111
   Chen H, 2019, NAT COMMUN, V10, DOI 10.1038/s41467-018-08097-7
   Chen J, 2022, NAT COMMUN, V13, DOI 10.1038/s41467-022-34593-y
   Cheng H, 2021, THERANOSTICS, V11, P8836, DOI 10.7150/thno.63396
   Civitelli R, 2008, ARCH BIOCHEM BIOPHYS, V473, P188, DOI 10.1016/j.abb.2008.04.005
   Combrinck M, 2006, J NEUROL NEUROSUR PS, V77, P85, DOI 10.1136/jnnp.2005.063131
   Cuello AC, 2017, TRENDS PHARMACOL SCI, V38, P956, DOI 10.1016/j.tips.2017.07.005
   Dagouassat M, 2013, AM J RESP CRIT CARE, V187, P703, DOI 10.1164/rccm.201208-1361OC
   Dai LB, 2021, BRAIN BEHAV IMMUN, V98, P337, DOI 10.1016/j.bbi.2021.08.234
   Lima MDS, 2006, BRAIN RES, V1101, P117, DOI 10.1016/j.brainres.2006.05.016
   De-Paula Vanessa J, 2012, Subcell Biochem, V65, P329, DOI 10.1007/978-94-007-5416-4_14
   Degraaf AJ, 2014, AM J RESP CELL MOL, V51, P242, DOI 10.1165/rcmb.2013-0495OC
   Do Carmo S, 2024, J NEUROINFLAMM, V21, DOI 10.1186/s12974-024-03184-7
   Do KV, 2023, CELL MOL NEUROBIOL, V43, P797, DOI 10.1007/s10571-022-01216-5
   Dubois RN, 1998, FASEB J, V12, P1063, DOI 10.1096/fasebj.12.12.1063
   Fenske R, 2017, FASEB J, V31
   Fisher GJ, 2008, ARCH DERMATOL, V144, P666, DOI 10.1001/archderm.144.5.666
   Forte A, 2024, CLIN CHIM ACTA, V556, DOI 10.1016/j.cca.2024.117842
   Fry AM, 2005, JAMA-J AM MED ASSOC, V294, P2712, DOI 10.1001/jama.294.21.2712
   FUNK CD, 1993, J BIOL CHEM, V268, P26767
   Gavazzi G, 2002, LANCET INFECT DIS, V2, P659, DOI 10.1016/S1473-3099(02)00437-1
   Guo J, 2022, SIGNAL TRANSDUCT TAR, V7, DOI 10.1038/s41392-022-01251-0
   Haartmans MJJ, 2022, CARTILAGE, V13, DOI 10.1177/19476035221115541
   Harridge SDR, 2017, PHYSIOLOGY, V32, P152, DOI 10.1152/physiol.00029.2016
   He Y, 2025, FRONT AGING NEUROSCI, V17, DOI 10.3389/fnagi.2025.1533963
   Ho ATV, 2017, P NATL ACAD SCI USA, V114, P6675, DOI 10.1073/pnas.1705420114
   Hoggatt J, 2009, BLOOD, V113, P5444, DOI 10.1182/blood-2009-01-201335
   Hundal RS, 2002, J CLIN INVEST, V109, P1321, DOI 10.1172/JCI200214955
   Hussell T, 2014, NAT REV IMMUNOL, V14, P81, DOI 10.1038/nri3600
   Ikeda-Matsuo Y, 2019, NEUROBIOL DIS, V124, P81, DOI 10.1016/j.nbd.2018.11.004
   Jänig W, 2014, AUTON NEUROSCI-BASIC, V182, P42, DOI 10.1016/j.autneu.2014.01.001
   Jiang JX, 2003, CELL COMMUN ADHES, V10, P259, DOI 10.1080/15419060390262994
   Jiang WH, 2022, BONE RES, V10, DOI 10.1038/s41413-022-00201-4
   Jin YY, 2022, CELL DISCOV, V8, DOI 10.1038/s41421-022-00382-6
   Johansson Jenny U., 2015, Current Immunology Reviews, V11, P125, DOI [10.2174/1573395511666150707181414, 10.2174/1573395511666150707181414]
   Johansson JU, 2015, J CLIN INVEST, V125, P350, DOI 10.1172/JCI77487
   Johri A, 2021, INT J MOL SCI, V22, DOI 10.3390/ijms222111520
   Kang X, 2017, SCI REP-UK, V7, DOI 10.1038/s41598-017-09528-z
   Kimple ME, 2013, DIABETES, V62, P1904, DOI 10.2337/db12-0769
   KleinNulend J, 1997, J BONE MINER RES, V12, P45, DOI 10.1359/jbmr.1997.12.1.45
   Kondo H, 2005, J BIOL CHEM, V280, P30192, DOI 10.1074/jbc.M504179200
   Kumari N, 2023, MOLECULES, V28, DOI 10.3390/molecules28227588
   Li GB, 2022, INT J MOL SCI, V23, DOI 10.3390/ijms232113506
   Li M, 2005, BONE, V37, P46, DOI 10.1016/j.bone.2005.03.016
   Li Y, 2015, J INVEST DERMATOL, V135, P2181, DOI 10.1038/jid.2015.157
   Liang XB, 2005, J NEUROSCI, V25, P10180, DOI 10.1523/JNEUROSCI.3591-05.2005
   Lin CR, 2006, J PHARMACOL EXP THER, V319, P1096, DOI 10.1124/jpet.106.105569
   López-Otin C, 2023, CELL, V186, P243, DOI 10.1016/j.cell.2022.11.001
   Maingret V, 2017, NEUROBIOL AGING, V50, P13, DOI 10.1016/j.neurobiolaging.2016.10.012
   Marzetti E, 2017, AGING CLIN EXP RES, V29, P11, DOI 10.1007/s40520-016-0704-5
   Minhas PS, 2021, NATURE, V590, P122, DOI 10.1038/s41586-020-03160-0
   Morrison SJ, 1996, NAT MED, V2, P1011, DOI 10.1038/nm0996-1011
   NISHIGAKI N, 1995, FEBS LETT, V364, P339, DOI 10.1016/0014-5793(95)00421-5
   Oh J, 2014, NAT MED, V20, P870, DOI 10.1038/nm.3651
   Otsuka S, 2009, OSTEOARTHR CARTILAGE, V17, P529, DOI 10.1016/j.joca.2008.09.003
   Palla AR, 2021, SCIENCE, V371, P483, DOI 10.1126/science.abc8059
   Parazzoli S, 2012, J BIOL CHEM, V287, P32246, DOI 10.1074/jbc.M112.364612
   Patterson AM, 2021, STEM CELL REV REP, V17, P1840, DOI 10.1007/s12015-021-10177-z
   Pelus LM, 2011, CELL PROLIFERAT, V44, P22, DOI 10.1111/j.1365-2184.2010.00726.x
   Peña-Bautista C, 2021, ANTIOXIDANTS-BASEL, V10, DOI 10.3390/antiox10071043
   Penke LR, 2020, LIFE SCI ALLIANCE, V3, DOI 10.26508/lsa.202000800
   Pernet E, 2023, NATURE, V614, P530, DOI 10.1038/s41586-022-05660-7
   Pradhan SS, 2017, J NEUROIMMUNE PHARM, V12, P292, DOI 10.1007/s11481-016-9713-6
   Reeve A, 2014, AGEING RES REV, V14, P19, DOI 10.1016/j.arr.2014.01.004
   REGAN JW, 1994, MOL PHARMACOL, V46, P213
   Ricke-Hoch M, 2021, PLOS ONE, V16, DOI 10.1371/journal.pone.0255335
   Sanchez-Mejia RO, 2008, NAT NEUROSCI, V11, P1311, DOI 10.1038/nn.2213
   Santiso A, 2024, PHARMACOL REV, V76, P388, DOI 10.1124/pharmrev.123.000901
   Shateri S, 2025, INT J NEUROSCI, V135, P158, DOI 10.1080/00207454.2023.2292951
   Srivastava S, 2014, IMMUNOL REV, V262, P179, DOI 10.1111/imr.12217
   Su WP, 2022, ELIFE, V11, DOI 10.7554/eLife.79773
   SUGIMOTO Y, 1992, J BIOL CHEM, V267, P6463
   Sugimoto Y, 2007, J BIOL CHEM, V282, P11613, DOI 10.1074/jbc.R600038200
   Tans R, 2020, PROSTAG LEUKOTR ESS, V160, DOI 10.1016/j.plefa.2020.102157
   Tarkowski E, 2003, J NEUROL NEUROSUR PS, V74, P1200, DOI 10.1136/jnnp.74.9.1200
   Teismann P, 2003, P NATL ACAD SCI USA, V100, P5473, DOI 10.1073/pnas.0837397100
   Thal LJ, 2005, NEUROPSYCHOPHARMACOL, V30, P1204, DOI 10.1038/sj.npp.1300690
   Thomas MH, 2016, BIOCHIMIE, V130, P168, DOI 10.1016/j.biochi.2016.07.013
   Thompson WW, 2004, JAMA-J AM MED ASSOC, V292, P1333, DOI 10.1001/jama.292.11.1333
   Tuttle CSL, 2020, AGING CELL, V19, DOI 10.1111/acel.13083
   Vijay R, 2015, J EXP MED, V212, P1851, DOI 10.1084/jem.20150632
   Wang DZ, 2010, NAT REV CANCER, V10, P181, DOI 10.1038/nrc2809
   Wong CK, 2017, J IMMUNOL, V199, P1060, DOI 10.4049/jimmunol.1700397
   Woodling NS, 2014, J NEUROSCI, V34, P5882, DOI 10.1523/JNEUROSCI.0410-14.2014
   Woodward DF, 2011, PHARMACOL REV, V63, P471, DOI 10.1124/pr.110.003517
   Xia FB, 2020, ANAL CHIM ACTA, V1120, P24, DOI 10.1016/j.aca.2020.04.064
   Xia YY, 2023, NAT COMMUN, V14, DOI 10.1038/s41467-023-41283-w
   Xiao CY, 2004, CIRCULATION, V109, P2462, DOI 10.1161/01.CIR.0000128046.54681.97
   Yasojima K, 1999, BRAIN RES, V830, P226, DOI 10.1016/S0006-8993(99)01389-X
   Yermakova AV, 2001, NEUROBIOL AGING, V22, P823, DOI 10.1016/S0197-4580(01)00303-7
   Yoshida K, 2002, P NATL ACAD SCI USA, V99, P4580, DOI 10.1073/pnas.062053399
   Zdanov S, 2007, EXP CELL RES, V313, P3046, DOI 10.1016/j.yexcr.2007.04.033
   Zhang SQ, 2018, THERANOSTICS, V8, P5348, DOI 10.7150/thno.27385
   Zhao DZ, 2022, ELIFE, V11, DOI [10.7554/eLife.74365, 10.7554/eLife.74365.sa0, 10.7554/eLife.74365.sa1, 10.7554/eLife.74365.sa2]
   Zhen GH, 2012, NEUROBIOL AGING, V33, P2215, DOI 10.1016/j.neurobiolaging.2011.09.017
   Zhong DD, 2022, NAT METAB, V4, P269, DOI 10.1038/s42255-022-00536-6
   Zhu JX, 2020, ELIFE, V9, DOI 10.7554/eLife.57656
NR 114
TC 2
Z9 2
U1 7
U2 8
PU BENTHAM SCIENCE PUBL LTD
PI SHARJAH
PA EXECUTIVE STE Y-2, PO BOX 7917, SAIF ZONE, 1200 BR SHARJAH, U ARAB
   EMIRATES
SN 1389-4501
EI 1873-5592
J9 CURR DRUG TARGETS
JI Curr. Drug Targets
PY 2025
VL 26
IS 11
BP 757
EP 769
DI 10.2174/0113894501383329250616070727
EA JUN 2025
PG 13
WC Pharmacology & Pharmacy
WE Science Citation Index Expanded (SCI-EXPANDED)
SC Pharmacology & Pharmacy
GA 9IG9K
UT WOS:001532112600001
PM 40600549
DA 2026-02-13
ER

PT J
AU González-Rodríguez, A
   Más-Gutierrez, JA
   Mirasierra, M
   Fernandez-Pérez, A
   Lee, YJ
   Ko, HJ
   Kim, JK
   Romanos, E
   Carrascosa, JM
   Ros, M
   Vallejo, M
   Rondinone, CM
   Valverde, AM
AF Gonzalez-Rodriguez, Agueda
   Mas-Gutierrez, Jose A.
   Mirasierra, Mercedes
   Fernandez-Perez, Antonio
   Lee, Yong J.
   Ko, Hwi J.
   Kim, Jason K.
   Romanos, Eduardo
   Carrascosa, Jose M.
   Ros, Manuel
   Vallejo, Mario
   Rondinone, Cristina M.
   Valverde, Angela M.
TI Essential role of protein tyrosine phosphatase 1B in obesity-induced
   inflammation and peripheral insulin resistance during aging
SO AGING CELL
LA English
DT Article
DE insulin resistance; type 2 diabetes; obesity; inflammation; PTP1B
ID ADIPOSE-TISSUE; IN-VIVO; METABOLIC SYNDROME; UP-REGULATION; MICE;
   SENSITIVITY; RECEPTOR; LIVER; HEPATOCYTES; EXPRESSION
AB Protein tyrosine phosphatase 1B (PTP1B) is a negative regulator of insulin signaling and a therapeutic target for type 2 diabetes (T2DM). In this study, we have evaluated the role of PTP1B in the development of aging-associated obesity, inflammation, and peripheral insulin resistance by assessing metabolic parameters at 3 and 16 months in PTP1B-/- mice maintained on mixed genetic background (C57Bl/6J x 129Sv/J). Whereas fat mass and adipocyte size were increased in wild-type control mice at 16 months, these parameters did not change with aging in PTP1B-/- mice. Increased levels of pro-inflammatory cytokines, crown-like structures, and hypoxia-inducible factor (HIF)-1a were observed only in adipose tissue from 16-month-old wild-type mice. Similarly, islet hyperplasia and hyperinsulinemia were observed in wild-type mice with aging-associated obesity, but not in PTP1B-/- animals. Leanness in 16-month-old PTP1B-/- mice was associated with increased energy expenditure. Whole-body insulin sensitivity decreased in 16-month-old control mice; however, studies with the hyperinsulinemiceuglycemic clamp revealed that PTP1B deficiency prevented this obesity-related decreased peripheral insulin sensitivity. At a molecular level, PTP1B expression and enzymatic activity were up-regulated in liver and muscle of 16-month-old wild-type mice as were the activation of stress kinases and the expression of p53. Conversely, insulin receptor-mediated Akt/Foxo1 signaling was attenuated in these aged control mice. Collectively, these data implicate PTP1B in the development of inflammation and insulin resistance associated with obesity during aging and suggest that inhibition of this phosphatase by therapeutic strategies might protect against age-dependent T2DM.
C1 [Gonzalez-Rodriguez, Agueda; Mirasierra, Mercedes; Fernandez-Perez, Antonio; Vallejo, Mario; Valverde, Angela M.] Inst Biomed Alberto Sols CSIC UAM, Madrid 28029, Spain.
   [Gonzalez-Rodriguez, Agueda; Mirasierra, Mercedes; Fernandez-Perez, Antonio; Vallejo, Mario; Valverde, Angela M.] Ctr Invest Biomed Red Diabet & Enfermedades Metab, Madrid, Spain.
   [Mas-Gutierrez, Jose A.; Ros, Manuel] Univ Rey Juan Carlos, Fac Hlth Sci, Madrid 28922, Spain.
   [Lee, Yong J.; Ko, Hwi J.; Kim, Jason K.] Univ Massachusetts, Sch Med, Div Endocrinol Metab & Diabet, Program Mol Med, Worcester, MA 01605 USA.
   [Kim, Jason K.] Univ Massachusetts, Div Endocrinol, Sch Med, Div Endocrinol Metab & Diabet, Worcester, MA 01605 USA.
   [Romanos, Eduardo] IIS Aragon, Phenotyping Unit, Zaragoza, Spain.
   [Carrascosa, Jose M.] Ctr Mol Biol Severo Ochoa CSIC UAM, Madrid 28049, Spain.
   [Rondinone, Cristina M.] Abbott Labs, Global Pharmaceut Res Div, Dept 47R, Abbott Pk, IL 60064 USA.
C3 Consejo Superior de Investigaciones Cientificas (CSIC); CIBER - Centro
   de Investigacion Biomedica en Red; CIBERDEM; Universidad Rey Juan
   Carlos; University of Massachusetts System; University of Massachusetts
   Worcester; University of Massachusetts System; University of
   Massachusetts Worcester; Consejo Superior de Investigaciones Cientificas
   (CSIC); CSIC - Centro de Biologia Molecular Severo Ochoa (CBM); Abbott
   Laboratories
RP Valverde, AM (corresponding author), Inst Biomed Alberto Sols CSIC UAM, C Arturo Duperier 4, Madrid 28029, Spain.
EM avalverde@iib.uam.es
RI Carrascosa, Jose/ABE-3526-2021; Gonzalez-Roiguez, Agueda/D-7651-2012;
   Mirasierra, Mercedes/ABG-6999-2020; Vallejo, Mario/ABG-4610-2020;
   González-Rodríguez, Águeda/D-7651-2012; Romanos, Eduardo/T-3794-2017
OI Gonzalez-Roiguez, Agueda/0000-0001-6559-0847; Fernández-Pérez,
   Antonio/0000-0001-6866-5824; Mirasierra, Mercedes/0000-0002-0023-8903;
   Martínez Valverde, Angela/0000-0003-1192-9045; Ros,
   Manuel/0000-0003-2982-513X; Vallejo, Mario/0000-0002-6422-0323;
   González-Rodríguez, Águeda/0000-0003-2851-2318; Romanos,
   Eduardo/0000-0002-9918-3374; Kim, Jason/0000-0002-7185-042X
FU Ministerio de Ciencia e Innovacion (Spain) [SAF2009-08114,
   BFU2008-04901-C03-02, BFU2008-04901-C03-03, BFU2008-01283]; Comunidad de
   Madrid [S2010/BMD-2423]; Centro de Investigacion Biomedica en Red de
   Diabetes y Enfermedades Metabolicas Asociadas (CIBERDEM) (Instituto
   Salud Carlos III); UMass Diabetes and Endocrinology Research Center
   [DK32520]; EFSD/Amylin Programme;  [NIH-R01 DK080756];  [ADA
   7-07-RA-80];  [NIH U24-DK093000]
FX This work was supported by grants from Ministerio de Ciencia e
   Innovacion (Spain) SAF2009-08114 and (to A. M. V.), BFU2008-04901-C03-02
   and 03 (to M. R and J.M.C., respectively), BFU2008-01283 (to M. V),
   Comunidad de Madrid S2010/BMD-2423 and Centro de Investigacion Biomedica
   en Red de Diabetes y Enfermedades Metabolicas Asociadas (CIBERDEM)
   (Instituto Salud Carlos III). CBMSO is recipient of institutional aid
   from Ramon Areces Foundation. We also acknowledge grants NIH-R01
   DK080756, ADA 7-07-RA-80, and NIH U24-DK093000 (to J.K.K.) and UMass
   Mouse Phenotyping Center supported by UMass Diabetes and Endocrinology
   Research Center Grant (DK32520) and EFSD/Amylin Programme 2011 grant (to
   A. M. V.). We would like to thank S. Kinicki and L. Li for assisting in
   the clamp study and D. Burks (CIPF, Spain) for critical reading of the
   manuscript and English editing. A.G.-R., A. F.-P and M. M. hold
   postdoctoral contracts from CIBERDEM. No potential conflicts of interest
   relevant to this article were reported.
CR Aguirre V, 2000, J BIOL CHEM, V275, P9047, DOI 10.1074/jbc.275.12.9047
   Akazawa Y, 2010, J HEPATOL, V52, P586, DOI 10.1016/j.jhep.2010.01.003
   Amati F, 2009, DIABETES CARE, V32, P1547, DOI 10.2337/dc09-0267
   Banno R, 2010, J CLIN INVEST, V120, P720, DOI 10.1172/JCI39620
   Barbieri M, 2001, DIABETES-METAB RES, V17, P19, DOI 10.1002/dmrr.178
   Benveniste RJ, 1998, DEVELOPMENT, V125, P4757
   Cancello R, 2006, DIABETES, V55, P1554, DOI 10.2337/db06-0133
   Delibegovic M, 2009, DIABETES, V58, P590, DOI 10.2337/db08-0913
   Elchebly M, 1999, SCIENCE, V283, P1544, DOI 10.1126/science.283.5407.1544
   Escrivá F, 2007, J ENDOCRINOL, V194, P131, DOI 10.1677/joe.1.07043
   FINK RI, 1983, J CLIN INVEST, V71, P1523, DOI 10.1172/JCI110908
   Gonzalez-Rodriguez A, 2007, ENDOCRINOLOGY, V148, P594, DOI 10.1210/en.2006-0644
   González-Rodríguez A, 2010, DIABETES, V59, P588, DOI 10.2337/db09-0796
   González-Rodriguez A, 2009, HEPATOLOGY, V50, P216, DOI 10.1002/hep.22915
   Haj FG, 2005, J BIOL CHEM, V280, P15038, DOI 10.1074/jbc.M413240200
   Hennige AM, 2003, J CLIN INVEST, V112, P1521, DOI 10.1172/JCI200318581
   Kasibhatla B, 2007, CURR OPIN INVEST DR, V8, P805
   Kim HJ, 2004, DIABETES, V53, P1060, DOI 10.2337/diabetes.53.4.1060
   Kipfer-Coudreau S, 2004, DIABETOLOGIA, V47, P1278, DOI 10.1007/s00125-004-1432-5
   Klaman LD, 2000, MOL CELL BIOL, V20, P5479, DOI 10.1128/MCB.20.15.5479-5489.2000
   Kushner JA, 2004, DIABETES, V53, P61, DOI 10.2337/diabetes.53.1.61
   Lechleitner M, 2008, GERONTOLOGY, V54, P253, DOI 10.1159/000161734
   Mauvais-Jarvis F, 2002, J CLIN INVEST, V109, P141, DOI 10.1172/JCI200213305
   Minamino T, 2009, NAT MED, V15, P1082, DOI 10.1038/nm.2014
   Nieto-Vazquez I, 2007, DIABETES, V56, P404, DOI 10.2337/db06-0989
   Olefsky JM, 2008, CELL, V134, P914, DOI 10.1016/j.cell.2008.09.001
   Olefsky JM, 2010, ANNU REV PHYSIOL, V72, P219, DOI 10.1146/annurev-physiol-021909-135846
   Quinn LS, 2010, EXP GERONTOL, V45, P106, DOI 10.1016/j.exger.2009.10.012
   Rausch ME, 2008, INT J OBESITY, V32, P451, DOI 10.1038/sj.ijo.0803744
   Regazzetti C, 2010, J BIOL CHEM, V285, P5157, DOI 10.1074/jbc.M109.047688
   Ruffolo SC, 2007, J BIOL CHEM, V282, P30423, DOI 10.1074/jbc.M700697200
   Sabio G, 2009, CELL METAB, V10, P491, DOI 10.1016/j.cmet.2009.09.007
   Salmeen A, 2000, MOL CELL, V6, P1401, DOI 10.1016/S1097-2765(00)00137-4
   Schenk S, 2008, J CLIN INVEST, V118, P2992, DOI 10.1172/JCI34260
   Seely BL, 1996, DIABETES, V45, P1379, DOI 10.2337/diabetes.45.10.1379
   Taniguchi CM, 2006, NAT REV MOL CELL BIO, V7, P85, DOI 10.1038/nrm1837
   Tchkonia T, 2010, AGING CELL, V9, P667, DOI 10.1111/j.1474-9726.2010.00608.x
   Um SH, 2004, NATURE, V431, P200, DOI 10.1038/nature02866
   Valverde AM, 1997, MOL ENDOCRINOL, V11, P595, DOI 10.1210/me.11.5.595
   Valverde AM, 2003, DIABETES, V52, P2239, DOI 10.2337/diabetes.52.9.2239
   Wueest S, 2010, J CLIN INVEST, V120, P191, DOI 10.1172/JCI38388
   Ye JP, 2007, AM J PHYSIOL-ENDOC M, V293, pE1118, DOI 10.1152/ajpendo.00435.2007
   Zabolotny JM, 2008, J BIOL CHEM, V283, P14230, DOI 10.1074/jbc.M800061200
   Zabolotny JM, 2002, DEV CELL, V2, P489, DOI 10.1016/S1534-5807(02)00148-X
NR 44
TC 78
Z9 87
U1 0
U2 15
PU WILEY-BLACKWELL
PI MALDEN
PA COMMERCE PLACE, 350 MAIN ST, MALDEN 02148, MA USA
SN 1474-9718
J9 AGING CELL
JI Aging Cell
PD APR
PY 2012
VL 11
IS 2
BP 284
EP 296
DI 10.1111/j.1474-9726.2011.00786.x
PG 13
WC Cell Biology; Geriatrics & Gerontology
WE Science Citation Index Expanded (SCI-EXPANDED)
SC Cell Biology; Geriatrics & Gerontology
GA 908WF
UT WOS:000301523000014
PM 22221695
OA hybrid
DA 2026-02-13
ER

PT J
AU Miller, B
   Kim, SJ
   Kumagai, H
   Yen, K
   Cohen, P
AF Miller, Brendan
   Kim, Su-Jeong
   Kumagai, Hiroshi
   Yen, Kelvin
   Cohen, Pinchas
TI Mitochondria-derived peptides in aging and healthspan
SO JOURNAL OF CLINICAL INVESTIGATION
LA English
DT Review
ID NEURONAL CELL-DEATH; DNA COPY NUMBER; MOTS-C; LIFE-SPAN;
   CAENORHABDITIS-ELEGANS; INDUCED IMPAIRMENT; MESSENGER-RNAS; HUMANIN;
   MUTATIONS; APOPTOSIS
AB The mechanisms that explain mitochondrial dysfunction in aging and healthspan continue to be studied, but one element has been unexplored: microproteins. Small open reading frames in circular mitochondria DNA can encode multiple microproteins, called mitochondria-derived peptides (MDPs). Currently, eight MDPs have been published: humanin, MOTS-c, and SHLPs 1???6. This Review describes recent advances in microprotein discovery with a focus on MDPs. It discusses what is currently known about MDPs in aging and how this new understanding could add to the way we understand age-related diseases including type 2 diabetes, cancer, and neurodegenerative diseases at the genomic, proteomic, and drug-development levels.
C1 [Miller, Brendan; Kim, Su-Jeong; Kumagai, Hiroshi; Yen, Kelvin; Cohen, Pinchas] Univ Southern Calif, Leonard Davis Sch Gerontol, 3715 McClintock Ave, Los Angeles, CA 90089 USA.
C3 University of Southern California
RP Cohen, P (corresponding author), Univ Southern Calif, Leonard Davis Sch Gerontol, 3715 McClintock Ave, Los Angeles, CA 90089 USA.
EM hassy@usc.edu
RI ; Yen, Kelvin/J-5378-2019
OI Miller, Brendan/0000-0002-7461-7973; Cohen, Pinchas/0000-0002-0035-8366;
   Yen, Kelvin/0000-0003-4595-971X; Kumagai, Hiroshi/0000-0002-0520-6214
FU NIH [R01AG061834, R01AG069698, P30AG068345, R01AG068405, P01AG034906];
   National Institute on Aging [R01AG068405, P30AG068345, R01AG069698]
   Funding Source: NIH RePORTER
FX This work was supported in part by NIH grants R01AG061834, R01AG069698,
   P30AG068345, R01AG068405, and P01AG034906 (to PC).
CR Bachar AR, 2010, CARDIOVASC RES, V88, P360, DOI 10.1093/cvr/cvq191
   Bianconi E, 2013, ANN HUM BIOL, V40, P463, DOI 10.3109/03014460.2013.807878
   Biffi A, 2010, AM J HUM GENET, V86, P904, DOI 10.1016/j.ajhg.2010.05.005
   Bussard KM, 2017, CANCER RES, V77, P6051, DOI 10.1158/0008-5472.CAN-17-1939
   Cai H, 2022, BBA-GEN SUBJECTS, V1866, DOI 10.1016/j.bbagen.2021.130010
   Chaudhari SN, 2017, NAT COMMUN, V8, DOI 10.1038/s41467-017-00274-4
   Cheng ZY, 2014, MOL NUTR FOOD RES, V58, P1739, DOI 10.1002/mnfr.201300747
   Chin RM, 2018, CELL REP, V22, P2818, DOI 10.1016/j.celrep.2018.02.059
   Choudhury AR, 2017, SEMIN CANCER BIOL, V47, P125, DOI 10.1016/j.semcancer.2017.05.001
   Cloutier P, 2020, J PROTEOME RES, V19, P18, DOI 10.1021/acs.jproteome.9b00599
   Cobb LJ, 2016, AGING-US, V8, P796, DOI 10.18632/aging.100943
   Cohen P, 2014, JNCI-J NATL CANCER I, V106, DOI 10.1093/jnci/dju006
   Collins FS, 2004, NATURE, V431, P931, DOI 10.1038/nature03001
   Copeland JM, 2009, CURR BIOL, V19, P1591, DOI 10.1016/j.cub.2009.08.016
   Zárate SC, 2019, FRONT AGING NEUROSCI, V11, DOI 10.3389/fnagi.2019.00123
   D'Souza RF, 2020, AGING-US, V12, P5244, DOI 10.18632/aging.102944
   Du CQ, 2018, PEDIATR DIABETES, V19, P1058, DOI 10.1111/pedi.12685
   Eltermaa M, 2019, BMC RES NOTES, V12, DOI 10.1186/s13104-019-4807-x
   Emser SV, 2021, FRONT GENET, V12, DOI 10.3389/fgene.2021.685806
   Eriksson E, 2014, JNCI-J NATL CANCER I, V106, DOI 10.1093/jnci/djt459
   Fang HZ, 2018, DIABETES, V67, P1441, DOI 10.2337/db17-0974
   Finley LWS, 2012, P NATL ACAD SCI USA, V109, P2931, DOI 10.1073/pnas.1115813109
   Fuku N, 2015, AGING CELL, V14, P921, DOI 10.1111/acel.12389
   Ge QW, 2021, J CLIN INVEST, V131, DOI 10.1172/JCI152911
   Gong ZW, 2022, BBA-GEN SUBJECTS, V1866, DOI 10.1016/j.bbagen.2021.130066
   Gong ZW, 2018, J CELL BIOL, V217, P635, DOI 10.1083/jcb.201606095
   Guo B, 2003, NATURE, V423, P456, DOI 10.1038/nature01627
   Guo BB, 2020, EMBO J, V39, DOI 10.15252/embj.2019102190
   Guo F, 2010, SYNAPSE, V64, P83, DOI 10.1002/syn.20707
   Han K, 2018, J CELL BIOCHEM, V119, P3111, DOI 10.1002/jcb.26452
   Hardy S, 2019, P NATL ACAD SCI USA, V116, P2925, DOI 10.1073/pnas.1815361116
   Hashimoto Y, 2001, P NATL ACAD SCI USA, V98, P6336, DOI 10.1073/pnas.101133498
   Hashimoto Y, 2001, BIOCHEM BIOPH RES CO, V283, P460, DOI 10.1006/bbrc.2001.4765
   Hashimoto Y, 2009, BIOCHEM BIOPH RES CO, V389, P95, DOI 10.1016/j.bbrc.2009.08.095
   Hashimoto Y, 2009, MOL BIOL CELL, V20, P2864, DOI 10.1091/mbc.E09-02-0168
   Huang N, 2021, CELL METAB, V33, P454, DOI 10.1016/j.cmet.2021.01.008
   Hudson G, 2013, NEUROLOGY, V80, P2042, DOI 10.1212/WNL.0b013e318294b434
   Hussain SRA, 2021, FRONT GENET, V12, DOI 10.3389/fgene.2021.627050
   Ikonen M, 2003, P NATL ACAD SCI USA, V100, P13042, DOI 10.1073/pnas.2135111100
   Ikonomidis I, 2020, J THROMB THROMBOLYS, V49, P365, DOI 10.1007/s11239-020-02060-4
   Ji Zhe, 2018, Curr Protoc Mol Biol, V124, pe67, DOI [10.1002/cpmb.67, 10.1002/cpmb.67]
   Jia Y, 2015, APOPTOSIS, V20, P551, DOI 10.1007/s10495-015-1105-5
   Jiang CM, 2017, J ALZHEIMERS DIS, V58, P1, DOI 10.3233/JAD-161141
   Khan SM, 2000, ANN NEUROL, V48, P148, DOI 10.1002/1531-8249(200008)48:2<148::AID-ANA3>3.3.CO;2-Z
   Kim KH, 2018, CELL METAB, V28, P516, DOI 10.1016/j.cmet.2018.06.008
   Kim SJ, 2022, BBA-GEN SUBJECTS, V1866, DOI 10.1016/j.bbagen.2021.130017
   Kim SJ, 2021, GEROSCIENCE, V43, P1113, DOI 10.1007/s11357-020-00262-5
   Kim SJ, 2019, J MOL MED, V97, P487, DOI 10.1007/s00109-019-01758-0
   Kim SJ, 2018, AGING-US, V10, P1239, DOI 10.18632/aging.101463
   Kim SJ, 2017, JOVE-J VIS EXP, DOI 10.3791/56496
   Kim SJ, 2016, ONCOTARGET, V7, P46899, DOI 10.18632/oncotarget.10380
   Klein HU, 2021, MOL NEURODEGENER, V16, DOI 10.1186/s13024-021-00495-8
   Koh M, 2021, P NATL ACAD SCI USA, V118, DOI 10.1073/pnas.2021943118
   Kraja AT, 2019, AM J HUM GENET, V104, P112, DOI 10.1016/j.ajhg.2018.12.001
   Kujoth GC, 2005, SCIENCE, V309, P481, DOI 10.1126/science.1112125
   Kujoth GC, 2007, PLOS GENET, V3, P161, DOI 10.1371/journal.pgen.0030024
   Kumagai H, 2022, BBA-GEN SUBJECTS, V1866, DOI 10.1016/j.bbagen.2021.130048
   Kumagai H, 2021, AM J PHYSIOL-ENDOC M, V320, pE680, DOI 10.1152/ajpendo.00275.2020
   Lakatos A, 2010, NEUROBIOL AGING, V31, P1355, DOI 10.1016/j.neurobiolaging.2010.04.031
   Lakowski B, 1996, SCIENCE, V272, P1010, DOI 10.1126/science.272.5264.1010
   Lee C, 2016, FREE RADICAL BIO MED, V100, P182, DOI 10.1016/j.freeradbiomed.2016.05.015
   Lee C, 2015, CELL METAB, V21, P443, DOI 10.1016/j.cmet.2015.02.009
   Lee C, 2014, AGING CELL, V13, P958, DOI 10.1111/acel.12243
   Lee CH, 2013, TRENDS ENDOCRIN MET, V24, P222, DOI [10.1016/j.technovation.2020.102140, 10.1016/j.tem.2013.01.005]
   Linford NJ, 2006, CANCER RES, V66, P2497, DOI 10.1158/0008-5472.CAN-05-3163
   Liu C, 2019, AM J PHYSIOL-RENAL, V317, pF1122, DOI 10.1152/ajprenal.00202.2019
   Liu XX, 2005, GENE DEV, V19, P2424, DOI 10.1101/gad.1352905
   Lu HY, 2019, INT J MOL SCI, V20, DOI 10.3390/ijms20102456
   Lu HY, 2019, J MOL MED, V97, P473, DOI 10.1007/s00109-018-01738-w
   Lue YH, 2015, ENDOCRINOLOGY, V156, P4511, DOI 10.1210/en.2015-1542
   Maassen JA, 2004, DIABETES, V53, pS103, DOI 10.2337/diabetes.53.2007.S103
   Martinez TF, 2020, NAT CHEM BIOL, V16, P458, DOI 10.1038/s41589-019-0425-0
   McRae AF, 2008, GENOME RES, V18, P911, DOI 10.1101/gr.074872.107
   Mengel-From J, 2014, HUM GENET, V133, P1149, DOI 10.1007/s00439-014-1458-9
   Mercer TR, 2011, CELL, V146, P645, DOI 10.1016/j.cell.2011.06.051
   Michel AM, 2018, NUCLEIC ACIDS RES, V46, pD823, DOI 10.1093/nar/gkx790
   Miller B, 2020, EXP CELL RES, V393, DOI 10.1016/j.yexcr.2020.112056
   Miller B, 2020, TRANSL VIS SCI TECHN, V9, DOI 10.1167/tvst.9.6.25
   Miller B, 2019, CELLS-BASEL, V8, DOI 10.3390/cells8040306
   Mouilleron H, 2016, NUCLEIC ACIDS RES, V44, P14, DOI 10.1093/nar/gkv1218
   Munkácsy E, 2016, PLOS GENET, V12, DOI 10.1371/journal.pgen.1006133
   Muzumdar RH, 2010, ARTERIOSCL THROM VAS, V30, P1940, DOI 10.1161/ATVBAHA.110.205997
   Muzumdar RH, 2009, PLOS ONE, V4, DOI 10.1371/journal.pone.0006334
   Nashine S, 2018, SCI REP-UK, V8, DOI 10.1038/s41598-018-33290-5
   Newsholme P, 2007, J PHYSIOL-LONDON, V583, P9, DOI 10.1113/jphysiol.2007.135871
   Niikura T, 2011, PLOS ONE, V6, DOI 10.1371/journal.pone.0016259
   Novembre J, 2008, NATURE, V456, P98, DOI 10.1038/nature07331
   Oh YK, 2011, ATHEROSCLEROSIS, V219, P65, DOI 10.1016/j.atherosclerosis.2011.06.038
   Okada AK, 2017, SCI REP-UK, V7, DOI 10.1038/s41598-017-08372-5
   Omenn GS, 2021, MOL CELL PROTEOMICS, V20, DOI 10.1016/j.mcpro.2021.100062
   Onofre C, 2015, MOL CELL BIOL, V35, P1376, DOI 10.1128/MCB.01462-14
   Pearce SF, 2021, METHODS MOL BIOL, V2192, P183, DOI 10.1007/978-1-0716-0834-0_14
   Qin Q, 2018, INT J CARDIOL, V254, P23, DOI 10.1016/j.ijcard.2017.12.001
   Ramanjaneya M, 2019, FRONT ENDOCRINOL, V10, DOI 10.3389/fendo.2019.00331
   Rana A, 2017, NAT COMMUN, V8, DOI 10.1038/s41467-017-00525-4
   Rango M, 2006, J CEREBR BLOOD F MET, V26, P283, DOI 10.1038/sj.jcbfm.9600192
   Rathore A, 2018, BIOCHEMISTRY-US, V57, P5564, DOI 10.1021/acs.biochem.8b00726
   Reynolds JC, 2021, NAT COMMUN, V12, DOI 10.1038/s41467-020-20790-0
   Romeo M, 2017, J ALZHEIMERS DIS, V57, P857, DOI 10.3233/JAD-160951
   Rooney JP, 2015, METHODS MOL BIOL, V1241, P23, DOI 10.1007/978-1-4939-1875-1_3
   Rupaimoole R, 2017, NAT REV DRUG DISCOV, V16, P203, DOI 10.1038/nrd.2016.246
   Saghatelianr A, 2015, NAT CHEM BIOL, V11, P909, DOI 10.1038/nchembio.1964
   Sberro H, 2019, CELL, V178, P1245, DOI 10.1016/j.cell.2019.07.016
   Scheckhuber CQ, 2007, NAT CELL BIOL, V9, P99, DOI 10.1038/ncb1524
   Schriner SE, 2005, SCIENCE, V308, P1909, DOI 10.1126/science.1106653
   Sequeira IR, 2021, BBA-GEN SUBJECTS, V1865, DOI 10.1016/j.bbagen.2021.129991
   Shen CJ, 2022, CARDIOVASC ENG TECHN, V13, P651, DOI 10.1007/s13239-021-00589-w
   Shi XX, 2017, MITOCHONDRION, V34, P91, DOI 10.1016/j.mito.2017.02.005
   Singh LN, 2021, PLOS COMPUT BIOL, V17, DOI 10.1371/journal.pcbi.1009594
   Swerdlow RH, 2010, J ALZHEIMERS DIS, V20, pS265, DOI 10.3233/JAD-2010-100339
   Tajima H, 2005, J NEUROSCI RES, V79, P714, DOI 10.1002/jnr.20391
   Tharakan R, 2021, FRONT GENET, V12, DOI 10.3389/fgene.2021.651485
   van Oven M, 2009, HUM MUTAT, V30, pE386, DOI 10.1002/humu.20921
   Vermulst M, 2007, NAT GENET, V39, P540, DOI 10.1038/ng1988
   von Walden F, 2021, J APPL PHYSIOL, V131, P1035, DOI 10.1152/japplphysiol.00706.2019
   Wallace DC, 2012, NAT REV CANCER, V12, P685, DOI 10.1038/nrc3365
   Wang XH, 2018, MOL IMMUNOL, V101, P245, DOI 10.1016/j.molimm.2018.07.008
   Wang XL, 2009, J NEUROSCI, V29, P9090, DOI 10.1523/JNEUROSCI.1357-09.2009
   WARBURG O, 1956, SCIENCE, V123, P309, DOI 10.1126/science.123.3191.309
   Wei M, 2020, CARDIORENAL MED, V10, P42, DOI 10.1159/000503224
   Widlansky ME, 2003, J AM COLL CARDIOL, V42, P1149, DOI 10.1016/S0735-1097(03)00994-X
   Widmer RJ, 2013, AM J PHYSIOL-HEART C, V304, pH393, DOI 10.1152/ajpheart.00765.2012
   WONG A, 1995, GENETICS, V139, P1247
   Woodhead JST, 2021, BBA-GEN SUBJECTS, V1865, DOI 10.1016/j.bbagen.2021.130011
   Wu ZY, 2018, BMC BIOL, V16, DOI 10.1186/s12915-018-0615-3
   Xiao JL, 2017, ONCOTARGET, V8, P94900, DOI 10.18632/oncotarget.20134
   Yao J, 2009, P NATL ACAD SCI USA, V106, P14670, DOI 10.1073/pnas.0903563106
   Yen K, 2018, Scientific Reports, V8, P1
   Yen K, 2020, AGING-US, V12, P11185, DOI 10.18632/aging.103534
   Yen K, 2018, SCI REP-UK, V8, DOI 10.1038/s41598-018-32616-7
   Yen K, 2010, AGE, V32, P39, DOI 10.1007/s11357-009-9110-7
   Ying GG, 2004, J IMMUNOL, V172, P7078, DOI 10.4049/jimmunol.172.11.7078
   Yonova-Doing E, 2021, NAT GENET, V53, P982, DOI 10.1038/s41588-021-00868-1
   Yu WD, 2021, MITOCHONDRION, V58, P135, DOI 10.1016/j.mito.2021.02.010
   Yuan L, 2016, NEUROSCI BULL, V32, P374, DOI 10.1007/s12264-016-0041-x
   Zempo H, 2021, AGING-US, V13, P1692, DOI 10.18632/aging.202529
   Zhai DS, 2017, MOL IMMUNOL, V92, P151, DOI 10.1016/j.molimm.2017.10.017
   Zhang S, 2020, NAT COMMUN, V11, DOI 10.1038/s41467-020-14999-2
   Zhang WJ, 2012, PHARMACOL BIOCHEM BE, V100, P361, DOI 10.1016/j.pbb.2011.09.012
NR 139
TC 83
Z9 89
U1 4
U2 47
PU AMER SOC CLINICAL INVESTIGATION INC
PI ANN ARBOR
PA 2015 MANCHESTER RD, ANN ARBOR, MI 48104 USA
SN 0021-9738
EI 1558-8238
J9 J CLIN INVEST
JI J. Clin. Invest.
PD MAY 2
PY 2022
VL 132
IS 9
AR e158449
DI 10.1172/JCI158449
PG 10
WC Medicine, Research & Experimental
WE Science Citation Index Expanded (SCI-EXPANDED)
SC Research & Experimental Medicine
GA 1K3MZ
UT WOS:000798510600007
PM 35499074
OA Green Submitted, gold
DA 2026-02-13
ER

PT J
AU Engin, AB
   Engin, A
AF Engin, Ayse Basak
   Engin, Atilla
TI The effect of environmental Bisphenol A exposure on breast cancer
   associated with obesity
SO ENVIRONMENTAL TOXICOLOGY AND PHARMACOLOGY
LA English
DT Article
DE Bisphenol A; Breast cancer; Obesity; Telomerase activity; Telomere
   length; Estrogen-receptor-related receptors
ID ESTROGEN-RECEPTOR-ALPHA; GROWTH-FACTOR-I; LEUKOCYTE TELOMERE LENGTH;
   ACCELERATED CELLULAR SENESCENCE; BODY-MASS INDEX; G-PROTEIN; AROMATASE
   EXPRESSION; ADIPOSE-TISSUE; INSULIN-RESISTANCE; OXIDATIVE STRESS
AB Bisphenol A (BPA) is a widely used endocrine disrupter. Its environmental exposure is a causative factor of cell aging via decreasing telomerase activity, thus leading to shortening of telomere length. Epidemiological studies confirm positive associations between BPA exposure and the incidence of obesity and type 2 diabetes (T2DM). Increased urinary BPA levels in obese females are both significantly correlated with shorter relative telomere length and T2DM. BPA is a critically effective endocrine disrupter leading to poor prognosis via the obesityinflammation-aromatase axis in breast cancer. Environmental BPA exposure contributes to the progression of both estrogen dependent and triple negative breast cancers. BPA is a positive regulator of human telomerase reverse transcriptase (hTERT) and it increases the expression of hTERT mRNA in breast cancer cells. BPA exposure can lead to tamoxifen resistance. Among patients treated with chemotherapy, those with persistent high telomerase activity due to BPA are at higher risk of death.
C1 [Engin, Ayse Basak] Gazi Univ, Dept Toxicol, Fac Pharm, TR-06330 Ankara, Turkey.
   [Engin, Atilla] Gazi Univ, Dept Gen Surg, Fac Med, Ankara, Turkey.
C3 Gazi University; Gazi University
RP Engin, AB (corresponding author), Gazi Univ, Dept Toxicol, Fac Pharm, TR-06330 Ankara, Turkey.
EM abengin@gmail.com
OI Engin, Ayse Basak/0000-0003-1300-4644
CR Abe O, 2005, LANCET, V365, P1687, DOI 10.1016/s0140-6736(05)66544-0
   Albanito L, 2008, ENDOCRINOLOGY, V149, P3799, DOI 10.1210/en.2008-0117
   Alonso-Magdalena P, 2006, ENVIRON HEALTH PERSP, V114, P106, DOI [10.1289/ehp.8451, 10.1289/ehp.8062]
   Alonso-Magdalena P, 2008, PLOS ONE, V3, DOI 10.1371/journal.pone.0002069
   Arenholt-Bindslev D, 1999, Clin Oral Investig, V3, P120, DOI 10.1007/s007840050089
   Ariazi EA, 2006, CURR TOP MED CHEM, V6, P203, DOI 10.2174/1568026610606030203
   ARIEMMA F, 2016, PLOS ONE, V11, DOI DOI 10.1371/JOURNAL.PONE.0150762
   Arpino G, 2009, ONCOLOGY-BASEL, V77, P23, DOI 10.1159/000258493
   Atlas E, 2019, SCI REP-UK, V9, DOI 10.1038/s41598-019-52505-x
   Awada Z, 2019, J EXPO SCI ENV EPID, V29, P118, DOI 10.1038/s41370-018-0030-4
   Babizhayev Mark A, 2014, Recent Pat Drug Deliv Formul, V8, P163
   Belardi V, 2013, J MAMMARY GLAND BIOL, V18, P277, DOI 10.1007/s10911-013-9303-7
   Ben-Jonathan N, 2009, MOL CELL ENDOCRINOL, V304, P49, DOI 10.1016/j.mce.2009.02.022
   Bhatt S, 2012, MOL CELL BIOL, V32, P1928, DOI 10.1128/MCB.06561-11
   Bilinski T, 2015, ONCOTARGET, V6, P12909, DOI 10.18632/oncotarget.4271
   Brodie A, 1997, J STEROID BIOCHEM, V61, P281
   Calado RT, 2009, BLOOD, V114, P2236, DOI 10.1182/blood-2008-09-178871
   Calippe B, 2010, J IMMUNOL, V185, P1169, DOI 10.4049/jimmunol.0902383
   Carmeci C, 1997, GENOMICS, V45, P607, DOI 10.1006/geno.1997.4972
   Carrillo J, 2014, CLIN TRANSL ONCOL, V16, P529, DOI 10.1007/s12094-013-1112-3
   Casals-Casas C, 2011, ANNU REV PHYSIOL, V73, P135, DOI 10.1146/annurev-physiol-012110-142200
   Castillo-Sanchez R, 2020, TOXICOL IN VITRO, V66, DOI 10.1016/j.tiv.2020.104871
   Catalano S, 2003, J BIOL CHEM, V278, P28668, DOI 10.1074/jbc.M301695200
   Cerone MA, 2006, MOL CANCER THER, V5, P1669, DOI 10.1158/1535-7163.MCT-06-0033
   Chan DSM, 2014, ANN ONCOL, V25, P1901, DOI 10.1093/annonc/mdu042
   Chen D, 2012, MOL CELL ENDOCRINOL, V355, P114, DOI 10.1016/j.mce.2012.01.027
   Chen D, 2011, MOL ENDOCRINOL, V25, P767, DOI 10.1210/me.2010-0368
   Chevalier N, 2015, REV ENDOCR METAB DIS, V16, P299, DOI 10.1007/s11154-016-9333-8
   Cho NH, 2018, DIABETES RES CLIN PR, V138, P271, DOI 10.1016/j.diabres.2018.02.023
   Cimmino I, 2019, J MOL ENDOCRINOL, V63, P273, DOI 10.1530/JME-18-0265
   D'Esposito V, 2012, DIABETOLOGIA, V55, P2811, DOI 10.1007/s00125-012-2629-7
   Dairkee SH, 2008, CANCER RES, V68, P2076, DOI 10.1158/0008-5472.CAN-07-6526
   De Filippis E, 2018, PLOS ONE, V13, DOI 10.1371/journal.pone.0201122
   Deb P, 2016, GENE, V590, P234, DOI 10.1016/j.gene.2016.05.009
   Deblois G, 2013, NAT REV CANCER, V13, P27, DOI 10.1038/nrc3396
   Desai M, 2018, J DEV ORIG HLTH DIS, V9, P678, DOI 10.1017/S2040174418000600
   Dong S, 2011, ENVIRON POLLUT, V159, P212, DOI 10.1016/j.envpol.2010.09.004
   Dorgan JF, 2002, JNCI-J NATL CANCER I, V94, P606
   Duan YS, 2018, ENVIRON POLLUT, V243, P1719, DOI 10.1016/j.envpol.2018.09.093
   Durando M, 2007, ENVIRON HEALTH PERSP, V115, P80, DOI 10.1289/ehp.9282
   el Bouazzaoui F, 2014, INT J OBESITY, V38, P746, DOI 10.1038/ijo.2013.175
   Elsawaf Z, 2011, BREAST CARE, V6, P273, DOI 10.1159/000331643
   Engin A, 2017, ADV EXP MED BIOL, V960, P571, DOI 10.1007/978-3-319-48382-5_25
   Engin A, 2017, ADV EXP MED BIOL, V960, P135, DOI 10.1007/978-3-319-48382-5_6
   Engin AB, 2019, J MOL ENDOCRINOL, V62, pR201, DOI 10.1530/JME-18-0252
   Engin AB, 2017, ADV EXP MED BIOL, V960, P197, DOI 10.1007/978-3-319-48382-5_8
   Ennour-Idrissi K, 2017, CANCER EPIDEM BIOMAR, V26, P3, DOI 10.1158/1055-9965.EPI-16-0343
   Epel ES, 2009, HORM-INT J ENDOCRINO, V8, P7, DOI 10.14310/horm.2002.1217
   Fagan D, 2008, J MAMMARY GLAND BIOL, V13, P423, DOI 10.1007/s10911-008-9098-0
   Fenichel P, 2013, ANN ENDOCRINOL-PARIS, V74, P211, DOI 10.1016/j.ando.2013.04.002
   Ferguson RD, 2013, VITAM HORM, V93, P51, DOI 10.1016/B978-0-12-416673-8.00010-1
   Fernandez MF, 2007, REPROD TOXICOL, V24, P259, DOI 10.1016/j.reprotox.2007.06.007
   FRITTITTA L, 1993, BREAST CANCER RES TR, V25, P73, DOI 10.1007/BF00662403
   Garcia MR, 2017, CELL METAB, V26, P842, DOI 10.1016/j.cmet.2017.09.018
   Geisler H, 2003, J STEROID BIOCHEM, V86, P245, DOI 10.1016/S0960-0760(03)00364-9
   Giguère V, 2002, TRENDS ENDOCRIN MET, V13, P220, DOI 10.1016/S1043-2760(02)00592-1
   Giovannucci E, 2001, J NUTR, V131, p3109S, DOI 10.1093/jn/131.11.3109S
   Giovannucci E, 2010, DIABETES CARE, V33, P1674, DOI 10.2337/dc10-0666
   Girgert R, 2012, BREAST CANCER RES TR, V134, P199, DOI 10.1007/s10549-012-1968-x
   Gould JC, 1998, MOL CELL ENDOCRINOL, V142, P203, DOI 10.1016/S0303-7207(98)00084-7
   Gupta PB, 2007, CANCER RES, V67, P2062, DOI 10.1158/0008-5472.CAN-06-3895
   Hallows SE, 2012, J PREGNANCY, V2012, DOI 10.1155/2012/638476
   Hawsawi Y, 2013, BBA-REV CANCER, V1836, P345, DOI 10.1016/j.bbcan.2013.10.005
   Heaphy CM, 2011, MODERN PATHOL, V24, P194, DOI 10.1038/modpathol.2010.198
   Herz C, 2017, SCI REP-UK, V7, DOI 10.1038/s41598-017-15978-2
   Hiroi H, 1999, ENDOCR J, V46, P773, DOI 10.1507/endocrj.46.773
   Hong SH, 2017, CLIN ENDOCRINOL, V86, P506, DOI 10.1111/cen.13270
   Horard B, 2003, J MOL ENDOCRINOL, V31, P349, DOI 10.1677/jme.0.0310349
   Hsu LH, 2019, INT J MOL SCI, V20, DOI 10.3390/ijms20020306
   Huang B, 2019, ENVIRON SCI POLLUT R, V26, P2353, DOI 10.1007/s11356-018-3780-6
   Huang FM, 2019, ENVIRON TOXICOL, V34, P486, DOI 10.1002/tox.22702
   Huang FM, 2018, FOOD CHEM TOXICOL, V122, P215, DOI 10.1016/j.fct.2018.09.078
   Hugo ER, 2008, ENVIRON HEALTH PERSP, V116, P1642, DOI 10.1289/ehp.11537
   Hwang KA, 2013, TOXICOL APPL PHARM, V272, P637, DOI 10.1016/j.taap.2013.07.027
   Hwang S, 2018, BMC ENDOCR DISORD, V18, DOI 10.1186/s12902-018-0310-y
   Ignatov T, 2020, ARCH GYNECOL OBSTET, V301, P565, DOI 10.1007/s00404-019-05384-6
   Ignatov T, 2019, BREAST CANCER RES TR, V174, P121, DOI 10.1007/s10549-018-5064-8
   Ikezuki Y, 2002, HUM REPROD, V17, P2839, DOI 10.1093/humrep/17.11.2839
   Ishido Masami, 2004, Environ Sci, V11, P163
   Jackson JG, 1998, J BIOL CHEM, V273, P9994, DOI 10.1074/jbc.273.16.9994
   Jaffiol C, 1999, B ACAD NAT MED PARIS, V183, P1761
   Jenkins S, 2011, ENVIRON HEALTH PERSP, V119, P1604, DOI 10.1289/ehp.1103850
   Jensen EV, 2003, CLIN CANCER RES, V9, P1980
   Jung J, 2019, TOXICOL RES-GER, V35, P209
   Kaplan RC, 2009, J GERONTOL A-BIOL, V64, P1103, DOI 10.1093/gerona/glp036
   Katchy A, 2014, TOXICOL SCI, V138, P21, DOI 10.1093/toxsci/kft271
   Kaya Z, 2017, J CLIN LAB ANAL, V31, DOI 10.1002/jcla.22083
   Khandekar MJ, 2011, NAT REV CANCER, V11, P886, DOI 10.1038/nrc3174
   Kim JY, 2010, TOXICOL LETT, V193, P200, DOI 10.1016/j.toxlet.2010.01.011
   Kim JY, 2017, J BIOMED RES, V31, P358, DOI 10.7555/JBR.31.20160162
   Kimura A, 2004, ONCOGENE, V23, P4505, DOI 10.1038/sj.onc.1207582
   Kjaer TW, 2018, CLIN OBES, V8, P88, DOI 10.1111/cob.12233
   Klotz DM, 2000, ENDOCRINOLOGY, V141, P3430, DOI 10.1210/en.141.9.3430
   Konieczna Aleksandra, 2015, Rocz Panstw Zakl Hig, V66, P5
   Kortenkamp A, 2006, INT J ANDROL, V29, P193, DOI 10.1111/j.1365-2605.2005.00613.x
   Kuhlow D, 2010, AGING-US, V2, P650, DOI 10.18632/aging.100200
   Kyo S, 1997, CANCER RES, V57, P610
   Kyo S, 1999, CANCER RES, V59, P5917
   Lakowa N, 2015, BIOCHEM BIOPH RES CO, V457, P426, DOI 10.1016/j.bbrc.2014.12.122
   Lamy E, 2013, PLOS ONE, V8, DOI 10.1371/journal.pone.0053240
   LaPensee EW, 2009, ENVIRON HEALTH PERSP, V117, P175, DOI 10.1289/ehp.11788
   Legeay S, 2017, FUND CLIN PHARMACOL, V31, P594, DOI 10.1111/fcp.12300
   Li L, 2015, CELL BIOCHEM BIOPHYS, V71, P63, DOI 10.1007/s12013-014-0163-6
   Lin J, 2010, J IMMUNOL METHODS, V352, P71, DOI 10.1016/j.jim.2009.09.012
   Lu DS, 2001, CANCER RES, V61, P6755
   Lu LG, 2011, BREAST CANCER RES, V13, DOI 10.1186/bcr2893
   Luiten RM, 2003, BLOOD, V101, P4512, DOI 10.1182/blood-2002-07-2018
   Lumeng CN, 2011, J CLIN INVEST, V121, P2111, DOI 10.1172/JCI57132
   MACDOUGALD OA, 1995, ANNU REV BIOCHEM, V64, P345, DOI 10.1146/annurev.bi.64.070195.002021
   Mahemuti L, 2018, ARCH TOXICOL, V92, P1453, DOI 10.1007/s00204-017-2150-3
   Malumbres Marcos, 2003, Prog Cell Cycle Res, V5, P5
   Martinez-Pinna J, 2019, DIABETOLOGIA, V62, P1667, DOI 10.1007/s00125-019-4925-y
   Masuno H, 2002, J LIPID RES, V43, P676
   Masuno H, 2005, TOXICOL SCI, V84, P319, DOI 10.1093/toxsci/kfi088
   Matsui-Hirai H, 2011, J PHARMACOL EXP THER, V337, P591, DOI 10.1124/jpet.110.177584
   Matsushima A, 2010, ENVIRON HEALTH PERSP, V118, P1267, DOI 10.1289/ehp.0901819
   McTiernan A, 2003, J CLIN ONCOL, V21, P1961, DOI 10.1200/JCO.2003.07.057
   Misiti S, 2000, MOL CELL BIOL, V20, P3764, DOI 10.1128/MCB.20.11.3764-3771.2000
   Monickaraj F, 2012, CLIN BIOCHEM, V45, P1432, DOI 10.1016/j.clinbiochem.2012.07.097
   Morris PG, 2011, CANCER PREV RES, V4, P1021, DOI 10.1158/1940-6207.CAPR-11-0110
   Murray TJ, 2007, REPROD TOXICOL, V23, P383, DOI 10.1016/j.reprotox.2006.10.002
   Musgrove EA, 2009, NAT REV CANCER, V9, P631, DOI 10.1038/nrc2713
   Nadal A, 2009, MOL CELL ENDOCRINOL, V304, P63, DOI 10.1016/j.mce.2009.02.016
   Nam SY, 1997, INT J OBESITY, V21, P355, DOI 10.1038/sj.ijo.0800412
   Nan WQ, 2015, EXPERT OPIN THER TAR, V19, P849, DOI 10.1517/14728222.2015.1016500
   Neilson Heather K, 2014, Curr Nutr Rep, V3, P22
   Newbold RR, 2009, ENVIRON HEALTH PERSP, V117, P879, DOI 10.1289/ehp.0800045
   Nishikawa M, 2010, ENVIRON HEALTH PERSP, V118, P1196, DOI 10.1289/ehp.0901575
   Ohlstein JF, 2014, J MOL ENDOCRINOL, V53, P345, DOI 10.1530/JME-14-0052
   Okada H, 2008, ENVIRON HEALTH PERSP, V116, P32, DOI 10.1289/ehp.10587
   PAPA V, 1990, J CLIN INVEST, V86, P1503, DOI 10.1172/JCI114868
   Patterson AR, 2015, MOL ENDOCRINOL, V29, P384, DOI 10.1210/me.2014-1237
   Pollak M, 2008, NAT REV CANCER, V8, P915, DOI 10.1038/nrc2536
   Pollak MN, 2004, NAT REV CANCER, V4, P505, DOI 10.1038/nrc1387
   Poloni A, 2015, J CELL PHYSIOL, V230, P1525, DOI 10.1002/jcp.24898
   POWELL DR, 1991, J BIOL CHEM, V266, P18868
   Pupo M, 2012, ENVIRON HEALTH PERSP, V120, P1177, DOI 10.1289/ehp.1104526
   Purohit A, 2002, BREAST CANCER RES, V4, P65, DOI 10.1186/bcr425
   Qin XY, 2012, CANCER BIOL THER, V13, P296, DOI 10.4161/cbt.18942
   Qu SM, 2013, AM J EPIDEMIOL, V177, P617, DOI 10.1093/aje/kws291
   Quesada I, 2002, FASEB J, V16, P1671, DOI 10.1096/fj.02-0313fje
   Rancière F, 2019, ENVIRON HEALTH PERSP, V127, DOI 10.1289/EHP5159
   Rancière F, 2015, ENVIRON HEALTH-GLOB, V14, DOI 10.1186/s12940-015-0036-5
   Ren H, 2010, BIOCHEM BIOPH RES CO, V394, P59, DOI 10.1016/j.bbrc.2010.02.093
   Renehan AG, 2006, TRENDS ENDOCRIN MET, V17, P328, DOI 10.1016/j.tem.2006.08.006
   Riggins RB, 2010, ENDOCR-RELAT CANCER, V17, pR213, DOI 10.1677/ERC-10-0058
   Rochester JR, 2013, REPROD TOXICOL, V42, P132, DOI 10.1016/j.reprotox.2013.08.008
   Rogers JA, 2013, MOL IMMUNOL, V53, P421, DOI 10.1016/j.molimm.2012.09.013
   Roos G, 1998, INT J CANCER, V79, P343, DOI 10.1002/(SICI)1097-0215(19980821)79:4<343::AID-IJC6>3.0.CO;2-V
   Ropero AB, 2008, INT J ANDROL, V31, P194, DOI 10.1111/j.1365-2605.2007.00832.x
   Rufer N, 2001, BLOOD, V98, P597, DOI 10.1182/blood.V98.3.597
   Sabanayagam C, 2013, ACTA DIABETOL, V50, P625, DOI 10.1007/s00592-013-0472-z
   Saito T, 1997, BIOCHEM BIOPH RES CO, V231, P610, DOI 10.1006/bbrc.1997.6164
   Sajiki J, 2003, CHEMOSPHERE, V51, P55, DOI 10.1016/S0045-6535(02)00789-0
   Sakurai K, 2004, BRIT J PHARMACOL, V141, P209, DOI 10.1038/sj.bjp.0705520
   Satoh M, 2008, ATHEROSCLEROSIS, V198, P347, DOI 10.1016/j.atherosclerosis.2007.09.040
   Schelbert KB, 2009, PRIMARY CARE, V36, P271, DOI 10.1016/j.pop.2009.01.009
   Seachrist DD, 2016, REPROD TOXICOL, V59, P167, DOI 10.1016/j.reprotox.2015.09.006
   Shafei A, 2018, ENVIRON SCI POLLUT R, V25, P23624, DOI 10.1007/s11356-018-2540-y
   Shankar A, 2011, J CLIN ENDOCR METAB, V96, P3822, DOI 10.1210/jc.2011-1682
   Sharma VK, 2019, DIABETES METAB SYND, V13, P1193, DOI 10.1016/j.dsx.2019.01.011
   Sheng ZG, 2019, J ENVIRON SCI, V75, P1, DOI 10.1016/j.jes.2018.05.002
   Silva E, 2002, ENVIRON SCI TECHNOL, V36, P1751, DOI 10.1021/es0101227
   Sjöström M, 2014, BREAST CANCER RES TR, V145, P61, DOI 10.1007/s10549-014-2936-4
   Skurk T, 2007, J CLIN ENDOCR METAB, V92, P1023, DOI 10.1210/jc.2006-1055
   Somm E, 2009, ENVIRON HEALTH PERSP, V117, P1549, DOI 10.1289/ehp.11342
   Sonavane M, 2019, CRIT REV TOXICOL, V49, P371, DOI 10.1080/10408444.2019.1621263
   Song HX, 2015, TOXICOL IN VITRO, V30, P521, DOI 10.1016/j.tiv.2015.09.009
   Soriano S, 2012, PLOS ONE, V7, DOI 10.1371/journal.pone.0031109
   Soto AM, 1997, ENVIRON HEALTH PERSP, V105, P647, DOI 10.2307/3433384
   Soto AM, 2008, BASIC CLIN PHARMACOL, V102, P125, DOI 10.1111/j.1742-7843.2007.00165.x
   Soundararajan A, 2019, SCI TOTAL ENVIRON, V689, P1201, DOI 10.1016/j.scitotenv.2019.06.391
   Soundararajan A, 2019, MOL CELL BIOCHEM, V458, P171, DOI 10.1007/s11010-019-03540-9
   Steiman J, 2013, AM J SURG, V206, P698, DOI 10.1016/j.amjsurg.2013.07.014
   Subbaramaiah K, 2012, CANCER DISCOV, V2, P356, DOI 10.1158/2159-8290.CD-11-0241
   Sun WL, 2014, TUMOR BIOL, V35, P9111, DOI 10.1007/s13277-014-2152-1
   Takahashi A, 2004, J BIOMED MATER RES B, V71B, P214, DOI 10.1002/jbm.b.30085
   Takayanagi S, 2006, TOXICOL LETT, V167, P95, DOI 10.1016/j.toxlet.2006.08.012
   Tamura Y, 2016, GERIATR GERONTOL INT, V16, P66, DOI 10.1111/ggi.12738
   Tan L, 2015, TOXICOL LETT, V235, P75, DOI 10.1016/j.toxlet.2015.03.010
   Tanaka M, 1998, AM J PATHOL, V153, P1985, DOI 10.1016/S0002-9440(10)65712-4
   Thomas P, 2005, ENDOCRINOLOGY, V146, P624, DOI 10.1210/en.2004-1064
   Tilg H, 2008, MOL MED, V14, P222, DOI 10.2119/2007-00119.Tilg
   Uziel O, 2010, PLOS ONE, V5, DOI 10.1371/journal.pone.0009132
   Vagia E, 2020, CANCERS, V12, DOI 10.3390/cancers12040916
   VAGUE P, 1986, METABOLISM, V35, P250, DOI 10.1016/0026-0495(86)90209-X
   Valentino R, 2013, PLOS ONE, V8, DOI 10.1371/journal.pone.0082099
   Vandenberg LN, 2006, J STEROID BIOCHEM, V101, P263, DOI 10.1016/j.jsbmb.2006.06.028
   Vandenberg LN, 2010, ENVIRON HEALTH PERSP, V118, P1055, DOI 10.1289/ehp.0901716
   Vergel M, 2010, CLIN TRANSL ONCOL, V12, P410, DOI 10.1007/s12094-010-0528-2
   Vidacek NS, 2018, J GERONTOL A-BIOL, V73, P39, DOI 10.1093/gerona/glx082
   Wang B, 2019, DIABETOLOGIA, V62, P1591, DOI 10.1007/s00125-019-4898-x
   Wang J, 2016, CANCER EPIDEMIOL, V42, P1, DOI 10.1016/j.canep.2016.02.010
   Wang TW, 2017, SCI REP-UK, V7, DOI 10.1038/s41598-017-07544-7
   Weigelt B, 2005, NAT REV CANCER, V5, P591, DOI 10.1038/nrc1670
   Weinstein D, 2009, DIABETES-METAB RES, V25, P41, DOI 10.1002/dmrr.912
   Welshons WV, 2006, ENDOCRINOLOGY, V147, pS56, DOI 10.1210/en.2005-1159
   Widjaja A, 1997, J CLIN ENDOCR METAB, V82, P654, DOI 10.1210/jc.82.2.654
   Williams GP, 2019, MOL CELL ENDOCRINOL, V486, P55, DOI 10.1016/j.mce.2019.02.016
   Wozniak AL, 2005, ENVIRON HEALTH PERSP, V113, P431, DOI 10.1289/ehp.7505
   Wright HM, 2000, J BIOL CHEM, V275, P1873, DOI 10.1074/jbc.275.3.1873
   Xin F, 2014, MUTAT RES-GEN TOX EN, V769, P29, DOI 10.1016/j.mrgentox.2014.04.019
   Xu FY, 2017, ENVIRON POLLUT, V231, P1609, DOI 10.1016/j.envpol.2017.09.069
   Yaguchi T, 2019, MOL CELL BIOCHEM, V452, P41, DOI 10.1007/s11010-018-3410-0
   Yu TH, 2020, MOL CELL ENDOCRINOL, V506, DOI 10.1016/j.mce.2020.110762
   Yu TH, 2014, J STEROID BIOCHEM, V143, P392, DOI 10.1016/j.jsbmb.2014.05.003
   Zhang XT, 2013, ENDOCRINOLOGY, V154, P1990, DOI 10.1210/en.2013-1116
   Zhang XL, 2016, BASIC CLIN PHARMACOL, V119, P389, DOI 10.1111/bcpt.12591
   Zhao HY, 2012, CLIN BIOCHEM, V45, P1602, DOI 10.1016/j.clinbiochem.2012.08.024
   Zhou JF, 2001, CANCER RES, V61, P2328
   Zhou Y, 2019, ENVIRON POLLUT, V254, DOI 10.1016/j.envpol.2019.07.089
NR 211
TC 33
Z9 36
U1 0
U2 43
PU ELSEVIER
PI AMSTERDAM
PA RADARWEG 29, 1043 NX AMSTERDAM, NETHERLANDS
SN 1382-6689
EI 1872-7077
J9 ENVIRON TOXICOL PHAR
JI Environ. Toxicol. Pharmacol.
PD JAN
PY 2021
VL 81
AR 103544
DI 10.1016/j.etap.2020.103544
PG 14
WC Environmental Sciences; Pharmacology & Pharmacy; Toxicology
WE Science Citation Index Expanded (SCI-EXPANDED)
SC Environmental Sciences & Ecology; Pharmacology & Pharmacy; Toxicology
GA PQ7WN
UT WOS:000606755900002
PM 33161112
DA 2026-02-13
ER

PT J
AU Ettcheto, M
   Sánchez-López, E
   Gómez-Mínguez, Y
   Cabrera, H
   Busquets, O
   Beas-Zarate, C
   García, ML
   Carro, E
   Casadesus, G
   Auladell, C
   Carrera, MV
   Folch, J
   Camins, A
AF Ettcheto, Miren
   Sanchez-Lopez, Elena
   Gomez-Minguez, Yaiza
   Cabrera, Henrry
   Busquets, Oriol
   Beas-Zarate, Carlos
   Luisa Garcia, Maria
   Carro, Eva
   Casadesus, Gemma
   Auladell, Carme
   Vazquez Carrera, Manuel
   Folch, Jaume
   Camins, Antoni
TI Peripheral and Central Effects of Memantine in a Mixed Preclinical Mice
   Model of Obesity and Familial Alzheimer's Disease
SO MOLECULAR NEUROBIOLOGY
LA English
DT Article
DE Memantine; Obesity; Diabetes; APPswe/PS1dE9; High-fat diet; Alzheimer's
   disease
ID BRAIN INSULIN-RESISTANCE; APP/PS1 TRANSGENIC MICE;
   CENTRAL-NERVOUS-SYSTEM; AMYLOID-BETA; RECEPTOR ANTAGONISTS; THERAPEUTIC
   TARGETS; GLUCOSE-METABOLISM; DIABETES TREATMENT; COGNITIVE DECLINE; DRUG
   DEVELOPMENT
AB There is growing evidence that obesity associated with type 2 diabetes mellitus (T2DM) and aging are risk factors for the development of Alzheimer's disease (AD). However, the molecular mechanisms through which obesity interacts with beta-amyloid (A beta) to promote cognitive decline remains poorly understood. Memantine (MEM), a N-methyl-D-aspartate receptor antagonist, is currently used for the treatment of AD. Nonetheless, few studies have reported its effects on genetic preclinical models of this neurodegenerative disease exacerbated with high-fat diet (HFD)-induced obesity. Therefore, the present research aims to elucidate the effects of MEM on familial AD HFD-induced insulin resistance and learning and memory impairment. Furthermore, it aspires to determine the possible underlying mechanisms that connect AD to T2DM. Wild type and APPswe/PS1dE9 mice were used in this study. The animals were fed with either chow or HFD until 6 months of age, and they were treated with MEM-supplemented water (30 mg/kg) during the last 12 weeks. Our study demonstrates that MEM improves the metabolic consequences produced by HFD in this model of familial AD. Behavioural assessments confirmed that the treatment also improves animals learning abilities and decreases memory loss. Moreover, MEM treatment improves brain insulin signalling upregulating AKT, as well as cyclic adenosine monophosphate response element binding (CREB) expression, and modulates the amyloidogenic pathway, which, in turn, reduced the accumulation of A beta. Moreover, this drug increases the activation of molecules involved with insulin signalling in the liver, such as insulin receptor substrate 2 (IRS2), which is a key protein regulating hepatic resistance to insulin. These results provide new insight into the role of MEM not only in the occurrence of AD treatment, hut also in its potential application on peripheral metabolic disorders where A beta plays a key role, as is the case of T2DM.
C1 [Ettcheto, Miren; Gomez-Minguez, Yaiza; Cabrera, Henrry; Busquets, Oriol; Vazquez Carrera, Manuel; Camins, Antoni] Univ Barcelona, Dept Farmacol Toxicol & Quim Terapeut, Unitat Farmacol & Farmacognosia, Fac Farm & Ciencies Alimentacio, Av Joan 23 S-N, E-08028 Barcelona, Spain.
   [Ettcheto, Miren; Sanchez-Lopez, Elena; Busquets, Oriol; Folch, Jaume; Camins, Antoni] Inst Salud Carlos III, Biomed Res Networking Ctr Neurodegenerat Dis CIBE, Madrid, Spain.
   [Ettcheto, Miren; Busquets, Oriol; Folch, Jaume] Univ Rovira & Virgili, Unitat Bioquim & Biotecnol, Fac Med & Ciencies Salut, Tarragona, Spain.
   [Ettcheto, Miren; Busquets, Oriol; Camins, Antoni] Univ Barcelona, Inst Neurociencias, Barcelona, Spain.
   [Sanchez-Lopez, Elena; Luisa Garcia, Maria] Univ Barcelona, Unitat Farm Tecnol Farmaceut & Fis Quim, Fac Farm & Ciencies Alimentacio, Barcelona, Spain.
   [Sanchez-Lopez, Elena; Luisa Garcia, Maria] Univ Barcelona, Inst Nanosci & Nanotechnol IN2UB, Barcelona, Spain.
   [Beas-Zarate, Carlos] Univ Guadalajara, Dept Biol Celular & Mol, CUCBA, Sierra Mojada 800, Guadalajara 44340, Jalisco, Mexico.
   [Beas-Zarate, Carlos] Div Neurociencias, Sierra Mojada 800, Guadalajara 44340, Jalisco, Mexico.
   [Carro, Eva] Inst Invest Hosp 12 Octubre I 12, Neurodegenerat Disorders Grp, Madrid, Spain.
   [Casadesus, Gemma] Kent State Univ, Dept Biol Sci, Kent, OH 44242 USA.
   [Auladell, Carme] Univ Barcelona, Fac Biol, Dept Biol Cellular, Barcelona, Spain.
   [Vazquez Carrera, Manuel] IBUB, Barcelona, Spain.
   [Vazquez Carrera, Manuel] Inst Salud Carlos III, CIBERDEM, Spanish Biomed Res Ctr Diabet & Associated Metab, Barcelona, Spain.
   [Vazquez Carrera, Manuel] Hosp St Joan de Deu, Res Inst, Barcelona, Spain.
C3 University of Barcelona; Instituto de Salud Carlos III; Universitat
   Rovira i Virgili; Consejo Superior de Investigaciones Cientificas
   (CSIC); Universidad Miguel Hernandez de Elche; CSIC-UMH - Instituto de
   Neurociencias de Alicante (IN); University of Barcelona; University of
   Barcelona; University of Barcelona; Universidad de Guadalajara; Hospital
   Universitario 12 de Octubre; University System of Ohio; Kent State
   University; Kent State University Kent; Kent State University Salem;
   University of Barcelona; University of Barcelona; Instituto de Salud
   Carlos III; CIBER - Centro de Investigacion Biomedica en Red; CIBERDEM;
   University of Barcelona
RP Camins, A (corresponding author), Univ Barcelona, Dept Farmacol Toxicol & Quim Terapeut, Unitat Farmacol & Farmacognosia, Fac Farm & Ciencies Alimentacio, Av Joan 23 S-N, E-08028 Barcelona, Spain.; Camins, A (corresponding author), Inst Salud Carlos III, Biomed Res Networking Ctr Neurodegenerat Dis CIBE, Madrid, Spain.; Camins, A (corresponding author), Univ Barcelona, Inst Neurociencias, Barcelona, Spain.
EM camins@ub.edu
RI Sánchez López, Elena/O-7645-2018; García, M Luisa/G-3288-2012; Camins,
   Antoni/J-5126-2019; Folch, Jaume/L-3366-2014; Carro, Eva/D-6240-2018;
   Busquets Figueras, Oriol/L-2624-2017; Vazquez-Carrera,
   Manuel/H-2612-2015; Figueras, Oriol/L-2624-2017
OI Sánchez López, Elena/0000-0003-2571-108X; García, M
   Luisa/0000-0002-4526-3344; Camins, Antoni/0000-0002-1229-5956;
   Gómez-Mínguez, Yaiza/0000-0002-3428-7527; Casadesus,
   Gemma/0000-0002-5206-5637; Carro, Eva/0000-0002-6504-4579; Ettcheto,
   Miren/0000-0002-4301-7297; Busquets Figueras, Oriol/0000-0002-1372-9699;
   Vazquez-Carrera, Manuel/0000-0001-7138-8207; 
FU Spanish Ministry of Science and Innovation [SAF2017-84283-R,
   SAF2015-64146-R, PI2016/01, CB06/05/0024, CB07/08/003]; European
   Regional Development Founds; Generalitat de Catalunya [2014SGR-525];
   FPI-MICINN [BES-2012-026083]; National Institutes of Health
   [1R15AG050292-01A1];  [MAT 2014-59134-R];  [2014SGR-1023]
FX This work was supported by the Spanish Ministry of Science and
   Innovation SAF2017-84283-R to AC, SAF2015-64146-R to MVC, PI2016/01,
   CB06/05/0024 (CIBERNED), CB07/08/003 (CIBERDEM), the European Regional
   Development Founds and the MAT 2014-59134-R project. Research team from
   UB and URV belongs to 2014SGR-525 from Generalitat de Catalunya. ESL and
   MLG belong to 2014SGR-1023 and the second author, ESL, acknowledges the
   Ph.D. scholarship FPI-MICINN (BES-2012-026083). GC acknowledges The
   National Institutes of Health (1R15AG050292-01A1).
CR Accardi G, 2012, REJUV RES, V15, P217, DOI 10.1089/rej.2011.1289
   Alley GM, 2010, J NEUROSCI RES, V88, P143, DOI 10.1002/jnr.22172
   Almeida AA, 2007, J CHROMATOGR B, V848, P311, DOI 10.1016/j.jchromb.2006.10.045
   Arrieta-Cruz I, 2016, REV INVEST CLIN, V68, P53
   Arrieta-Cruz I, 2015, J ALZHEIMERS DIS, V46, P843, DOI 10.3233/JAD-131865
   Bahramian A, 2016, BEHAV BRAIN RES, V311, P247, DOI 10.1016/j.bbr.2016.05.046
   Baquedano E, 2016, DIS MODEL MECH, V9, P573, DOI 10.1242/dmm.023515
   Bedse G, 2015, FRONT NEUROSCI-SWITZ, V9, DOI 10.3389/fnins.2015.00204
   Biessels GJ, 2015, NAT REV NEUROSCI, V16, P660, DOI 10.1038/nrn4019
   Clarke JR, 2015, EMBO MOL MED, V7, P190, DOI 10.15252/emmm.201404183
   Craft S, 2012, NAT REV NEUROL, V8, P360, DOI 10.1038/nrneurol.2012.112
   Danysz W, 2000, NEUROTOX RES, V2, P85, DOI 10.1007/BF03033787
   De Felice FG, 2015, DIABETES, V64, P3653, DOI 10.2337/dbi15-0011
   De Felice FG, 2014, DIABETES, V63, P2262, DOI 10.2337/db13-1954
   De Felice FG, 2014, ALZHEIMERS DEMENT, V10, pS26, DOI 10.1016/j.jalz.2013.12.004
   de la Monte SM, 2005, J ALZHEIMERS DIS, V7, P45
   de la Monte SM, 2017, DRUGS, V77, P47, DOI 10.1007/s40265-016-0674-0
   de la Monte SM, 2012, CURR ALZHEIMER RES, V9, P35
   Desai GS, 2014, J ALZHEIMERS DIS, V42, P347, DOI 10.3233/JAD-140018
   Ito K, 2017, EUR J PHARMACOL, V798, P16, DOI 10.1016/j.ejphar.2017.02.001
   Lavin DP, 2016, DIABETOLOGIA, V59, P2280, DOI 10.1007/s00125-016-4072-7
   Lechin F, 2009, DIABETES METAB SYNDR, V2, P203, DOI 10.2147/DMSO.S7606
   Lipton SA, 2004, J ALZHEIMERS DIS, V6, pS61
   Liu YH, 2015, MOL NEUROBIOL, V51, P1, DOI [10.1007/s12035-014-8694-9, 10.1007/s12035-015-9504-8]
   Macklin L, 2017, EXP GERONTOL, V88, P9, DOI 10.1016/j.exger.2016.12.019
   Mangialasche F, 2010, LANCET NEUROL, V9, P702, DOI 10.1016/S1474-4422(10)70119-8
   Marquard J, 2016, DIABETES OBES METAB, V18, P100, DOI 10.1111/dom.12576
   Marquard J, 2015, NAT MED, V21, P363, DOI 10.1038/nm.3822
   Masters CL, 2015, NAT REV DIS PRIMERS, V1, DOI 10.1038/nrdp.2015.56
   Mcnay EC, 2011, NEUROBIOL LEARN MEM, V96, P432, DOI 10.1016/j.nlm.2011.08.005
   MG H, 2013, BIOMED CHROMATOGR, V27, P1685
   Morris JK, 2014, BBA-MOL BASIS DIS, V1842, P1340, DOI 10.1016/j.bbadis.2014.04.012
   Petrov D, 1852, BIOCHIM BIOPHYS ACTA, P1687
   Plucinska K, 2016, DIABETOLOGIA, V59, P1513, DOI 10.1007/s00125-016-3960-1
   Querfurth HW, 2010, NEW ENGL J MED, V362, P329, DOI 10.1056/NEJMra0909142
   Rajasekar N, 2016, MOL NEUROBIOL, V53, P6730, DOI 10.1007/s12035-015-9576-5
   Ritchie CW, 2016, LANCET PSYCHIAT, V3, P179, DOI 10.1016/S2215-0366(15)00454-X
   Roshanravan H, 2016, DIABETES, V65, P3139, DOI 10.2337/db16-0209
   Sánchez-López E, 2017, NANOMED-NANOTECHNOL, V13, P1171, DOI 10.1016/j.nano.2016.12.003
   Schiöth HB, 2012, MOL NEUROBIOL, V46, P4, DOI 10.1007/s12035-011-8229-6
   Schwartz MW, 2005, SCIENCE, V307, P375, DOI 10.1126/science.1104344
   Selkoe DJ, 2016, EMBO MOL MED, V8, P595, DOI 10.15252/emmm.201606210
   Selkoe DJ, 2011, NAT MED, V17, P1060, DOI 10.1038/nm.2460
   Talbot K, 2012, J CLIN INVEST, V122, P1316, DOI 10.1172/JCI59903
   Troncone L, 2016, J AM COLL CARDIOL, V68, P2395, DOI 10.1016/j.jacc.2016.08.073
   Valverde Angela M., 2011, Archives of Physiology and Biochemistry, V117, P105, DOI 10.3109/13813455.2011.557386
   Viola KL, 2015, ACTA NEUROPATHOL, V129, P183, DOI 10.1007/s00401-015-1386-3
   Wang J, 2017, NAT REV NEUROL, V13, P612, DOI 10.1038/nrneurol.2017.111
   Welters A, 2017, KLIN PADIATR, V229, P14, DOI 10.1055/s-0042-117831
   White MF, 2014, DIABETES OBES METAB, V16, P4, DOI 10.1111/dom.12347
   Wollheim CB, 2015, NAT MED, V21, P310, DOI 10.1038/nm.3835
   Wu JF, 2016, NEUROSCIENCE, V332, P160, DOI 10.1016/j.neuroscience.2016.06.049
   Zhang Y, 2013, DIABETES, V62, P1159, DOI 10.2337/db12-0670
   Zhang Y, 2012, DIABETES, V61, P1434, DOI 10.2337/db11-0499
NR 54
TC 27
Z9 30
U1 0
U2 18
PU SPRINGER
PI NEW YORK
PA 233 SPRING ST, NEW YORK, NY 10013 USA
SN 0893-7648
EI 1559-1182
J9 MOL NEUROBIOL
JI Mol. Neurobiol.
PD SEP
PY 2018
VL 55
IS 9
BP 7327
EP 7339
DI 10.1007/s12035-018-0868-4
PG 13
WC Neurosciences
WE Science Citation Index Expanded (SCI-EXPANDED)
SC Neurosciences & Neurology
GA GO9UK
UT WOS:000440453100017
PM 29404958
DA 2026-02-13
ER

PT J
AU Geloneze, B
   de Oliveira, MD
   Vasques, ACJ
   Novaes, FS
   Pareja, JC
   Tambascia, MA
AF Geloneze, Bruno
   de Oliveira, Maria da Saude
   Junqueira Vasques, Ana Carolina
   Novaes, Fernanda Satake
   Pareja, Jose Carlos
   Tambascia, Marcos Antonio
TI Impaired incretin secretion and pancreatic dysfunction with older age
   and diabetes
SO METABOLISM-CLINICAL AND EXPERIMENTAL
LA English
DT Article
DE Incretin; Beta-cell function; Insulin sensitivity; GLP-1; Glucagon
ID BETA-CELL FUNCTION; DEPENDENT INSULINOTROPIC POLYPEPTIDE; GLUCAGON-LIKE
   PEPTIDE-1; ORAL GLUCOSE-TOLERANCE; SENSITIVITY; METFORMIN; GIP;
   PROINSULIN; PREVALENCE; RESISTANCE
AB Objective. To estimate the impact of aging and diabetes on insulin sensitivity, beta-cell function, adipocytokines, and incretin production.
   Methods. Hyperglycemic clamps, arginine tests and meal tolerance tests were performed in 50 non-obese subjects to measure insulin sensitivity (IS) and insulin secretion as well as plasma Keywords: levels of glucagon, GLP-1 and GIP. Patients with diabetes and healthy control subjects were Incretin divided into the following groups: middle-aged type 2 diabetes (MA-DM), aged Type 2 diabetes Beta-cell function (A-DM) and middle-aged or aged subjects with normal glucose tolerance (MA-NGT or A-NGT).
   Results. IS, as determined by the homeostasis model assessment, glucose infusion rate, and GLP-1 oral glucose insulin sensitivity, was reduced in the aged and DM groups compared with MA-Glucagon NGT, but it was similar in the MA-DM and A-DM groups. Insulinogenic index, first and second phase insulin secretion and the disposition indices, but not insulin response to arginine, were reduced in the aged and DM groups. Postprandial glucagon production was higher in MA-DM compared to MA-NGT. Whereas the GLP-1 production was reduced in A-DM, no differences between groups were observed in GIP production.
   Conclusions. In non-obese subjects, diabetes and aging impair insulin sensitivity. Insulin production is reduced by aging, and diabetes exacerbates this condition. Aging associated defects superimposed diabetic physiopathology, particularly regarding GLP-1 production. On the other hand, the glucose-independent secretion of insulin was preserved. Knowledge of the complex relationship between aging and diabetes could support the development of physiopathological and pharmacological based therapies. (c) 2014 Published by Elsevier Inc.
C1 [Geloneze, Bruno; de Oliveira, Maria da Saude; Junqueira Vasques, Ana Carolina; Novaes, Fernanda Satake; Pareja, Jose Carlos] Univ Estadual Campinas, UNICAMP, Lab Invest Metab & Diabet, LIMED,Gastroctr, BR-13083878 Sao Paulo, Brazil.
   [Junqueira Vasques, Ana Carolina] Univ Estadual Campinas, UNICAMP, Sch Appl Sci, BR-13083878 Sao Paulo, Brazil.
   [Geloneze, Bruno; Pareja, Jose Carlos; Tambascia, Marcos Antonio] Natl Inst Sci & Technol Obes & Diabet, Sao Paulo, Brazil.
   [Tambascia, Marcos Antonio] Univ Estadual Campinas, Dept Endocrinol, UNICAMP, Campinas, SP, Brazil.
C3 Universidade Estadual de Campinas; Universidade Estadual de Campinas;
   Universidade Estadual de Campinas
RP Geloneze, B (corresponding author), Univ Estadual Campinas, UNICAMP, Lab Invest Metab & Diabet, LIMED,Gastroctr, Rua Carlos Chagas 420, BR-13083878 Sao Paulo, Brazil.
EM bgeloneze@terra.com.br
RI ; Geloneze, Bruno/F-4231-2010
OI Vasques, Ana Carolina Junqueira/0000-0001-9222-1107; 
FU Merck, Sharp Domme
FX Unrestricted grant from Merck, Sharp & Domme.
CR Ahima RS, 2009, NAT MED, V15, P996, DOI 10.1038/nm0909-996
   [Anonymous], 2012, DIABETES CARE, V35, pS11, DOI [10.2337/dc35-S011, 10.2337/dc12-s004, 10.2337/dc12-s011]
   Bray GA, 2009, LANCET, V374, P1677, DOI 10.1016/S0140-6736(09)61457-4
   Chang AM, 2003, AM J PHYSIOL-ENDOC M, V284, pE7, DOI 10.1152/ajpendo.00366.2002
   Christensen K, 2009, LANCET, V374, P1196, DOI 10.1016/S0140-6736(09)61460-4
   COON PJ, 1992, J CLIN ENDOCR METAB, V75, P1125, DOI 10.1210/jc.75.4.1125
   Cuthbertson J, 2009, DIABETIC MED, V26, P649, DOI 10.1111/j.1464-5491.2009.02748.x
   ELAHI D, 1994, REGUL PEPTIDES, V51, P63, DOI 10.1016/0167-0115(94)90136-8
   ELAHI D, 1984, DIABETES, V33, P950, DOI 10.2337/diabetes.33.10.950
   Ferrannini E, 1996, DIABETES, V45, P947, DOI 10.2337/diabetes.45.7.947
   Fritsche A, 2002, DIABETES, V51, pS234, DOI 10.2337/diabetes.51.2007.S234
   Huang ES, 2011, DIABETES CARE, V34, P1329, DOI 10.2337/dc10-2377
   Inouye SK, 2007, J AM GERIATR SOC, V55, P780, DOI 10.1111/j.1532-5415.2007.01156.x
   Iozzo P, 1999, J CLIN ENDOCR METAB, V84, P863, DOI 10.1210/jc.84.3.863
   Jensen CC, 2002, DIABETES, V51, P2170, DOI 10.2337/diabetes.51.7.2170
   Kahn SE, 2003, DIABETOLOGIA, V46, P3, DOI 10.1007/s00125-002-1009-0
   KAHN SE, 1993, DIABETES, V42, P1663, DOI 10.2337/diabetes.42.11.1663
   Korosi J, 2001, J GERONTOL A-BIOL, V56, pM575, DOI 10.1093/gerona/56.9.M575
   Lindsay JR, 2005, DIABETIC MED, V22, P654, DOI 10.1111/j.1464-5491.2005.01461.x
   Lu FP, 2009, PLOS ONE, V4, DOI 10.1371/journal.pone.0004144
   Lund A, 2011, AM J PHYSIOL-ENDOC M, V300, pE1038, DOI 10.1152/ajpendo.00665.2010
   Lynn FC, 2001, DIABETES, V50, P1004, DOI 10.2337/diabetes.50.5.1004
   MacIntosh CG, 1999, AM J CLIN NUTR, V69, P999
   Mari A, 2002, AM J PHYSIOL-ENDOC M, V283, pE1159, DOI 10.1152/ajpendo.00093.2002
   Mari A, 2001, DIABETES CARE, V24, P539, DOI 10.2337/diacare.24.3.539
   MCCONNELL JG, 1983, AGE AGEING, V12, P54, DOI 10.1093/ageing/12.1.54
   Meigs JB, 2003, DIABETES, V52, P1475, DOI 10.2337/diabetes.52.6.1475
   Meneilly GS, 1998, J CLIN ENDOCR METAB, V83, P2925, DOI 10.1210/jc.83.8.2925
   Meneilly GS, 1998, J AM GERIATR SOC, V46, P88, DOI 10.1111/j.1532-5415.1998.tb01019.x
   Mentis N, 2011, DIABETES, V60, P1270, DOI 10.2337/db10-1332
   Ning F, 2010, DIABETES-METAB RES, V26, P245, DOI 10.1002/dmrr.1078
   PALMER JP, 1975, J CLIN ENDOCR METAB, V41, P498, DOI 10.1210/jcem-41-3-498
   Pernicova I, 2014, NAT REV ENDOCRINOL, V10, P143, DOI 10.1038/nrendo.2013.256
   Rådegran G, 1999, J APPL PHYSIOL, V87, P2375, DOI 10.1152/jappl.1999.87.6.2375
   Ranganath L, 1998, DIABETOLOGIA, V41, P1309, DOI 10.1007/s001250051070
   Roder ME, 2000, J CLIN ENDOCR METAB, V85, P2275, DOI 10.1210/jc.85.6.2275
   Scheen AJ, 2005, DIABETES METAB, P31
   Solis-Herrera C, 2013, DIABETES CARE, V36, P2756, DOI 10.2337/dc12-2072
   Stumvoll M, 1998, METABOLISM, V47, P1227, DOI 10.1016/S0026-0495(98)90328-6
   STUMVOLL M, 1995, NEW ENGL J MED, V333, P550, DOI 10.1056/NEJM199508313330903
   The Oxford Center for Diabetes, END MET DIAB TRIAL U
   Thondam SK, 2012, DIABETIC MED, V29, pE205, DOI 10.1111/j.1464-5491.2012.03675.x
   WARD WK, 1984, J CLIN INVEST, V74, P1318, DOI 10.1172/JCI111542
   Wild S, 2004, DIABETES CARE, V27, P1047, DOI 10.2337/diacare.27.5.1047
NR 44
TC 32
Z9 38
U1 0
U2 8
PU W B SAUNDERS CO-ELSEVIER INC
PI PHILADELPHIA
PA 1600 JOHN F KENNEDY BOULEVARD, STE 1800, PHILADELPHIA, PA 19103-2899 USA
SN 0026-0495
EI 1532-8600
J9 METABOLISM
JI Metab.-Clin. Exp.
PD JUL
PY 2014
VL 63
IS 7
BP 922
EP 929
DI 10.1016/j.metabol.2014.04.004
PG 8
WC Endocrinology & Metabolism
WE Science Citation Index Expanded (SCI-EXPANDED)
SC Endocrinology & Metabolism
GA AJ5ID
UT WOS:000337715000007
PM 24854384
DA 2026-02-13
ER

PT J
AU Bruce, KD
AF Bruce, Kimberley D.
TI Maternal and In Utero Determinants of Type 2 Diabetes Risk in the Young
SO CURRENT DIABETES REPORTS
LA English
DT Article
DE Developmental origins of health and disease; Type 2 diabetes; Metabolic
   syndrome; Maternal diet; Aging; Maternal; In utero
ID IMPAIRED GLUCOSE-TOLERANCE; PROTEIN RESTRICTION LEADS; FATTY
   LIVER-DISEASE; LOW-BIRTH-WEIGHT; INSULIN-RESISTANCE; METABOLIC SYNDROME;
   CARDIOVASCULAR-DISEASE; BODY-COMPOSITION; OBESITY; GROWTH
AB The global prevalence of diabetes mellitus has reached epidemic proportions. In 2010, it was estimated that 6.4 % of the adult population (285 million) have diabetes. In recent years, the incidence of type 2 diabetes (T2D), a condition traditionally associated with aging, has been steadily increasing among younger individuals. It is now a well-established notion that the early-life period is a critical window of development and that influences during this period can "developmentally prime" the metabolic status of the adult. This review discusses the role of maternal and in utero influences on the developmental priming of T2D risk. Both human epidemiological studies and experimental animal models are beginning to demonstrate that early dietary challenges can accelerate the onset of age-associated metabolic disturbances, including insulin resistance, T2D, obesity, hypertension, and cardiovascular disease. These findings show that poor maternal nutrition can prime a prediabetes phenotype, often manifest as insulin resistance, by very early stages of life. Thus, the maternal diet is a critical determinant of premature T2D risk. While the mechanisms that link early nutrition to age-associated metabolic decline are currently unclear, preliminary findings suggest perturbations in a number of processes involved in cellular aging, such as changes in longevity-associated Sirtuin activity, epigenetic regulation of key metabolic genes, and mitochondrial dysfunction. Preliminary studies show that pharmacological interventions in utero and dietary supplementation in early postnatal life may alleviate insulin resistance and reduce T2D risk. However, further studies are warranted to fully understand the relationship between the early environment and long-term effects on metabolism. Such mechanistic insights will facilitate strategic interventions that prevent accelerated metabolic decline and the premature onset of T2D in the current and future generations.
C1 Scripps Res Inst, Dept Metab & Aging, Jupiter, FL 33458 USA.
C3 State University System of Florida; University of Florida; Herbert
   Wertheim UF Scripps Institute for Biomedical Innovation & Technology
RP Bruce, KD (corresponding author), Scripps Res Inst, Dept Metab & Aging, Jupiter, FL 33458 USA.
EM Kbruce@scripps.edu
OI Bruce, Kimberley/0000-0001-5656-1534
CR Ainge H, 2011, INT J OBESITY, V35, P325, DOI 10.1038/ijo.2010.149
   Alisi A, 2009, J PEDIATR-US, V155, P469, DOI 10.1016/j.jpeds.2009.06.014
   Armitage JA, 2005, J PHYSIOL-LONDON, V565, P171, DOI 10.1113/jphysiol.2005.084947
   Arslanian S, 1996, J CLIN ENDOCR METAB, V81, P1058, DOI 10.1210/jc.81.3.1058
   BARKER DJP, 1988, BRIT MED J, V297, P134, DOI 10.1136/bmj.297.6641.134-b
   Barnes SK, 2011, PROG BIOPHYS MOL BIO, V106, P323, DOI 10.1016/j.pbiomolbio.2010.12.005
   Borengasser SJ, 2011, PLOS ONE, V6, DOI 10.1371/journal.pone.0024068
   Boyle KE, 2013, J CLIN ENDOCR METAB, V98, pE1601, DOI 10.1210/jc.2013-1943
   Bringhenti I, 2011, J NUTR BIOCHEM, V22, P1009, DOI 10.1016/j.jnutbio.2010.08.013
   Bruce KD, 2009, POSTGRAD MED J, V85, P614, DOI 10.1136/pgmj.2008.078014
   Bruce KD, 2009, HEPATOLOGY, V50, P1796, DOI 10.1002/hep.23205
   Brunt EM, 2010, NAT REV GASTRO HEPAT, V7, P195, DOI 10.1038/nrgastro.2010.21
   Buckley AJ, 2005, METABOLISM, V54, P500, DOI 10.1016/j.metabol.2004.11.003
   Catalano PM, 2009, DIABETES CARE, V32, P1076, DOI 10.2337/dc08-2077
   Chen JH, 2009, PLOS ONE, V4, DOI 10.1371/journal.pone.0004950
   Choi J, 2011, AM J PHYSIOL-REG I, V301, pR757, DOI 10.1152/ajpregu.00051.2011
   Cossrow N, 2004, J CLIN ENDOCR METAB, V89, P2590, DOI 10.1210/jc.2004-0339
   Dennison EM, 2005, PEDIATR RES, V57, P582, DOI 10.1203/01.PDR.0000155754.67821.CA
   DEROOIJ SR, 2013, BMJ OPEN, DOI DOI 10.1136/BMJ0PEN-2013-003167
   Desai M, 2005, AM J PHYSIOL-REG I, V288, pR91, DOI 10.1152/ajpregu.00340.2004
   Desai M, 2009, J MATERN-FETAL NEO M, V22, P571, DOI 10.1080/14767050902874105
   Dolinsky VW, 2011, DIABETES, V60, P2274, DOI 10.2337/db11-0374
   Duque-Guimaraes DE, 2013, TRENDS ENDOCRIN MET, V24, P525, DOI 10.1016/j.tem.2013.05.006
   Elahi MM, 2009, BRIT J NUTR, V102, P514, DOI 10.1017/S000711450820749X
   Fabbrini E, 2010, HEPATOLOGY, V51, P679, DOI 10.1002/hep.23280
   Fernandez-Twinn DS, 2005, AM J PHYSIOL-REG I, V288, pR368, DOI 10.1152/ajpregu.00206.2004
   Garg M, 2012, DIABETES, V61, P1391, DOI 10.2337/db11-1347
   Garofano A, 1999, DIABETOLOGIA, V42, P711, DOI 10.1007/s001250051219
   Gui J, 2013, PLOS ONE, V8, DOI 10.1371/journal.pone.0064585
   HALES CN, 1991, BMJ-BRIT MED J, V303, P1019, DOI 10.1136/bmj.303.6809.1019
   Hayman LL, 2004, CIRCULATION, V110, P2266, DOI 10.1161/01.CIR.0000141117.85384.64
   Homko Carol J, 2003, Curr Diab Rep, V3, P313, DOI 10.1007/s11892-003-0023-z
   Laitinen K, 2009, BRIT J NUTR, V101, P1679, DOI 10.1017/S0007114508111461
   Lawlor DA, 2011, AM J CLIN NUTR, V94, P142, DOI 10.3945/ajcn.110.009324
   Li YP, 2010, DIABETES, V59, P2400, DOI 10.2337/db10-0385
   Liese AD, 2006, PEDIATRICS, V118, P1510, DOI 10.1542/peds.2006-0690
   Ma X, 2013, EUR J CLIN NUTR, V67, P518, DOI 10.1038/ejcn.2013.24
   Mayer-Davis EJ, 2009, DIABETES CARE, V32, pS99, DOI 10.2337/dc09-S201
   Mayer-Davis EJ, 2009, METAB SYNDR RELAT D, V7, P89, DOI 10.1089/met.2008.0046
   Mayeur S, 2013, AM J PHYSIOL-ENDOC M, V304, pE14, DOI 10.1152/ajpendo.00332.2012
   Mokdad AH, 2000, DIABETES CARE, V23, P1278, DOI 10.2337/diacare.23.9.1278
   Nobili V, 2012, PEDIATR OBES, V7, pe75, DOI 10.1111/j.2047-6310.2012.00089.x
   Nobili V, 2013, J HEPATOL, V58, P1218, DOI 10.1016/j.jhep.2012.12.003
   Ozanne SE, 2005, DIABETOLOGIA, V48, P547, DOI 10.1007/s00125-005-1669-7
   Palou M, 2012, J NUTR BIOCHEM, V23, P1627, DOI 10.1016/j.jnutbio.2011.11.005
   Remacle C, 2007, DIABETES OBES METAB, V9, P196, DOI 10.1111/j.1463-1326.2007.00790.x
   Rodriguez BL, 2006, DIABETES CARE, V29, P1891, DOI 10.2337/dc06-0310
   Roseboom T, 2006, EARLY HUM DEV, V82, P485, DOI 10.1016/j.earlhumdev.2006.07.001
   Sandovici I, 2013, CELL MOL LIFE SCI, V70, P1575, DOI 10.1007/s00018-013-1297-1
   Schwimmer JB, 2006, PEDIATRICS, V118, P1388, DOI 10.1542/peds.2006-1212
   Shaw JE, 2010, DIABETES RES CLIN PR, V87, P4, DOI 10.1016/j.diabres.2009.10.007
   Shulman GI, 2000, J CLIN INVEST, V106, P171, DOI 10.1172/JCI10583
   Silverstein J H, 2001, Curr Diab Rep, V1, P19, DOI 10.1007/s11892-001-0006-x
   Srinivasan M, 2006, AM J PHYSIOL-ENDOC M, V291, pE792, DOI 10.1152/ajpendo.00078.2006
   Suter M, 2011, FASEB J, V25, P714, DOI 10.1096/fj.10-172080
   Suter MA, 2012, FASEB J, V26, P5106, DOI 10.1096/fj.12-212878
   Theys N, 2009, AM J PHYSIOL-REG I, V297, pR1516, DOI 10.1152/ajpregu.00280.2009
   Vickers MH, 2000, AM J PHYSIOL-ENDOC M, V279, pE83
   Vo T, 2013, J ENDOCRINOL, V218, P85, DOI 10.1530/JOE-13-0055
   von Hurst PR, 2010, BRIT J NUTR, V103, P549, DOI 10.1017/S0007114509992017
   Weiss R, 2003, LANCET, V362, P951, DOI 10.1016/S0140-6736(03)14364-4
   Whincup PH, 2008, JAMA-J AM MED ASSOC, V300, P2886, DOI 10.1001/jama.2008.886
   Yu ZB, 2013, PLOS ONE, V8, DOI 10.1371/journal.pone.0061627
   Zeitler P, 2012, NEW ENGL J MED, V366, P2247, DOI 10.1056/NEJMoa1109333
NR 64
TC 9
Z9 12
U1 0
U2 19
PU CURRENT MEDICINE GROUP
PI PHILADELPHIA
PA 400 MARKET STREET, STE 700, PHILADELPHIA, PA 19106 USA
SN 1534-4827
EI 1539-0829
J9 CURR DIABETES REP
JI Curr. Diabetes Rep.
PD JAN
PY 2014
VL 14
IS 1
AR 446
DI 10.1007/s11892-013-0446-0
PG 8
WC Endocrinology & Metabolism
WE Science Citation Index Expanded (SCI-EXPANDED)
SC Endocrinology & Metabolism
GA 288TQ
UT WOS:000329635200008
PM 24292969
DA 2026-02-13
ER

PT J
AU Claudel, SE
   Shiroma, EJ
   Harris, TB
   Mode, NA
   Ahuja, C
   Zonderman, AB
   Evans, MK
   Powell-Wiley, TM
AF Claudel, Sophie E.
   Shiroma, Eric J.
   Harris, Tamara B.
   Mode, Nicolle A.
   Ahuja, Chaarushi
   Zonderman, Alan B.
   Evans, Michele K.
   Powell-Wiley, Tiffany M.
TI Cross-Sectional Associations of Neighborhood Perception, Physical
   Activity, and Sedentary Time in Community-Dwelling, Socioeconomically
   Diverse Adults
SO FRONTIERS IN PUBLIC HEALTH
LA English
DT Article
DE physical activity; sedentary time; racial/ethnic disparities;
   neighborhood; perceived crime; HANDLS
ID BODY-MASS INDEX; TYPE-2 DIABETES-MELLITUS; SOCIAL COHESION;
   ENVIRONMENTAL ATTRIBUTES; WAIST CIRCUMFERENCE; OLDER-ADULTS; CRIME;
   MULTILEVEL; HEALTH; QUESTIONNAIRE
AB Background: Little is known about the role of perceived neighborhood environment as a determinant of physical activity (PA) and sedentary time (ST) in understanding obesity-related health behaviors. We focus on a biracial, socioeconomically diverse population using objectively measured ST, which is under-represented in the literature.
   Methods: We examined the association between self-reported neighborhood perception (Likert-scale questions), PA using the Baecke questionnaire, and both non-sedentary time and ST using accelerometry from wave 4 of the Healthy Aging in Neighborhoods of Diversity across the Life Span (HANDLS) study (n = 2,167). After applying exclusion criteria, the sample size was n = 1,359 for analyses of self-reported PA and n = 404 for analyses of accelerometry data. Factor analysis identified key neighborhood characteristics to develop a total neighborhood perception score (NPS). Higher NPS indicated less favorable neighborhood perception. Linear regression was used to determine the relationship between NPS, PA, non-sedentary time, and ST.
   Results: Complete data were available for n = 1,359 [age 56.6(9.0) years, 59.5% female, 62.2% African American] for whom we identified four neighborhood perception factors: (1) concern about crime, (2) physical environment, (3) location of violent crime, and (4) social environment. Worsening perception of the overall neighborhood [beta = -0.13 (SE = 0.03); p = 0.001], the physical environment [-0.11 (0.05); p = 0.03], and the social environment [-0.46 (0.07); p < 0.0001] were associated with decreased PA. Worsening perception of the overall neighborhood [1.14 (0.49); p = 0.02] and neighborhood social environment [3.59 (1.18); p = 0.003] were associated with increased ST over the day. There were no interactions for race, sex, poverty status, or economic index.
   Conclusion: Poor overall neighborhood perception, perceived social environment, and perceived neighborhood physical environment are associated with PA and ST in a multi-racial, socioeconomically diverse cohort of urban adults.
C1 [Claudel, Sophie E.; Ahuja, Chaarushi; Powell-Wiley, Tiffany M.] Natl Heart Blood Lung Inst, Social Determinants Obes & Cardiovasc Risk Lab, NIH, Bethesda, MD USA.
   [Shiroma, Eric J.; Harris, Tamara B.; Mode, Nicolle A.; Zonderman, Alan B.; Evans, Michele K.] NIA, Lab Epidemiol & Populat Sci, NIH, Bethesda, MD 20892 USA.
C3 National Institutes of Health (NIH) - USA; NIH National Heart Lung &
   Blood Institute (NHLBI); National Institutes of Health (NIH) - USA; NIH
   National Institute on Aging (NIA)
RP Powell-Wiley, TM (corresponding author), Natl Heart Blood Lung Inst, Social Determinants Obes & Cardiovasc Risk Lab, NIH, Bethesda, MD USA.
EM tiffany.powell@nih.gov
RI PowellWiley, Tiffany/MCY-2981-2025; Shiroma, Eric/AAV-5487-2021;
   Zonderman, Alan/A-5807-2013; Evans, Michele/AAE-4776-2019; Mode,
   Nicolle/A-6804-2011
OI Mode, Nicolle/0000-0002-8193-0554; Claudel, Sophie E/0000-0002-7695-4674
FU Division of Intramural Research of the National Heart, Lung, and Blood
   Institute [ZIA-HL006148, ZIA-HL006168, ZIA-HL006225]; Intramural
   Research Program of the National Institute on Minority Health and Health
   Disparities; Intramural Research Program of the NIH, National Institute
   on Aging [Z01-AG000194]; National Institute on Minority Health and
   Health Disparities; National Institute on Aging; NIH Medical Research
   Scholars Program; NIH; Doris Duke Charitable Foundation; American
   Association for Dental Research; Colgate-Palmolive Company; Genentech;
   Elsevier; National Institutes of Health; U.S. Department of Health and
   Human Services
FX The TP-W Lab (Grant No. ZIA-HL006148, ZIA-HL006168, and ZIA-HL006225)
   was funded by the Division of Intramural Research of the National Heart,
   Lung, and Blood Institute and the Intramural Research Program of the
   National Institute on Minority Health and Health Disparities. This
   research was supported in part by the Intramural Research Program of the
   NIH, National Institute on Aging (Grant No. Z01-AG000194). The views
   expressed in this manuscript are those of the authors and do not
   necessarily represent the views of the National Heart, Lung, and Blood
   Institute; the National Institute on Minority Health and Health
   Disparities; the National Institute on Aging, the National Institutes of
   Health; or the U.S. Department of Health and Human Services. SC is also
   supported by the NIH Medical Research Scholars Program, a public-private
   partnership supported jointly by the NIH and generous contributions to
   the Foundation for the NIH from the Doris Duke Charitable Foundation,
   the American Association for Dental Research, the Colgate-Palmolive
   Company, Genentech, Elsevier, and other private donors.
CR Ahuja Chaarushi, 2018, Prev Med Rep, V9, P42, DOI [10.1016/j.pmedr.2017.12.002, 10.1016/j.pmedr.2017.12.002]
   [Anonymous], 2017, Heart disease fact sheet
   BAECKE JAH, 1982, AM J CLIN NUTR, V36, P936
   Ball K, 2010, SOC SCI MED, V71, P807, DOI 10.1016/j.socscimed.2010.04.041
   Barrington WE, 2014, HEALTH PLACE, V27, P120, DOI 10.1016/j.healthplace.2014.02.001
   Bell JA, 2014, AM J PUBLIC HEALTH, V104, P1279, DOI 10.2105/AJPH.2014.301947
   Biddle SJH, 2016, BMC PUBLIC HEALTH, V16, DOI 10.1186/s12889-016-3307-3
   Casagrande SS, 2011, AM J PUBLIC HEALTH, V101, pS318, DOI 10.2105/AJPH.2009.187492
   Chaix B, 2008, J EPIDEMIOL COMMUN H, V62, P62, DOI 10.1136/jech.2006.056960
   Child ST, 2016, AM J HEALTH PROMOT, V30, P634, DOI 10.4278/ajhp.140307-ARB-99
   Choi L, 2012, MED SCI SPORT EXER, V44, P2009, DOI 10.1249/MSS.0b013e318258cb36
   Christine PJ, 2015, JAMA INTERN MED, V175, P1311, DOI 10.1001/jamainternmed.2015.2691
   Chum A, 2015, BMC PUBLIC HEALTH, V15, DOI 10.1186/s12889-015-1788-0
   Creatore MI, 2016, JAMA-J AM MED ASSOC, V315, P2211, DOI 10.1001/jama.2016.5898
   De Jesus M, 2010, HEALTH PLACE, V16, P1007, DOI 10.1016/j.healthplace.2010.06.005
   Diez-Roux AV, 2000, ANNU REV PUBL HEALTH, V21, P171, DOI 10.1146/annurev.publhealth.21.1.171
   Dresser Rebecca, 2017, Narrat Inq Bioeth, V7, P41, DOI [10.1353/nib.2017.0014, 10.1353/nib.2017.0014]
   Evans MK, 2010, ETHNIC DIS, V20, P267
   Fish JS, 2010, AM J PUBLIC HEALTH, V100, P2296, DOI 10.2105/AJPH.2009.183293
   Fonseca X, 2019, INNOVATION-ABINGDON, V32, P231, DOI 10.1080/13511610.2018.1497480
   Foster S, 2008, PREV MED, V47, P241, DOI 10.1016/j.ypmed.2008.03.017
   Franzini L, 2008, J ENVIRON PSYCHOL, V28, P83, DOI 10.1016/j.jenvp.2007.08.003
   Gebreab SY, 2017, HEALTH PLACE, V43, P128, DOI 10.1016/j.healthplace.2016.12.001
   Giles-Corti B, 2005, EXERC SPORT SCI REV, V33, P175, DOI 10.1097/00003677-200510000-00005
   Guilcher SJT, 2017, PREV MED, V99, P293, DOI 10.1016/j.ypmed.2017.02.022
   Healy GN, 2011, EUR HEART J, V32, P590, DOI 10.1093/eurheartj/ehq451
   Helmerhorst HJF, 2012, INT J BEHAV NUTR PHY, V9, DOI 10.1186/1479-5868-9-103
   Holzer JK, 2014, J INVEST MED, V62, P851, DOI 10.1097/JIM.0000000000000097
   Kim Ellen, 2017, Inj Epidemiol, V4, P1, DOI [10.1186/s40621-016-0098-z, 10.1186/s40621-016-0098-z]
   Kim ES, 2013, SOC SCI MED, V97, P49, DOI 10.1016/j.socscimed.2013.08.001
   Koohsari MJ, 2015, PREV MED, V77, P141, DOI 10.1016/j.ypmed.2015.05.027
   Koster A, 2016, MED SCI SPORT EXER, V48, P1514, DOI 10.1249/MSS.0000000000000924
   Kozo J, 2012, HEALTH PSYCHOL, V31, P704, DOI 10.1037/a0027874
   Lee RE, 2012, PLOS ONE, V7, DOI 10.1371/journal.pone.0051081
   Li FZ, 2005, J AGING PHYS ACTIV, V13, P87, DOI 10.1123/japa.13.1.87
   Lovasi GS, 2014, BMJ OPEN, V4, DOI 10.1136/bmjopen-2013-004058
   Matthews CE, 2014, AM J EPIDEMIOL, V180, P394, DOI 10.1093/aje/kwu142
   Mode NA, 2016, PLOS ONE, V11, DOI 10.1371/journal.pone.0154535
   Mui Y, 2019, PLOS ONE, V14, DOI 10.1371/journal.pone.0216985
   Mujahid MS, 2008, EPIDEMIOLOGY, V19, P590, DOI 10.1097/EDE.0b013e3181772cb2
   Musca SC, 2011, FRONT PSYCHOL, V2, DOI 10.3389/fpsyg.2011.00074
   Myers J, 2003, CIRCULATION, V107, pE2, DOI 10.1161/01.CIR.0000048890.59383.8D
   Oh AY, 2010, J PHYS ACT HEALTH, V7, P432, DOI 10.1123/jpah.7.4.432
   Osborne J.W., 2004, PRACT ASSESSMENT RES, V9, P8, DOI DOI 10.7275/KTZQ-JQ66
   Paul P, 2017, J PHYS ACT HEALTH, V14, P36, DOI 10.1123/jpah.2015-0685
   Philippaerts RM, 1999, INT J SPORTS MED, V20, P284, DOI 10.1055/s-2007-971132
   POLS MA, 1995, INT J EPIDEMIOL, V24, P381, DOI 10.1093/ije/24.2.381
   Powell-Wiley TM, 2017, OBESITY, V25, P2149, DOI 10.1002/oby.22040
   Powell-Wiley TM, 2017, AM J EPIDEMIOL, V186, P280, DOI 10.1093/aje/kwx082
   Powell-Wiley TM, 2013, OBESITY, V21, pE14, DOI 10.1002/oby.20012
   Richardson AS, 2017, BMC PUBLIC HEALTH, V17, DOI 10.1186/s12889-016-3959-z
   Roux AVD, 2016, GLOB HEART, V11, P353, DOI 10.1016/j.gheart.2016.08.002
   Roux AVD, 2010, ANN NY ACAD SCI, V1186, P125, DOI 10.1111/j.1749-6632.2009.05333.x
   Same RV, 2016, CURR CARDIOL REP, V18, DOI 10.1007/s11886-015-0678-5
   Sampson RJ, 2004, SOC PSYCHOL QUART, V67, P319, DOI 10.1177/019027250406700401
   Sampson RJ, 1997, SCIENCE, V277, P918, DOI 10.1126/science.277.5328.918
   Shaw RJ, 2017, INT J ENV RES PUB HE, V14, DOI 10.3390/ijerph14060557
   Snedker KA, 2015, CRIME DELINQUENCY, V61, P45, DOI 10.1177/0011128710389587
   Strong LL, 2013, AM J HEALTH PROMOT, V27, P401, DOI 10.4278/ajhp.120306-QUAN-127
   Suglia SF, 2016, J URBAN HEALTH, V93, P206, DOI 10.1007/s11524-015-0017-6
   Suminski Richard R, 2009, Prog Community Health Partnersh, V3, P5, DOI 10.1353/cpr.0.0059
   Tamura K, 2019, CURR CARDIOVASC RISK, V13, DOI 10.1007/s12170-019-0601-5
   Unger E, 2014, CIRC-CARDIOVASC QUAL, V7, P524, DOI 10.1161/CIRCOUTCOMES.113.000698
   Van Dyck D, 2012, SOC SCI MED, V74, P1375, DOI 10.1016/j.socscimed.2012.01.018
   Van Holle V, 2016, INT J ENV RES PUB HE, V13, DOI 10.3390/ijerph13060569
   Wong MS, 2018, PREV MED, V111, P371, DOI 10.1016/j.ypmed.2017.11.029
   Yuma-Guerrero PJ, 2017, HEALTH EDUC BEHAV, V44, P845, DOI 10.1177/1090198116687537
NR 67
TC 7
Z9 10
U1 1
U2 13
PU FRONTIERS MEDIA SA
PI LAUSANNE
PA AVENUE DU TRIBUNAL FEDERAL 34, LAUSANNE, CH-1015, SWITZERLAND
EI 2296-2565
J9 FRONT PUBLIC HEALTH
JI Front. Public Health
PD SEP 13
PY 2019
VL 7
AR 256
DI 10.3389/fpubh.2019.00256
PG 10
WC Public, Environmental & Occupational Health
WE Science Citation Index Expanded (SCI-EXPANDED); Social Science Citation Index (SSCI)
SC Public, Environmental & Occupational Health
GA IY0HO
UT WOS:000486073200002
PM 31572702
OA Green Submitted, gold
DA 2026-02-13
ER

PT J
AU van Ham, WB
   Kessler, EL
   Oerlemans, MIFJ
   Handoko, ML
   Sluijter, JPG
   van Veen, TAB
   Ruijter, HMD
   de Jager, SCA
AF van Ham, Willem B.
   Kessler, Elise L.
   Oerlemans, Marish I. F. J.
   Handoko, M. Louis
   Sluijter, Joost P. G.
   van Veen, Toon A. B.
   Ruijter, Hester M. den
   de Jager, Saskia C. A.
TI Clinical Phenotypes of Heart Failure With Preserved Ejection Fraction to
   Select Preclinical Animal Models
SO JACC-BASIC TO TRANSLATIONAL SCIENCE
LA English
DT Review
DE left ventricular diastolic dysfunction; LVDD; phenogroups; &nbsp; animal
   models; heart failure with preserved ejection fraction; HFpEF
ID VENTRICULAR DIASTOLIC DYSFUNCTION; CARDIAC FIBROSIS; MICROVASCULAR
   DYSFUNCTION; HYPERTENSIVE PATIENTS; MYOCARDIAL FIBROSIS;
   DIABETES-MELLITUS; PRESSURE-OVERLOAD; GLUCOSE-TOLERANCE;
   SEX-DIFFERENCES; MOUSE MODEL
AB At least one-half of the growing heart failure population consists of heart failure with preserved ejection fraction (HFpEF). The limited therapeutic options, the complexity of the syndrome, and many related comorbidities emphasize the need for adequate experimental animal models to study the etiology of HFpEF, as well as its comorbidities and pathophysiological changes. The strengths and weaknesses of available animal models have been reviewed extensively with the general consensus that a "1-size -fits-all" model does not exist, because no uniform HFpEF patient exists. In fact, HFpEF patients have been categorized into HFpEF phenogroups based on comorbidities and symptoms. In this review, we therefore study which animal model is best suited to study the different phenogroups-to improve model selection and refinement of animal research. Based on the published data, we extrapolated human HFpEF phenogroups into 3 animal phenogroups (containing small and large animals) based on reports and definitions of the authors: animal models with high (cardiac) age (phenogroup aging); animal models focusing on hypertension and kidney dysfunction (phenogroup hypertension/kidney failure); and models with hypertension, obesity, and type 2 diabetes mellitus (phenogroup cardiometabolic syndrome). We subsequently evaluated characteristics of HFpEF, such as left ventricular diastolic dysfunction parameters, systemic inflammation, cardiac fibrosis, and sex-specificity in the different models. Finally, we scored these parameters concluded how to best apply these models. Based on our findings, we propose an easy-to-use classification for future animal research based on clinical phenogroups of interest. (J Am Coll Cardiol Basic Trans Science 2022;7:844-857) (c) 2022 The Authors. Published by Elsevier on behalf of the American College of Cardiology Foundation. This is an open access article under the CC BY-NC-ND license (http://creativecommons.org/licenses/by-nc-nd/4.0/).
C1 [van Ham, Willem B.; van Veen, Toon A. B.] Univ Med Ctr Utrecht, Dept Med Physiol, Utrecht, Netherlands.
   [Kessler, Elise L.; Sluijter, Joost P. G.; Ruijter, Hester M. den; de Jager, Saskia C. A.] Univ Med Ctr Utrecht, Dept Cardiol, Lab Expt Cardiol, Utrecht, Netherlands.
   [Kessler, Elise L.] Univ Utrecht, Utrecht Regenerat Med Ctr, Circulatory Hlth Lab, Utrecht, Netherlands.
   [Oerlemans, Marish I. F. J.] Univ Med Ctr Utrecht, Dept Cardiol, Utrecht, Netherlands.
   [Handoko, M. Louis] Vrije Univ Amsterdam, Amsterdam Univ, Dept Cardiol, Med Ctr, Amsterdam, Netherlands.
   [de Jager, Saskia C. A.] Univ Med Ctr Utrecht, Dept Cardiol, Lab Expt Cardiol, Heidelberglaan 100, NL-3584 Utrecht, Netherlands.
C3 Utrecht University; Utrecht University Medical Center; Utrecht
   University; Utrecht University Medical Center; Utrecht University;
   Utrecht University; Utrecht University Medical Center; Vrije
   Universiteit Amsterdam; University of Amsterdam; Utrecht University;
   Utrecht University Medical Center
RP de Jager, SCA (corresponding author), Univ Med Ctr Utrecht, Dept Cardiol, Lab Expt Cardiol, Heidelberglaan 100, NL-3584 Utrecht, Netherlands.
EM S.C.A.deJager@umcutrecht.nl
RI Oerlemans, Marish/ADN-9034-2022; de+Jager, Saskia/ABC-4264-2020
OI Oerlemans, Marish/0000-0003-3166-518X; 
FU Netherlands Cardiovascular Research Initiative; Dutch Heart Foundation,
   the Netherlands [CVON2018-30 PREDICT2, 2020T058, 2015-10, 2020B004]; 
   [2020B008]
FX This work was supported by Netherlands Cardiovascular Research
   Initiative, with the support of the Dutch Heart Foundation, the
   Netherlands (CVON2018-30 PREDICT2 to Drs van Ham and van Veen, Senior
   Clinical Scientist grant 2020T058 to Dr Handoko; EARLY-HFpEF Young
   Talent Grant 2015-10 to Dr Kessler, RECON- NEXT 2020B008 and IMPRESS
   2020B004 to Drs Kessler, Handoko, den Ruijter, and de Jager) . The
   authors have reported that they have no relationships relevant to the
   contents of this paper to disclose.
CR Aboumsallem JP, 2019, INT J MOL SCI, V20, DOI 10.3390/ijms20061273
   Alawi LF, 2020, PHYSIOL REP, V8, DOI 10.14814/phy2.14364
   Alex L, 2018, AM J PHYSIOL-HEART C, V315, pH934, DOI 10.1152/ajpheart.00238.2018
   Allan A, 2005, BRIT J PHARMACOL, V146, P846, DOI 10.1038/sj.bjp.0706384
   Amara VR, 2019, TOXICOL APPL PHARM, V362, P95, DOI 10.1016/j.taap.2018.10.004
   American Diabetes Association, 2000, Diabetes Care, V23 Suppl 1, pS20
   Andersson C, 2014, HEART FAIL CLIN, V10, P377, DOI 10.1016/j.hfc.2014.04.003
   Bellinger DA, 2006, ILAR J, V47, P243, DOI 10.1093/ilar.47.3.243
   Bielecka-Dabrowa A, 2016, INT J CARDIOL, V221, P1073, DOI 10.1016/j.ijcard.2016.07.150
   Bongartz LG, 2012, AM J PHYSIOL-HEART C, V302, pH845, DOI 10.1152/ajpheart.00261.2011
   Borlaug BA, 2011, EUR HEART J, V32, P670, DOI 10.1093/eurheartj/ehq426
   Broderick TL, 2019, DIABET METAB SYND OB, V12, P565, DOI 10.2147/DMSO.S197127
   BUNAG RD, 1991, MECH AGEING DEV, V59, P197, DOI 10.1016/0047-6374(91)90085-E
   Bustamante M, 2019, J PHYSIOL-LONDON, V597, P1805, DOI 10.1113/JP277479
   Choi YS, 2016, J MOL CELL CARDIOL, V100, P64, DOI 10.1016/j.yjmcc.2016.09.001
   Christoffersen C, 2003, ENDOCRINOLOGY, V144, P3483, DOI 10.1210/en.2003-0242
   Clayton JA, 2018, CLIN CARDIOL, V41, P179, DOI 10.1002/clc.22907
   Cohen JB, 2020, JACC-HEART FAIL, V8, P172, DOI 10.1016/j.jchf.2019.09.009
   Collier P, 2011, EUR J HEART FAIL, V13, P1087, DOI 10.1093/eurjhf/hfr079
   Conceiçao G, 2016, NETH HEART J, V24, P275, DOI 10.1007/s12471-016-0815-9
   Curl CL, 2018, J AM HEART ASSOC, V7, DOI 10.1161/JAHA.117.007451
   da Silva DM, 2019, INT J MOL SCI, V20, DOI 10.3390/ijms20092322
   De Jong A, 2013, PLOS ONE, V8, P1
   de Jong S, 2011, J CARDIOVASC PHARM, V57, P522, DOI 10.1097/FJC.0b013e31821823d9
   Baracho NCD, 2016, ACTA CIR BRAS, V31, P744, DOI [10.1590/S0102-865020160110000007, 10.1590/s0102-865020160110000007]
   Doi R, 2000, J HYPERTENS, V18, P111, DOI 10.1097/00004872-200018010-00016
   Dong F, 2006, J ENDOCRINOL, V188, P25, DOI 10.1677/joe.1.06241
   Dryer K, 2018, AM J PHYSIOL-HEART C, V314, pH1033, DOI 10.1152/ajpheart.00680.2017
   DuBrock HM, 2018, PLOS ONE, V13, DOI 10.1371/journal.pone.0201836
   Duca F, 2018, SCI REP-UK, V8, DOI 10.1038/s41598-018-19507-7
   Dunlay SM, 2017, NAT REV CARDIOL, V14, DOI 10.1038/nrcardio.2017.65
   Duprez DA, 2018, J AM HEART ASSOC, V7, DOI 10.1161/JAHA.117.007885
   Elkholey K, 2021, EXP PHYSIOL, V106, P673, DOI 10.1113/EP089163
   Everett BM, 2019, CIRCULATION, V139, P1289, DOI 10.1161/CIRCULATIONAHA.118.038010
   Falcao-Pires I, 2011, CIRCULATION, V124, P1151, DOI 10.1161/CIRCULATIONAHA.111.025270
   Fanelli C, 2017, BIOMED RES INT, V2017, DOI 10.1155/2017/2159739
   Gava Agata L, 2012, Int J Physiol Pathophysiol Pharmacol, V4, P167
   Gori M, 2014, EUR J HEART FAIL, V16, P535, DOI 10.1002/ejhf.67
   Gorin Y, 2013, CLIN SCI, V125, P361, DOI 10.1042/CS20130065
   Goyal P, 2017, J AM HEART ASSOC, V6, DOI 10.1161/JAHA.116.003330
   Grobe JL, 2006, AM J PHYSIOL-HEART C, V290, pH2417, DOI 10.1152/ajpheart.01170.2005
   Gu J, 2021, INT J CARDIOL, V323, P148, DOI 10.1016/j.ijcard.2020.08.065
   Hamdani N, 2013, CIRC-HEART FAIL, V6, P1239, DOI 10.1161/CIRCHEARTFAILURE.113.000539
   Hamdani N, 2013, CARDIOVASC RES, V97, P464, DOI 10.1093/cvr/cvs353
   Hamilton-Craig CR, 2017, FRONT CARDIOVASC MED, V3, DOI 10.3389/fcvm.2016.00049
   hang W, 2020, INT J MOL SCI, V21, pE3362
   Harada E, 2018, AM J MED SCI, V356, P335, DOI 10.1016/j.amjms.2018.06.009
   Hattori T, 2011, NUTR DIABETES, V1, DOI 10.1038/nutd.2010.1
   Heinonen I, 2020, SCI REP-UK, V10, DOI 10.1038/s41598-020-68637-4
   Horgan S, 2014, J CARD FAIL, V20, P984, DOI 10.1016/j.cardfail.2014.09.001
   Hoshida S, 2018, CLIN CARDIOL, V8, P1
   Jang M, 2019, J VET EMERG CRIT CAR, V29, P366, DOI 10.1111/vec.12853
   Kao DP, 2015, EUR J HEART FAIL, V17, P925, DOI 10.1002/ejhf.327
   Kaptein YE, 2020, BMC CARDIOVASC DISOR, V20, DOI 10.1186/s12872-020-01620-z
   Karuppagounder V, 2017, AGEING RES REV, V35, P291, DOI 10.1016/j.arr.2016.10.006
   Katz DH, 2017, J CARDIOVASC TRANSL, V10, P275, DOI 10.1007/s12265-017-9739-z
   Kessler EL, 2021, INT J MOL SCI, V22, DOI 10.3390/ijms222111823
   Kessler EL, 2021, J CARDIOVASC TRANSL, V14, P63, DOI 10.1007/s12265-020-10026-3
   Kotecha D, 2016, J AM COLL CARDIOL, V68, P2217, DOI 10.1016/j.jacc.2016.08.048
   Kovács A, 2014, HEART FAIL CLIN, V10, P389, DOI 10.1016/j.hfc.2014.04.002
   Lam CSP, 2012, CIRC-HEART FAIL, V5, P571, DOI 10.1161/CIRCHEARTFAILURE.112.970061
   Lam CSP, 2011, EUR J HEART FAIL, V13, P18, DOI 10.1093/eurjhf/hfq121
   LaPointe MC, 2005, PEPTIDES, V26, P944, DOI 10.1016/j.peptides.2004.08.028
   Lee SW, 2008, LUPUS, V17, P195, DOI 10.1177/0961203307087303
   Lekawanvijit S, 2012, PLOS ONE, V7, DOI 10.1371/journal.pone.0041281
   Li Shumin, 2017, Methodist Debakey Cardiovasc J, V13, P4, DOI [10.14797/mdcj-13-1-4, 10.14797/mdcj-13-1-4]
   López B, 2010, CIRCULATION, V121, P1645, DOI 10.1161/CIRCULATIONAHA.109.912774
   Loredo-Mendoza ML, 2020, EXP BIOL MED, V245, P748, DOI 10.1177/1535370220912699
   MATTHEEUWS D, 1984, AM J VET RES, V45, P98
   Mattson DL, 2001, AM J HYPERTENS, V14, P405, DOI 10.1016/S0895-7061(00)01285-1
   Mátyás C, 2017, EUR J HEART FAIL, V19, P326, DOI 10.1002/ejhf.711
   Maurer MS, 2004, J AM COLL CARDIOL, V44, P1543, DOI 10.1016/j.jacc.2004.07.034
   McHugh K, 2019, J AM COLL CARDIOL, V73, P602, DOI 10.1016/j.jacc.2018.11.033
   Michalska-Kasiczak M, 2018, ARCH MED SCI, V14, P890, DOI 10.5114/aoms.2018.76279
   Mohammed SF, 2015, CIRCULATION, V131, P550, DOI 10.1161/CIRCULATIONAHA.114.009625
   Mori J, 2014, CIRC-HEART FAIL, V7, P327, DOI 10.1161/CIRCHEARTFAILURE.113.000672
   Munagala VK, 2005, CIRCULATION, V111, P1128, DOI 10.1161/01.CIR.0000157183.21404.63
   Murase T, 2012, HYPERTENS RES, V35, P186, DOI 10.1038/hr.2011.157
   Murdoch CE, 2014, J AM COLL CARDIOL, V63, P2734, DOI 10.1016/j.jacc.2014.02.572
   Nguyen ITN, 2020, PLOS ONE, V15, DOI 10.1371/journal.pone.0232399
   Obokata M, 2017, CIRCULATION, V136, P6, DOI 10.1161/CIRCULATIONAHA.116.026807
   Oerlemans MIFJ, 2019, NETH HEART J, V27, P525, DOI 10.1007/s12471-019-1299-1
   Oghina S, 2021, JACC-HEART FAIL, V9, P169, DOI 10.1016/j.jchf.2020.12.005
   Olver TD, 2019, JACC-BASIC TRANSL SC, V4, P404, DOI 10.1016/j.jacbts.2019.02.004
   Omori Y, 2012, J HYPERTENS, V30, P1834, DOI 10.1097/HJH.0b013e3283569c5a
   Packer M, 2020, EUR J HEART FAIL, V22, P1551, DOI 10.1002/ejhf.1902
   Pandey A, 2018, JACC-HEART FAIL, V6, P975, DOI 10.1016/j.jchf.2018.09.006
   Paulus WJ, 2013, J AM COLL CARDIOL, V62, P263, DOI 10.1016/j.jacc.2013.02.092
   Pei JY, 2017, INT J CARDIOL, V238, P22, DOI 10.1016/j.ijcard.2017.03.050
   Perrino C, 2021, CARDIOVASC RES, V117, P367, DOI 10.1093/cvr/cvaa155
   Pfeffer MA, 2019, CIRC RES, V124, P1598, DOI 10.1161/CIRCRESAHA.119.313572
   Pieske B, 2019, EUR HEART J, V40, P3297, DOI 10.1093/eurheartj/ehz641
   Ponikowski P, 2016, EUR J HEART FAIL, V18, P891, DOI 10.1002/ejhf.592
   Poole DC, 2020, AM J PHYSIOL-HEART C, V318, pH1100, DOI 10.1152/ajpheart.00697.2019
   Qureshi SH, 2018, AM J PHYSIOL-RENAL, V314, pF726, DOI 10.1152/ajprenal.00319.2017
   Radovits T, 2015, J DIABETES RES, V2015, DOI 10.1155/2015/728741
   Reddy YNV, 2018, CIRCULATION, V138, P861, DOI 10.1161/CIRCULATIONAHA.118.034646
   Reddy YNV, 2016, CURR PROB CARDIOLOGY, V41, P145, DOI 10.1016/j.cpcardiol.2015.12.002
   Reed AL, 2011, AM J PHYSIOL-HEART C, V301, pH824, DOI 10.1152/ajpheart.00407.2010
   Regan JA, 2015, AM J PHYSIOL-HEART C, V309, pH771, DOI 10.1152/ajpheart.00282.2015
   Riehle C, 2019, CARDIOVASC RES, V115, P1838, DOI 10.1093/cvr/cvz161
   Ruiz-Ortega M, 2006, CURR OPIN NEPHROL HY, V15, P159, DOI 10.1097/01.mnh.0000203190.34643.d4
   Sanders-van Wijk S, 2020, CIRCULATION, V142, P2029, DOI 10.1161/CIRCULATIONAHA.120.045810
   Silva KAS, 2020, JACC-BASIC TRANSL SC, V5, P840, DOI 10.1016/j.jacbts.2020.04.011
   Sartori M, 2017, FRONT PHYSIOL, V8, DOI 10.3389/fphys.2017.00572
   Schiattarella GG, 2019, NATURE, V568, P351, DOI 10.1038/s41586-019-1100-z
   Schwarzl M, 2015, AM J PHYSIOL-HEART C, V309, pH1407, DOI 10.1152/ajpheart.00542.2015
   Segar MW, 2020, EUR J HEART FAIL, V22, P148, DOI 10.1002/ejhf.1621
   Shah SJ, 2018, EUR HEART J, V39, P3439, DOI 10.1093/eurheartj/ehy531
   Shah SJ, 2015, CIRCULATION, V131, P269, DOI 10.1161/CIRCULATIONAHA.114.010637
   Shah SJ, 2013, CIRC-HEART FAIL, V6, P184, DOI 10.1161/CIRCHEARTFAILURE.112.972794
   Shapiro BP, 2007, HYPERTENSION, V50, P503, DOI 10.1161/HYPERTENSIONAHA.107.090092
   Sickinghe AA, 2019, FRONT ENDOCRINOL, V10, DOI 10.3389/fendo.2019.00442
   Simmonds SJ, 2020, CELLS-BASEL, V9, DOI 10.3390/cells9010242
   Slater RE, 2019, J GEN PHYSIOL, V151, P42, DOI 10.1085/jgp.201812259
   Sorop O, 2018, CARDIOVASC RES, V114, P954, DOI 10.1093/cvr/cvy038
   Steven S, 2017, REDOX BIOL, V13, P370, DOI 10.1016/j.redox.2017.06.009
   Streng KW, 2018, INT J CARDIOL, V271, P132, DOI 10.1016/j.ijcard.2018.04.001
   Sun CX, 2016, INT J CLIN EXP MED, V9, P4186
   Tan WJ, 2021, FRONT CARDIOVASC MED, V8, DOI 10.3389/fcvm.2021.677727
   Tanase DM, 2019, INT J MOL SCI, V20, DOI 10.3390/ijms20112629
   Taylor Anne L, 2015, Curr Heart Fail Rep, V12, P187, DOI [10.1007/s11897-015-0252-x, 10.1007/s11897-015-0252-x]
   Thomas L, 2019, J AM COLL CARDIOL, V73, P1961, DOI 10.1016/j.jacc.2019.01.059
   Tibrewala A, 2019, HEART FAIL CLIN, V15, P9, DOI 10.1016/j.hfc.2018.08.002
   Torres WM, 2020, JACC-BASIC TRANSL SC, V5, P463, DOI 10.1016/j.jacbts.2020.02.007
   Uchinaka A, 2018, ANN NY ACAD SCI, V1421, P73, DOI 10.1111/nyas.13578
   Uijl A, 2021, EUR J HEART FAIL, V23, P973, DOI 10.1002/ejhf.2169
   Vaduganathan M, 2017, J AM COLL CARDIOL, V69, P556, DOI 10.1016/j.jacc.2016.10.078
   Valero-Munoz Maria, 2017, JACC Basic Transl Sci, V2, P770, DOI [10.1016/j.jacbts.2017.07.013, 10.1016/j.jacbts.2017.07.013]
   van Bilsen M, 2014, PLOS ONE, V9, DOI 10.1371/journal.pone.0085078
   van de Wouw J, 2021, BASIC RES CARDIOL, V116, DOI 10.1007/s00395-021-00891-7
   Van den Bergh A, 2008, CARDIOVASC RES, V77, P371, DOI 10.1093/cvr/cvm001
   van den Dorpel MMP, 2018, INT J CARDIOVAS IMAG, V34, P743, DOI 10.1007/s10554-017-1287-8
   van Dijk CGM, 2016, CIRC-HEART FAIL, V9, DOI 10.1161/CIRCHEARTFAILURE.115.002760
   van Heerebeek L, 2012, CIRCULATION, V126, P830, DOI 10.1161/CIRCULATIONAHA.111.076075
   Wallner M, 2020, SCI TRANSL MED, V12, DOI 10.1126/scitranslmed.aay7205
   Wallner M, 2017, SCI REP-UK, V7, DOI 10.1038/s41598-017-15851-2
   Wang JW, 2017, SCI REP-UK, V7, DOI 10.1038/s41598-017-09451-3
   Wang Zhu, 2010, Wei Sheng Yan Jiu, V39, P133
   Westermann D, 2011, CIRC-HEART FAIL, V4, P44, DOI 10.1161/CIRCHEARTFAILURE.109.931451
   Wischhusen J, 2020, FRONT IMMUNOL, V11, DOI 10.3389/fimmu.2020.00951
   Withaar C, 2021, EUR HEART J, V42, P4420, DOI 10.1093/eurheartj/ehab389
   Withaar C, 2021, CARDIOVASC RES, V117, P2108, DOI 10.1093/cvr/cvaa256
   Woolley RJ, 2021, EUR J HEART FAIL, V23, P983, DOI 10.1002/ejhf.2144
   Yarbrough WM, 2012, J THORAC CARDIOV SUR, V143, P215, DOI 10.1016/j.jtcvs.2011.09.032
   Yin W, 2012, J LIPID RES, V53, P51, DOI 10.1194/jlr.M019927
   You YH, 2013, AM J PHYSIOL-RENAL, V304, pF840, DOI 10.1152/ajprenal.00511.2012
   Zakeri R, 2016, CIRC-HEART FAIL, V9, DOI 10.1161/CIRCHEARTFAILURE.115.003238
   Zhang NN, 2019, CARDIOVASC DIABETOL, V18, DOI 10.1186/s12933-019-0914-1
   Zhao Xin, 2011, Curr Protoc Mouse Biol, V1, P105
   Zhao Z, 2014, AM J PHYSIOL-HEART C, V306, pH628, DOI 10.1152/ajpheart.00859.2013
   Zhong Y, 2020, INT IMMUNOPHARMACOL, V87, DOI 10.1016/j.intimp.2020.106789
   Zhou QF, 2015, BIOMED RES INT, V2015, DOI 10.1155/2015/163564
   Zile MR, 2004, NEW ENGL J MED, V350, P1953, DOI 10.1056/NEJMoa032566
NR 154
TC 39
Z9 46
U1 3
U2 20
PU ELSEVIER SCIENCE INC
PI NEW YORK
PA STE 800, 230 PARK AVE, NEW YORK, NY 10169 USA
SN 2452-302X
J9 JACC-BASIC TRANSL SC
JI JACC-Basic Transl. Sci.
PD AUG
PY 2022
VL 7
IS 8
BP 844
EP 857
DI 10.1016/j.jacbts.2021.12.009
EA AUG 2022
PG 14
WC Cardiac & Cardiovascular Systems
WE Science Citation Index Expanded (SCI-EXPANDED)
SC Cardiovascular System & Cardiology
GA 4X7VM
UT WOS:000861045300009
PM 36061340
OA Green Submitted, gold
DA 2026-02-13
ER

PT J
AU Brady, TM
   Horst, G
   Appel, LJ
   Khoury, PR
   Urbina, EM
AF Brady, Tammy M.
   Horst, Gilbert
   Appel, Lawrence J.
   Khoury, Philip R.
   Urbina, Elaine M.
TI Dietary sodium intake and sodium load is associated with arterial
   stiffness in children and young adults
SO JOURNAL OF HYPERTENSION
LA English
DT Article
DE cardiovascular disease; pediatrics; vascular aging; vascular disease
ID PULSE-WAVE VELOCITY; LEFT-VENTRICULAR HYPERTROPHY; CARDIOVASCULAR
   RISK-FACTORS; BLOOD-PRESSURE; AORTIC STIFFNESS; SCIENTIFIC STATEMENT;
   HYPERTENSION PREVENTION; INDEPENDENT PREDICTOR; AUGMENTATION INDEX;
   METABOLIC SYNDROME
AB Objective: The aim of this study was to examine the association of sodium intake (g/day) and sodium load (Na-L; mg/kcal/day) on arterial stiffness in youth. Methods: A cross-sectional analysis of 723 youth enrolled in a study evaluating the cardiovascular effects of obesity and type 2 diabetes mellitus (T2DM). Three measures of arterial stiffness were evaluated: brachial distensibility (BrachD), carotid-femoral pulse wave velocity (PWVcf) and augmentation index (AIx). Three-day diet histories yielded mean daily sodium and calorie intake. Youth were divided into Na-L tertiles: Low (<= 1.67 mg/kcal per day); Medium (1.68--1.98 mg/kcal per day) and High (>1.98 mg/kcal per day). General linear models adjusting for demographics, % body fat, T2DM and SBP z-score evaluated the independent association of Na-L with arterial stiffness Results: Mean age was 17.9 years (10-24 years), 35% male, 59% nonwhite and 31% T2DM. Mean (+/- standard deviation) dietary intake was calories = 2074 (+/- 797) kcal/day; Na = 3.793 (+/- 1567) g/day; Na- = 1.86 (+/- 0.753) mg/kcal per day. With higher levels of dietary Na intake and Na-L, measures of arterial stiffness worsened: BrachD decreased (Na intake: beta = -0.09, P = 0.003; Na-L: beta = -0.28, P < 0.0001), PWVcf increased (Na intake: beta = 0.07, P = 0.007; Na-L: beta = 0.21, P < 0.0001) but AIx did not change (Na intake: beta = -0.4, P = 0.2; Na-L: beta = 0.89, P = 0.11). In multivariable analysis, High Na-L was independently associated with BrachD, PWVcf and AIx (P < 0.05 for all), with age modifying the association of High Na-L with PWVcf and AIx. Conclusion: Sodium intake and load are associated with arterial stiffness, a preclinical measure of CVD, among a paediatric population. Paediatricians should stress healthy dietary choices to reduce accelerated vascular ageing.
C1 [Brady, Tammy M.; Horst, Gilbert; Appel, Lawrence J.] Johns Hopkins Univ, Baltimore, MD USA.
   [Khoury, Philip R.; Urbina, Elaine M.] Cincinnati Childrens Hosp Med Ctr, Cincinnati, OH 45229 USA.
C3 Johns Hopkins University; Cincinnati Children's Hospital Medical Center
RP Brady, TM (corresponding author), David M Rubenstein Child Hlth Bldg,200 N Wolfe, Baltimore, MD 21287 USA.
EM tbrady8@jhmi.edu
RI Appel, Larry/GLT-2608-2022
FU NIH/NHLBI [R56-HL139620, R01 HL076269, R01 HL105591-01]; National Center
   for Advancing Translational Sciences of the National Institutes of
   Health; National Center for Advancing Translational Sciences
   [UL1TR001425] Funding Source: NIH RePORTER
FX An earlier version of part of this work was presented as a Platform
   Presentation at the Pediatric Academic Society's annual meeting in 2017.
   T.M.B. was supported by the NIH/NHLBI (R56-HL139620). E.M.U. and P.R.K.
   were supported by R01 HL076269, R01 HL105591-01 and the National Center
   for Advancing Translational Sciences of the National Institutes of
   Health under
CR Aburto NJ, 2013, BMJ-BRIT MED J, V346, DOI [10.1136/bmj.f1326, 10.1136/bmj.f1378]
   Alderman MH, 1998, LANCET, V351, P781, DOI 10.1016/S0140-6736(97)09092-2
   [Anonymous], 1990, Arch Intern Med, V150, P153, DOI 10.1001/archinte.150.1.153
   [Anonymous], 2015, 2015 2020 DIET GUID
   Barbato A, 2004, DIABETOLOGIA, V47, P40, DOI 10.1007/s00125-003-1260-z
   Ben-Shlomo Y, 2014, J AM COLL CARDIOL, V63, P636, DOI 10.1016/j.jacc.2013.09.063
   Bibbins-Domingo K, 2010, NEW ENGL J MED, V362, P590, DOI 10.1056/NEJMoa0907355
   Blacher J, 1999, CIRCULATION, V99, P2434, DOI 10.1161/01.CIR.99.18.2434
   BLAKE J, 1990, AM J MED, V88, P477, DOI 10.1016/0002-9343(90)90426-E
   Choi CU, 2007, AM J HYPERTENS, V20, P1163, DOI 10.1016/.amjhyper.2007.07.004
   Cohen HW, 2006, AM J MED, V119, DOI 10.1016/j.amjmed.2005.10.042
   Cruickshank K, 2002, CIRCULATION, V106, P2085, DOI 10.1161/01.CIR.0000033824.02722.F7
   D'Elia L, 2020, J CLIN HYPERTENS, V22, P814, DOI 10.1111/jch.13852
   DANIELS SD, 1990, CIRCULATION, V82, P1243, DOI 10.1161/01.CIR.82.4.1243
   Daniels SR, 1999, CIRCULATION, V99, P541, DOI 10.1161/01.CIR.99.4.541
   du Cailar G, 2002, AM J HYPERTENS, V15, P222, DOI 10.1016/S0895-7061(01)02287-7
   Dumor K, 2018, CURR HYPERTENS REP, V20, DOI 10.1007/s11906-018-0867-x
   Elijovich F, 2016, HYPERTENSION, V68, pE7, DOI 10.1161/HYP.0000000000000047
   Flynn JT, 2017, PEDIATRICS, V140, DOI [10.1542/peds.2017-3035, 10.1542/peds.2017-1904]
   Hansen TW, 2006, CIRCULATION, V113, P664, DOI 10.1161/CIRCULATIONAHA.105.579342
   He JA, 1999, JAMA-J AM MED ASSOC, V282, P2027, DOI 10.1001/jama.282.21.2027
   Heil DP, 2006, RES Q EXERCISE SPORT, V77, P64, DOI 10.5641/027013606X13080769703920
   Hu JR, 2020, AM J HYPERTENS, V33, P825, DOI 10.1093/ajh/hpaa104
   JULA AM, 1994, CIRCULATION, V89, P1023, DOI 10.1161/01.CIR.89.3.1023
   Kaess BM, 2012, JAMA-J AM MED ASSOC, V308, P875, DOI 10.1001/2012.jama.10503
   Karamanoglu Mustafa, 1995, American Journal of Physiology, V269, pH1363
   Koivistoinen T, 2018, HYPERTENSION, V71, P451, DOI 10.1161/HYPERTENSIONAHA.117.10368
   Kumanyika SK, 2000, HEALTH PSYCHOL, V19, P42, DOI 10.1037/0278-6133.19.Suppl1.42
   Laffer CL, 2008, HYPERTENSION, V51, P767, DOI 10.1161/HYPERTENSIONAHA.107.102921
   Laurent S, 2001, HYPERTENSION, V37, P1236, DOI 10.1161/01.HYP.37.5.1236
   Marklund M, 2020, BMJ-BRIT MED J, V369, DOI 10.1136/bmj.m824
   Mattace-Raso FUS, 2010, EUR HEART J, V31, P2338, DOI 10.1093/eurheartj/ehq165
   Mattace-Raso FUS, 2006, CIRCULATION, V113, P657, DOI 10.1161/CIRCULATIONAHA.105.555235
   Mitchell GF, 2010, CIRCULATION, V121, P505, DOI 10.1161/CIRCULATIONAHA.109.886655
   Mukherjee D, 2012, JAMA-J AM MED ASSOC, V308, P919, DOI 10.1001/2012.jama.10931
   Najjar SS, 2008, J AM COLL CARDIOL, V51, P1377, DOI 10.1016/j.jacc.2007.10.065
   ORourke MF, 1996, J HYPERTENS, V14, pS147
   Puyau MR, 2004, MED SCI SPORT EXER, V36, P1625, DOI 10.1249/01.MSS.0000139898.30804.60
   ROMAN MJ, 1992, CIRCULATION, V86, P1909, DOI 10.1161/01.CIR.86.6.1909
   SASAKI S, 1995, STROKE, V26, P783, DOI 10.1161/01.STR.26.5.783
   SCHMIEDER RE, 1988, J HYPERTENS, V6, pS148, DOI 10.1097/00004872-198812040-00043
   Shokawa T, 2005, CIRC J, V69, P259, DOI 10.1253/circj.69.259
   STAMLER R, 1989, JAMA-J AM MED ASSOC, V262, P1801, DOI 10.1001/jama.262.13.1801
   Steinberger J, 2016, CIRCULATION, V134, pE236, DOI 10.1161/CIR.0000000000000441
   Strazzullo P, 2006, J HYPERTENS, V24, P1633, DOI 10.1097/01.hjh.0000239300.48130.07
   Supplements, NIOHOOD NUTR REC DIE
   Sutton-Tyrrell K, 2005, CIRCULATION, V111, P3384, DOI 10.1161/CIRCULATIONAHA.104.483628
   Takazawa K, 1996, Z KARDIOL, V85, P137
   Townsend RR, 2015, HYPERTENSION, V66, P698, DOI 10.1161/HYP.0000000000000033
   Tsirimiagkou C, 2020, NUTRIENTS, V12, DOI 10.3390/nu12010005
   Urbina EM, 2011, J PEDIATR-US, V158, P715, DOI 10.1016/j.jpeds.2010.12.020
   Urbina EM, 2010, J HYPERTENS, V28, P1692, DOI 10.1097/HJH.0b013e32833a6132
   Urbina EM, 2002, AM J CARDIOL, V89, P946, DOI 10.1016/S0002-9149(02)02244-0
   WHELTON PK, 1992, JAMA-J AM MED ASSOC, V267, P1213, DOI 10.1001/jama.1992.03480090061028
   Whelton PK, 1997, ARCH INTERN MED, V157, P657, DOI 10.1001/archinte.157.6.657
   Wilkinson IB, 2000, J PHYSIOL-LONDON, V525, P263, DOI 10.1111/j.1469-7793.2000.t01-1-00263.x
   Wilkinson IB, 1998, J HYPERTENS, V16, P2079, DOI 10.1097/00004872-199816121-00033
   Wilkinson IB, 2001, HYPERTENSION, V38, P1461, DOI 10.1161/hy1201.097723
   Yamori Y, 1994, Health Rep, V6, P22
   Yang QH, 2012, PEDIATRICS, V130, P611, DOI 10.1542/peds.2011-3870
NR 60
TC 6
Z9 10
U1 0
U2 4
PU LIPPINCOTT WILLIAMS & WILKINS
PI PHILADELPHIA
PA TWO COMMERCE SQ, 2001 MARKET ST, PHILADELPHIA, PA 19103 USA
SN 0263-6352
EI 1473-5598
J9 J HYPERTENS
JI J. Hypertens.
PD FEB
PY 2022
VL 40
IS 2
BP 292
EP 299
DI 10.1097/HJH.0000000000003007
PG 8
WC Peripheral Vascular Disease
WE Science Citation Index Expanded (SCI-EXPANDED)
SC Cardiovascular System & Cardiology
GA YC7CS
UT WOS:000739845900014
PM 34475346
OA Green Submitted
DA 2026-02-13
ER

PT J
AU Barbour, KE
   Zmuda, JM
   Boudreau, R
   Strotmeyer, ES
   Horwitz, MJ
   Evans, RW
   Kanaya, AM
   Harris, TB
   Cauley, JA
AF Barbour, K. E.
   Zmuda, J. M.
   Boudreau, R.
   Strotmeyer, E. S.
   Horwitz, M. J.
   Evans, R. W.
   Kanaya, A. M.
   Harris, T. B.
   Cauley, J. A.
TI The effects of adiponectin and leptin on changes in bone mineral density
SO OSTEOPOROSIS INTERNATIONAL
LA English
DT Article
DE Adiponectin; BMD change; Hip aBMD; Leptin; Trabecular lumbar spine vBMD;
   Whole-body aBMD
ID TYPE-2 DIABETES-MELLITUS; SERUM LEPTIN; ELDERLY-MEN; POSTMENOPAUSAL
   WOMEN; PREMENOPAUSAL WOMEN; INSULIN-RESISTANCE; HUMAN OSTEOBLASTS; OLDER
   WOMEN; PREDICTOR; GHRELIN
AB We tested the hypothesis that low leptin and high adiponectin levels are associated with higher rates of bone mineral density (BMD) loss among 3,075 men and women, aged 70-79, from the Health Aging and Body Composition Study. Results suggest that adiponectin, but not leptin, is a risk factor for bone loss in women.
   Adiponectin and leptin are hormones secreted by adipose cells that may impact BMD. Few studies have evaluated the longitudinal association of leptin and adiponectin levels with rates of BMD change.
   Hip and whole-body areal BMD (aBMD) were measured five times using dual-energy X-ray absorptiometry over 10 years (average follow-up time, 7.95 +/- 1.92 years). Trabecular lumbar spine volumetric BMD (vBMD) was measured using quantitative computed topography at baseline and year 6 in the Pittsburgh cohort only. Random slope and intercept models were used to account for within person correlation as a result of repeated measures of hip and whole-body aBMD. Linear regression was used to model changes in spine trabecular vBMD.
   Among women, the annualized rate of hip aBMD loss in the highest tertile of adiponectin was -0.67% (95% CI -0.77, -0.58) compared to [-0.43% (95% CI -0.51, -0.35)] in the lowest tertile ( trend = 0.019) after adjusting for age, race, BMI, diabetes, baseline hip aBMD, and weight change. In men, hip aBMD loss was greatest in the high adiponectin group (tertile 3), however this association was not significant ( trend = 0.148). After adjusting for weight change in women, the association between higher leptin and lower hip aBMD loss was attenuated and no longer significant ( trend = 0.134). Leptin and adiponectin levels were not associated with whole-body aBMD or trabecular lumbar spine vBMD loss.
   Adiponectin was associated with increased hip aBMD loss in women only, supporting evidence that adiponectin may have an important role in bone health.
C1 [Barbour, K. E.] Univ Pittsburgh, Dept Epidemiol, Ctr Aging & Populat Hlth, Pittsburgh, PA 15213 USA.
   [Barbour, K. E.; Zmuda, J. M.; Boudreau, R.; Strotmeyer, E. S.; Evans, R. W.; Cauley, J. A.] Univ Pittsburgh, Grad Sch Publ Hlth, Dept Epidemiol, Pittsburgh, PA 15213 USA.
   [Horwitz, M. J.] Univ Pittsburgh, Sch Med, Div Endocrinol & Metab, Pittsburgh, PA 15213 USA.
   [Kanaya, A. M.] Univ Calif San Francisco, Div Gen Internal Med, San Francisco, CA 94143 USA.
   [Harris, T. B.] NIA, Lab Epidemiol Demog & Biometry, Bethesda, MD 20892 USA.
C3 Pennsylvania Commonwealth System of Higher Education (PCSHE); University
   of Pittsburgh; Pennsylvania Commonwealth System of Higher Education
   (PCSHE); University of Pittsburgh; Pennsylvania Commonwealth System of
   Higher Education (PCSHE); University of Pittsburgh; University of
   California System; University of California San Francisco; National
   Institutes of Health (NIH) - USA; NIH National Institute on Aging (NIA)
RP Barbour, KE (corresponding author), Univ Pittsburgh, Dept Epidemiol, Ctr Aging & Populat Hlth, 130 N Bellefield Ave, Pittsburgh, PA 15213 USA.
EM barbourk@edc.pitt.edu; zmudaj@edc.pitt.edu; boudreaur@edc.pitt.edu;
   strotmeyere@edc.pitt.edu; HorwMx@UPMC.EDU; evansr@edc.pitt.edu;
   alka.kanaya@ucsf.edu; harrist@gw.nia.nih.gov; jcauley@edc.pitt.edu
RI Murray Horwitz, Mara/KIL-6500-2024; Strotmeyer, Elsa/F-3015-2014
OI Strotmeyer, Elsa/0000-0002-4093-6036; Boueau,
   Robert/0000-0003-0162-5187; Cauley, Jane A/0000-0003-0752-4408; Barbour,
   Kamil/0000-0003-0546-6742
FU Health Aging and Body Composition Study (Health ABC) [N01-AG-6-2101,
   N01-AG-6-2103, N01-AG-6-2106, R01-AG028050]; NIH, National Institute on
   Aging; National Institute on Aging [P30AG024827] Funding Source: NIH
   RePORTER
FX The Health Aging and Body Composition Study (Health ABC) includes the
   contract numbers: N01-AG-6-2101, N01-AG-6-2103, N01-AG-6-2106, and
   R01-AG028050. This research was supported in part by the Intramural
   Research Program of the NIH, National Institute on Aging.
CR Ainsworth BE, 2000, MED SCI SPORT EXER, V32, pS498, DOI 10.1097/00005768-200009001-00009
   Araneta MRG, 2009, J BONE MINER RES, V24, P2016, DOI [10.1359/JBMR.090519, 10.1359/jbmr.090519]
   Barbour KE, 2011, J BONE MINER RES, V26, P1568, DOI 10.1002/jbmr.361
   Basurto L, 2009, EUR J ENDOCRINOL, V160, P289, DOI 10.1530/EJE-08-0569
   Berner HS, 2004, BONE, V35, P842, DOI 10.1016/j.bone.2004.06.008
   Blain H, 2002, J CLIN ENDOCR METAB, V87, P1030, DOI 10.1210/jc.87.3.1030
   Chanprasertyothin Suwannee, 2006, Journal of the Medical Association of Thailand, V89, P1579
   Dennison EM, 2004, CALCIFIED TISSUE INT, V74, P401, DOI 10.1007/s00223-002-0017-x
   Ducy P, 2000, CELL, V100, P197, DOI 10.1016/S0092-8674(00)81558-5
   Ealey KN, 2008, EXP BIOL MED, V233, P1546, DOI 10.3181/0806-RM-192
   Goldstein BJ, 2004, J CLIN ENDOCR METAB, V89, P2563, DOI 10.1210/jc.2004-0518
   Goldstone AP, 2002, BIOCHEM BIOPH RES CO, V295, P475, DOI 10.1016/S0006-291X(02)00697-6
   Gonnelli S, 2008, CALCIFIED TISSUE INT, V83, P55, DOI 10.1007/s00223-008-9149-y
   Hamrick MW, 2005, J BONE MINER RES, V20, P994, DOI 10.1359/JBMR.050103
   Handschin AE, 2007, ANN PLAS SURG, V59, P329, DOI 10.1097/SAP.0b013e31802f6513
   Henry BA, 1999, ENDOCRINOLOGY, V140, P1175, DOI 10.1210/en.140.3.1175
   Hinoi E, 2009, ANN NY ACAD SCI, V1173, pE20, DOI 10.1111/j.1749-6632.2009.05061.x
   Johansson C, 1998, CALCIFIED TISSUE INT, V63, P190, DOI 10.1007/s002239900513
   Jürimäe J, 2007, OSTEOPOROSIS INT, V18, P1253, DOI 10.1007/s00198-007-0365-5
   Jürimäe J, 2009, EUR J ENDOCRINOL, V160, P381, DOI 10.1530/EJE-08-0673
   Jürimäe J, 2008, J BONE MINER METAB, V26, P618, DOI 10.1007/s00774-008-0861-5
   Lorentzon M, 2006, J BONE MINER RES, V21, P1871, DOI 10.1359/JBMR.060814
   Luo XH, 2006, J BONE MINER RES, V21, P1648, DOI 10.1359/JBMR.060707
   Michaëelsson K, 2008, J CLIN ENDOCR METAB, V93, P4041, DOI 10.1210/jc.2008-0617
   Morberg CM, 2003, J CLIN ENDOCR METAB, V88, P5795, DOI 10.1210/jc.2003-030496
   PAHOR M, 1994, EUR J EPIDEMIOL, V10, P405, DOI 10.1007/BF01719664
   Pasco JA, 2001, J CLIN ENDOCR METAB, V86, P1884, DOI 10.1210/jc.86.5.1884
   Pischon T, 2004, JAMA-J AM MED ASSOC, V291, P1730, DOI 10.1001/jama.291.14.1730
   Richards JB, 2007, J CLIN ENDOCR METAB, V92, P1517, DOI 10.1210/jc.2006-2097
   Ruhl CE, 2002, J BONE MINER RES, V17, P1896, DOI 10.1359/jbmr.2002.17.10.1896
   Scariano JK, 2003, MECH AGEING DEV, V124, P281, DOI 10.1016/S0047-6374(02)00195-1
   Spiegelman BM, 2001, CELL, V104, P531, DOI 10.1016/S0092-8674(01)00240-9
   Spranger J, 2003, LANCET, V361, P226, DOI 10.1016/S0140-6736(03)12255-6
   Thomas T, 2001, BONE, V29, P114, DOI 10.1016/S8756-3282(01)00487-2
   Weiss LA, 2006, J BONE MINER RES, V21, P758, DOI 10.1359/JBMR.060206
   Yamauchi M, 2001, CLIN ENDOCRINOL, V55, P341, DOI 10.1046/j.1365-2265.2001.01361.x
   Yamauchi T, 2001, NAT MED, V7, P941, DOI 10.1038/90984
   Yatagai T, 2003, METABOLISM, V52, P1274, DOI 10.1016/S0026-0495(03)00195-1
   Zoico E, 2003, CLIN ENDOCRINOL, V59, P97, DOI 10.1046/j.1365-2265.2003.01808.x
NR 39
TC 56
Z9 67
U1 0
U2 10
PU SPRINGER LONDON LTD
PI LONDON
PA 236 GRAYS INN RD, 6TH FLOOR, LONDON WC1X 8HL, ENGLAND
SN 0937-941X
J9 OSTEOPOROSIS INT
JI Osteoporosis Int.
PD JUN
PY 2012
VL 23
IS 6
BP 1699
EP 1710
DI 10.1007/s00198-011-1768-x
PG 12
WC Endocrinology & Metabolism
WE Science Citation Index Expanded (SCI-EXPANDED)
SC Endocrinology & Metabolism
GA 943ZN
UT WOS:000304167300007
PM 21877199
OA Green Submitted
DA 2026-02-13
ER

PT J
AU Zhou, QL
   Zhu, Y
   Guo, Q
   Wang, W
   Wang, L
   Zhang, XJ
   Yang, Y
   Zhang, L
   Zhang, YY
AF Zhou, Qionglan
   Zhu, Ying
   Guo, Qin
   Wang, Wei
   Wang, Ling
   Zhang, Xuejun
   Yang, Yan
   Zhang, Lei
   Zhang, Yiyi
TI Association between sarcopenia and falls, fractures, hospital
   readmission, and all-cause mortality in older adults with endocrine
   disorders: a longitudinal study of aging in China
SO BMC MUSCULOSKELETAL DISORDERS
LA English
DT Article
DE Sarcopenia; Risk factor; Falls; Fractures; Hospital readmission;
   All-cause mortality
ID COGNITIVE IMPAIRMENT; FRAILTY
AB Background To explore whether older adults with sarcopenia are at greater risk for falls, fractures, hospital readmissions, and all-cause mortality compared to those without sarcopenia.
   Methods An elderly population discharged from June 2020 to January 2022 from the Department of Endocrinology of Sichuan Provincial People's Hospital was collected. The cohort included patients with various endocrine disorders, primarily type 2 diabetes mellitus, thyroid dysfunction (hypo- and hyperthyroidism), adrenal insufficiency, and metabolic syndrome. Clinicopathologic data were collected, and sarcopenia was diagnosed based on muscle mass, handgrip strength, and gait speed. Multivariate logistic and Cox regression analyses were performed to identify risk factors for sarcopenia and evaluate its association with adverse outcomes.
   Results Among 161 participants, 50 (31.06%) had sarcopenia. Sarcopenia significantly increased the risk of falls (adjusted HR: 2.38, 95% CI: 1.06-5.35, P = 0.036) but was not associated with hospital readmissions (adjusted HR: 0.87, 95% CI: 0.49-1.53, P = 0.630), fractures (adjusted HR: 1.01, 95% CI: 0.20-3.92, P = 0.992), or all-cause mortality (adjusted HR: 1.81, 95% CI: 0.49-6.67, P = 0.374). Impaired gait speed was a strong predictor of increased fall risk (adjusted HR: 5.00, 95%CI: 1.27 similar to 19.90, P = 0.022), suggesting that patients who failed the gait speed test were substantially more likely to experience falls, and grip strength was a better predictor of clinical prognosis (adjusted HR: 0.85, 95%CI: 0.77 similar to 0.95, P = 0.004).
   Conclusion Sarcopenia is independently associated with an increased risk of falls in elderly patients with endocrine-related diseases. Recognizing and treating sarcopenia can prevent falls and help improve clinical prognosis in older patients. However, the heterogeneity of underlying endocrine disorders may influence these associations and should be considered in clinical interpretation.
C1 [Zhou, Qionglan] Peoples Hosp Yilong Cty, Dept Endocrinol, Nanchong, Sichuan, Peoples R China.
   [Zhu, Ying; Guo, Qin; Wang, Wei; Zhang, Xuejun; Yang, Yan; Zhang, Lei; Zhang, Yiyi] Univ Elect Sci & Technol China, Sichuan Prov Peoples Hosp, Sch Med, Dept Endocrinol, Chengdu, Sichuan, Peoples R China.
   [Wang, Ling] Chengdu Univ Tradit Chinese Med, Sch Med & Life Sci, Chengdu, Sichuan, Peoples R China.
C3 University of Electronic Science & Technology of China; Sichuan
   Provincial People's Hospital; Chengdu University of Traditional Chinese
   Medicine
RP Zhang, L; Zhang, YY (corresponding author), Univ Elect Sci & Technol China, Sichuan Prov Peoples Hosp, Sch Med, Dept Endocrinol, Chengdu, Sichuan, Peoples R China.
EM zhanglei19972023@126.com; tibby11@126.com
FU Horizontal Project [2024HX047]
FX This current study was supported by Horizontal Project (No. 2024HX047).
CR Aliberti MJR, 2020, CLIN NUTR, V39, P2114, DOI 10.1016/j.clnu.2019.08.026
   Bischoff-Ferrari HA, 2015, OSTEOPOROSIS INT, V26, P2793, DOI 10.1007/s00198-015-3194-y
   Chen LK, 2020, J AM MED DIR ASSOC, V21, P300, DOI 10.1016/j.jamda.2019.12.012
   Chen X, 2021, J NUTR HEALTH AGING, V25, P600, DOI 10.1007/s12603-020-1559-1
   Choe HJ, 2022, J CACHEXIA SARCOPENI, V13, P1908, DOI 10.1002/jcsm.12993
   Cruz-Jentoft AJ, 2019, AGE AGEING, V48, P16, DOI 10.1093/ageing/afy169
   Curtis M, 2023, NUTRIENTS, V15, DOI 10.3390/nu15061505
   Dos Santos MR, 2022, ENDOCRIN METAB CLIN, V51, P187, DOI 10.1016/j.ecl.2021.11.012
   Gabat Julie Anne L, 2018, Osteoporos Sarcopenia, V4, P109, DOI [10.1016/j.afos.2018.08.001, 10.1016/j.afos.2018.08.001]
   Hirani V, 2018, J GERONTOL A-BIOL, V73, P131, DOI 10.1093/gerona/glx086
   Huang P, 2021, J NUTR HEALTH AGING, V25, P183, DOI 10.1007/s12603-020-1474-5
   Izzo A, 2021, NUTRIENTS, V13, DOI 10.3390/nu13010183
   Karthikeyan MS, 2021, J FAM MED PRIM CARE, V10, P1167, DOI 10.4103/jfmpc.jfmpc_1363_20
   Kitamura A, 2021, J CACHEXIA SARCOPENI, V12, P30, DOI 10.1002/jcsm.12651
   Lam FMH, 2020, J AM MED DIR ASSOC, V21, P1481, DOI 10.1016/j.jamda.2020.05.056
   Laurent MR, 2019, MATURITAS, V122, P51, DOI 10.1016/j.maturitas.2019.01.006
   Li CW, 2019, J CACHEXIA SARCOPENI, V10, P586, DOI 10.1002/jcsm.12417
   Liu XL, 2021, AGING-US, V13, P8599, DOI 10.18632/aging.202672
   Murphy CH, 2015, AM J PHYSIOL-ENDOC M, V308, pE734, DOI 10.1152/ajpendo.00550.2014
   Nascimento CM, 2019, FREE RADICAL BIO MED, V132, P42, DOI 10.1016/j.freeradbiomed.2018.08.035
   Nishiguchi S, 2016, J AM MED DIR ASSOC, V17, DOI 10.1016/j.jamda.2015.12.096
   Ohta Y, 2019, J CLIN NEUROSCI, V70, P96, DOI 10.1016/j.jocn.2019.08.062
   Peng TC, 2020, CLIN NUTR, V39, P2695, DOI 10.1016/j.clnu.2019.12.014
   Petermann-Rocha F, 2022, J CACHEXIA SARCOPENI, V13, P86, DOI 10.1002/jcsm.12783
   Picca A, 2021, INT J MOL SCI, V22, DOI 10.3390/ijms22063032
   Prokopidis K, 2022, NUTR RES REV, V35, P197, DOI 10.1017/S0954422421000135
   Qaisar R, 2020, BIOLOGY-BASEL, V9, DOI 10.3390/biology9100322
   Salinas-Rodríguez A, 2021, J CACHEXIA SARCOPENI, V12, P1848, DOI 10.1002/jcsm.12787
   Schaap LA, 2018, J GERONTOL A-BIOL, V73, P1199, DOI 10.1093/gerona/glx245
   Shin HE, 2021, FRONT ENDOCRINOL, V12, DOI 10.3389/fendo.2021.695614
   Sieber CC, 2019, AGING CLIN EXP RES, V31, P793, DOI 10.1007/s40520-019-01170-1
   Su YC, 2022, J CLIN MED, V11, DOI 10.3390/jcm11216474
   Sun GW, 1996, J CLIN EPIDEMIOL, V49, P907, DOI 10.1016/0895-4356(96)00025-X
   Tandon P, 2021, J HEPATOL, V75, pS147, DOI 10.1016/j.jhep.2021.01.025
   Turunen KM, 2022, J GERONTOL A-BIOL, V77, P1430, DOI 10.1093/gerona/glab375
   van Kan GA, 2013, AGE AGEING, V42, P196, DOI 10.1093/ageing/afs173
   VanderWeele TJ, 2019, EUR J EPIDEMIOL, V34, pCP3, DOI 10.1007/s10654-019-00494-6
   Westbury LD, 2021, CALCIFIED TISSUE INT, V108, P302, DOI 10.1007/s00223-020-00775-3
   Xu J, 2022, GERONTOLOGY, V68, P361, DOI 10.1159/000517099
   Xue M, 2023, J NUTR HEALTH AGING, V27, P243, DOI 10.1007/s12603-023-1906-1
   Yeung SSY, 2019, J CACHEXIA SARCOPENI, V10, P485, DOI 10.1002/jcsm.12411
   Zhang JJ, 2023, J GLOB HEALTH, V13, DOI 10.7189/jogh.13.04182
   Zhang Y, 2018, OSTEOPOROSIS INT, V29, P1253, DOI 10.1007/s00198-018-4429-5
NR 43
TC 0
Z9 0
U1 3
U2 3
PU BMC
PI LONDON
PA CAMPUS, 4 CRINAN ST, LONDON N1 9XW, ENGLAND
EI 1471-2474
J9 BMC MUSCULOSKEL DIS
JI BMC Musculoskelet. Disord.
PD SEP 2
PY 2025
VL 26
IS 1
AR 842
DI 10.1186/s12891-025-09117-6
PG 11
WC Orthopedics; Rheumatology
WE Science Citation Index Expanded (SCI-EXPANDED)
SC Orthopedics; Rheumatology
GA 6ZH0D
UT WOS:001565575700002
PM 40898141
OA Green Submitted, gold
DA 2026-02-13
ER

PT J
AU Xu, TT
   Ye, XY
   Lu, XL
   Lan, GH
   Xie, MY
   Huang, ZL
   Wang, TG
   Wu, JY
   Zhan, ZY
   Xie, XX
AF Xu, Tingting
   Ye, Xiaoying
   Lu, Xiaoli
   Lan, Guohui
   Xie, Mengying
   Huang, Zelin
   Wang, Tinggui
   Wu, Jieyu
   Zhan, Zhiying
   Xie, Xiaoxu
TI Association between solid cooking fuel and cognitive decline: Three
   nationwide cohort studies in middle-aged and older population
SO ENVIRONMENT INTERNATIONAL
LA English
DT Article
DE Solid fuel; Indoor air pollution; Cognitive decline; Cohort study
ID HOUSEHOLD AIR-POLLUTION; MARGINAL STRUCTURAL MODELS; TYPE-2
   DIABETES-MELLITUS; CEREBROVASCULAR-DISEASE; DEMENTIA; HEALTH; RISK;
   BURDEN; IMPACT
AB Background: Household solid-fuel burning contributes to indoor air pollution and is linked to poor cognitive function, but how solid cooking fuel use leads to cognitive decline over time is not well elaborated. Objective: We examine the associations of solid cooking fuel with cognitive function among three nationally representative cohorts. Methods: This study uses data from the 2010-2018 China Family Panel Studies (CFPS), the 2011-2018 China Health and Retirement Longitudinal Study (CHARLS) and the 2003-2015 Mexican Health and Aging Study (MHAS) in adults over the age of 50. Time varying Cox model was conducted to measure the association between cooking fuel types and cognitive decline. Mediation analysis was used to estimate the potential mediation effects on the associations of cooking fuel types with cognitive decline risk. Results: Respondents in CFPS, CHARLS, and MHAS relied on solid cooking fuel at baseline approximately 56 %, 51 %, and 12 %, respectively. Using solid fuel was consistently associated with higher risk of cognitive decline in three cohorts (CFPS: HR = 1.300 [95 % CI: 1.201, 1.407], CHARLS: HR = 1.179 [95 % CI: 1.059, 1.312], MHAS: HR = 1.237 [95 % CI: 1.123, 1.362]). Compared to those with persistent solid fuel, persistent clean fuel and change from solid fuel to clean fuel were associated with a lower risk of cognitive decline. Hypertension, diabetes, physical activity, dyslipidemia and high-density lipoprotein cholesterol (HDL-C) may partially mediate the cognitive decline caused by solid fuel use. Of the cognitive decline burden, 18.23 % (95 % CI: 12.21 %, 24.73 %) in CFPS, 8.90 % (95 % CI: 2.93 %, 15.52 %) in CHARLS and 2.92 % (95 % CI: 1.52 %, 4.46 %) in MHAS of cognitive decline cases attributable to solid cooking fuel use. Conclusion: The use of solid cooking fuel is associated with a higher risk of cognitive decline. It is essential to promote the expanded use of clean fuel to protect cognitive health.
C1 [Xu, Tingting; Ye, Xiaoying; Lu, Xiaoli; Lan, Guohui; Huang, Zelin; Wang, Tinggui; Wu, Jieyu; Zhan, Zhiying; Xie, Xiaoxu] Fujian Med Univ, Sch Publ Hlth, Dept Epidemiol & Hlth Stat, Fuzhou, Peoples R China.
   [Xie, Mengying] Nanchang Univ, Clin Med Sch 2, Nanchang, Peoples R China.
   [Xie, Xiaoxu] Fujian Med Univ, Affiliated Hosp 2, Clin Res Unit, Quanzhou, Peoples R China.
C3 Fujian Medical University; Nanchang University; Fujian Medical
   University
RP Xie, XX (corresponding author), Fujian Med Univ, Sch Publ Hlth, Dept Epidemiol & Hlth Stat, Fuzhou, Peoples R China.
EM xxx@fjmu.edu.cn
RI Xie, Mengying/OVY-6810-2025; Lu, Xiaoli/HZJ-1822-2023
OI Xie, Xiaoxu/0000-0002-3103-3724
FU National Natural Science Foundation of China Youth Program [82203989];
   Natural Science Foundation of Fujian [2021J01729]; Fujian medical
   university talent research funding [XRCZX2019031]
FX This research was supported by National Natural Science Foundation of
   China Youth Program (82203989) , Natural Science Foundation of Fujian
   (2021J01729) , and Fujian medical university talent research funding
   (XRCZX2019031) .
CR Aranda MP, 2021, J AM GERIATR SOC, V69, P1774, DOI 10.1111/jgs.17345
   Balmes JR, 2019, J ALLERGY CLIN IMMUN, V143, P1979, DOI 10.1016/j.jaci.2019.04.016
   Bin Mahfoz TM, 2021, EUR REV MED PHARMACO, V25, P5664, DOI 10.26355/eurrev_202109_26785
   Brockmeyer S, 2016, TRANSL NEUROSCI, V7, P24, DOI 10.1515/tnsci-2016-0005
   Budhathoki SS, 2020, MATERN CHILD HLTH J, V24, DOI 10.1007/s10995-020-02882-x
   Cao LM, 2021, ENVIRON INT, V146, DOI 10.1016/j.envint.2020.106251
   Choi Hojin, 2019, Dement Neurocogn Disord, V18, P109, DOI [10.12779/dnd.2019.18.4.109, 10.12779/dnd.2019.18.4.109]
   Cong XW, 2021, SCI TOTAL ENVIRON, V775, DOI 10.1016/j.scitotenv.2021.145518
   Cozzi L., 2021, COMMENTARY
   Crous-Bou M., 2020, ENV INT
   Deng Y, 2021, ENVIRON INT, V155, DOI 10.1016/j.envint.2021.106593
   Dove A, 2021, ALZHEIMERS DEMENT, V17, P1769, DOI 10.1002/alz.12482
   Fuller R, 2022, LANCET PLANET HEALTH, V6, pE535, DOI 10.1016/S2542-5196(22)00090-0
   Gordon SB, 2014, LANCET RESP MED, V2, P823, DOI 10.1016/S2213-2600(14)70168-7
   Hahad O, 2020, INT J MOL SCI, V21, DOI 10.3390/ijms21124306
   Hernán MA, 2000, EPIDEMIOLOGY, V11, P561, DOI 10.1097/00001648-200009000-00012
   Hidese S, 2019, NUTRIENTS, V11, DOI 10.3390/nu11102362
   IEA, 2022, GAS MARK REP Q4 2022
   IEA IRENA UNSD World Bank WHO, 2022, tracking SDG 7: The energy progress report 2022
   Ji HQ, 2021, SCI REP-UK, V11, DOI 10.1038/s41598-021-83171-7
   Jones BL, 2013, SOCIOL METHOD RES, V42, P608, DOI 10.1177/0049124113503141
   Kang YJ, 2021, ADV SCI, V8, DOI 10.1002/advs.202101251
   Kirrane E.F., 2015, J OCCUP ENV MED
   Kivipelto M, 2018, NAT REV NEUROL, V14, P653, DOI 10.1038/s41582-018-0070-3
   Kvestad I, 2022, ENVIRON RES, V212, DOI 10.1016/j.envres.2022.113265
   Lecordier S, 2021, FRONT AGING NEUROSCI, V13, DOI 10.3389/fnagi.2021.727590
   Lee KK, 2020, LANCET GLOB HEALTH, V8, pE1427, DOI 10.1016/S2214-109X(20)30343-0
   Liu H, 2019, ANN EPIDEMIOL, V38, P28, DOI 10.1016/j.annepidem.2019.08.007
   Liu QH, 2021, ENVIRON HEALTH PERSP, V129, DOI 10.1289/EHP8792
   Livingston G, 2020, LANCET, V396, P413, DOI 10.1016/S0140-6736(20)30367-6
   Llewellyn DJ, 2010, ARCH INTERN MED, V170, P1135, DOI 10.1001/archinternmed.2010.173
   Lövdén M, 2020, PSYCHOL SCI PUBL INT, V21, P6, DOI 10.1177/1529100620920576
   Luo YN, 2021, SCI TOTAL ENVIRON, V754, DOI 10.1016/j.scitotenv.2020.142460
   Moheet A, 2015, ANN NY ACAD SCI, V1353, P60, DOI 10.1111/nyas.12807
   Nagin DS, 2010, ANNU REV CLIN PSYCHO, V6, P109, DOI 10.1146/annurev.clinpsy.121208.131413
   Nichols E., [No title captured]
   Palta P, 2018, J GERONTOL A-BIOL, V73, P123, DOI 10.1093/gerona/glx076
   Park SK, 2015, AM J EPIDEMIOL, V181, P327, DOI 10.1093/aje/kwu280
   Paul KC, 2020, J ALZHEIMERS DIS, V76, P1477, DOI 10.3233/JAD-200320
   Paul KC, 2018, CURR ENV HLTH REP, V5, P44, DOI 10.1007/s40572-018-0176-1
   Paul LA, 2020, ENVIRON INT, V134, DOI 10.1016/j.envint.2019.105333
   Petach H, 2018, ECOHEALTH, V15, P713, DOI 10.1007/s10393-018-1340-7
   Rehm J, 2019, ALZHEIMERS RES THER, V11, DOI 10.1186/s13195-018-0453-0
   Reid BC, 2012, ENVIRON HEALTH PERSP, V120, P1495, DOI 10.1289/ehp.1204962
   Robins JM, 2000, EPIDEMIOLOGY, V11, P550, DOI 10.1097/00001648-200009000-00011
   Rockwood K, 2019, NAT MED, V25, P1331, DOI 10.1038/s41591-019-0575-3
   Saenz JL, 2021, INDOOR AIR, V31, P1522, DOI 10.1111/ina.12844
   Saenz JL, 2018, J EPIDEMIOL COMMUN H, V72, P21, DOI 10.1136/jech-2017-209704
   Saenz LJ, 2021, ENVIRON INT, V156, DOI 10.1016/j.envint.2021.106722
   Saito S, 2016, CURR OPIN PSYCHIATR, V29, P168, DOI 10.1097/YCO.0000000000000239
   SAMET JM, 1987, AM REV RESPIR DIS, V136, P1486, DOI 10.1164/ajrccm/136.6.1486
   Seaton A, 2020, INT J ENV RES PUB HE, V17, DOI 10.3390/ijerph17030862
   Sehgal M, 2014, GLOBAL HEALTH ACTION, V7, DOI 10.3402/gha.v7.25326
   Tariq S, 2018, J NEUROCHEM, V144, P565, DOI 10.1111/jnc.14132
   Toledo JB, 2013, BRAIN, V136, P2697, DOI 10.1093/brain/awt188
   Tseng TWJ, 2022, SCI REP-UK, V12, DOI 10.1038/s41598-022-10074-6
   Uchoa MF, 2016, FRONT NEUROENDOCRIN, V43, P60, DOI 10.1016/j.yfrne.2016.09.001
   Wong R, 2017, INT J EPIDEMIOL, V46, DOI 10.1093/ije/dyu263
   Xie Y, 2014, CHINESE SOCIOL REV, V47, P3, DOI 10.2753/CSA2162-0555470101
   Xu HQ, 2022, ECO-ENVIRON HEALTH, V1, DOI 10.1016/j.eehl.2022.04.003
   Yin P, 2017, Zhonghua Yu Fang Yi Xue Za Zhi, V51, P53, DOI 10.3760/cma.j.issn.0253-9624.2017.01.011
   You R, 2022, J BIOMED SCI, V29, DOI 10.1186/s12929-022-00799-x
   Yu QT, 2022, INT J ENV RES PUB HE, V19, DOI 10.3390/ijerph19116904
   Yu Y, 2020, ENVIRON EPIDEMIOL, V4, DOI 10.1097/EE9.0000000000000122
   Yusuf S, 2020, LANCET, V395, P795, DOI 10.1016/S0140-6736(19)32008-2
   Zhang Y, 2022, ENVIRON INT, V160, DOI 10.1016/j.envint.2021.107070
   Zhang ZH, 2018, ANN TRANSL MED, V6, DOI 10.21037/atm.2018.02.12
   Zhao YH, 2014, INT J EPIDEMIOL, V43, P61, DOI 10.1093/ije/dys203
   Zijlema WL, 2017, ENVIRON RES, V155, P268, DOI 10.1016/j.envres.2017.02.017
NR 69
TC 58
Z9 59
U1 25
U2 229
PU PERGAMON-ELSEVIER SCIENCE LTD
PI OXFORD
PA THE BOULEVARD, LANGFORD LANE, KIDLINGTON, OXFORD OX5 1GB, ENGLAND
SN 0160-4120
EI 1873-6750
J9 ENVIRON INT
JI Environ. Int.
PD MAR
PY 2023
VL 173
AR 107803
DI 10.1016/j.envint.2023.107803
EA FEB 2023
PG 11
WC Environmental Sciences
WE Science Citation Index Expanded (SCI-EXPANDED)
SC Environmental Sciences & Ecology
GA C4UW2
UT WOS:000961893500001
PM 36805161
OA Green Submitted, gold
DA 2026-02-13
ER

PT J
AU Pilla, SJ
   Jalalzai, R
   Tang, OLV
   Schoenborn, NL
   Boyd, CM
   Bancks, MP
   Mathioudakis, NN
   Maruthur, NM
AF Pilla, Scott J.
   Jalalzai, Rabia
   Tang, Olive
   Schoenborn, Nancy L.
   Boyd, Cynthia M.
   Bancks, Michael P.
   Mathioudakis, Nestoras N.
   Maruthur, Nisa M.
TI A National Survey of Physicians' Views on the Importance and
   Implementation of Deintensifying Diabetes Medications
SO JOURNAL OF GENERAL INTERNAL MEDICINE
LA English
DT Article
DE diabetes mellitus, type 2; aging; deprescriptions; hypoglycemia;
   drug-related side effects and adverse reactions
ID OLDER-ADULTS; SEVERE HYPOGLYCEMIA; CARE; RISK; ASSOCIATION; VETERANS;
   OUTCOMES; IMPACT; LONG; LIFE
AB Background Guidelines recommend deintensifying hypoglycemia-causing medications for older adults with diabetes whose hemoglobin A1c is below their individualized target, but this rarely occurs in practice.Objective To understand physicians' decision-making around deintensifying diabetes treatment.Design National physician survey.Participants US physicians in general medicine, geriatrics, or endocrinology providing outpatient diabetes care.Main Measures Physicians rated the importance of deintensifying diabetes medications for older adults with type 2 diabetes, and of switching medication classes, on 5-point Likert scales. They reported the frequency of these actions for their patients, and listed important barriers and facilitators. We evaluated the independent association between physicians' professional and practice characteristics and the importance of deintensifying and switching diabetes medications using multivariable ordered logistic regression models.Key Results There were 445 eligible respondents (response rate 37.5%). The majority of physicians viewed deintensifying (80%) and switching (92%) diabetes medications as important or very important to the care of older adults. Despite this, one-third of physicians reported deintensifying diabetes medications rarely or never. While most physicians recognized multiple reasons to deintensify, two-thirds of physicians reported barriers of short-term hyperglycemia and patient reluctance to change medications or allow higher glucose levels. In multivariable models, geriatricians rated deintensification as more important compared to other specialties (p=0.027), and endocrinologists rated switching as more important compared to other specialties (p<0.006). Physicians with fewer years in practice rated higher importance of deintensification (p<0.001) and switching (p=0.003).Conclusions While most US physicians viewed deintensifying and switching diabetes medications as important for the care of older adults, they deintensified infrequently. Physicians had ambivalence about the relative benefits and harms of deintensification and viewed it as a potential source of conflict with their patients. These factors likely contribute to clinical inertia, and studies focused on improving shared decision-making around deintensifying diabetes medications are needed.
C1 [Pilla, Scott J.; Jalalzai, Rabia; Maruthur, Nisa M.] Johns Hopkins Univ, Dept Med, Div Gen Internal Med, Sch Med, Baltimore, MD 21218 USA.
   [Pilla, Scott J.; Maruthur, Nisa M.] Johns Hopkins Univ, Welch Ctr Prevent Epidemiol & Clin Res, Baltimore, MD USA.
   [Pilla, Scott J.; Boyd, Cynthia M.] Johns Hopkins Univ, Bloomberg Sch Publ Hlth, Dept Hlth Policy & Management, Baltimore, MD USA.
   [Tang, Olive; Boyd, Cynthia M.; Maruthur, Nisa M.] Johns Hopkins Univ, Bloomberg Sch Publ Hlth, Dept Epidemiol, Baltimore, MD USA.
   [Schoenborn, Nancy L.; Boyd, Cynthia M.] Johns Hopkins Univ, Sch Med, Dept Med, Div Geriatr Med & Gerontol, Baltimore, MD USA.
   [Bancks, Michael P.] Wake Forest Univ, Bowman Gray Sch Med, Dept Epidemiol & Prevent, Winston Salem, NC USA.
   [Mathioudakis, Nestoras N.] Johns Hopkins Univ, Sch Med, Div Endocrinol Diabet & Metab, Dept Med, Baltimore, MD USA.
C3 Johns Hopkins University; Johns Hopkins University; Johns Hopkins
   University; Johns Hopkins Bloomberg School of Public Health; Johns
   Hopkins University; Johns Hopkins Bloomberg School of Public Health;
   Johns Hopkins University; Wake Forest University; Wake Forest Baptist
   Medical Center; Johns Hopkins University
RP Pilla, SJ (corresponding author), Johns Hopkins Univ, Dept Med, Div Gen Internal Med, Sch Med, Baltimore, MD 21218 USA.
EM spilla1@jhmi.edu
RI ; Mathioudakis, Nestoras/AAP-4595-2020
OI Pilla, Scott/0000-0002-3292-9047; Mathioudakis,
   Nestoras/0000-0002-0210-655X
FU U.S. Deprescribing Research Network; National Institute on Aging
   [1R24AG064025]; Johns Hopkins KL2 Clinical Research Scholars Program
   [KL2TR003099]; National Institute of Diabetes and Digestive and Kidney
   Diseases [K23DK128572]; National Institute on Aging [K76AG059984,
   R24AG064025]; U.S. Deprescribing Research Network from the National
   Institute on Aging [K24AG056578]; NIDDK [R01DK125780]; National
   Institute of Diabetes and Digestive and Kidney Diseases [K23DK128572]
   Funding Source: NIH RePORTER; National Institute on Aging [K24AG056578,
   R24AG064025, K76AG059984] Funding Source: NIH RePORTER
FX This study was funded by a grant from the U.S. Deprescribing Research
   Network, funded by the National Institute on Aging (1R24AG064025). Dr.
   Pilla was supported by the Johns Hopkins KL2 Clinical Research Scholars
   Program (KL2TR003099) and the National Institute of Diabetes and
   Digestive and Kidney Diseases (K23DK128572). Dr. Schoenborn was
   supported by the National Institute on Aging (K76AG059984). Dr. Boyd was
   also supported by the U.S. Deprescribing Research Network (R24AG064025)
   and by K24AG056578, both from the National Institute on Aging. Dr.
   Mathioudakis was supported by the NIDDK (R01DK125780).
CR Amer Diabet Assoc, 2022, DIABETES CARE, V45, pS1, DOI 10.2337/dc22-Sint
   Anderson K, 2014, BMJ OPEN, V4, DOI 10.1136/bmjopen-2014-006544
   [Anonymous], AM MED ASS PHYS MAST
   [Anonymous], HEDIS Measures and Technical Resources
   Barendse S, 2012, DIABETIC MED, V29, P293, DOI 10.1111/j.1464-5491.2011.03416.x
   Beatty PC, 2007, PUBLIC OPIN QUART, V71, P287, DOI 10.1093/poq/nfm006
   Bloomfield HE., 2012, Predictors and Consequences of Severe Hypoglycemia in Adults with Diabetes - A Systematic Review of the Evidence Internet
   Bonds Denise E, 2010, BMJ, V340, pb4909, DOI 10.1136/bmj.b4909
   Caverly TJ, 2015, JAMA INTERN MED, V175, P1994, DOI 10.1001/jamainternmed.2015.5950
   Cegelka A, 2013, J AM GERIATR SOC, V61, P2020, DOI 10.1111/jgs.12514
   Conlin PR, 2017, ANN INTERN MED, V167, P655, DOI 10.7326/M17-1362
   Cox DJ, 2006, DIABETES CARE, V29, P467, DOI 10.2337/diacare.29.02.06.dc05-1836
   ElSayed NA, 2023, DIABETES CARE, V46, pS216, DOI 10.2337/dc23-S013
   Farrell B, 2017, CAN FAM PHYSICIAN, V63, P832
   Garvey KC, 2016, DIABETES CARE, V39, P190, DOI 10.2337/dc15-1775
   Genere N, 2016, MEDICINE, V95, DOI 10.1097/MD.0000000000005388
   Gerstein HC, 2008, NEW ENGL J MED, V358, P2545, DOI 10.1056/NEJMoa0802743
   Goyal P, 2020, J AM GERIATR SOC, V68, P78, DOI 10.1111/jgs.16157
   Green AR, 2021, JAMA NETW OPEN, V4, DOI 10.1001/jamanetworkopen.2021.2633
   Greenhalgh T, 2016, MILBANK Q, V94, P392, DOI 10.1111/1468-0009.12197
   Heller SR, 2018, DIABETES OBES METAB, V20, P148, DOI 10.1111/dom.13051
   Huang ES, 2008, ANN INTERN MED, V149, P11, DOI 10.7326/0003-4819-149-1-200807010-00005
   Huang ES, 2016, BMJ-BRIT MED J, V353, DOI 10.1136/bmj.i2200
   Jepson C, 2005, J CLIN EPIDEMIOL, V58, P103, DOI 10.1016/j.jclinepi.2004.06.004
   Kazzazi F, 2018, PATIENT-RELAT OUTCOM, V9, P169, DOI 10.2147/PROM.S156109
   Lee AK, 2017, DIABETES CARE, V40, P1661, DOI 10.2337/dc17-0819
   Lega IC, 2021, DIABETOLOGIA, V64, P1093, DOI 10.1007/s00125-020-05370-7
   LeRoith D, 2019, J CLIN ENDOCR METAB, V104, P1520, DOI 10.1210/jc.2019-00198
   Lipska KJ, 2014, JAMA INTERN MED, V174, P1116, DOI 10.1001/jamainternmed.2014.1824
   McCoy RG, 2023, DIABETES RES CLIN PR, V197, DOI 10.1016/j.diabres.2023.110263
   Munshi MN, 2016, JAMA INTERN MED, V176, P1023, DOI 10.1001/jamainternmed.2016.2288
   Oktora MP, 2021, DIABETIC MED, V38, DOI 10.1111/dme.14408
   Pilla SJ, 2023, DIABETES CARE, V46, P1164, DOI 10.2337/dc22-2146
   Pilla SJ, 2023, J GEN INTERN MED, V38, P1008, DOI 10.1007/s11606-022-07828-3
   Pilla SJ, 2022, DIABETES CARE, V45, P1029, DOI 10.2337/dci22-0004
   Pilla SJ, 2021, BMJ OPEN DIAB RES CA, V9, DOI 10.1136/bmjdrc-2021-002153
   Pilla SJ, 2019, J GEN INTERN MED, V34, P1089, DOI 10.1007/s11606-019-04843-9
   Pilla SJ, 2019, CURR DIABETES REP, V19, DOI 10.1007/s11892-019-1172-z
   Pogach L, 2011, JAMA-J AM MED ASSOC, V305, P709, DOI 10.1001/jama.2011.153
   Pratley Richard E, 2018, J Diabetes Sci Technol, V12, P1184, DOI [10.1177/1932296818776993, 10.1177/1932296818776993]
   Radhakrishnan A, 2018, PREV MED, V107, P90, DOI 10.1016/j.ypmed.2017.11.010
   Reeve Emily, 2020, Journal of Pharmacy Practice and Research, V50, P98, DOI 10.1002/jppr.1626
   Resnick B, 2003, J CLIN NURS, V12, P46, DOI 10.1046/j.1365-2702.2003.00700.x
   Rossi MC, 2019, NUTR METAB CARDIOVAS, V29, P736, DOI 10.1016/j.numecd.2019.04.009
   Schoenborn NL, 2020, JAMA NETW OPEN, V3, DOI 10.1001/jamanetworkopen.2020.6772
   Schoenborn NL, 2018, ANN FAM MED, V16, P530, DOI 10.1370/afm.2309
   Schoenborn NL, 2017, JAMA INTERN MED, V177, P1121, DOI 10.1001/jamainternmed.2017.1778
   Schoenborn NL, 2022, JAMA INTERN MED, V182, P1229, DOI 10.1001/jamainternmed.2022.4316
   Sinclair AJ, 2020, DIABETES OBES METAB, V22, P1231, DOI 10.1111/dom.14013
   Tseng E, 2019, J GEN INTERN MED, V34, P2475, DOI 10.1007/s11606-019-05245-7
   West BT, 2023, PLOS ONE, V18, DOI 10.1371/journal.pone.0289695
   Williams R, 2016, J MATH SOCIOL, V40, P7, DOI 10.1080/0022250X.2015.1112384
   Zhao YN, 2016, ENDOCR PRACT, V22, P196, DOI 10.4158/EP15640.OR
   Zoungas S, 2010, NEW ENGL J MED, V363, P1410, DOI 10.1056/NEJMoa1003795
NR 54
TC 6
Z9 8
U1 1
U2 1
PU SPRINGER
PI NEW YORK
PA ONE NEW YORK PLAZA, SUITE 4600, NEW YORK, NY, UNITED STATES
SN 0884-8734
EI 1525-1497
J9 J GEN INTERN MED
JI J. Gen. Intern. Med.
PD MAY
PY 2024
VL 39
IS 6
BP 992
EP 1001
DI 10.1007/s11606-023-08506-8
EA NOV 2023
PG 10
WC Health Care Sciences & Services; Medicine, General & Internal
WE Science Citation Index Expanded (SCI-EXPANDED)
SC Health Care Sciences & Services; General & Internal Medicine
GA PT3D0
UT WOS:001101952500004
PM 37940754
OA Green Submitted, Bronze
DA 2026-02-13
ER

PT J
AU Georgiopoulou, VV
   Kalogeropoulos, AP
   Chowdhury, R
   Binongo, JNG
   Bibbins-Domingo, K
   Rodondi, N
   Simonsick, EM
   Harris, T
   Newman, AB
   Kritchevsky, SB
   Butler, J
AF Georgiopoulou, Vasiliki V.
   Kalogeropoulos, Andreas P.
   Chowdhury, Ritam
   Binongo, Jose Nilo G.
   Bibbins-Domingo, Kirsten
   Rodondi, Nicolas
   Simonsick, Eleanor M.
   Harris, Tamara
   Newman, Anne B.
   Kritchevsky, Stephen B.
   Butler, Javed
CA Hlth ABC Study
TI Exercise Capacity, Heart Failure Risk, and Mortality in Older Adults:
   The Health ABC Study
SO AMERICAN JOURNAL OF PREVENTIVE MEDICINE
LA English
DT Article
ID ALL-CAUSE MORTALITY; 6-MINUTE WALK TEST; TYPE-2 DIABETES-MELLITUS;
   CARDIORESPIRATORY FITNESS; CARDIOVASCULAR-DISEASE; PHYSICAL-FITNESS;
   MOBILITY LIMITATION; GRADED-EXERCISE; BLOOD-PRESSURE; LIFE-STYLE
AB Introduction: Data on the association between exercise capacity and risk for heart failure (HF) in older adults are limited.
   Methods: This study examined the association of exercise capacity, and its change over time, with 10-year mortality and incident HF in 2,935 participants of the Health, Aging, and Body Composition Study without HF at baseline (age, 73.6 [SD = 2.9] years; 52.1% women; 41.4% black; 58.6% white). This cohort was initiated in 1997-1998 and exercise capacity was evaluated with a long-distance corridor walk test (LDCW) at baseline and Year 4. Outcomes were collected in 2007-2008 and initial analysis performed in 2014.
   Results: Ten-year incident HF for completers (n = 2,245); non-completers (n = 331); and those excluded from LDCW for safety reasons (n = 359) was 11.4%, 19.2%, and 23.0%, respectively. The corresponding 10-year mortality was 27.9%, 41.1%, and 42.4%. In models accounting for competing mortality, the adjusted subhazard ratio for HF was 1.37 (95% CI = 1.00, 1.88; p = 0.049) in noncompleters and 1.41 (95% CI = 1.06, 1.89; p = 0.020) in those excluded versus completers. Noncompleters (adjusted hazard ratio, 1.49; 95% CI = 1.21, 1.84; p<0.001) and those excluded (hazard ratio, 1.27; 95% CI = 1.04, 1.55; p = 0.016) had elevated mortality. In adjusted models, LDCW performance variables were associated mainly with mortality. Only 20-meter walking speed and resting heart rate retained prognostic value for HF. Longitudinal changes in LDCW did not predict subsequent incident HF or mortality.
   Conclusions: Completing an LDCW is strongly associated with lower 10-year mortality and HF risk in older adults. Therefore, walking capacity may serve as an early risk marker. (C) 2016 American Journal of Preventive Medicine. Published by Elsevier Inc. All rights reserved.
C1 [Georgiopoulou, Vasiliki V.; Kalogeropoulos, Andreas P.] Emory Univ, Dept Med, Div Cardiol, Atlanta, GA 30322 USA.
   [Chowdhury, Ritam] Harvard Univ, Dept Biostat, Boston, MA USA.
   [Chowdhury, Ritam; Binongo, Jose Nilo G.] Emory Univ, Dept Biostat & Bioinformat, Atlanta, GA USA.
   [Bibbins-Domingo, Kirsten] Univ Calif San Francisco, Dept Med & Epidemiol & Biostat, San Francisco, CA 94143 USA.
   [Rodondi, Nicolas] Univ Bern, Dept Gen Internal Med, Bern, Switzerland.
   [Simonsick, Eleanor M.; Harris, Tamara] NIA, Lab Epidemiol Demog & Biometry, Intramural Res Program, Baltimore, MD USA.
   [Newman, Anne B.] Univ Pittsburgh, Dept Med, Pittsburgh, PA USA.
   [Newman, Anne B.] Univ Pittsburgh, Dept Epidemiol, Pittsburgh, PA USA.
   [Kritchevsky, Stephen B.] Wake Forest Univ, Dept Internal Med, Div Gerontol & Geriatr Med, Winston Salem, NC USA.
   [Butler, Javed] SUNY Stony Brook, Dept Med, Div Cardiol, Stony Brook, NY USA.
C3 Emory University; Harvard University; Emory University; University of
   California System; University of California San Francisco; University of
   Bern; National Institutes of Health (NIH) - USA; NIH National Institute
   on Aging (NIA); Pennsylvania Commonwealth System of Higher Education
   (PCSHE); University of Pittsburgh; Pennsylvania Commonwealth System of
   Higher Education (PCSHE); University of Pittsburgh; Wake Forest
   University; State University of New York (SUNY) System; Stony Brook
   University
RP Georgiopoulou, VV (corresponding author), 1462 Clifton Rd,NE Suite 535A, Atlanta, GA 30322 USA.
EM vgeorgi@em-ory.edu
RI ; Kritchevsky, Stephen/JWP-7971-2024; Simonsick, Eleanor/W-6864-2019;
   Kalogeropoulos, Aneas/AET-1994-2022; Butler, Javed/AEW-5002-2022
OI Rodondi, Nicolas/0000-0001-9083-6896; Kalogeropoulos,
   Aneas/0000-0002-1284-429X; 
FU Intramural Research Program of the NIH, National Institute on Aging;
   National Institute on Aging, NIH [N01-AG-6-2101, N01-AG-6-2103,
   N01-AG-6-2106]; National Institute on Aging, NIH (National Institute on
   Aging grant) [R01-AG028050]; National Institute on Aging, NIH (National
   Institute of Nursing Research grant) [R01-NR012459]; Public Health
   Service from the Clinical and Translational Science Award program, NIH,
   National Center for Research Resources [UL1 RR025008]; Swiss National
   Science Foundation [SNSF 320030-150025]; Swiss Heart Foundation;
   National Institute on Aging [ZIAAG007390, P30AG024827] Funding Source:
   NIH RePORTER
FX This research was supported in part by the Intramural Research Program
   of the NIH, National Institute on Aging. This work was supported in part
   by the National Institute on Aging, NIH, (grant N01-AG-6-2101; grant
   N01-AG-6-2103; grant N01-AG-6-2106; National Institute on Aging grant
   R01-AG028050, and National Institute of Nursing Research grant
   R01-NR012459); and by the Public Health Service (grant UL1 RR025008)
   from the Clinical and Translational Science Award program, NIH, National
   Center for Research Resources. Professor Rodondi's research is supported
   by a grant from the Swiss National Science Foundation (SNSF
   320030-150025) and the Swiss Heart Foundation.
CR BITTNER V, 1993, JAMA-J AM MED ASSOC, V270, P1702, DOI 10.1001/jama.270.14.1702
   Blair SN, 1996, JAMA-J AM MED ASSOC, V276, P205, DOI 10.1001/jama.276.3.205
   BLAIR SN, 1984, JAMA-J AM MED ASSOC, V252, P487, DOI 10.1001/jama.252.4.487
   BLAIR SN, 1989, JAMA-J AM MED ASSOC, V262, P2395, DOI 10.1001/jama.262.17.2395
   Brach JS, 2004, J AM GERIATR SOC, V52, P502, DOI 10.1111/j.1532-5415.2004.52154.x
   Butler J, 2008, CIRC-HEART FAIL, V1, P125, DOI 10.1161/CIRCHEARTFAILURE.108.768457
   CAHALIN L, 1995, CHEST, V108, P452, DOI 10.1378/chest.108.2.452
   Casanova C, 2008, CHEST, V134, P746, DOI 10.1378/chest.08-0520
   Cesari M, 2003, AM J CARDIOL, V92, P522, DOI 10.1016/S0002-9149(03)00718-5
   CLARK AL, 1994, BRIT HEART J, V71, P162
   Cole CR, 2000, ANN INTERN MED, V132, P552, DOI 10.7326/0003-4819-132-7-200004040-00007
   Farrell SW, 2013, CIRC-HEART FAIL, V6, P898, DOI 10.1161/CIRCHEARTFAILURE.112.000088
   Fine JP, 1999, J AM STAT ASSOC, V94, P496, DOI 10.2307/2670170
   Fried Linda P., 1991, Annals of Epidemiology, V1, P263
   Frost AE, 2005, VASC PHARMACOL, V43, P36, DOI 10.1016/j.vph.2005.03.003
   Georgiopoulou V, 2012, RESPIROLOGY, V17, P197, DOI 10.1111/j.1440-1843.2011.02119.x
   Georgiopoulou VV, 2011, AM J MED, V124, P334, DOI 10.1016/j.amjmed.2010.12.006
   Gulati M, 2005, NEW ENGL J MED, V353, P468, DOI 10.1056/NEJMoa044154
   GUYATT GH, 1984, THORAX, V39, P818, DOI 10.1136/thx.39.11.818
   Hambrecht R, 2000, NEW ENGL J MED, V342, P454, DOI 10.1056/NEJM200002173420702
   Hinderliter A, 2002, ARCH INTERN MED, V162, P1333, DOI 10.1001/archinte.162.12.1333
   Ingle L, 2014, HEART, V100, P781, DOI 10.1136/heartjnl-2013-304614
   Jouven X, 2005, NEW ENGL J MED, V352, P1951, DOI 10.1056/NEJMoa043012
   Khan H, 2014, EUR J HEART FAIL, V16, P180, DOI 10.1111/ejhf.37
   Klepin HD, 2010, J AM GERIATR SOC, V58, P76, DOI 10.1111/j.1532-5415.2009.02620.x
   Kokkinos P, 2008, CIRCULATION, V117, P614, DOI 10.1161/CIRCULATIONAHA.107.734764
   Kraus WE, 2002, NEW ENGL J MED, V347, P1483, DOI 10.1056/NEJMoa020194
   Lauer MS, 1996, CIRCULATION, V93, P1520, DOI 10.1161/01.CIR.93.8.1520
   Lloyd-Jones D, 2010, CIRCULATION, V121, pE46, DOI 10.1161/CIRCULATIONAHA.109.192667
   Luepker RV, 1996, JAMA-J AM MED ASSOC, V276, P241
   McHam SA, 1999, J AM COLL CARDIOL, V34, P754, DOI 10.1016/S0735-1097(99)00269-7
   Myers J, 2002, NEW ENGL J MED, V346, P793, DOI 10.1056/NEJMoa011858
   Newman AB, 2003, J GERONTOL A-BIOL, V58, P715
   Newman AB, 2006, JAMA-J AM MED ASSOC, V295, P2018, DOI 10.1001/jama.295.17.2018
   Niebauer J, 1997, CIRCULATION, V96, P2534, DOI 10.1161/01.CIR.96.8.2534
   Peeters P, 1996, J GERONTOL A-BIOL, V51, pM147, DOI 10.1093/gerona/51A.4.M147
   Peterson PN, 2008, ARCH INTERN MED, V168, P174, DOI 10.1001/archinternmed.2007.68
   Rankinen T, 2007, MED SCI SPORT EXER, V39, P1687, DOI 10.1249/mss.0b013e31812e527f
   Roberts CK, 2002, CIRCULATION, V106, P2530, DOI 10.1161/01.CIR.0000040584.91836.0D
   Rodondi N, 2005, ARCH INTERN MED, V165, P2460, DOI 10.1001/archinte.165.21.2460
   SANDVIK L, 1993, NEW ENGL J MED, V328, P533, DOI 10.1056/NEJM199302253280803
   Simonsick EM, 2008, J GERONTOL A-BIOL, V63, P841, DOI 10.1093/gerona/63.8.841
   Simonsick EM, 2001, J GERONTOL A-BIOL, V56, pM644, DOI 10.1093/gerona/56.10.M644
   Simonsick EM, 2006, J AM GERIATR SOC, V54, P127, DOI 10.1111/j.1532-5415.2005.00530.x
   Simonsick EM, 2001, J AM GERIATR SOC, V49, P1544, DOI 10.1046/j.1532-5415.2001.4911247.x
   Stanaway FF, 2011, BRIT MED J, V343, DOI 10.1136/bmj.d7679
   Stewart KJ, 2002, JAMA-J AM MED ASSOC, V288, P1622, DOI 10.1001/jama.288.13.1622
   STRATTON JR, 1991, CIRCULATION, V83, P1692, DOI 10.1161/01.CIR.83.5.1692
   SUE DY, 1991, CHEST, V99, P981, DOI 10.1378/chest.99.4.981
   Sui X, 2007, J AM GERIATR SOC, V55, P1940, DOI 10.1111/j.1532-5415.2007.01455.x
   TAYLOR HL, 1978, J CHRON DIS, V31, P741, DOI 10.1016/0021-9681(78)90058-9
   TRAN ZV, 1983, MED SCI SPORT EXER, V15, P393
   Tulppo MP, 1998, AM J PHYSIOL-HEART C, V274, pH424, DOI 10.1152/ajpheart.1998.274.2.H424
   Tuomilehto Jaakko, 2001, New England Journal of Medicine, V344, P1343, DOI 10.1056/NEJM200105033441801
   Wei M, 1999, ANN INTERN MED, V130, P89, DOI 10.7326/0003-4819-130-2-199901190-00002
   Wu G, 2003, AM HEART J, V146, P129, DOI 10.1016/S0002-8703(03)00119-4
   Yazdanyar A, 2014, J AGING HEALTH, V26, P583, DOI 10.1177/0898264314525665
NR 57
TC 19
Z9 20
U1 0
U2 9
PU ELSEVIER SCIENCE INC
PI NEW YORK
PA STE 800, 230 PARK AVE, NEW YORK, NY 10169 USA
SN 0749-3797
EI 1873-2607
J9 AM J PREV MED
JI Am. J. Prev. Med.
PD FEB
PY 2017
VL 52
IS 2
BP 144
EP 153
DI 10.1016/j.amepre.2016.08.041
PG 10
WC Public, Environmental & Occupational Health; Medicine, General &
   Internal
WE Science Citation Index Expanded (SCI-EXPANDED); Social Science Citation Index (SSCI)
SC Public, Environmental & Occupational Health; General & Internal Medicine
GA EO9DP
UT WOS:000396989700003
PM 27856115
OA Green Submitted
DA 2026-02-13
ER

PT J
AU Garduno-Garcia, JD
   Gastaldelli, A
   DeFronzo, RA
   Lertwattanarak, R
   Holst, JJ
   Musi, N
AF Garduno-Garcia, Jose de Jesus
   Gastaldelli, Amalia
   DeFronzo, Ralph A.
   Lertwattanarak, Raweewan
   Holst, Jens J.
   Musi, Nicolas
TI Older Subjects With β-Cell Dysfunction Have an Accentuated Incretin
   Release
SO JOURNAL OF CLINICAL ENDOCRINOLOGY & METABOLISM
LA English
DT Article
ID IMPAIRED GLUCOSE-TOLERANCE; INSULIN-RESISTANCE; SECRETION; AGE;
   SENSITIVITY; MASS; INTOLERANCE; METABOLISM; MECHANISMS; EXTRACTION
AB Objective: Insulin secretion (IS) declines with age, which increases the risk of impaired glucose tolerance (IGT) and type 2 diabetes mellitus (T2DM) in older adults. IS is regulated by the incretin hormones glucagon-like peptide 1 (GLP-1) and glucose-dependent insulinotropic peptide (GIP). Here we tested the hypotheses that incretin release is lower in older adults and that this decline is associated with beta-cell dysfunction.
   Research Design: A total of 40 young (25 +/- 3 years) and 53 older (74 +/- 7 years) lean nondiabetic subjects underwent a 2-hour oral glucose tolerance test (OGTT). Based on the OGTT, subjects were divided into three groups: young subjects with normal glucose tolerance (Y-NGT; n = 40), older subjects with normal glucose tolerance (O-NGT; n = 32), and older subjects with IGT (O-IGT; n = 21).
   Main Outcome Measures: Plasma insulin, C-peptide, GLP-1, and GIP concentrations were measured every 15 to 30 minutes. We quantitated insulin sensitivity (Matsuda index) and insulin secretory rate (ISR) by deconvolution of C-peptide with the calculation of beta-cell glucose sensitivity.
   Results: Matsuda index, early phase ISR (0 to 30 minutes), and parameters of beta-cell function were lower in O-IGT than in Y-NGT subjects but not in O-NGT subjects. GLP-1 concentrations were elevated in both older groups [GLP-1 area under the curve (AUC)(0-120) was 2.8 +/- 0.1 in Y-NGT, 3.8 +/- 0.5 in O-NGT, and 3.7 +/- 0.4 nmol/L.120 minutes in O-IGT subjects; P < 0.05], whereas GIP secretion was higher in O-NGT than in Y-NGT subjects (GIP AUC(0-120) was 4.7 +/- 0.3 in Y-NGT, 6.0 +/- 0.4 in O-NGT, and 4.8 +/- 0.3 nmol/L.120 minutes in O-IGT subjects; P < 0.05).
   Conclusions: Aging is associated with an exaggerated GLP-1 secretory response. However, it was not sufficient to increase insulin first-phase release in O-IGT and overcome insulin resistance.
C1 [Garduno-Garcia, Jose de Jesus; Gastaldelli, Amalia; DeFronzo, Ralph A.; Lertwattanarak, Raweewan; Musi, Nicolas] Univ Texas Hlth Sci Ctr San Antonio, Diabet Div, San Antonio, TX 78229 USA.
   [Garduno-Garcia, Jose de Jesus; DeFronzo, Ralph A.; Lertwattanarak, Raweewan] Texas Diabet Inst, San Antonio, TX 78207 USA.
   [Gastaldelli, Amalia] Inst Clin Physiol, I-56124 Pisa, Italy.
   [Holst, Jens J.] Univ Copenhagen, DK-1165 Copenhagen, Denmark.
   [Musi, Nicolas] San Antonio Geriatr Res Educ & Clin Ctr, San Antonio, TX 78229 USA.
   [Musi, Nicolas] Univ Texas Hlth Sci Ctr San Antonio, Sam & Ann Barshop Inst Longev & Aging Studies, 15355 Lambda Dr, San Antonio, TX 78245 USA.
C3 University of Texas System; University of Texas at San Antonio;
   University of Copenhagen; Geriatric Research Education & Clinical
   Center; University of Texas System; University of Texas at San Antonio
RP Musi, N (corresponding author), Univ Texas Hlth Sci Ctr San Antonio, Sam & Ann Barshop Inst Longev & Aging Studies, 15355 Lambda Dr, San Antonio, TX 78245 USA.; Gastaldelli, A (corresponding author), CNR, Inst Clin Physiol, Via Moruzzi, I-56124 Pisa, Italy.
EM amalia@ifc.cnr.it; musi@uthscsa.edu
RI Garduño Garcia, Jose de Jesus/AAK-2413-2020; Gastaldelli,
   Amalia/H-3319-2014; Holst, Jens Juul/AAA-8022-2022
OI Garduño Garcia, Jose de Jesus/0000-0003-2823-5955; Gastaldelli,
   Amalia/0000-0003-2594-1651; Holst, Jens Juul/0000-0001-6853-3805
FU National Institutes of Health [R01-DK80157, R01-DK089229]; American
   Diabetes Association; CTSA [UL1TR000149]; San Antonio Claude D. Pepper
   Older Americans Independence Center [AG044271]; San Antonio Nathan Shock
   Center [AG013319]; NovoNordisk Foundation; Italian Ministry of Research
   (MIUR) (Consiglio Nazionale delle Ricerche); National Institute on Aging
   [P30AG013319, P30AG044271] Funding Source: NIH RePORTER
FX This work was supported by grants from the National Institutes of Health
   (R01-DK80157 and R01-DK089229) and the American Diabetes Association to
   N.M. This work also was supported by grants UL1TR000149 (CTSA), AG044271
   (San Antonio Claude D. Pepper Older Americans Independence Center), and
   AG013319 (San Antonio Nathan Shock Center) and grants from the
   NovoNordisk Foundation (J.J.H.). A.G. has received research funds from
   the Italian Ministry of Research (MIUR) (Consiglio Nazionale delle
   Ricerche) for "Progetto Premiale" and "Ageing Project."
CR Ahrén B, 1998, J CLIN ENDOCR METAB, V83, P3350, DOI 10.1210/jc.83.9.3350
   BOUREY RE, 1993, J GERONTOL, V48, pM122, DOI 10.1093/geronj/48.4.M122
   Brubaker PL, 2010, ENDOCRINOLOGY, V151, P1984, DOI 10.1210/en.2010-0115
   CHEN M, 1985, J CLIN ENDOCR METAB, V60, P13, DOI 10.1210/jcem-60-1-13
   CREUTZFELDT W, 1980, DIABETES, V29, P140, DOI 10.2337/diabetes.29.2.140
   DeFronzo RA, 2014, J CLIN ENDOCR METAB, V99, P3774, DOI 10.1210/jc.2014-1515
   ELAHI D, 1993, EXP GERONTOL, V28, P393, DOI 10.1016/0531-5565(93)90066-M
   Festa A, 2004, DIABETES, V53, P1549, DOI 10.2337/diabetes.53.6.1549
   FINK RI, 1983, J CLIN INVEST, V71, P1523, DOI 10.1172/JCI110908
   Garcia GV, 1997, J AM GERIATR SOC, V45, P813, DOI 10.1111/j.1532-5415.1997.tb01507.x
   Gastaldelli A, 2004, DIABETOLOGIA, V47, P31, DOI 10.1007/s00125-003-1263-9
   Gastaldelli A, 2014, CLIN ENDOCRINOL, V80, P545, DOI 10.1111/cen.12199
   Holst JJ, 2009, MOL CELL ENDOCRINOL, V297, P127, DOI 10.1016/j.mce.2008.08.012
   Kirkman MS, 2012, DIABETES CARE, V35, P2650, DOI 10.2337/dc12-1801
   Korosi J, 2001, J GERONTOL A-BIOL, V56, pM575, DOI 10.1093/gerona/56.9.M575
   Lee CC, 2005, J GERONTOL A-BIOL, V60, P872, DOI 10.1093/gerona/60.7.872
   Matikainen N, 2014, DIABETES CARE, V37, P242, DOI 10.2337/dc13-1283
   Matsuda M, 1999, DIABETES CARE, V22, P1462, DOI 10.2337/diacare.22.9.1462
   MATTHEWS DR, 1985, DIABETOLOGIA, V28, P412, DOI 10.1007/BF00280883
   Meigs JB, 2003, DIABETES, V52, P1475, DOI 10.2337/diabetes.52.6.1475
   Muscelli E, 2008, DIABETES, V57, P1340, DOI 10.2337/db07-1315
   Osei K, 1997, DIABETES CARE, V20, P396, DOI 10.2337/diacare.20.3.396
   PACINI G, 1990, J AM GERIATR SOC, V38, P1283, DOI 10.1111/j.1532-5415.1990.tb03449.x
   Peterson MJ, 2010, METAB SYNDR RELAT D, V8, P317, DOI 10.1089/met.2009.0090
   Rahier J, 2008, DIABETES OBES METAB, V10, P32, DOI 10.1111/j.1463-1326.2008.00969.x
   Ranganath L, 1998, DIABETOLOGIA, V41, P1309, DOI 10.1007/s001250051070
   Rask E, 2001, DIABETES CARE, V24, P1640, DOI 10.2337/diacare.24.9.1640
   Ritzel R, 2001, DIABETES, V50, P776, DOI 10.2337/diabetes.50.4.776
   Saisho Y, 2013, DIABETES CARE, V36, P111, DOI 10.2337/dc12-0421
   Salehi M, 2014, J CLIN ENDOCR METAB, V99, P2008, DOI 10.1210/jc.2013-2686
   Scheen AJ, 2005, DIABETES METAB, V31, pS27
   TAI MM, 1994, DIABETES CARE, V17, P152, DOI 10.2337/diacare.17.2.152
   VANCAUTER E, 1992, DIABETES, V41, P368, DOI 10.2337/diabetes.41.3.368
   Weir GC, 2016, NAT REV ENDOCRINOL, V12, P72, DOI 10.1038/nrendo.2015.236
   Weyer C, 1999, DIABETES, V48, P2197, DOI 10.2337/diabetes.48.11.2197
NR 35
TC 19
Z9 22
U1 0
U2 4
PU ENDOCRINE SOC
PI WASHINGTON
PA 2055 L ST NW, SUITE 600, WASHINGTON, DC 20036 USA
SN 0021-972X
EI 1945-7197
J9 J CLIN ENDOCR METAB
JI J. Clin. Endocrinol. Metab.
PD JUL
PY 2018
VL 103
IS 7
BP 2613
EP 2619
DI 10.1210/jc.2018-00260
PG 7
WC Endocrinology & Metabolism
WE Science Citation Index Expanded (SCI-EXPANDED); Social Science Citation Index (SSCI)
SC Endocrinology & Metabolism
GA GM5GT
UT WOS:000438162300021
PM 29672742
OA Green Published, Bronze
DA 2026-02-13
ER

PT J
AU Tastemur, M
   Ozdemir, C
   Olcucuoglu, E
   Besler, MS
   Tekdemir, H
   Arik, G
   Silay, K
AF Tastemur, Mercan
   Ozdemir, Cagla
   Olcucuoglu, Esin
   Besler, Muhammed Said
   Tekdemir, Halil
   Arik, Gunes
   Silay, Kamile
TI An Investigation of the Relationship Between Pancreas Volume,
   Nutritional Status, and HbA1c in Geriatric Patients
SO MEDICINA-LITHUANIA
LA English
DT Article
DE pancreas volume; computed tomography imaging; diabetes; malnutrition;
   elderly
ID COMPUTED-TOMOGRAPHY; INSULIN-RESISTANCE; INSUFFICIENCY; ASSOCIATION
AB Background and Objectives: With physiological aging, the pancreas is expected to decrease in size as in every organ. The objective of this study was to examine the correlation between pancreas volume (PV), nutritional status, and glycolyzed hemoglobin A1c (HbA1c) in elderly patients with and without type 2 diabetes mellitus (DM). Materials and Methods: Between July 2020 and April 2022, 109 patients aged >= 65 years who applied to geriatrics clinics and outpatient clinics were included in the study. PV was measured from available abdominal contrast-enhanced computed tomography (CT) scans. Patients were divided into two groups according to the presence of DM. The relationship between PV; biochemical parameters, especially HbA1c; and Mini Nutritional Assessment Short Form (MNAsf) score was analyzed between groups. p < 0.05 was considered statistically significant. Results: The mean age of all participants was M: 77.40, with SD: 7.32. A total of 54.1% of the participants were female, and 55 had DM. There were no significant differences in age and gender between those with and without DM. Glucose (p < 0.001), HbA1C (p < 0.001), and triglycerides (p < 0.001) were significantly higher, and HDL (p < 0.001) was significantly lower in patients with DM. PV was also significantly lower in those with DM (p = 0.028). A correlation analysis revealed significant positive correlations between PV, the MNAsf score (rho (109)) = 0.413, p = 0.003), and lipase (rho (109)) = 0.297, p = 0.002). Conclusions: PV, which is expected to decrease with age, was found to be lower in patients with DM in our study in which we evaluated elderly patients with and without DM. We also found that PV was associated with malnutrition. Our study highlights the importance of determining the clinical effects of pancreatic volume in the geriatric population where organ atrophy is expected. Therefore, we believe that more comprehensive studies are needed to clarify the clinical implications of pancreatic volume on our diagnostic and therapeutic decisions.
C1 [Tastemur, Mercan; Arik, Gunes; Silay, Kamile] Ankara Bilkent City Hosp, Dept Geriatr Med, Minist Hlth, TR-06800 Ankara, Turkiye.
   [Ozdemir, Cagla] Kutahya Hlth Sci Univ, Evliya Celebi Training & Res Hosp, TR-43020 Kutahya, Turkiye.
   [Olcucuoglu, Esin; Besler, Muhammed Said; Tekdemir, Halil] Ankara Bilkent City Hosp, Dept Radiol, Minist Hlth, TR-06800 Ankara, Turkiye.
C3 Ministry of Health - Turkey; Kutahya Health Sciences University; Kutahya
   Evliya Celebi Training & Research Hospital; Ministry of Health - Turkey
RP Tastemur, M (corresponding author), Ankara Bilkent City Hosp, Dept Geriatr Med, Minist Hlth, TR-06800 Ankara, Turkiye.
EM dr.tastemur@gmail.com; cagla_gocen06@yahoo.com.tr;
   esinolcucuoglu@gmail.com; msbesler@gmail.com; haltek04726@gmail.com;
   drgunesarik@gmail.com; kamilesilay@hotmail.com
RI Ozdemir, Cagla/IZQ-1911-2023; Beşler, Muhammed Said/AAG-3823-2021;
   Silay, Kamile/LRU-4902-2024; Ölçücüoğlu, Esin/ACC-8703-2022
OI Tekdemir, Halil/0000-0003-0726-0609; Beşler, Muhammed
   Said/0000-0001-8316-7129; Silay, Kamile/0000-0003-0384-4957; 
CR Aguayo-Mazzucato C, 2020, DIABETOLOGIA, V63, P2022, DOI 10.1007/s00125-020-05185-6
   Altay M, 2019, WORLD J GASTROENTERO, V25, P2699, DOI 10.3748/wjg.v25.i22.2699
   Avanesov M, 2018, PLOS ONE, V13, DOI 10.1371/journal.pone.0206062
   Beard JR, 2016, LANCET, V387, P2145, DOI 10.1016/S0140-6736(15)00516-4
   Chantarojanasiri T, 2015, J MED ULTRASON, V42, P177, DOI 10.1007/s10396-014-0576-2
   DeSouza SV, 2018, EXPERT REV GASTROENT, V12, P757, DOI 10.1080/17474124.2018.1496015
   Djuric-Stefanovic A, 2012, SURG RADIOL ANAT, V34, P811, DOI 10.1007/s00276-012-0962-7
   Dubowitz N, 2014, DIABETIC MED, V31, P927, DOI 10.1111/dme.12459
   Domínguez-Muñoz JE, 2017, DIGEST DIS SCI, V62, P1119, DOI 10.1007/s10620-017-4524-z
   Geraghty EM, 2004, ABDOM IMAGING, V29, P482, DOI 10.1007/s00261-003-0139-2
   Goda K, 2001, ACTA DIABETOL, V38, P145, DOI 10.1007/s005920170012
   Gunasekaran U, 2011, AGING-US, V3, P565, DOI 10.18632/aging.100350
   HEUCK A, 1987, GASTROINTEST RADIOL, V12, P18, DOI 10.1007/BF01885094
   Iwamoto Y, 2022, SCI REP-UK, V12, DOI 10.1038/s41598-022-21688-1
   Klupp F, 2020, SURGERY, V167, P455, DOI 10.1016/j.surg.2019.09.008
   Li L, 2021, MEDICINE, V100, DOI 10.1097/MD.0000000000027096
   Lindkvist B, 2013, WORLD J GASTROENTERO, V19, P7258, DOI 10.3748/wjg.v19.i42.7258
   Löhr JM, 2018, J INTERN MED, V283, P446, DOI 10.1111/joim.12745
   Macauley M, 2015, PLOS ONE, V10, DOI 10.1371/journal.pone.0126825
   Matsuda Yoko, 2018, Front Biosci (Elite Ed), V10, P137, DOI 10.2741/e813
   Meier JM, 2007, SEMIN NUCL MED, V37, P154, DOI 10.1053/j.semnuclmed.2007.02.001
   MIGDALIS IN, 1991, J MED, V22, P179
   Milne AC, 2009, COCHRANE DB SYST REV, DOI 10.1002/14651858.CD003288.pub3
   Min M, 2018, PANCREAS, V47, P1015, DOI 10.1097/MPA.0000000000001137
   Miyamoto R, 2018, GASTROINTEST TUMORS, V5, P90, DOI 10.1159/000495406
   Morley JE, 2008, CLIN GERIATR MED, V24, P395, DOI 10.1016/j.cger.2008.03.005
   NIEDERAU C, 1983, RADIOLOGY, V149, P537, DOI 10.1148/radiology.149.2.6622701
   Noda Y, 2019, J MAGN RESON IMAGING, V49, P711, DOI 10.1002/jmri.26242
   Oz II, 2017, ACTA ENDOCRINOL-BUCH, V13, P168, DOI 10.4183/aeb.2017.168
   Palmer AK, 2019, DIABETOLOGIA, V62, P1835, DOI 10.1007/s00125-019-4934-x
   Pezzilli R, 2013, WORLD J GASTROENTERO, V19, P7930, DOI 10.3748/wjg.v19.i44.7930
   Phillip V, 2016, PANCREATOLOGY, V16, P621, DOI 10.1016/j.pan.2016.02.010
   Pongprasobchai S, 2013, J GASTROEN HEPATOL, V28, P99, DOI 10.1111/jgh.12406
   Roh E, 2018, DIABETES OBES METAB, V20, P2642, DOI 10.1111/dom.13447
   Rowe JW, 1997, GERONTOLOGIST, V37, P433, DOI 10.1093/geront/37.4.433
   Rubenstein LZ, 2001, J GERONTOL A-BIOL, V56, pM366, DOI 10.1093/gerona/56.6.M366
   Saisho Y, 2007, CLIN ANAT, V20, P933, DOI 10.1002/ca.20543
   Sanz-Paris A, 2021, JPEN-PARENTER ENTER, V45, P1164, DOI 10.1002/jpen.2029
   Schrader H, 2009, GASTROENTEROLOGY, V136, P513, DOI 10.1053/j.gastro.2008.10.083
   Vellas B, 2006, J NUTR HEALTH AGING, V10, P456
   Yoon J, 2020, HEALTHC INFORM RES, V26, P321
   Zeng N, 2022, ABDOM RADIOL, V47, P715, DOI 10.1007/s00261-021-03340-0
   Zhu M, 2021, AGING-US, V13, P7691, DOI 10.18632/aging.202593
NR 43
TC 0
Z9 1
U1 0
U2 0
PU MDPI
PI BASEL
PA MDPI AG, Grosspeteranlage 5, CH-4052 BASEL, SWITZERLAND
SN 1010-660X
EI 1648-9144
J9 MEDICINA-LITHUANIA
JI Med. Lith.
PD APR 12
PY 2025
VL 61
IS 4
AR 711
DI 10.3390/medicina61040711
PG 12
WC Medicine, General & Internal
WE Science Citation Index Expanded (SCI-EXPANDED)
SC General & Internal Medicine
GA 1YF0F
UT WOS:001476465900001
PM 40283002
OA Green Submitted, gold
DA 2026-02-13
ER

PT J
AU Kara, Z
   Akçin, R
   Demir, AN
   Dinc, HO
   Kocazeybek, B
   Yumuk, VD
AF Kara, Zehra
   Akcin, Ruveyda
   Demir, Ahmet Numan
   Dinc, Harika Oyku
   Kocazeybek, Bekir
   Yumuk, Volkan Demirhan
TI Antibody Response to inactive SARS-CoV-2 vaccination in a cohort of
   elderly patients living with obesity
SO OBESITY FACTS
LA English
DT Article
ID IMMUNE-RESPONSE
AB IntroductionObesity and aging negatively affect the immune system and host defense mechanisms, increasing vulnerability to, worsening prognosis of infectious diseases and leading to vaccine failure. Our aim is to investigate the antibody response against Severe Acute Respiratory Syndrome Coronavirus 2 (SARS-CoV-2) spike antigens, and the risk factors affecting antibody levels in elderly people living with obesity (PwO) after inactive SARS-CoV-2 vaccine (CoronaVac) administration. Methods One hundred twenty-three consecutive elderly patients with obesity (age>65 years, Body Mass Index (BMI)>30kg/m2) and 47 adults with obesity (age 18-64 years, BMI>30kg/m2) admitted between August and November 2021 were enrolled. Seventy five non-obese elderly people (age >65 years, BMI 18.5-29.9 kg/m2) and 105 non-obese adults (age 18-64 years, BMI 18.5-29.9 kg/m2) were recruited from subjects who visited Vaccination Unit. SARS-CoV-2 spike-protein antibody titers were measured in patients with obesity and non-obese controls who received two doses of CoronaVac. ResultsSARS-CoV-2 levels of patients with obesity were found to be significantly lower than those of non-obese elderly individuals who had non-prior infection.There was no difference in SARS-CoV-2 levels between patients with obesity and non-obese individuals with prior infection. Age and SARS-CoV-2 level were found to be highly correlated in the correlation analysis in the group of elderly individuals (r:-0.184). In multivariate regression analysis, when SARS-CoV-2 IgG was regressed on age, sex, BMI, Type 2 Diabetes Mellitus (T2DM) and Hypertension (HT), HT was found to be an independant factor on SARS-CoV-2 level (beta:-2730).ConclusionIn non-prior infection group, elderly patients with obesity generated significantly reduced antibody titers against SARS-CoV-2 spike antigen after CoronaVac vaccine compared to non-obese people. It is anticipated that the results obtained will provide invaluable information about SARS-CoV-2 vaccination strategies in this vulnerable population. Antibody titers may be measured and booster doses should be delivered accordingly in elderly PwO for optimal protection.
C1 [Kara, Zehra; Demir, Ahmet Numan; Yumuk, Volkan Demirhan] Istanbul Univ Cerrahpasa, Cerrahpasa Med Fac, Div Endocrinol Metab & Diabet, Istanbul, Turkiye.
   [Akcin, Ruveyda; Dinc, Harika Oyku; Kocazeybek, Bekir] Istanbul Univ Cerrahpasa, Cerrahpasa Med Fac, Dept Med Microbiol, Istanbul, Turkiye.
   [Kara, Zehra; Demir, Ahmet Numan; Yumuk, Volkan Demirhan] European Assoc Study Obes, Collaborating Ctr Obes Management, Istanbul, Turkiye.
   [Dinc, Harika Oyku] Bezmialem Vakif Univ, Fac Pharm, Dept Pharmaceut Microbiol, Istanbul, Turkiye.
C3 Istanbul University - Cerrahpasa; Istanbul University - Cerrahpasa;
   Bezmialem Vakif University
RP Kara, Z (corresponding author), Istanbul Univ Cerrahpasa, Cerrahpasa Med Fac, Div Endocrinol Metab & Diabet, Kocamustafapasa St, TR-34098 Istanbul, Fatih, Turkiye.
EM drzehrakara@yahoo.com
RI Yumuk, Volkan/AAB-6871-2021; Akçin, Rüveyda/ADO-4644-2022; Kara,
   Zehra/AAS-1141-2021; Demir, Ahmet Numan/KOD-7199-2024; Dinç, Harika
   Öykü/AAG-1168-2020; Kocazeybek, Bekir S/D-8113-2018
OI Demir, Ahmet Numan/0000-0002-9997-7051; Dinç, Harika
   Öykü/0000-0003-3628-7392; Kocazeybek, Bekir S/0000-0003-1072-3846
CR [Anonymous], 2020, Centers for Disease Control and Prevention: adult oral health
   [Anonymous], 2024, FDA
   [Anonymous], 1998, Report of a WHO consultation on obesity
   BAS AO, 2022, AGE AGEING, V51, pAC88
   corelaboratory, SARS COV 2 IMM ADV D
   covid19asi, TURK REP MIN HLTH CO
   Fuentes E, 2017, AN ACAD BRAS CIENC, V89, P285, DOI 10.1590/0001-3765201720160487
   Güzel EÇ, 2021, REV ASSOC MED BRAS, V67, P1403, DOI 10.1590/1806-9282.20210389
   Hammerman A, 2022, NEW ENGL J MED, V386, P1221, DOI 10.1056/NEJMoa2119497
   Hyoju SK, 2020, MED HYPOTHESES, V144, DOI 10.1016/j.mehy.2020.110039
   Li XG, 2021, VACCINES-BASEL, V9, DOI 10.3390/vaccines9101139
   Mancuso S, 2018, IMMUN AGEING, V15, DOI 10.1186/s12979-018-0130-y
   Mulle L., Clin Infect Dis, Vciab381, P1, DOI [10.1093/cid/ciab381, DOI 10.1093/CID/CIAB381, DOI 10.1101/2021.03.03.21251066, 10.1101/2021.03.03.21251066]
   Painter SD, 2015, VACCINE, V33, P4422, DOI 10.1016/j.vaccine.2015.06.101
   Palacka P, 2022, VACCINES-BASEL, V10, DOI 10.3390/vaccines10040558
   Pellini R, 2021, VACCINES-BASEL, V9, DOI 10.3390/vaccines9070685
   Seyahi E, 2021, RHEUMATOL INT, V41, P1429, DOI 10.1007/s00296-021-04910-7
   Ward H, 2022, NAT COMMUN, V13, DOI 10.1038/s41467-022-28527-x
   Watanabe M, 2022, DIABETES-METAB RES, V38, DOI 10.1002/dmrr.3465
   Wee SL, 2020, NEW YORK TIMES  0130
   World Health Organization, WHO FACT SHEET OV OB
   World Health Organization, 2020, WHOBS20202403 WHO
   Zhang RQ, 2022, MSPHERE, V7, DOI 10.1128/msphere.00915-21
NR 23
TC 4
Z9 4
U1 0
U2 16
PU KARGER
PI BASEL
PA ALLSCHWILERSTRASSE 10, CH-4009 BASEL, SWITZERLAND
SN 1662-4025
EI 1662-4033
J9 OBESITY FACTS
JI Obes. Facts
PD AUG
PY 2023
VL 16
IS 4
BP 374
EP 380
DI 10.1159/000530315
EA MAY 2023
PG 7
WC Endocrinology & Metabolism; Nutrition & Dietetics
WE Science Citation Index Expanded (SCI-EXPANDED)
SC Endocrinology & Metabolism; Nutrition & Dietetics
GA P2HJ7
UT WOS:001010151600001
PM 37231909
OA Green Submitted, gold
DA 2026-02-13
ER

PT J
AU Hanna, S
   Sethiadi, J
   Ali, Q
   Sinha, S
AF Hanna, Silvia
   Sethiadi, Jason
   Ali, Qazi
   Sinha, Saloni
TI Repurposing GLP-1 Receptor Agonists: A Perspective on Epigenetic
   Strategies to Combat Fibrosis and Hepatocellular Carcinoma in the Aged
   Liver
SO CANCERS
LA English
DT Article
DE GLP-1 receptor agonists; hepatocellular carcinoma (HCC); liver fibrosis;
   epigenetic reprogramming; DNA methylation; histone modifications;
   hepatic stellate cells (HSCs); metabolic dysfunction-associated
   steatotic liver disease (MASLD); cellular senescence; Sirtuin 1 (SIRT1)
ID HEPATIC STELLATE CELLS; MECHANISMS; ACTIVATION; TISSUE; ACID
AB The liver's susceptibility to age-related diseases, including hepatocellular carcinoma (HCC), is increasingly linked to progressive epigenetic alterations that disrupt gene regulation, promote fibrosis, and impair regeneration. While glucagon-like peptide-1 receptor agonists (GLP-1RAs) are well-established in the treatment of type 2 diabetes and obesity, emerging evidence suggests they may also exert protective effects on the liver through the modulation of epigenetic pathways. In this perspective, we explore the hypothesis that GLP-1RAs may help restore a healthier epigenetic state in the aging liver by influencing mechanisms such as DNA methylation, histone modification, and non-coding RNA activity. These effects could reduce chronic inflammation, hepatic stellate cell activation, and fibrotic remodeling, key steps in the path to HCC. Preclinical studies have shown GLP-1RAs can affect transcriptional regulation and fibrotic markers, and early clinical data support improvements in liver function and structure in patients with metabolic liver disease. We highlight the need for further research to clarify these mechanisms in aging populations and propose that GLP-1RAs hold potential as a novel therapeutic strategy to reduce liver cancer risk by targeting the epigenetic contributors to disease progression.
C1 [Hanna, Silvia; Sethiadi, Jason; Ali, Qazi; Sinha, Saloni] Weill Cornell Med, New York, NY 10021 USA.
C3 Cornell University; Weill Cornell Medicine
RP Sinha, S (corresponding author), Weill Cornell Med, New York, NY 10021 USA.
EM sih4008@med.cornell.edu; jas4035@med.cornell.edu;
   qaa4001@med.cornell.edu; sas4035@med.cornell.edu
RI Sinha, Saloni/JQI-8944-2023
OI Sinha, Saloni/0000-0002-5528-3998
FU INSA Young Scientist Award
FX This work was supported in part by funds from the INSA Young Scientist
   Award received by Dr. Saloni Sinha.
CR Alharbi SH, 2024, THER ADV ENDOCRINOL, V15, DOI 10.1177/20420188231222367
   Arechederra M, 2021, CANCERS, V13, DOI 10.3390/cancers13061265
   Armstrong MJ, 2016, LANCET, V387, P679, DOI 10.1016/S0140-6736(15)00803-X
   Baechle JJ, 2023, MOL METAB, V74, DOI 10.1016/j.molmet.2023.101755
   Bonnet L, 2022, FRONT ENDOCRINOL, V13, DOI 10.3389/fendo.2022.957616
   Bullock BP, 1996, ENDOCRINOLOGY, V137, P2968, DOI 10.1210/en.137.7.2968
   Campbell JE, 2013, CELL METAB, V17, P819, DOI 10.1016/j.cmet.2013.04.008
   cancer, Key Statistics About Liver Cancer
   Chen L, 2023, J CLIN TRANSL HEPATO, V11, P97, DOI 10.14218/JCTH.2021.00391
   Cuthbertson DJ, 2012, PLOS ONE, V7, DOI 10.1371/journal.pone.0050117
   Drolz A, 2021, INT J OBESITY, V45, P2197, DOI 10.1038/s41366-021-00881-8
   Drucker DJ, 2018, CELL METAB, V27, P740, DOI 10.1016/j.cmet.2018.03.001
   Elahi D, 2014, PEPTIDES, V59, P20, DOI 10.1016/j.peptides.2014.06.004
   Elias AE, 2019, AGING CELL, V18, DOI 10.1111/acel.12892
   Elsiad EA, 2025, TOXICS, V13, DOI 10.3390/toxics13070594
   Gallego-Durán R, 2015, WORLD J HEPATOL, V7, P2497, DOI 10.4254/wjh.v7.i24.2497
   Garbuzenko Dmitry Victorovich, 2024, Gene Expression-The Journal of Liver Research, V23, P31, DOI [10.14218/ge.2023.00090, 10.14218/GE.2023.00090]
   He YY, 2023, AGEING RES REV, V84, DOI 10.1016/j.arr.2022.101833
   Hunt NJ, 2019, COMPUT STRUCT BIOTEC, V17, P1151, DOI 10.1016/j.csbj.2019.07.021
   Issa JP, 2014, J CLIN INVEST, V124, P24, DOI 10.1172/JCI69735
   Jin TR, 2016, AM J PHYSIOL-ENDOC M, V311, pE620, DOI 10.1152/ajpendo.00069.2016
   Jintaridth P, 2010, PHYSIOL GENOMICS, V41, P194, DOI 10.1152/physiolgenomics.00146.2009
   Jouihan H, 2017, MOL METAB, V6, P1360, DOI 10.1016/j.molmet.2017.09.001
   Kim ER, 2022, HEPATOLOGY, V75, P1523, DOI 10.1002/hep.32235
   Kitano M, 2016, J CLIN MED, V5, DOI 10.3390/jcm5030038
   Lee CH, 2022, CURR ONCOL, V29, P4332, DOI 10.3390/curroncol29060346
   Lee Han Ah, 2025, J Liver Cancer, V25, P52, DOI [10.17998/jlc.2025.02.28, 10.17998/jlc.2025.02.28]
   Li QT, 2024, CHINESE MED J-PEKING, V137, P3061, DOI 10.1097/CM9.0000000000003439
   Li ZQ, 2021, COMMUN BIOL, V4, DOI 10.1038/s42003-021-02208-9
   Liao XY, 2023, COMMUN BIOL, V6, DOI 10.1038/s42003-023-05322-y
   Lin AQ, 2025, BIOMARK RES, V13, DOI 10.1186/s40364-025-00765-3
   Lin HY, 2025, BRIT J CANCER, V132, P869, DOI 10.1038/s41416-025-02969-8
   Liu CY, 2024, J TRANSL MED, V22, DOI 10.1186/s12967-024-05753-z
   Lowe KO, 2023, IMMUNO-BASEL, V3, P375, DOI 10.3390/immuno3040023
   Lu J, 2022, FRONT MED-LAUSANNE, V8, DOI 10.3389/fmed.2021.734643
   Madsbad S, 2025, EXPERT OPIN INV DRUG, V34, P197, DOI 10.1080/13543784.2025.2472408
   Mimura S, 2014, INT J MOL MED, V34, P1065, DOI 10.3892/ijmm.2014.1892
   Miranda-Roblero HO, 2024, CELLS-BASEL, V13, DOI 10.3390/cells13121013
   Moreira RK, 2007, ARCH PATHOL LAB MED, V131, P1728
   Nie YZ, 2022, HEPATOLOGY, V76, P1030, DOI 10.1002/hep.32443
   Nishida N, 2008, HEPATOLOGY, V47, P908, DOI 10.1002/hep.22110
   Nishikawa H, 2013, J CANCER, V4, P635, DOI 10.7150/jca.7279
   Petrescu M, 2022, MEDICINA-LITHUANIA, V58, DOI 10.3390/medicina58050641
   Pyke C, 2014, ENDOCRINOLOGY, V155, P1280, DOI 10.1210/en.2013-1934
   Radonjic T, 2022, INT J MOL SCI, V23, DOI 10.3390/ijms232113085
   Salama RM, 2024, FRONT AGING-LAUSANNE, V5, DOI 10.3389/fragi.2024.1373741
   Sanfeliu-Redondo D, 2024, NAT REV GASTRO HEPAT, V21, P444, DOI 10.1038/s41575-024-00913-4
   Sanyal Arun J, 2011, Hepatology, V54, P344, DOI 10.1002/hep.24376
   Scavo MP, 2024, INT J MOL SCI, V25, DOI 10.3390/ijms25031493
   Sinha S, 2025, HEPATOLOGY, DOI 10.1097/HEP.0000000000001451
   Sorli C, 2017, LANCET DIABETES ENDO, V5, P251, DOI 10.1016/S2213-8587(17)30013-X
   Soto-Palma C, 2022, J CLIN INVEST, V132, DOI 10.1172/JCI158446
   Tian C, 2024, PHARMACOL RES, V203, DOI 10.1016/j.phrs.2024.107155
   Wang L, 2024, GASTROENTEROLOGY, V167, P689, DOI 10.1053/j.gastro.2024.04.029
   Westermeier F, 2025, CARDIOVASC DIABETOL, V24, DOI 10.1186/s12933-025-02608-9
   Wieser V, 2013, ARCH IMMUNOL THER EX, V61, P119, DOI 10.1007/s00005-012-0210-1
   Wysham C, 2011, DIABETIC MED, V28, P705, DOI 10.1111/j.1464-5491.2011.03301.x
   Xu F, 2014, DIABETES, V63, P3637, DOI 10.2337/db14-0263
   Yang JL, 2016, THERANOSTICS, V6, P2015, DOI 10.7150/thno.15993
   Yao HQ, 2024, BMJ-BRIT MED J, V384, DOI 10.1136/bmj-2023-076410
   Zhao YQ, 2023, FRONT MOL BIOSCI, V10, DOI 10.3389/fmolb.2023.1183808
   Zhu JJ, 2015, PLOS ONE, V10, DOI 10.1371/journal.pone.0139790
NR 62
TC 0
Z9 0
U1 1
U2 1
PU MDPI
PI BASEL
PA MDPI AG, Grosspeteranlage 5, CH-4052 BASEL, SWITZERLAND
EI 2072-6694
J9 CANCERS
JI Cancers
PD AUG 8
PY 2025
VL 17
IS 16
AR 2600
DI 10.3390/cancers17162600
PG 12
WC Oncology
WE Science Citation Index Expanded (SCI-EXPANDED)
SC Oncology
GA 6QM3W
UT WOS:001559591500001
PM 40867230
OA Green Submitted, gold
DA 2026-02-13
ER

PT J
AU Rahman, MM
   Rahaman, MS
   Islam, MR
   Rahman, F
   Mithi, FM
   Alqahtani, T
   Almikhlafi, MA
   Alghamdi, SQ
   Alruwaili, AS
   Hossain, MS
   Ahmed, M
   Das, R
   Emran, TB
   Uddin, MS
AF Rahman, Md. Mominur
   Rahaman, Md. Saidur
   Islam, Md. Rezaul
   Rahman, Firoza
   Mithi, Faria Mannan
   Alqahtani, Taha
   Almikhlafi, Mohannad A.
   Alghamdi, Samia Qasem
   Alruwaili, Abdullah S.
   Hossain, Md. Sohel
   Ahmed, Muniruddin
   Das, Rajib
   Emran, Talha Bin
   Uddin, Md. Sahab
TI Role of Phenolic Compounds in Human Disease: Current Knowledge and
   Future Prospects
SO MOLECULES
LA English
DT Review
DE phenolic compounds; inflammation; diabetic mellitus; hypertension;
   cardiovascular disease; antioxidant
ID ANGIOTENSIN-CONVERTING ENZYME; AMYLOID-INDUCED NEUROTOXICITY; GRAPE SEED
   EXTRACT; GREEN TEA EXTRACT; P-COUMARIC ACID; OXIDATIVE STRESS;
   MEDITERRANEAN DIET; FERULIC ACID; TYROSINASE INHIBITORS; HUMAN HEALTH
AB Inflammation is a natural protective mechanism that occurs when the body's tissue homeostatic mechanisms are disrupted by biotic, physical, or chemical agents. The immune response generates pro-inflammatory mediators, but excessive output, such as chronic inflammation, contributes to many persistent diseases. Some phenolic compounds work in tandem with nonsteroidal anti-inflammatory drugs (NSAIDs) to inhibit pro-inflammatory mediators' activity or gene expression, including cyclooxygenase (COX). Various phenolic compounds can also act on transcription factors, such as nuclear factor-kappa B (NF-kappa B) or nuclear factor-erythroid factor 2-related factor 2 (Nrf-2), to up-or downregulate elements within the antioxidant response pathways. Phenolic compounds can inhibit enzymes associated with the development of human diseases and have been used to treat various common human ailments, including hypertension, metabolic problems, incendiary infections, and neurodegenerative diseases. The inhibition of the angiotensin-converting enzyme (ACE) by phenolic compounds has been used to treat hypertension. The inhibition of carbohydrate hydrolyzing enzyme represents a type 2 diabetes mellitus therapy, and cholinesterase inhibition has been applied to treat Alzheimer's disease (AD). Phenolic compounds have also demonstrated anti-inflammatory properties to treat skin diseases, rheumatoid arthritis, and inflammatory bowel disease. Plant extracts and phenolic compounds exert protective effects against oxidative stress and inflammation caused by airborne particulate matter, in addition to a range of anti-inflammatory, anticancer, anti-aging, antibacterial, and antiviral activities. Dietary polyphenols have been used to prevent and treat allergy-related diseases. The chemical and biological contributions of phenolic compounds to cardiovascular disease have also been described. This review summarizes the recent progress delineating the multifunctional roles of phenolic compounds, including their anti-inflammatory properties and the molecular pathways through which they exert anti-inflammatory effects on metabolic disorders. This study also discusses current issues and potential prospects for the therapeutic application of phenolic compounds to various human diseases.
C1 [Rahman, Md. Mominur; Rahaman, Md. Saidur; Islam, Md. Rezaul; Rahman, Firoza; Mithi, Faria Mannan; Hossain, Md. Sohel; Ahmed, Muniruddin] Daffodil Int Univ, Fac Allied Hlth Sci, Dept Pharm, Dhaka 1207, Bangladesh.
   [Alqahtani, Taha] Coll Pharm, King Khalid Univ, Dept Pharmacol, Abha 62529, Saudi Arabia.
   [Almikhlafi, Mohannad A.] Taibah Univ, Dept Pharmacol & Toxicol, Madinah 41477, Saudi Arabia.
   [Alghamdi, Samia Qasem] Al Baha Univ, Fac Sci, Dept Biol, Albaha 65527, Saudi Arabia.
   [Alruwaili, Abdullah S.] Northern Border Univ, Coll Appl Med Sci, Dept Clin Lab, POB 1321, Ar Ar 9280, Saudi Arabia.
   [Das, Rajib] Univ Dhaka, Fac Pharm, Dept Pharm, Dhaka 1000, Bangladesh.
   [Emran, Talha Bin] BGC Trust Univ Bangladesh, Dept Pharm, Chittagong 4381, Bangladesh.
   [Uddin, Md. Sahab] Southeast Univ, Dept Pharm, Dhaka 1213, Bangladesh.
   [Uddin, Md. Sahab] Pharmakon Neurosci Res Network, Dhaka 1207, Bangladesh.
C3 Daffodil International University; King Khalid University; Taibah
   University; Al Baha University; Northern Border University; University
   of Dhaka
RP Emran, TB (corresponding author), BGC Trust Univ Bangladesh, Dept Pharm, Chittagong 4381, Bangladesh.; Uddin, MS (corresponding author), Southeast Univ, Dept Pharm, Dhaka 1213, Bangladesh.; Uddin, MS (corresponding author), Pharmakon Neurosci Res Network, Dhaka 1207, Bangladesh.
EM mominur.ph@gmail.com; mdsaidur569@gmail.com;
   md.rezaulislam100ds@gmail.com; 940sumaiya@gmail.com;
   mithilafaria43@gmail.com; ttaha@kku.edu.sa; mmikhlafi@taibahu.edu.sa;
   sqassim@bu.edu.sa; Dr.d-d@hotmail.com; sohelhossain1173@gmail.com;
   drmuniruddin@gmail.com; rajibjony97@gmail.com; talhabmb@bgctub.ac.bd;
   msu-neuropharma@hotmail.com
RI Rahaman, Saidur/ABD-8073-2021; Emran, Talha Bin/P-9184-2016; Islam, Md.
   Rezaul/ABC-5725-2021; Alqahtani, Taha/ABG-7879-2021; Rahman,
   Mominur/ABB-4175-2021; Almikhlafi, Mohannad/AAA-2338-2022
OI Rahaman, Saidur/0000-0002-6634-3255; Emran, Talha
   Bin/0000-0003-3188-2272; Mannan Mithi, Faria/0000-0001-7824-0117;
   Alqahtani, Taha/0000-0003-4017-8754; Rahman,
   Mominur/0000-0003-2357-283X; Almikhlafi, Mohannad/0000-0002-4499-8605
CR Abbasi MA, 2012, SCI IRAN, V19, P1580, DOI 10.1016/j.scient.2012.10.014
   Abusnina A, 2011, MOL NUTR FOOD RES, V55, P1677, DOI 10.1002/mnfr.201100307
   Agha R, 2019, INT J SURG, V72, P156, DOI 10.1016/j.ijsu.2019.11.002
   Aherne SA, 2002, NUTRITION, V18, P75, DOI 10.1016/S0899-9007(01)00695-5
   AKIYAMA T, 1987, J BIOL CHEM, V262, P5592
   Al Mamun A, 2020, OXID MED CELL LONGEV, V2020, DOI 10.1155/2020/5086250
   Al Mamun A, 2020, COMB CHEM HIGH T SCR, V23, P836, DOI 10.2174/1386207323666200117103144
   Al Shukor N, 2013, J AGR FOOD CHEM, V61, P11832, DOI 10.1021/jf404641v
   Allgrove J., 2014, POLYPHENOLS HUMAN HL, P241, DOI DOI 10.1016/B978-0-12-398456-2.00019-0
   Alvarez-Suarez JM, 2010, FOOD CHEM TOXICOL, V48, P2490, DOI 10.1016/j.fct.2010.06.021
   Ambriz-Perez D. L., 2016, Cogent Food & Agriculture, V2, P1131412, DOI [10.1080/23311932.2015.1131412, 10.1080/23311932.2015.1131412]
   Anand P, 2013, ARCH PHARM RES, V36, P375, DOI 10.1007/s12272-013-0036-3
   Andlujar I, 2011, J AGR FOOD CHEM, V59, P6474, DOI 10.1021/jf2008925
   Aoshima H, 2009, BIOCONTROL SCI, V14, P69, DOI 10.4265/bio.14.69
   Arts ICW, 2005, AM J CLIN NUTR, V81, p317S, DOI 10.1093/ajcn/81.1.317S
   Asgar MA, 2013, INT J FOOD PROP, V16, P91, DOI 10.1080/10942912.2011.595864
   Ashley NT, 2012, ANNU REV ECOL EVOL S, V43, P385, DOI 10.1146/annurev-ecolsys-040212-092530
   Balkis A., 2015, Journal of Agricultural Science (Toronto), V7, P26, DOI 10.5539/jas.v7n9p26
   Balu M, 2005, NEUROSCI LETT, V383, P295, DOI 10.1016/j.neulet.2005.04.042
   Barger JL, 2008, PLOS ONE, V3, DOI 10.1371/journal.pone.0002264
   Beckman CH, 2000, PHYSIOL MOL PLANT P, V57, P101, DOI 10.1006/pmpp.2000.0287
   Belinha I, 2007, J AGR FOOD CHEM, V55, P2446, DOI 10.1021/jf063302e
   Benkhalti D, 2002, NUTR RES, V22, P1067, DOI 10.1016/S0271-5317(02)00400-1
   Berliner JA, 1996, FREE RADICAL BIO MED, V20, P707, DOI 10.1016/0891-5849(95)02173-6
   Bhandari MR, 2008, FOOD CHEM, V106, P247, DOI 10.1016/j.foodchem.2007.05.077
   Bitto A, 2014, MEDIAT INFLAMM, V2014, DOI 10.1155/2014/790851
   Blahova J, 2021, PHARMACEUTICALS-BASE, V14, DOI 10.3390/ph14080806
   Boehncke WH, 2005, EXP DERMATOL, V14, P70, DOI 10.1111/j.0906-6705.2005.290b.x
   Boo YC, 2019, ANTIOXIDANTS-BASEL, V8, DOI 10.3390/antiox8090379
   Bravo L, 1998, NUTR REV, V56, P317, DOI 10.1111/j.1753-4887.1998.tb01670.x
   BROWN MS, 1983, ANNU REV BIOCHEM, V52, P223, DOI 10.1146/annurev.bi.52.070183.001255
   Bush JA, 2001, EXP CELL RES, V271, P305, DOI 10.1006/excr.2001.5381
   Cao GH, 1998, AM J CLIN NUTR, V68, P1081, DOI 10.1093/ajcn/68.5.1081
   Carrasquillo MM, 2009, NAT GENET, V41, P192, DOI 10.1038/ng.305
   Chalmers J, 1999, CLIN EXP HYPERTENS, V21, P1009
   Chavhan A., 2018, INT J LIFE SCI, V6, P6
   Cheng KK, 2013, AAPS J, V15, P324, DOI 10.1208/s12248-012-9444-4
   Choi YE, 2015, BIOCHEM BIOPH RES CO, V458, P520, DOI 10.1016/j.bbrc.2015.01.147
   Choi YT, 2001, LIFE SCI, V70, P603, DOI 10.1016/S0024-3205(01)01438-2
   Clifford MN, 1999, J SCI FOOD AGR, V79, P362, DOI 10.1002/(SICI)1097-0010(19990301)79:3<362::AID-JSFA256>3.0.CO;2-D
   Cosme F., 2021, Chemistry and Biochemistry of Winemaking, Wine Stabilization and Aging
   Cragg GM, 2005, J ETHNOPHARMACOL, V100, P72, DOI 10.1016/j.jep.2005.05.011
   Craig WJ, 1999, AM J CLIN NUTR, V70, p491S, DOI 10.1093/ajcn/70.3.491s
   Crespy V, 2002, J AGR FOOD CHEM, V50, P618, DOI 10.1021/jf010919h
   D'Archivio Massimo, 2007, Ann Ist Super Sanita, V43, P348
   Dangles O, 2001, METHOD ENZYMOL, V335, P319
   Day AJ, 2001, BRIT J NUTR, V86, pS105, DOI 10.1079/BJN2001342
   de la Lastra CA, 2005, MOL NUTR FOOD RES, V49, P405
   de Sales PM, 2012, J PHARM PHARM SCI, V15, P141
   Del Rio D, 2013, ANTIOXID REDOX SIGN, V18, P1818, DOI 10.1089/ars.2012.4581
   Devadasu VR, 2011, DRUG DELIV TRANSL RE, V1, P448, DOI 10.1007/s13346-011-0041-3
   Devereux G, 2005, J ALLERGY CLIN IMMUN, V115, P1109, DOI 10.1016/j.jaci.2004.12.1139
   Devi KP, 2015, PHARMACOL RES, V99, P1, DOI 10.1016/j.phrs.2015.05.002
   Diaz MN, 1997, NEW ENGL J MED, V337, P408, DOI 10.1056/NEJM199708073370607
   Videira IFD, 2013, AN BRAS DERMATOL, V88, P76, DOI 10.1590/S0365-05962013000100009
   Dussaillant C, 2016, REV MED CHILE, V144, P1044, DOI 10.4067/s0034-98872016000800012
   Duthie GG, 1998, EUR J CLIN NUTR, V52, P733, DOI 10.1038/sj.ejcn.1600635
   Dzialo M, 2016, INT J MOL SCI, V17, DOI 10.3390/ijms17020160
   Eitsuka T, 2014, BIOCHEM BIOPH RES CO, V453, P606, DOI 10.1016/j.bbrc.2014.09.126
   Emerit J, 2004, BIOMED PHARMACOTHER, V58, P39, DOI 10.1016/j.biopha.2003.11.004
   Erdmann F, 2013, INT J CANCER, V132, P385, DOI 10.1002/ijc.27616
   Fahrioglu U, 2016, GENE, V576, P476, DOI 10.1016/j.gene.2015.10.061
   Falany CN, 1997, FASEB J, V11, P206, DOI 10.1096/fasebj.11.4.9068609
   Falcó I, 2018, FOOD CONTROL, V84, P485, DOI 10.1016/j.foodcont.2017.08.037
   Falé PLV, 2012, FOOD FUNCT, V3, P1176, DOI 10.1039/c2fo30032j
   Fang HY, 2013, FOOD CHEM TOXICOL, V58, P459, DOI 10.1016/j.fct.2013.05.019
   Fathi M, 2012, TRENDS FOOD SCI TECH, V23, P13, DOI 10.1016/j.tifs.2011.08.003
   Féart C, 2009, JAMA-J AM MED ASSOC, V302, P638, DOI 10.1001/jama.2009.1146
   Ford AR, 2018, JAMA DERMATOL, V154, P934, DOI 10.1001/jamadermatol.2018.1412
   Gansler T, 2010, CA-CANCER J CLIN, V60, P1, DOI [10.3322/caac.20073, 10.3322/caac.20049]
   Gee JM, 1998, FREE RADICAL BIO MED, V25, P19, DOI 10.1016/S0891-5849(98)00020-3
   Graf BA, 2005, J MED FOOD, V8, P281, DOI 10.1089/jmf.2005.8.281
   Gupta T, 2019, J DIET SUPPL, V16, P699, DOI 10.1080/19390211.2018.1472715
   Halliwell B, 2000, FREE RADICAL RES, V33, P819, DOI 10.1080/10715760000301341
   Halliwell B, 2002, FREE RADICAL BIO MED, V32, P968, DOI 10.1016/S0891-5849(02)00808-0
   Hämäläinen M, 2007, MEDIAT INFLAMM, V2007, DOI 10.1155/2007/45673
   Haminiuk CWI, 2012, INT J FOOD SCI TECH, V47, P2023, DOI 10.1111/j.1365-2621.2012.03067.x
   Han YS, 2004, BRIT J PHARMACOL, V141, P997, DOI 10.1038/sj.bjp.0705688
   Harman D, 2006, ANN NY ACAD SCI, V1067, P10, DOI 10.1196/annals.1354.003
   Havsteen BH, 2002, PHARMACOL THERAPEUT, V96, P67, DOI 10.1016/S0163-7258(02)00298-X
   Hawkey CJ, 2003, GUT, V52, P600, DOI 10.1136/gut.52.4.600
   Heinecke JW, 1997, CURR OPIN LIPIDOL, V8, P268, DOI 10.1097/00041433-199710000-00005
   Holgado-Tello F, 2009, QUAL QUANT, V43, P75, DOI 10.1007/s11135-007-9085-3
   HOLLMAN PCH, 1995, AM J CLIN NUTR, V62, P1276, DOI 10.1093/ajcn/62.6.1276
   Hollman PCH, 1997, CRIT REV FOOD SCI, V37, P719, DOI 10.1080/10408399709527799
   Holtzman DM, 2011, SCI TRANSL MED, V3, DOI 10.1126/scitranslmed.3002369
   Hong Seo J., 2004, WILEY ONLINE LIB, V24, P350, DOI [10.1002/humu.9275, DOI 10.1002/HUMU.9275]
   Hossain MA, 2019, Journal of Science Technology and Environment Informatics, V6, P474, DOI [10.18801/jstei.060219.50, 10.18801/jstei.060219.50, DOI 10.18801/JSTEI.060219.50]
   Hossain MF, 2019, MOL NEUROBIOL, V56, P8255, DOI 10.1007/s12035-019-01660-3
   Hossen I, 2021, J PHARM PHARMACOL, V73, P410, DOI 10.1093/jpp/rgaa044
   Huang PH, 2018, INT J NANOMED, V13, P3279, DOI 10.2147/IJN.S153323
   Huang TH, 2019, INT J MOL SCI, V20, DOI 10.3390/ijms20102558
   Huang WC, 2015, FOOD FUNCT, V6, P2550, DOI 10.1039/c5fo00550g
   Huber T.)., 2002, AMDO TIBETANS TRANSI
   Hügel HM, 2016, PHYTOMEDICINE, V23, P220, DOI 10.1016/j.phymed.2015.12.012
   Imig JD, 2004, HYPERTENSION, V43, P533, DOI 10.1161/01.HYP.0000118054.86193.ce
   Jabir NR, 2018, CNS NEUROSCI THER, V24, P753, DOI 10.1111/cns.12971
   Jang MH, 2008, PHYTOTHER RES, V22, P544, DOI 10.1002/ptr.2406
   Janicke B, 2011, NUTR CANCER, V63, P611, DOI 10.1080/01635581.2011.538486
   Jayaraman P, 2010, INT J BIOL SCI, V6, P556
   Ji ZQ, 2005, CELL MOL IMMUNOL, V2, P150
   Jia M, 2012, EVID-BASED COMPL ALT, V2012, DOI 10.1155/2012/364604
   Jo YH, 2012, FOOD SCI BIOTECHNOL, V21, P761, DOI 10.1007/s10068-012-0099-9
   Joshi SS, 2015, FOOD MICROBIOL, V52, P1, DOI 10.1016/j.fm.2015.05.011
   Kabir MT, 2019, CURR PHARM DESIGN, V25, P3506, DOI 10.2174/1381612825666191011102444
   Katalinic M, 2010, EUR J MED CHEM, V45, P186, DOI 10.1016/j.ejmech.2009.09.041
   Kataoka H, 2014, PLOS ONE, V9, DOI 10.1371/journal.pone.0104741
   KEYS A, 1986, AM J EPIDEMIOL, V124, P903, DOI 10.1093/oxfordjournals.aje.a114480
   Khan N, 2013, CURR PHARM DESIGN, V19, P6141, DOI 10.2174/1381612811319340008
   Kim DSHL, 2001, NEUROSCI LETT, V303, P57, DOI 10.1016/S0304-3940(01)01677-9
   Kim JH, 2019, INT J MOL MED, V43, P2516, DOI 10.3892/ijmm.2019.4162
   Kim YJ, 2005, CELL MOL LIFE SCI, V62, P1707, DOI 10.1007/s00018-005-5054-y
   Kim YM, 2002, J BIOL CHEM, V277, P16340, DOI 10.1074/jbc.M200678200
   Kocic H, 2019, THER ADV CHRONIC DIS, V10, DOI 10.1177/2040622319864805
   Kolahdooz S, 2018, BIOMED RES THER, V5, P2811, DOI 10.15419/bmrat.v5i11.499
   Korga A, 2017, FOOD NUTR RES, V61, DOI 10.1080/16546628.2017.1344077
   Kowalczyk M, 2021, FRONT PHARMACOL, V12, DOI 10.3389/fphar.2021.709104
   Kuhnau J, 1976, World Rev Nutr Diet, V24, P117
   Kulka M, 2013, USING OLD SOLUTIONS TO NEW PROBLEMS - NATURAL DRUG DISCOVERY IN THE 21ST CENTURY, P1, DOI 10.5772/46069
   Kumar A, 2013, NANOSCALE, V5, P8307, DOI 10.1039/c3nr01525d
   Kutil Z, 2014, MEDIAT INFLAMM, V2014, DOI 10.1155/2014/178931
   Kutil Z, 2015, INT J FOOD PROP, V18, P1471, DOI 10.1080/10942912.2014.903416
   Lättig J, 2007, J COMPUT AID MOL DES, V21, P473, DOI 10.1007/s10822-007-9129-8
   Lan JS, 2017, J ENZYM INHIB MED CH, V32, P776, DOI 10.1080/14756366.2016.1256883
   Langley RGB, 2005, ANN RHEUM DIS, V64, P18, DOI 10.1136/ard.2004.033217
   Larsson SC, 2014, STROKE, V45, P309, DOI 10.1161/STROKEAHA.113.003131
   Lea AJ, 2015, PLOS GENET, V11, DOI 10.1371/journal.pgen.1005650
   Lee JW, 2018, EVID-BASED COMPL ALT, V2018, DOI 10.1155/2018/8248323
   Lee MJ, 2002, CANCER EPIDEM BIOMAR, V11, P1025
   Lee SY, 2016, J ENZYM INHIB MED CH, V31, P1, DOI 10.3109/14756366.2015.1004058
   Leyden JJ, 2007, CUTIS, V79, P9
   Li BQ, 2000, IMMUNOPHARMACOLOGY, V49, P295, DOI 10.1016/S0162-3109(00)00244-7
   Li D, 2012, APPL ENVIRON MICROB, V78, P7572, DOI 10.1128/AEM.01987-12
   Lin DR, 2016, MOLECULES, V21, DOI 10.3390/molecules21101374
   Lin ZC, 2016, INT J NANOMED, V11, P3907, DOI 10.2147/IJN.S109062
   Lovell MA, 2007, J NEUROSCI RES, V85, P3036, DOI 10.1002/jnr.21346
   Lowes MA, 2007, NATURE, V445, P866, DOI 10.1038/nature05663
   Lu XW, 2013, MOL PHARMACEUT, V10, P2045, DOI 10.1021/mp400056c
   Ros JL, 2015, PLANTA MED, V81, P975, DOI 10.1055/s-0035-1546131
   Nguyen LTH, 2019, J ETHNOPHARMACOL, V228, P132, DOI 10.1016/j.jep.2018.09.025
   Mackiewicz-Wysocka M, 2014, EXP CLIN ENDOCR DIAB, V122, P231, DOI 10.1055/s-0034-1367003
   Makarewicz M, 2021, ANTIOXIDANTS-BASEL, V10, DOI 10.3390/antiox10020188
   Manach C, 2005, AM J CLIN NUTR, V81, p230S, DOI 10.1093/ajcn/81.1.230S
   Manach C, 2004, AM J CLIN NUTR, V79, P727, DOI 10.1093/ajcn/79.5.727
   Marambaud P, 2005, J BIOL CHEM, V280, P37377, DOI 10.1074/jbc.M508246200
   Markus MA, 2008, CLIN INTERV AGING, V3, P331
   Martínez-Abad A, 2013, INT J FOOD MICROBIOL, V162, P89, DOI 10.1016/j.ijfoodmicro.2012.12.024
   Martiniakova M, 2020, J PHYSIOL PHARMACOL, V71, P307, DOI 10.26402/jpp.2020.3.01
   Maurya PK, 2009, NAT PROD RES, V23, P1072, DOI 10.1080/14786410802267643
   McClements DJ, 2010, J FOOD SCI, V75, pR30, DOI 10.1111/j.1750-3841.2009.01452.x
   McLeod PJ, 1997, CAN MED ASSOC J, V156, P385
   Medzhitov R, 2008, NATURE, V454, P428, DOI 10.1038/nature07201
   Mesulam M, 2002, NEUROBIOL DIS, V9, P88, DOI 10.1006/nbdi.2001.0462
   Min A., 2018, J KOREAN COSMET SOC, V44, P249
   Minatel I.O., 2017, Phenolic compounds-Biological activity, P236, DOI DOI 10.5772/66368
   Mirbolouk M, 2018, ANN INTERN MED, V169, P429, DOI 10.7326/M17-3440
   Tram NT, 2015, BRIT J PHARM RES, V5, P370, DOI 10.9734/BJPR/2015/15997
   Obregon DF, 2006, J BIOL CHEM, V281, P16419, DOI 10.1074/jbc.M600617200
   Odén A, 2015, OSTEOPOROSIS INT, V26, P2243, DOI 10.1007/s00198-015-3154-6
   Olthof MR, 2001, J NUTR, V131, P66, DOI 10.1093/jn/131.1.66
   Ono K, 2004, J NEUROSCI RES, V75, P742, DOI 10.1002/jnr.20025
   Ono K, 2003, J NEUROCHEM, V87, P172, DOI 10.1046/j.1471-4159.2003.01976.x
   Orhan IE, 2014, CURR TOP MED CHEM, V14, P1486, DOI 10.2174/1568026614666140523120741
   Ouyang L, 2014, CELL PROLIFERAT, V47, P506, DOI 10.1111/cpr.12143
   Pandey KB, 2009, OXID MED CELL LONGEV, V2, P270, DOI 10.4161/oxim.2.5.9498
   Park J, 2014, ARCH DERMATOL RES, V306, P475, DOI 10.1007/s00403-014-1440-3
   Pasanisi P, 2006, INT J CANCER, V119, P236, DOI 10.1002/ijc.21812
   Passamonti S, 2005, J AGR FOOD CHEM, V53, P7029, DOI 10.1021/jf050565k
   Patten GS, 2016, CRIT REV FOOD SCI, V56, P181, DOI 10.1080/10408398.2011.651176
   Plumed-Ferrer C, 2013, INT J FOOD MICROBIOL, V164, P99, DOI 10.1016/j.ijfoodmicro.2013.04.001
   Polidori MC, 2009, J ALZHEIMERS DIS, V17, P921, DOI 10.3233/JAD-2009-1114
   Polman CH, 1999, J NEUROL NEUROSUR PS, V67, P561, DOI 10.1136/jnnp.67.5.561
   Pothitirat W, 2010, PHARM BIOL, V48, P182, DOI 10.3109/13880200903062671
   Pragasam SJ, 2013, INFLAMMATION, V36, P169, DOI 10.1007/s10753-012-9532-8
   Qiu WQ, 1998, J BIOL CHEM, V273, P32730, DOI 10.1074/jbc.273.49.32730
   Rahaiee S, 2020, ADV COLLOID INTERFAC, V279, DOI 10.1016/j.cis.2020.102153
   Rahman Mahfoozur, 2012, Endocrine Metabolic & Immune Disorders-Drug Targets, V12, P287
   Rahman MA, 2020, CURR PHARM DESIGN, V26, P772, DOI 10.2174/1381612826666200107142541
   Rahman MM, 2021, ANTIBIOTICS-BASEL, V10, DOI 10.3390/antibiotics10091076
   Ramassamy C, 2006, EUR J PHARMACOL, V545, P51, DOI 10.1016/j.ejphar.2006.06.025
   Randazzo W, 2017, FOOD MICROBIOL, V66, P150, DOI 10.1016/j.fm.2017.04.018
   Razavi-Azarkhiavi K, 2016, NUTR CANCER, V68, P892, DOI 10.1080/01635581.2016.1187280
   Repo-Carrasco-Valencia R, 2010, FOOD CHEM, V120, P128, DOI 10.1016/j.foodchem.2009.09.087
   Resch G, 2008, ENERG POLICY, V36, P4048, DOI 10.1016/j.enpol.2008.06.029
   Rezai-Zadeh K, 2008, J NEUROINFLAMM, V5, DOI 10.1186/1742-2094-5-41
   Rich D. H., 2005, CLIN CHEM, V51, P2219, DOI DOI 10.1373/CLINCHEM.2005.051946
   Rimbach G, 2009, INT J MOL SCI, V10, P4290, DOI 10.3390/ijms10104290
   Rizvi SI, 2007, MOL BIOTECHNOL, V37, P58, DOI 10.1007/s12033-007-0048-7
   Rizvi SI, 2007, ANN NY ACAD SCI, V1100, P373, DOI 10.1196/annals.1395.041
   Roberts RO, 2010, J ALZHEIMERS DIS, V21, P853, DOI 10.3233/JAD-2010-091597
   Rodrigo R, 2011, CLIN CHIM ACTA, V412, P410, DOI 10.1016/j.cca.2010.11.034
   Rodríguez-Campello A, 2014, PLOS ONE, V9, DOI 10.1371/journal.pone.0114716
   Rodríguez-Morató J, 2015, MOLECULES, V20, P4655, DOI 10.3390/molecules20034655
   Rostagno M.A., 2015, Coffee in Health and Disease Prevention, P137, DOI [DOI 10.1016/B978-0-12-409517-5.00015-2, 10.1016/B978-0-12-409517-5.00015-2, 10.1016/b978-0-12-409517-5.00015-2]
   Russo AE, 2015, EXPERT REV ANTICANC, V15, P101, DOI 10.1586/14737140.2015.961426
   Sajadimajd S, 2020, PHARMACOL RES, V151, DOI 10.1016/j.phrs.2019.104584
   Sanati S, 2018, IRAN J BASIC MED SCI, V21, P439, DOI 10.22038/IJBMS.2018.25200.6238
   Saputri RK, 2014, IRAN J BASIC MED SCI, V17, P541
   Scalbert A, 2000, J NUTR, V130, p2073S, DOI 10.1093/jn/130.8.2073S
   Scalbert A, 2005, CRIT REV FOOD SCI, V45, P287, DOI 10.1080/1040869059096
   Schmatz R, 2009, EUR J PHARMACOL, V610, P42, DOI 10.1016/j.ejphar.2009.03.032
   Seimi C, 2008, MOL NUTR FOOD RES, V52, P1340, DOI 10.1002/mnfr.200700435
   Seok JK, 2018, SKIN PHARMACOL PHYS, V31, P134, DOI 10.1159/000487400
   Serra-Majem L, 2006, NUTR REV, V64, pS27, DOI [10.1111/j.1753-4887.2006.tb00232.x, 10.1301/nr.2006.feb.S27-S47]
   Serrano-Pozo A, 2011, CSH PERSPECT MED, V1, DOI 10.1101/cshperspect.a006189
   Setchell KDR, 2003, AM J CLIN NUTR, V77, P411, DOI 10.1093/ajcn/77.2.411
   Shaheen SO, 2001, AM J RESP CRIT CARE, V164, P1823, DOI 10.1164/ajrccm.164.10.2104061
   Shahidi F, 2018, INT J MOL SCI, V19, DOI 10.3390/ijms19061573
   Shahrajabian M. H., 2019, African Journal of Pharmacy and Pharmacology, V13, P253, DOI 10.5897/ajpp2019.5070
   Shetty K, 2004, ASIA PAC J CLIN NUTR, V13, P1
   Shoeb M., 2006, Bangladesh J. Pharmacol., V1, P35, DOI DOI 10.3329/BJP.V1I2.486
   Shukitt-Hale B, 2008, J AGR FOOD CHEM, V56, P636, DOI 10.1021/jf072505f
   Shukla S, 2015, PLOS ONE, V10, DOI 10.1371/journal.pone.0138710
   Sidra Sabir Sidra Sabir, 2014, International Journal of Biosciences (IJB), V4, P104
   Singh A, 2011, CLIN EXP ALLERGY, V41, P1346, DOI 10.1111/j.1365-2222.2011.03773.x
   Singh A, 2021, CURR DRUG TARGETS, V22, P1760, DOI 10.2174/1389450122666210118103455
   SLEIMAN O, 2001, J CLIN BASIC CARDIOL, V4, P279
   Soulimani R, 2023, INT J VITAM NUTR RES, V93, P339, DOI 10.1024/0300-9831/a000739
   Soumahoro MK, 2021, MICROORGANISMS, V9, DOI 10.3390/microorganisms9081712
   Spencer JPE, 2008, BRIT J NUTR, V99, P12, DOI 10.1017/S0007114507798938
   Spencer JPE, 1999, FEBS LETT, V458, P224, DOI 10.1016/S0014-5793(99)01160-6
   Srivastava Y, 2021, J FOOD PROCESS PRES, V45, DOI 10.1111/jfpp.15152
   Stafford JL, 2002, CRIT REV MICROBIOL, V28, P187, DOI 10.1080/1040-840291046731
   Stote KS, 2012, EUR J CLIN NUTR, V66, P1153, DOI 10.1038/ejcn.2012.101
   Subbaramaiah K, 1998, J BIOL CHEM, V273, P21875, DOI 10.1074/jbc.273.34.21875
   Taguchi C, 2015, NUTRIENTS, V7, P10269, DOI 10.3390/nu7125530
   Takahashi T, 2004, LETT APPL MICROBIOL, V39, P60, DOI 10.1111/j.1472-765X.2004.01538.x
   Tanaka Toshio, 2001, Journal of Physiological Anthropology and Applied Human Science, V20, P353, DOI 10.2114/jpa.20.353
   Tareq A, 2020, HELIYON, V6, DOI 10.1016/j.heliyon.2020.e04061
   Terra X, 2009, J NUTR BIOCHEM, V20, P210, DOI 10.1016/j.jnutbio.2008.02.005
   Trichopoulou A, 2004, PUBLIC HEALTH NUTR, V7, P943, DOI 10.1079/PHN2004558
   Trichopoulou A, 2003, NEW ENGL J MED, V348, P2599, DOI 10.1056/NEJMoa025039
   Tripoli E, 2005, NUTR RES REV, V18, P98, DOI 10.1079/NRR200495
   Tsai MH, 2017, INT J BIOCHEM CELL B, V88, P113, DOI 10.1016/j.biocel.2017.05.015
   Tsai YM, 2011, FOOD CHEM, V127, P918, DOI 10.1016/j.foodchem.2011.01.059
   Tuli HS, 2019, FRONT PHARMACOL, V10, DOI 10.3389/fphar.2019.01336
   Tungmunnithum Duangjai, 2018, Medicines (Basel), V5, DOI [10.3390/medicines5030093, 10.3390/medicines5030093]
   Uddin MS, 2020, SCI TOTAL ENVIRON, V725, DOI 10.1016/j.scitotenv.2020.138313
   Uddin MS, 2020, OXID MED CELL LONGEV, V2020, DOI 10.1155/2020/7039138
   Uddin MS, 2020, SCI TOTAL ENVIRON, V700, DOI 10.1016/j.scitotenv.2019.134836
   Uddin MS, 2020, SCI TOTAL ENVIRON, V707, DOI 10.1016/j.scitotenv.2019.135624
   Uddin MS, 2019, FRONT CELL DEV BIOL, V7, DOI 10.3389/fcell.2019.00197
   Uddin MS, 2019, MOL NEUROBIOL, V56, P4925, DOI 10.1007/s12035-018-1420-2
   Uddin MS, 2019, J CELL PHYSIOL, V234, P8094, DOI 10.1002/jcp.27588
   Uddin MS, 2019, PSYCHOGERIATRICS, V19, P87, DOI 10.1111/psyg.12368
   Urso ML, 2003, TOXICOLOGY, V189, P41, DOI 10.1016/S0300-483X(03)00151-3
   Vane JR, 1998, INFLAMM RES, V47, pS78
   Vazquez L., 2019, BIOACTIVE LIPIDS, DOI [10.1007/978-3-319-78030-6_58, DOI 10.1007/978-3-319-78030-6_58]
   Vijayalakshmi A., 2011, International Journal of PharmTech Research, V3, P320
   Wang D, 2016, SOL ENERG MAT SOL C, V147, P255, DOI 10.1016/j.solmat.2015.12.025
   Wang HY, 2008, FOOD CHEM, V107, P1399, DOI 10.1016/j.foodchem.2007.09.068
   Wang MY, 2012, EVID-BASED COMPL ALT, V2012, DOI 10.1155/2012/818230
   Wang ZM, 2014, NUTRITION, V30, P518, DOI 10.1016/j.nut.2013.10.009
   Weiss J, 2008, FOOD BIOPHYS, V3, P146, DOI 10.1007/s11483-008-9065-8
   Williams RJ, 2012, FREE RADICAL BIO MED, V52, P35, DOI 10.1016/j.freeradbiomed.2011.09.010
   Wu W, 2014, BIOMATERIALS, V35, P2355, DOI 10.1016/j.biomaterials.2013.11.074
   Yahfoufi N, 2018, NUTRIENTS, V10, DOI 10.3390/nu10111618
   Yang X, 2017, BIOORG CHEM, V71, P305, DOI 10.1016/j.bioorg.2017.02.016
   Young JF, 1999, AM J CLIN NUTR, V69, P87
   Zhang H, 2016, PHARMACOL REP, V68, P514, DOI 10.1016/j.pharep.2015.12.011
   Zhen AX, 2019, MAR DRUGS, V17, DOI 10.3390/md17080444
   Zhen AX, 2019, MAR DRUGS, V17, DOI 10.3390/md17020095
   Zheng MZ, 2004, MELANOMA RES, V14, P165, DOI 10.1097/01.cmr.0000129374.76399.19
   Zheng ZP, 2013, FITOTERAPIA, V84, P242, DOI 10.1016/j.fitote.2012.12.006
   Zillich OV, 2015, INT J COSMETIC SCI, V37, P455, DOI 10.1111/ics.12218
   Zorov DB, 2000, J EXP MED, V192, P1001, DOI 10.1084/jem.192.7.1001
   Zorov DB, 2014, PHYSIOL REV, V94, P909, DOI 10.1152/physrev.00026.2013
NR 267
TC 575
Z9 631
U1 25
U2 547
PU MDPI
PI BASEL
PA ST ALBAN-ANLAGE 66, CH-4052 BASEL, SWITZERLAND
EI 1420-3049
J9 MOLECULES
JI Molecules
PD JAN
PY 2022
VL 27
IS 1
AR 233
DI 10.3390/molecules27010233
PG 36
WC Biochemistry & Molecular Biology; Chemistry, Multidisciplinary
WE Science Citation Index Expanded (SCI-EXPANDED)
SC Biochemistry & Molecular Biology; Chemistry
GA YS6SJ
UT WOS:000750803900001
PM 35011465
OA Green Submitted, gold
DA 2026-02-13
ER

PT J
AU Hewston, P
   Deshpande, N
AF Hewston, Patricia
   Deshpande, Nandini
TI The Short Version of the Activities-Specific Balance Confidence Scale
   for Older Adults with Diabetes-Convergent, Discriminant and Concurrent
   Validity: A Pilot Study
SO CANADIAN JOURNAL OF DIABETES
LA English
DT Article
DE aging; balance; balance confidence; falls; type 2 diabetes mellitus
ID FUNCTIONAL MOBILITY; POSTURAL CONTROL; ELDERLY PERSONS; FEAR;
   VALIDATION; PEOPLE; DEPRESSION; EFFICACY; FALLS; RISK
AB Objectives: The short version of the Activities-Specific Balance Confidence Scale (ABC-6) is advantageous in busy clinical or research settings because it can be administered in less time than the original 16-item Activities-Specific Balance Confidence Scale (ABC-16). This pilot study examined the convergent, discriminant and concurrent validity of the ABC-6 in older adults with diabetes mellitus with and without diagnosed diabetic peripheral neuropathy (DPN).
   Methods: Thirty older adults (aged >= 65) were age- and sex-matched in 3 groups: 10 with diabetes (DM group), 10 with diagnosed DPN (DPN group) and 10 without diabetes (no-DM group). Balance confidence was quantified by the ABC-16, which includes the ABC-6. Potential correlates were evaluated in physical and psychological domains.
   Results: The ABC-6 and ABC-16 balance confidence scores were strongly correlated (r=0.969; p<0.001; convergent validity). The ABC-6 revealed significant differences in balance confidence between the no-DM and the DM groups (p<0.001; discriminant validity), whereas the ABC-16 did not (p>0.05). The ABC-6 was moderately, but significantly, correlated with physical activity level (r=0.528; p=0.017), mobility (r=-0.520; p=0.027), balance (r=0.633; p=0.003), and depressive symptoms (r=-0.515; p=0.020) in the DM study groups (concurrent validity).
   Conclusions: The ABC-6 and ABC-16 had excellent convergent validity, and both ABC scales had similar concurrent validity. However, the ABC-6 was more sensitive in detecting subtle differences in balance confidence in older adults with diabetes without diagnosed DPN than the ABC-16. Overall, this pilot study provided evidence of the validity of the ABC-6 in older adults with diabetes. Further exploration involving a larger sample size is recommended to confirm these findings. (C) 2017 Canadian Diabetes Association.
C1 [Hewston, Patricia; Deshpande, Nandini] Queens Univ, Fac Hlth Sci, Sch Rehabil Therapy, 31 George St, Kingston, ON K7L 3N6, Canada.
C3 Queens University - Canada
RP Deshpande, N (corresponding author), Queens Univ, Fac Hlth Sci, Sch Rehabil Therapy, 31 George St, Kingston, ON K7L 3N6, Canada.
EM nandinijd@yahoo.com
FU Canadian Institutes of Health Research catalyst grant [112214]; Canadian
   Occupational Therapy Foundation; Ontario Graduate Scholarships
FX Thanks to Dr. Etienne Sisson, Lindsay DeLima, Grace Lui and Alison
   Aldred for their assistance with data collection and to all the
   participants for their time and willingness. This work was supported by
   a Canadian Institutes of Health Research catalyst grant (#112214) to
   Nandini Deshpande. This work was further supported by the Canadian
   Occupational Therapy Foundation and Ontario Graduate Scholarships to
   Patricia Hewston.
CR Alshahrani A, 2016, ARCH PHYS MED REHAB, V97, P733, DOI 10.1016/j.apmr.2015.12.026
   Anderson RJ, 2001, DIABETES CARE, V24, P1069, DOI 10.2337/diacare.24.6.1069
   [Anonymous], 2011, N COAST MED MAN TOUC
   Carpenter MG, 1999, J VESTIBUL RES-EQUIL, V9, P277
   Davis JR, 2009, GAIT POSTURE, V29, P275, DOI 10.1016/j.gaitpost.2008.09.006
   Delbaere K, 2013, J GERONTOL A-BIOL, V68, P1098, DOI 10.1093/gerona/glt007
   Deshpande N, 2015, J APPL GERO IN PRESS
   Deshpande N, 2008, AM J PHYS MED REHAB, V87, P354, DOI 10.1097/PHM.0b013e31815e6e9b
   Deshpande N, 2006, J AM GERIATR SOC, V54, P1157, DOI 10.1111/j.1532-5415.2006.00782.x
   Fix A., 1988, Human activity profile professional manual
   Hadjistavropoulos T, 2011, J AGING HEALTH, V23, P3, DOI 10.1177/0898264310378039
   Horak FB, 2006, AGE AGEING, V35, P7, DOI 10.1093/ageing/afl077
   Hull SL, 2013, AM J GERIAT PSYCHIAT, V21, P1287, DOI 10.1016/j.jagp.2013.01.038
   Lohnes CA, 2010, MOVEMENT DISORD, V25, P485, DOI 10.1002/mds.22924
   Morrato EH, 2007, DIABETES CARE, V30, P203, DOI 10.2337/dc06-1128
   Myers AM, 1998, J GERONTOL A-BIOL, V53, pM287, DOI 10.1093/gerona/53A.4.M287
   Nasreddine ZS, 2005, J AM GERIATR SOC, V53, P695, DOI 10.1111/j.1532-5415.2005.53221.x
   Peretz C, 2006, MOVEMENT DISORD, V21, P2101, DOI 10.1002/mds.21113
   PODSIADLO D, 1991, J AM GERIATR SOC, V39, P142, DOI 10.1111/j.1532-5415.1991.tb01616.x
   POWELL LE, 1995, J GERONTOL A-BIOL, V50, pM28, DOI 10.1093/gerona/50A.1.M28
   RADLOFF L S, 1977, Applied Psychological Measurement, V1, P385, DOI 10.1177/014662167700100306
   ROSSITERFORNOFF JE, 1995, J GERONTOL A-BIOL, V50, pM291, DOI 10.1093/gerona/50A.6.M291
   Rybak L., 1995, OTOLARYNGOL HEAD NEC, V112, P508
   Salbach NM, 2006, ARCH PHYS MED REHAB, V87, P1597, DOI 10.1016/j.apmr.2006.08.336
   Schepens S, 2010, ARCH GERONTOL GERIAT, V51, P9, DOI 10.1016/j.archger.2009.06.003
   Sharaf AY, 2008, J GERONTOL NURS, V34, P27, DOI 10.3928/00989134-20081201-07
   SHUMWAYCOOK A, 1986, PHYS THER, V66, P1548, DOI 10.1093/ptj/66.10.1548
   TINETTI ME, 1993, J GERONTOL, V48, P35, DOI 10.1093/geronj/48.Special_Issue.35
NR 28
TC 11
Z9 12
U1 0
U2 13
PU ELSEVIER SCIENCE BV
PI AMSTERDAM
PA PO BOX 211, 1000 AE AMSTERDAM, NETHERLANDS
SN 1499-2671
J9 CAN J DIABETES
JI Can. J. Diabetes
PD JUN
PY 2017
VL 41
IS 3
BP 266
EP 272
DI 10.1016/j.jcjd.2016.10.007
PG 7
WC Endocrinology & Metabolism
WE Science Citation Index Expanded (SCI-EXPANDED)
SC Endocrinology & Metabolism
GA EY9LG
UT WOS:000404319500004
PM 28268190
DA 2026-02-13
ER

PT J
AU Ballesteros, S
   Rieker, JA
   Mayas, J
   Prieto, A
   Toril, P
   Jiménez, MP
   Reales, JM
AF Ballesteros, Soledad
   Rieker, Jennifer A.
   Mayas, Julia
   Prieto, Antonio
   Toril, Pilar
   Jimenez, Maria Pilar
   Reales, Jose Manuel
TI Effects of multidomain versus single-domain training on executive
   control and memory in older adults: study protocol for a randomized
   controlled trial
SO TRIALS
LA English
DT Article
DE Aging; Cognitive training; Physical exercise; Multidomain training;
   Executive functions; Memory functions; Randomized controlled trial
ID INDEPENDENT COMPONENT ANALYSIS; TYPE-2 DIABETES-MELLITUS; EVENT-RELATED
   POTENTIALS; ALZHEIMERS-DISEASE; LIFE-SPAN; COGNITIVE-FUNCTION; BRAIN
   ACTIVITY; PHYSICAL-EXERCISE; AEROBIC EXERCISE; BLIND SEPARATION
AB Background Previous research suggests that both cognitive training and physical exercise help to maintain brain health and cognitive functions that decline with age. Some studies indicate that combined interventions may produce larger effects than each intervention alone. The aim of this study is to investigate the effects of combined cognitive and physical training compared to cognitive training and physical training alone on executive control and memory functions in healthy older adults. Objectives The main objectives of this four-arm randomized controlled trial (RCT) are: to investigate the synergetic effects of a simultaneous, group-based multidomain training program that combines cognitive video-game training with physical exercise, in comparison to those produced by cognitive training combined with physical control activity, physical training combined with cognitive control activity, or a combination of both control activities; to investigate whether event-related potential latencies of the P2 component are shorter and N2 and P3b components assessed in a memory-based task switching task are enhanced after training; and to find out whether possible enhancements persist after a 3-month period without training. Methods In this randomized, single-blind, controlled trial, 144 participants will be randomly assigned to one of the four combinations of cognitive training and physical exercise. The cognitive component will be either video-game training (cognitive intervention, CI) or video games not specifically designed to train cognition (cognitive control, CC). The physical exercise component will either emphasize endurance, strength, and music-movement coordination (exercise intervention, EI) or stretching, toning, and relaxation (exercise control, EC). Discussion This RCT will investigate the short and long-term effects of multidomain training, compared to cognitive training and physical training alone, on executive control and memory functions in healthy older adults, in comparison with the performance of an active control group.
C1 [Ballesteros, Soledad; Rieker, Jennifer A.; Mayas, Julia; Prieto, Antonio; Toril, Pilar; Jimenez, Maria Pilar; Reales, Jose Manuel] Univ Nacl Educ Distancia, Studies Aging & Neurodegenerat Dis Res Grp, Madrid, Spain.
   [Ballesteros, Soledad; Rieker, Jennifer A.; Mayas, Julia; Prieto, Antonio; Jimenez, Maria Pilar] Univ Nacl Educ Distancia, Dept Basic Psychol 2, Fac Psicol, Juan del Rosal 10, Madrid, Spain.
   [Reales, Jose Manuel] Univ Nacl Educ Distancia, Dept Methodol Behav Sci, Fac Psicol, Madrid, Spain.
C3 Universidad Nacional de Educacion a Distancia (UNED); Universidad
   Nacional de Educacion a Distancia (UNED); Universidad Nacional de
   Educacion a Distancia (UNED)
RP Ballesteros, S (corresponding author), Univ Nacl Educ Distancia, Studies Aging & Neurodegenerat Dis Res Grp, Madrid, Spain.; Ballesteros, S (corresponding author), Univ Nacl Educ Distancia, Dept Basic Psychol 2, Fac Psicol, Juan del Rosal 10, Madrid, Spain.
EM mballesteros@psi.uned.es
RI ; Prieto, Antonio/A-6370-2012; Rieker, Jennifer/HIZ-5747-2022; Mayas,
   Julia/L-3679-2014; Ballesteros, Soledad/ABG-8762-2020; Avilés,
   José/G-3929-2011; Jiménez, María/ABH-3631-2020
OI Jiménez Sánchez, María Pilar/0000-0002-2177-9389; Prieto,
   Antonio/0000-0002-3394-5962; Rieker, Jennifer/0000-0002-2955-8249; 
FU Spanish Ministry of Economy and Competitiveness [PSI2016-80377-R,
   BES-2017-079760]; European Community [H2020-SC1-DTH-03-2018, 826506]; 
   [EC H2020-SCI-DTH-03-2018]
FX The study is supported by a grant from the Spanish Ministry of Economy
   and Competitiveness (grant #PSI2016-80377-R) to SB and JMR, and by a
   grant from the European Community to SB (grant #H2020-SC1-DTH-03-2018,
   grant agreement No 826506, sustAGE). JAR is supported by a Doctoral
   fellowship (Spanish Ministry of Economy and Competitiveness:
   BES-2017-079760). AP is supported by a postdoctoral contract associated
   with the grant #EC H2020-SCI-DTH-03-2018. The founders have no role in
   the study design, data collection and analysis, decision to publish, or
   preparation of the manuscript. None of the authors have any
   commercial/financial connections with Lumosity. The authors thank the
   participants for their collaboration.
CR Anemüller J, 2003, NEURAL NETWORKS, V16, P1311, DOI 10.1016/j.neunet.2003.08.003
   Anguera JA, 2013, NATURE, V501, P97, DOI 10.1038/nature12486
   Baddeley A, 2003, NAT REV NEUROSCI, V4, P829, DOI 10.1038/nrn1201
   Ball K, 2002, JAMA-J AM MED ASSOC, V288, P2271, DOI 10.1001/jama.288.18.2271
   Ballesteros S, 2004, NEUROPSYCHOLOGIA, V42, P1063, DOI 10.1016/j.neuropsychologia.2003.12.008
   Ballesteros S., 2014, GERONTECHNOLOGY, V13, P39, DOI DOI 10.4027/GT.2014.13.1.007.00
   Ballesteros S, 2008, EXP BRAIN RES, V189, P473, DOI 10.1007/s00221-008-1441-6
   Ballesteros S, 2018, FRONT HUM NEUROSCI, V12, DOI 10.3389/fnhum.2018.00169
   Ballesteros S, 2017, FRONT AGING NEUROSCI, V9, DOI 10.3389/fnagi.2017.00354
   Ballesteros S, 2015, NEUROSCI BIOBEHAV R, V55, P453, DOI 10.1016/j.neubiorev.2015.06.008
   Ballesteros S, 2014, FRONT AGING NEUROSCI, V6, DOI 10.3389/fnagi.2014.00277
   Ballesteros S, 2013, PSICOTHEMA, V25, P18, DOI 10.7334/psicothema2012.181
   Ballesteros S, 2013, NEUROBIOL AGING, V34, P1254, DOI 10.1016/j.neurobiolaging.2012.09.019
   Bamidis PD, 2014, NEUROSCI BIOBEHAV R, V44, P206, DOI 10.1016/j.neubiorev.2014.03.019
   Barcelos N, 2015, J INT NEUROPSYCH SOC, V21, P768, DOI 10.1017/S1355617715001083
   Barnes DE, 2013, JAMA INTERN MED, V173, P797, DOI 10.1001/jamainternmed.2013.189
   Basak C, 2008, PSYCHOL AGING, V23, P765, DOI 10.1037/a0013494
   BELL AJ, 1995, NEURAL COMPUT, V7, P1129, DOI 10.1162/neco.1995.7.6.1129
   Bialystok E., 2006, Lifespan cognition: Mechanisms of change
   Boot WR, 2013, PERSP PSYCOL SCI, V8, P24
   Bopp KL, 2005, J GERONTOL B-PSYCHOL, V60, pP223, DOI 10.1093/geronb/60.5.P223
   BORG GAV, 1982, MED SCI SPORT EXER, V14, P377, DOI 10.1249/00005768-198205000-00012
   Brehmer Y, 2014, PSYCHOL RES-PSYCH FO, V78, P790, DOI 10.1007/s00426-014-0587-z
   Chan AW, 2013, BMJ-BRIT MED J, V346, DOI 10.1136/bmj.e7586
   Colcombe S, 2003, PSYCHOL SCI, V14, P125, DOI 10.1111/1467-9280.t01-1-01430
   Crapo RO, 2002, AM J RESP CRIT CARE, V166, P111, DOI 10.1164/rccm.166/1/111
   Dahlin E, 2008, PSYCHOL AGING, V23, P720, DOI 10.1037/a0014296
   Dause TJ, 2019, NEURAL REGEN RES, V14, P39, DOI 10.4103/1673-5374.243698
   Dennis NA, 2008, J COGNITIVE NEUROSCI, V20, P1390, DOI 10.1162/jocn.2008.20096
   Desjardins-Crépeau L, 2016, CLIN INTERV AGING, V11, P1287, DOI 10.2147/CIA.S115711
   Erickson KI, 2011, P NATL ACAD SCI USA, V108, P3017, DOI 10.1073/pnas.1015950108
   Erickson KI, 2009, HIPPOCAMPUS, V19, P1030, DOI 10.1002/hipo.20547
   Falck RS, 2019, NEUROBIOL AGING, V79, P119, DOI 10.1016/j.neurobiolaging.2019.03.007
   Faul F, 2009, BEHAV RES METHODS, V41, P1149, DOI 10.3758/BRM.41.4.1149
   Fleischman DA, 1998, PSYCHOL AGING, V13, P88, DOI 10.1037/0882-7974.13.1.88
   FOLSTEIN MF, 1975, J PSYCHIAT RES, V12, P189, DOI 10.1016/0022-3956(75)90026-6
   Gajewski PD, 2018, NEUROSCI BIOBEHAV R, V92, P255, DOI 10.1016/j.neubiorev.2018.05.029
   Gajewski PD, 2017, FRONT HUM NEUROSCI, V11, DOI 10.3389/fnhum.2017.00081
   Gajewski PD, 2010, BIOL PSYCHOL, V85, P187, DOI 10.1016/j.biopsycho.2010.06.009
   GURALNIK JM, 1994, J GERONTOL, V49, pM85, DOI 10.1093/geronj/49.2.M85
   Harada ND, 1999, ARCH PHYS MED REHAB, V80, P837, DOI 10.1016/S0003-9993(99)90236-8
   Hötting K, 2013, NEUROSCI BIOBEHAV R, V37, P2243, DOI 10.1016/j.neubiorev.2013.04.005
   Jung TP, 1997, IEEE T BIO-MED ENG, V44, P60, DOI 10.1109/10.553713
   Jung TP, 2001, P IEEE, V89, P1107, DOI 10.1109/5.939827
   Kattenstroth JC, 2010, FRONT AGING NEUROSCI, V2, DOI 10.3389/fnagi.2010.00031
   Kattenstroth JC, 2013, FRONT AGING NEUROSCI, V5, DOI 10.3389/fnagi.2013.00005
   Krampe RT, 2014, PSYCHOL AGING, V29, P95, DOI 10.1037/a0035501
   Lampit A, 2014, PLOS MED, V11, DOI 10.1371/journal.pmed.1001756
   Lauenroth A, 2016, BMC GERIATR, V16, DOI 10.1186/s12877-016-0315-1
   Lee TW, 1999, NEURAL COMPUT, V11, P417, DOI 10.1162/089976699300016719
   Li SC, 2006, NEUROSCI BIOBEHAV R, V30, P775, DOI 10.1016/j.neubiorev.2006.06.004
   Linde K, 2014, J AGING PHYS ACTIV, V22, P302, DOI [10.1123/japa.2012-0149, 10.1123/JAPA.2012-0149]
   Lövdén M, 2010, PSYCHOL BULL, V136, P659, DOI 10.1037/a0020080
   Makeig S, 1997, P NATL ACAD SCI USA, V94, P10979, DOI 10.1073/pnas.94.20.10979
   Martinez J., 2002, MEDIFAM, V12, P620, DOI [10.4321/S1131-57682002001000003, DOI 10.4321/S1131-57682002001000003]
   McDaniel MA, 2014, PSYCHOL AGING, V29, P717, DOI 10.1037/a0037363
   Mireles DE, 2002, PSYCHOL AGING, V17, P245, DOI 10.1037//0882-7974.17.2.245
   Mitchell DB, 2003, PSYCHOL AGING, V18, P807, DOI 10.1037/0882-7974.18.4.807
   Montgomery Alan A, 2003, BMC Med Res Methodol, V3, P26, DOI 10.1186/1471-2288-3-26
   Mozolic JL, 2011, NEUROBIOL AGING, V32, P655, DOI 10.1016/j.neurobiolaging.2009.04.013
   Muiños M, 2015, ATTEN PERCEPT PSYCHO, V77, P2061, DOI 10.3758/s13414-015-0901-x
   Muiños M, 2014, ATTEN PERCEPT PSYCHO, V76, P2465, DOI 10.3758/s13414-014-0719-y
   NEUGARTEN BL, 1961, J GERONTOL, V16, P134, DOI 10.1093/geronj/16.2.134
   Ngandu T, 2015, LANCET, V385, P2255, DOI 10.1016/S0140-6736(15)60461-5
   Niemann C, 2014, FRONT AGING NEUROSCI, V6, DOI 10.3389/fnagi.2014.00170
   Nilsson LG, 2003, ACTA NEUROL SCAND, V107, P7, DOI 10.1034/j.1600-0404.107.s179.5.x
   Nolla M.C., 2014, Revista de psicopatologia y psicologia clinica, V19, P15, DOI DOI 10.5944/RPPC.VOL.19.NUM.1.2014.12931
   Onton J, 2005, NEUROIMAGE, V27, P341, DOI 10.1016/j.neuroimage.2005.04.014
   Osorio A, 2010, CORTEX, V46, P522, DOI 10.1016/j.cortex.2009.09.003
   Owsley C, 2002, GERONTOLOGY, V48, P254, DOI 10.1159/000058360
   Park DC, 2002, PSYCHOL AGING, V17, P299, DOI 10.1037//0882-7974.17.2.299
   Park DC, 2009, ANNU REV PSYCHOL, V60, P173, DOI 10.1146/annurev.psych.59.103006.093656
   Pascual-Leone A, 2005, ANNU REV NEUROSCI, V28, P377, DOI 10.1146/annurev.neuro.27.070203.144216
   Peter C, 2013, J MULTIMODAL USER IN, V7, P229, DOI 10.1007/s12193-013-0118-z
   Powers KL, 2013, PSYCHON B REV, V20, P1055, DOI 10.3758/s13423-013-0418-z
   Raz N, 2005, CEREB CORTEX, V15, P1676, DOI 10.1093/cercor/bhi044
   Raz N, 2013, NEUROSCI BIOBEHAV R, V37, P2195, DOI 10.1016/j.neubiorev.2013.10.003
   Reimers S, 2005, DEV PSYCHOL, V41, P661, DOI 10.1037/0012-1649.41.4.661
   Reuter-Lorenz PA, 2014, NEUROPSYCHOL REV, V24, P355, DOI 10.1007/s11065-014-9270-9
   Rönnlund M, 2005, PSYCHOL AGING, V20, P3, DOI 10.1037/0882-7974.20.1.3
   Sala G, 2018, PSYCHOL BULL, V144, P111, DOI 10.1037/bul0000139
   Saldanha IJ, 2014, PLOS ONE, V9, DOI 10.1371/journal.pone.0109400
   Salthouse T, 2012, ANNU REV PSYCHOL, V63, P201, DOI 10.1146/annurev-psych-120710-100328
   Sandín B, 1999, PSICOTHEMA, V11, P37
   Sebastián M, 2012, NEUROIMAGE, V60, P7, DOI 10.1016/j.neuroimage.2011.11.060
   Sebastián M, 2011, NEUROPSYCHOLOGIA, V49, P3967, DOI 10.1016/j.neuropsychologia.2011.10.013
   Smith PJ, 2010, PSYCHOSOM MED, V72, P239, DOI 10.1097/PSY.0b013e3181d14633
   Stanmore E, 2017, NEUROSCI BIOBEHAV R, V78, P34, DOI 10.1016/j.neubiorev.2017.04.011
   Styliadis C, 2015, NEURAL PLAST, V2015, DOI 10.1155/2015/172192
   Redondo MT, 2016, EXP GERONTOL, V83, P47, DOI 10.1016/j.exger.2016.07.013
   Redondo MT, 2015, EXP BRAIN RES, V233, P3163, DOI 10.1007/s00221-015-4385-7
   Toril P, 2016, FRONT HUM NEUROSCI, V10, DOI 10.3389/fnhum.2016.00206
   Toril P, 2014, PSYCHOL AGING, V29, P706, DOI 10.1037/a0037507
   van Dijk GP, 2013, FRONT AGING NEUROSCI, V5, DOI 10.3389/fnagi.2013.00074
   Vázquez FL, 2018, PLOS ONE, V13, DOI 10.1371/journal.pone.0208192
   Verhaeghen P, 2003, PSYCHOL AGING, V18, P332, DOI 10.1037/0882-7974.18.2.332
   Voelcker-Rehage C, 2013, NEUROSCI BIOBEHAV R, V37, P2268, DOI 10.1016/j.neubiorev.2013.01.028
   Wang P, 2016, FRONT PLANT SCI, V7, DOI 10.3389/fpls.2016.00720
   WATSON D, 1988, J PERS SOC PSYCHOL, V54, P1063, DOI 10.1037/0022-3514.54.6.1063
   Wayne PM, 2014, J AM GERIATR SOC, V62, P25, DOI 10.1111/jgs.12611
   YESAVAGE JA, 1983, J PSYCHIATR RES, V17, P37, DOI 10.1016/0022-3956(82)90033-4
   Zarin DA, 2011, NEW ENGL J MED, V364, P852, DOI 10.1056/NEJMsa1012065
   Zhu XY, 2016, AGEING RES REV, V31, P67, DOI 10.1016/j.arr.2016.07.003
   Zilidou VI, 2018, FRONT AGING NEUROSCI, V10, DOI 10.3389/fnagi.2018.00422
NR 104
TC 6
Z9 6
U1 3
U2 69
PU BMC
PI LONDON
PA CAMPUS, 4 CRINAN ST, LONDON N1 9XW, ENGLAND
EI 1745-6215
J9 TRIALS
JI Trials
PD MAY 14
PY 2020
VL 21
IS 1
AR 404
DI 10.1186/s13063-020-04293-3
PG 15
WC Medicine, Research & Experimental
WE Science Citation Index Expanded (SCI-EXPANDED); Social Science Citation Index (SSCI)
SC Research & Experimental Medicine
GA LS1YU
UT WOS:000536187900001
PM 32410715
OA Green Submitted, gold
DA 2026-02-13
ER

PT J
AU Feng, XY
   Wang, JY
   Wang, SP
   Wang, ZH
   Wu, S
   Wei, Y
   Li, LR
   Shen, TR
   Chen, QS
AF Feng, Xiaoyan
   Wang, Junyi
   Wang, Shupei
   Wang, Zhihao
   Wu, Shan
   Wei, Yuan
   Li, Lvrong
   Shen, Tianran
   Chen, Qingsong
TI Correlation analysis of anthropometric indices and type 2 diabetes
   mellitus in residents aged 60 years and older
SO FRONTIERS IN PUBLIC HEALTH
LA English
DT Article
DE diabetes mellitus; abdominal obesity; China visceral obesity index; neck
   circumference; visceral obesity index
ID VISCERAL ADIPOSE-TISSUE; BODY-MASS INDEX; WAIST CIRCUMFERENCE; CLINICAL
   ENDOCRINOLOGISTS; AMERICAN ASSOCIATION; INSULIN-RESISTANCE; OBESITY;
   ACCUMULATION; DIAGNOSIS; COLLEGE
AB Background and purposeIn recent years, the incidence of obesity in people aged 60 and over has increased significantly, and abdominal obesity has been recognized as an independent risk factor for diabetes. Aging causes physiologic decline in multiple body systems, leading to changes in obesity indicators such as BMI. At present, the relationship between abdominal obesity markers and Diabetes mellitus (DM) in people aged 60 years and older remains unclear. Therefore, it is necessary to study the correlation between anthropometric indices and diabetes and explore potential predictors. MethodsThe basic demographic information of participants aged 60 and above in Zhongshan City in 2020 was collected. Physical parameters, blood glucose and other biochemical indices were measured comprehensively. Binary logistic regression analysis was used to explore the relationship between abdominal obesity indicators [Waist circumference, Neck Circumference, Waist-to-hip ratio, Chinese Visceral Obesity Index (CVAI), and visceral obesity index] and diabetes mellitus. ROC characteristic curve was used to analyze the predictive ability of abdominal obesity indicators to DM, and the non-restrictive cubic spline graph was used to visualize the screened obesity indicators and diabetes risk. ResultsAmong 9,519 participants, the prevalence of diabetes was 15.5%. Compared with low CVAI, High CVAI level was significantly associated with increased prevalence of DM in males and females (all p < 0.05), in males (OR, 2.226; 95%CI: 1.128-4.395), females (OR, 1.645; 95%CI: 1.013-2.669). After adjusting for potential confounding factors, there were gender differences between neck circumference and the prevalence of DM, and above-normal neck circumference in males was significantly associated with increased prevalence of DM (OR, 1.381; 95% CI: 1.091-1.747) (p < 0.05). ConclusionAmong these anthropometric indices, CVAI is consistent with the features of fat distribution in older individuals and shows superior discriminative power as a potential predictor of DM, compared to traditional anthropometric parameters.
C1 [Feng, Xiaoyan; Wang, Junyi; Wang, Shupei; Wang, Zhihao; Wu, Shan; Wei, Yuan; Li, Lvrong; Shen, Tianran; Chen, Qingsong] Guangdong Pharmaceut Univ, Guangdong Prov Engn Res Ctr Publ Hlth Detect & As, Guangzhou, Peoples R China.
   [Feng, Xiaoyan; Wang, Junyi; Wang, Zhihao; Wu, Shan; Wei, Yuan; Li, Lvrong; Shen, Tianran; Chen, Qingsong] Guangdong Pharmaceut Univ, Sch Publ Hlth, Guangzhou, Peoples R China.
C3 Guangdong Pharmaceutical University; Guangdong Pharmaceutical University
RP Shen, TR; Chen, QS (corresponding author), Guangdong Pharmaceut Univ, Guangdong Prov Engn Res Ctr Publ Hlth Detect & As, Guangzhou, Peoples R China.; Shen, TR; Chen, QS (corresponding author), Guangdong Pharmaceut Univ, Sch Publ Hlth, Guangzhou, Peoples R China.
EM shentrgz@163.com; qingsongchen@aliyun.com
RI Wu, Shan/ISU-1914-2023
FU Guangdong Province Medical Science and Technology Research Fund
   [2019GCZX012]; General Project of Guangzhou Basic and Applied Basic
   Research Project [202201010545]
FX Funding This research received external funding, including: Guangdong
   Province Medical Science and Technology Research Fund (No. 2019GCZX012);
   General Project of Guangzhou Basic and Applied Basic Research Project
   (No. 202201010545).
CR Alzeidan Rasmieh, 2019, BMC Obes, V6, P13, DOI [10.1186/s40608-019-0235-7, 10.1186/s40608-019-0235-7]
   Araneta MRG, 2005, OBES RES, V13, P1458, DOI 10.1038/oby.2005.176
   Bazzocchi A, 2013, CLIN NUTR, V32, P569, DOI 10.1016/j.clnu.2012.10.004
   Caprio S, 2017, GASTROENTEROLOGY, V152, P1638, DOI 10.1053/j.gastro.2016.12.051
   Chen CC, 2020, J MAGN RESON IMAGING, V51, P1382, DOI 10.1002/jmri.26956
   Chinese Elderly Type 2 Diabetes Prevention and Treatment of Clinical Guidelines Writing Group, 2022, Zhonghua Nei Ke Za Zhi, V61, P12, DOI 10.3760/cma.j.cn112138-20211027-00751
   Cho NH, 2018, DIABETES RES CLIN PR, V138, P271, DOI 10.1016/j.diabres.2018.02.023
   Cole JB, 2020, NAT REV NEPHROL, V16, P377, DOI 10.1038/s41581-020-0278-5
   Silva Cleliani de Cassia da, 2014, Rev. paul. pediatr., V32, P221, DOI 10.1590/0103-0582201432210713
   Franceschi C, 2018, NAT REV ENDOCRINOL, V14, P576, DOI 10.1038/s41574-018-0059-4
   Frank AP, 2019, J LIPID RES, V60, P1710, DOI 10.1194/jlr.R086975
   Garvey WT, 2016, ENDOCR PRACT, V22, P842, DOI 10.4158/EP161356.ESGL
   Garvey WT, 2014, ENDOCR PRACT, V20, P977, DOI 10.4158/EP14280.PS
   Grgic J, 2020, SPORTS MED, V50, P1983, DOI 10.1007/s40279-020-01331-7
   Han MH, 2021, DIABETES-METAB RES, V37, DOI 10.1002/dmrr.3370
   Hingorjo MR, 2016, J PAK MED ASSOC, V66, P1221
   Hoebel S, 2010, CARDIOVASC J AFR, V21, P148
   Jayedi A, 2022, BMJ-BRIT MED J, V376, DOI 10.1136/bmj-2021-067516
   Jian CH, 2020, INT J ENDOCRINOL, V2020, DOI 10.1155/2020/7982107
   Jiang JJ, 2017, FRONT PHYSIOL, V8, DOI 10.3389/fphys.2017.00965
   Joshipura K, 2016, J DIABETES RES, V2016, DOI 10.1155/2016/6058916
   Kahn HS, 2008, INT J OBESITY, V32, P136, DOI 10.1038/sj.ijo.0803697
   Kahn SE, 2006, NATURE, V444, P840, DOI 10.1038/nature05482
   Kashyap S, 2003, DIABETES, V52, P2461, DOI 10.2337/diabetes.52.10.2461
   KISSEBAH AH, 1982, J CLIN ENDOCR METAB, V54, P254, DOI 10.1210/jcem-54-2-254
   Kitada M, 2021, NAT REV ENDOCRINOL, V17, P647, DOI 10.1038/s41574-021-00551-9
   Koloverou E, 2019, DIABETES-METAB RES, V35, DOI 10.1002/dmrr.3161
   Koutsari C, 2006, J LIPID RES, V47, P1643, DOI 10.1194/jlr.R600011-JLR200
   Larsson SC, 2021, BMC MED, V19, DOI 10.1186/s12916-021-02188-x
   Lee DC, 2016, FUTUR SCI OA, V2, DOI 10.4155/fsoa-2016-0028
   Li CW, 2022, J CACHEXIA SARCOPENI, V13, P781, DOI 10.1002/jcsm.12901
   Li YZ, 2020, BMJ-BRIT MED J, V369, DOI 10.1136/bmj.m997
   Namazi N, 2018, NUTR METAB CARDIOVAS, V28, P657, DOI 10.1016/j.numecd.2018.03.006
   Nazare JA, 2015, AM J CARDIOL, V115, P307, DOI 10.1016/j.amjcard.2014.10.039
   Nusrianto R, 2019, DIABETES RES CLIN PR, V155, DOI 10.1016/j.diabres.2019.107798
   Piché ME, 2020, CIRC RES, V126, P1477, DOI 10.1161/CIRCRESAHA.120.316101
   POULIOT MC, 1994, AM J CARDIOL, V73, P460, DOI 10.1016/0002-9149(94)90676-9
   Saadati HM, 2021, DIAB MET SYND CLIN R, V15, P479, DOI 10.1016/j.dsx.2021.02.024
   Shang LX, 2021, DIABET METAB SYND OB, V14, P3743, DOI 10.2147/DMSO.S322935
   Silveira EA, 2018, CIENC SAUDE COLETIVA, V23, P903, DOI 10.1590/1413-81232018233.01612016
   Tchernof A, 2013, PHYSIOL REV, V93, P359, DOI 10.1152/physrev.00033.2011
   Varghese M, 2021, MECH AGEING DEV, V199, DOI 10.1016/j.mad.2021.111563
   Vazquez G, 2007, EPIDEMIOL REV, V29, P115, DOI 10.1093/epirev/mxm008
   Wan H, 2020, CARDIOVASC DIABETOL, V19, DOI 10.1186/s12933-020-01095-4
   WHO, 2004, LANCET, V363, P902, DOI 10.1016/S0140-6736(03)15268-3
   Wu JS, 2017, SCI REP-UK, V7, DOI 10.1038/s41598-017-14251-w
   Xia MF, 2018, DIABETES-METAB RES, V34, DOI 10.1002/dmrr.3048
   Xia MF, 2016, SCI REP-UK, V6, DOI 10.1038/srep38214
NR 48
TC 10
Z9 11
U1 1
U2 9
PU FRONTIERS MEDIA SA
PI LAUSANNE
PA AVENUE DU TRIBUNAL FEDERAL 34, LAUSANNE, CH-1015, SWITZERLAND
EI 2296-2565
J9 FRONT PUBLIC HEALTH
JI Front. Public Health
PD MAR 29
PY 2023
VL 11
AR 1122509
DI 10.3389/fpubh.2023.1122509
PG 10
WC Public, Environmental & Occupational Health
WE Science Citation Index Expanded (SCI-EXPANDED); Social Science Citation Index (SSCI)
SC Public, Environmental & Occupational Health
GA D2OK8
UT WOS:000967165800001
PM 37064684
OA Green Submitted, gold
DA 2026-02-13
ER

PT J
AU Tian, L
   Yu, XJ
AF Tian, Li
   Yu, Xijie
TI Fat, Sugar, and Bone Health: A Complex Relationship
SO NUTRIENTS
LA English
DT Review
DE high-fat diet; high fructose; glucose; sucrose; bone microstructure;
   bone metabolism
ID TYPE-2 DIABETES-MELLITUS; MARROW ADIPOSE-TISSUE; DIETARY PATTERNS;
   MINERAL DENSITY; POSTMENOPAUSAL WOMEN; MECHANICAL-PROPERTIES; GROWING
   RATS; FRAGILITY FRACTURES; TRABECULAR BONE; HIP-FRACTURES
AB With people aging, osteoporosis is expected to increase notably. Nutritional status is a relatively easily-modified risk factor, associated with many chronic diseases, and is involved in obesity, diabetes, and coronary heart disease (CHD), along with osteoporosis. Nutrients, such as fats, sugars, and proteins, play a primary function in bone metabolism and maintaining bone health. In Western nations, diets are generally high in saturated fats, however, currently, the nutritional patterns dominating in China continue to be high in carbohydrates from starch, cereals, and sugars. Moreover, high fat or high sugar (fructose, glucose, or sucrose) impart a significant impact on bone structural integrity. Due to diet being modifiable, demonstrating the effects of nutrition on bone health can provide an approach for osteoporosis prevention. Most researchers have reported that a high-fat diet consumption is associated with bone mineral density (BMD) and, as bone strength diminishes, adverse microstructure changes occur in the cancellous bone compartment, which is involved with lipid metabolism modulation disorder and the alteration of the bone marrow environment, along with an increased inflammatory environment. Some studies, however, demonstrated that a high-fat diet contributes to achieving peak bone mass, along with microstructure, at a younger age. Contrary to these results, others have shown that a high-fructose diet consumption leads to stronger bones with a superior microarchitecture than those with the intake of a high-glucose diet and, at the same time, research indicated that a high-fat diet usually deteriorates cancellous bone parameters, and that the incorporation of fructose into a high-fat diet did not aggravate bone mass loss. High-fat/high-sucrose diets have shown both beneficial and detrimental influences on bone metabolism. Combined, these studies showed that nutrition exerts different effects on bone health. Thus, a better understanding of the regulation between dietary nutrition and bone health might provide a basis for the development of strategies to improve bone health by modifying nutritional components.
C1 [Yu, Xijie] Sichuan Univ, West China Hosp, Lab Endocrinol & Metab, Dept Endocrinol,State Key Lab Biotherapy, Chengdu 610041, Sichuan, Peoples R China.
   Sichuan Univ, West China Hosp, Lab Endocrinol & Metab, Dept Endocrinol,Canc Ctr, Chengdu 610041, Sichuan, Peoples R China.
C3 Sichuan University; Sichuan University
RP Yu, XJ (corresponding author), Sichuan Univ, West China Hosp, Lab Endocrinol & Metab, Dept Endocrinol,State Key Lab Biotherapy, Chengdu 610041, Sichuan, Peoples R China.
EM tianzhuangzhuang924@126.com; xijieyu@hotmail.com
RI Yu, Xijie/H-4124-2011
OI Yu, Xijie/0000-0002-3504-7664
FU National Natural Science Foundation of China [81370969, 81572639,
   31300648]
FX This study was supported by the National Natural Science Foundation of
   China (grants 81370969 and 81572639 to X. Yu, and grant 31300648 to L.
   Tian).
CR Albala C, 1996, INT J OBESITY, V20, P1027
   Bass EF, 2013, NUTR RES, V33, P1063, DOI 10.1016/j.nutres.2013.08.006
   Baum T, 2012, J MAGN RESON IMAGING, V35, P117, DOI 10.1002/jmri.22757
   Beier EE, 2015, ENVIRON HEALTH PERSP, V123, P935, DOI 10.1289/ehp.1408581
   BERGSTRA AE, 1993, J NUTR, V123, P1320, DOI 10.1093/jn/123.7.1320
   Bermeo S, 2014, CURR OSTEOPOROS REP, V12, P235, DOI 10.1007/s11914-014-0199-y
   Bredella MA, 2012, J CLIN ENDOCR METAB, V97, P4115, DOI 10.1210/jc.2012-2246
   Bredella MA, 2011, BONE, V48, P748, DOI 10.1016/j.bone.2010.12.011
   Bredella MA, 2009, J CLIN ENDOCR METAB, V94, P2129, DOI 10.1210/jc.2008-2532
   Burghardt AJ, 2010, J CLIN ENDOCR METAB, V95, P5045, DOI 10.1210/jc.2010-0226
   Cao JJ, 2016, NUTR RES, V36, P320, DOI 10.1016/j.nutres.2015.12.008
   Choi HS, 2015, YONSEI MED J, V56, P951, DOI 10.3349/ymj.2015.56.4.951
   de França NAG, 2016, EUR J CLIN NUTR, V70, P85, DOI 10.1038/ejcn.2015.27
   Dhaliwal R, 2016, HORM METAB RES, V48, P771, DOI 10.1055/s-0042-117719
   Doucette CR, 2015, J CELL PHYSIOL, V230, P2032, DOI 10.1002/jcp.24954
   Farr JN, 2014, J BONE MINER RES, V29, P787, DOI 10.1002/jbmr.2106
   Fazeli PK, 2013, J CLIN ENDOCR METAB, V98, P935, DOI 10.1210/jc.2012-3634
   Fung TT, 2015, OSTEOPOROSIS INT, V26, P1825, DOI 10.1007/s00198-015-3081-6
   Gerbaix M, 2012, LIPIDS HEALTH DIS, V11, DOI 10.1186/1476-511X-11-91
   Greco EA, 2015, THER ADV ENDOCRINOL, V6, P273, DOI 10.1177/2042018815611004
   Guthrie JF, 2000, J AM DIET ASSOC, V100, P43, DOI 10.1016/S0002-8223(00)00018-3
   Hardcastle AC, 2011, EUR J CLIN NUTR, V65, P378, DOI 10.1038/ejcn.2010.264
   Hardouin P, 2016, FRONT ENDOCRINOL, V7, DOI 10.3389/fendo.2016.00085
   Holecki M, 2012, POL ARCH MED WEWN, V122, P139, DOI 10.20452/pamw.1175
   Felice JI, 2014, METABOLISM, V63, P296, DOI 10.1016/j.metabol.2013.11.002
   IVATURI R, 1992, PLANT FOOD HUM NUTR, V42, P143, DOI 10.1007/BF02196467
   Jatkar A, 2017, CALCIFIED TISSUE INT, V100, P20, DOI 10.1007/s00223-016-0205-8
   Lac G, 2008, LIPIDS HEALTH DIS, V7, DOI 10.1186/1476-511X-7-16
   Langsetmo L, 2011, AM J CLIN NUTR, V93, P192, DOI 10.3945/ajcn.110.002956
   Langsetrno L, 2016, NUTR RES, V36, P328, DOI 10.1016/j.nutres.2015.12.010
   Lavet C, 2016, J BONE MINER RES, V31, P98, DOI 10.1002/jbmr.2596
   Lecka-Czernik B, 2015, MOL CELL ENDOCRINOL, V410, P35, DOI 10.1016/j.mce.2015.01.001
   Lecka-Czernik B, 2012, BONE, V50, P534, DOI 10.1016/j.bone.2011.06.032
   Lorincz C, 2010, BRIT J NUTR, V103, P1302, DOI 10.1017/S0007114509993084
   Macri EV, 2012, EUR J NUTR, V51, P399, DOI 10.1007/s00394-011-0223-2
   Magni P, 2010, CURR MOL MED, V10, P522
   Malvi P, 2014, BIOCHEM BIOPH RES CO, V455, P133, DOI 10.1016/j.bbrc.2014.10.131
   McGartland C, 2003, J BONE MINER RES, V18, P1563, DOI 10.1359/jbmr.2003.18.9.1563
   McNaughton SA, 2011, J NUTR, V141, P1516, DOI 10.3945/jn.111.138271
   Melaku YA, 2016, BRIT J NUTR, V116, P1437, DOI 10.1017/S0007114516003366
   Milne DB, 2000, J AM COLL NUTR, V19, P31, DOI 10.1080/07315724.2000.10718911
   Montagnani A, 2011, AGING CLIN EXP RES, V23, P84, DOI 10.1007/BF03351073
   Mosca LN, 2014, NUTRITION, V30, P847, DOI 10.1016/j.nut.2013.12.003
   Mu M, 2014, J AM COLL NUTR, V33, P120, DOI 10.1080/07315724.2013.874897
   Napoli N, 2017, NAT REV ENDOCRINOL, V13, P208, DOI 10.1038/nrendo.2016.153
   Nuttall ME, 2014, CALCIFIED TISSUE INT, V94, P78, DOI 10.1007/s00223-013-9807-6
   Okubo H, 2006, AM J CLIN NUTR, V83, P1185, DOI 10.1093/ajcn/83.5.1185
   Paccou J, 2015, J CLIN ENDOCR METAB, V100, P3613, DOI 10.1210/jc.2015-2338
   Park Seon-Joo, 2012, Osong Public Health Res Perspect, V3, P199, DOI 10.1016/j.phrp.2012.10.005
   Patsch JM, 2013, J BONE MINER RES, V28, P1721, DOI 10.1002/jbmr.1950
   Patsch JM, 2013, J BONE MINER RES, V28, P313, DOI 10.1002/jbmr.1763
   Pritchard JM, 2012, ARTHRIT CARE RES, V64, P83, DOI 10.1002/acr.20602
   Reid IR, 2002, BONE, V31, P547, DOI 10.1016/S8756-3282(02)00864-5
   Saito M, 2010, OSTEOPOROSIS INT, V21, P195, DOI 10.1007/s00198-009-1066-z
   SALEM GJ, 1992, AM J PHYSIOL, V262, pR318, DOI 10.1152/ajpregu.1992.262.2.R318
   Scheller EL, 2016, FRONT ENDOCRINOL, V7, DOI 10.3389/fendo.2016.00102
   Schwartz Allison R, 2015, Front Microbiol, V6, P535, DOI 10.3389/fmicb.2015.00535
   Schwartz AV, 1999, OSTEOPOROSIS INT, V9, P242, DOI 10.1007/s001980050144
   Shu L, 2015, CALCIFIED TISSUE INT, V96, P313, DOI 10.1007/s00223-015-9954-z
   Smith EE, 2000, BIOMED SCI INSTRUM, V395, P385
   Terada M, 1998, BONE, V22, P17, DOI 10.1016/S8756-3282(97)00220-2
   Tilg H, 2008, MOL MED, V14, P222, DOI 10.2119/2007-00119.Tilg
   Tjäderhane L, 1998, J NUTR, V128, P1807, DOI 10.1093/jn/128.10.1807
   Tsanzi E, 2008, BONE, V42, P960, DOI 10.1016/j.bone.2008.01.020
   von Muhlen D, 2007, OSTEOPOROSIS INT, V18, P1337, DOI 10.1007/s00198-007-0385-1
   Wang Q, 1996, EUR J ENDOCRINOL, V134, P163, DOI 10.1530/eje.0.1340163
   Wang Y, 2016, NUTR RES, V36, P742, DOI 10.1016/j.nutres.2016.03.002
   Wongdee K, 2011, WORLD J DIABETES, V2, P41, DOI 10.4239/wjd.v2.i3.41
   Yang Y, 2016, NUTRIENTS, V8, DOI 10.3390/nu8090537
   Yarrow JF, 2016, BONE, V85, P99, DOI 10.1016/j.bone.2016.02.004
   Zeng FF, 2013, J CLIN ENDOCR METAB, V98, P2347, DOI 10.1210/jc.2013-1190
   ZERNICKE RF, 1995, BONE, V16, P25, DOI 10.1016/S8756-3282(00)80007-1
   Zhao LJ, 2007, J CLIN ENDOCR METAB, V92, P1640, DOI 10.1210/jc.2006-0572
NR 73
TC 68
Z9 82
U1 1
U2 42
PU MDPI
PI BASEL
PA ST ALBAN-ANLAGE 66, CH-4052 BASEL, SWITZERLAND
SN 2072-6643
J9 NUTRIENTS
JI Nutrients
PD MAY
PY 2017
VL 9
IS 5
AR 506
DI 10.3390/nu9050506
PG 17
WC Nutrition & Dietetics
WE Science Citation Index Expanded (SCI-EXPANDED)
SC Nutrition & Dietetics
GA EV8SU
UT WOS:000402054500084
PM 28513571
OA Green Submitted, gold
DA 2026-02-13
ER

PT J
AU Wang, H
   Li, XG
   Wang, XQ
   Liu, D
   Zhang, XY
   Cao, WJ
   Zheng, YL
   Guo, Z
   Li, D
   Xing, WJ
   Hou, HF
   Wu, LJ
   Song, MS
   Zhong, ZH
   Wang, YX
   Tan, XR
   Lauc, G
   Wang, W
AF Wang, Hao
   Li, Xingang
   Wang, Xueqing
   Liu, Di
   Zhang, Xiaoyu
   Cao, Weijie
   Zheng, Yulu
   Guo, Zheng
   Li, Dong
   Xing, Weijia
   Hou, Haifeng
   Wu, Lijuan
   Song, Manshu
   Zhong, Zhaohua
   Wang, Youxin
   Tan, Xuerui
   Lauc, Gordan
   Wang, Wei
TI Next-Generation (Glycomic) Biomarkers for Cardiometabolic Health: A
   Community-Based Study of Immunoglobulin G N-Glycans in a Chinese
   Han Population
SO OMICS-A JOURNAL OF INTEGRATIVE BIOLOGY
LA English
DT Article
DE glycomics; public health; N-glycans; cardiometabolic disease;
   biomarkers; Chinese Han population
ID TYPE-2 DIABETES-MELLITUS; HYPERTRIGLYCERIDEMIC-WAIST; ANTIINFLAMMATORY
   ACTIVITY; POSTGENOMIC BIOMARKERS; METABOLIC SYNDROME; BIOLOGICAL ROLES;
   GLYCOSYLATION; RISK; IGG; OLIGOSACCHARIDES
AB Cardiovascular disease is a common complex trait that calls for next-generation biomarkers for precision diagnostics and therapeutics. The most common type of post-translational protein modification involves glycosylation. Glycans participate in key intercellular and intracellular functions, such as protein quality control, cell adhesion, cell-cell recognition, signal transduction, cell proliferation, and cell differentiation. In this context, immunoglobulin G (IgG) N-glycans affect the anti-inflammatory and proinflammatory responses of IgG, and are associated with cardiometabolic risk factors such as aging, central obesity, dyslipidemia, and hyperglycemia. Yet, the role of such glycomic biomarkers requires evaluation in diverse world populations. We report here original observations on association of IgG N-glycan biosignatures with 15 cardiometabolic risk factors in a community-based cross-sectional study conducted in 701 Chinese Han participants. After controlling for age and sex, we found that the 16, 21, and 18 IgG N-glycan traits were significantly different in participants with and without metabolic syndrome, hypertriglyceridemic waist phenotype, or abdominal obesity, respectively. The canonical correlation analysis showed that IgG N-glycan profiles were significantly associated with cardiometabolic risk factors (r = 0.469, p < 0.001). Classification models based on IgG N-glycan traits were able to differentiate participants with (1) metabolic syndrome, (2) hypertriglyceridemic waist phenotype, or (3) abdominal obesity from controls, with an area under receiver operating characteristic curves (AUC) of 0.632 (95% confidence interval [CI], 0.574-0.691, p < 0.001), 0.659 (95% CI, 0.587-0.730, p < 0.001), and 0.610 (95% CI, 0.565-0.656, p < 0.001), respectively. These new data suggest that IgG N-glycans may play an important role in cardiometabolic disease pathogenesis by regulating the proinflammatory or anti-inflammatory responses of IgG. Looking into the future, IgG N-glycan biosignatures warrant further research in other world population samples with a view to applications in clinical cardiology and public health practice.
C1 [Wang, Hao; Liu, Di; Zhang, Xiaoyu; Cao, Weijie; Wu, Lijuan; Song, Manshu; Wang, Youxin; Wang, Wei] Capital Med Univ, Beijing Key Lab Clin Epidemiol, Sch Publ Hlth, Beijing, Peoples R China.
   [Wang, Hao; Li, Xingang; Wang, Xueqing; Zheng, Yulu; Guo, Zheng; Song, Manshu; Wang, Wei] Edith Cowan Univ, Sch Med & Hlth Sci, 270 Joondalup Dr, Perth, WA 6027, Australia.
   [Li, Dong; Xing, Weijia; Hou, Haifeng; Wang, Wei] Shandong First Med Univ, Sch Publ Hlth, Tai An, Shandong, Peoples R China.
   [Zhong, Zhaohua] Harbin Med Univ, Dept Microbiol, Harbin, Heilongjiang, Peoples R China.
   [Zhong, Zhaohua] Heilongjiang Key Lab Immun & Infect, Harbin, Heilongjiang, Peoples R China.
   [Tan, Xuerui] Shantou Univ, Affiliated Hosp 1, Med Coll, Shantou, Peoples R China.
   [Lauc, Gordan] BIOCentar, Genos Glycosci Res Lab, Zagreb, Croatia.
   [Lauc, Gordan] Univ Zagreb, Fac Pharm & Biochem, A Kovac 1, Zagreb 10000, Croatia.
C3 Capital Medical University; Edith Cowan University; Shandong First
   Medical University & Shandong Academy of Medical Sciences; Harbin
   Medical University; Shantou University; University of Zagreb
RP Wang, W (corresponding author), Edith Cowan Univ, Sch Med & Hlth Sci, 270 Joondalup Dr, Perth, WA 6027, Australia.; Lauc, G (corresponding author), Univ Zagreb, Fac Pharm & Biochem, A Kovac 1, Zagreb 10000, Croatia.
EM glauc@pharma.hr; wei.wang@ecu.edu.au
RI ; Lauc, Gordan/K-5864-2012; WANG, HAO/ABH-9926-2020; GUO,
   ZHENG/JHT-9665-2023; zhang, xiaoyu/HJI-4374-2023
OI Wang, Xueqing/0000-0002-7376-7179; Hou, Haifeng/0000-0002-1131-1619;
   wang, wei/0000-0002-1430-1360; Li, Xingang/0000-0003-0252-154X; Song,
   Manshu/0000-0003-1433-7192; Lauc, Gordan/0000-0003-1840-9560; WANG,
   HAO/0000-0002-9131-0199; GUO, ZHENG/0000-0003-2105-4537; Wang,
   Youxin/0000-0002-6574-6706; Liu, Di/0000-0003-4493-4772; Cao,
   Weijie/0000-0003-4816-6782
FU Australia-China International Collaborative Grant [NHMRC APP1112767-NSFC
   81561128020]; National Natural Science Foundation of China
   [NSFC81773527, 81273170, 81370083, 81573215]; China Scholarship Council
   [CSC 201708110200, CSC 201608230108]
FX This work was supported by Australia-China International Collaborative
   Grant (NHMRC APP1112767-NSFC 81561128020) and National Natural Science
   Foundation of China (NSFC81773527, 81273170, 81370083, and 81573215).
   H.W. and X.W. were supported by China Scholarship Council (CSC
   201708110200 and CSC 201608230108).
CR Adamczyk B, 2012, BBA-GEN SUBJECTS, V1820, P1347, DOI 10.1016/j.bbagen.2011.12.001
   Adua E, 2018, J DIABETES METAB DIS, V17, P233, DOI 10.1007/s40200-018-0365-3
[truncated: 4,578,122 more chars]
