# Supplementary material for: Investigating the research trajectory and future trends in type 2 diabetes mellitus and aging: a bibliometric analysis from 2009 to 2025 based on big data
Source: Front Aging. 2026 Apr 22;7:1779773. doi: 10.3389/fragi.2026.1779773 (PMC13143900; doi:10.3389/fragi.2026.1779773)
Supplement: Supplementary file 1 [file DataSheet1.zip › input/download_05.txt]

FN Clarivate Analytics Web of Science
VR 1.0
PT J
AU Lee, BJ
   Flood, TR
   Russell, SL
   McCormick, JJ
   Fujii, N
   Kenny, GP
AF Lee, Ben J.
   Flood, Tessa R.
   Russell, Sophie L.
   McCormick, James J.
   Fujii, Naoto
   Kenny, Glen P.
TI Impacts of age, type 2 diabetes, and hypertension on circulating
   neutrophil gelatinase-associated lipocalin and kidney injury molecule-1
   after prolonged work in the heat in men
SO EUROPEAN JOURNAL OF APPLIED PHYSIOLOGY
LA English
DT Article
DE Aging; Chronic disease; Occupational heat stress; NGAL; KIM-1
ID ELECTRICAL UTILITIES WORK; CARDIAC-SURGERY; OLDER-ADULTS; BLOOD-FLOW;
   BIOMARKERS; DISEASE; HEALTH; STRAIN; EPIDEMIOLOGY; INDIVIDUALS
AB Purpose Prolonged work in the heat increases the risk of acute kidney injury (AKI) in young men. Whether aging and age-associated chronic disease may exacerbate the risk of AKI remains unclear.
   MethodsWe evaluated plasma neutrophil gelatinase-associated lipocalin (NGAL) and serum kidney injury molecule-1 (KIM1) before and after 180 min of moderate-intensity work (200 W/m(2)) in temperate (wet-bulb globe temperature [WBGT] 16 degrees C) and hot (32 degrees C) environments in healthy young (n = 13, 22 years) and older men (n = 12, 59 years), and older men with type 2 diabetes (T2D; n = 9, 60 years) or hypertension (HTN; n = 9, 60 years).
   Results There were no changes in NGAL or KIM1 concentrations following prolonged work in temperate conditions in any group. Despite a similar work tolerance, the relative change in NGAL was greater in the older group when compared to the young group following exercise in the hot condition (mean difference + 82 ng/mL; p < 0.001). Baseline concentrations of KIM1 were similar to 22 pg/mL higher in the older relative to young group, increasing by similar to 10 pg/mL in each group after exercise in the heat (both p <= 0.03). Despite a reduced work tolerance in the heat in older men with T2D (120 +/- 40 min) and HTN (108 +/- 42 min), elevations in NGAL and KIM1 were similar to their healthy counterparts.
   Conclusion Age may be associated with greater renal stress following prolonged work in the heat. The similar biomarker responses in T2D and HTN compared to healthy older men, alongside reduced exercise tolerance in the heat, suggest these individuals may exhibit greater vulnerability to heat-induced AKI if work is prolonged.
C1 [Lee, Ben J.] Coventry Univ, Ctr Phys Act Sport & Exercise Sci, Occupat & Environm Physiol Grp, Coventry, England.
   [Flood, Tessa R.] Manchester Metropolitan Univ, Inst Sport, Manchester, England.
   [Russell, Sophie L.] Coventry Univ, Clin Sci & Translat Med Theme, Ctr Hlth & Life Sci, Coventry, W Midlands, England.
   [McCormick, James J.; Kenny, Glen P.] Univ Ottawa, Sch Human Kinet, Human & Environm Physiol Res Unit, Ottawa, ON K1N 6N5, Canada.
   [Fujii, Naoto] Univ Tsukuba, Inst Hlth & Sport Sci, Tsukuba, Ibaraki, Japan.
C3 Coventry University; Manchester Metropolitan University; Coventry
   University; University of Ottawa; University of Tsukuba
RP Kenny, GP (corresponding author), Univ Ottawa, Sch Human Kinet, Human & Environm Physiol Res Unit, Ottawa, ON K1N 6N5, Canada.
EM gkenny@uottawa.ca
RI ; Flood, Tess/JXX-9987-2024
OI Lee, Ben/0000-0001-6826-7463; Russell, Sophie L/0000-0002-3924-3435;
   Flood, Tess/0000-0001-8897-0957
FU Canadian Institutes of Health Research
FX We thank the individuals who contributed their time in participating in
   this study. We thank the members of the Human and Environmental
   Physiology Research Unit for their assistance with data collection.
CR Aengevaeren VL, 2019, CIRCULATION, V140, P804, DOI 10.1161/CIRCULATIONAHA.119.041627
   Alis R, 2015, SCAND J MED SCI SPOR, V25, pE630, DOI 10.1111/sms.12393
   Anderson BG, 2009, EPIDEMIOLOGY, V20, P205, DOI 10.1097/EDE.0b013e318190ee08
   [Anonymous], 2012, Older employees in the workplace
   Atkins RC, 2005, KIDNEY INT, V67, pS14, DOI 10.1111/j.1523-1755.2005.09403.x
   Bakris GL, 2009, KIDNEY INT, V75, P449, DOI 10.1038/ki.2008.694
   Begg DP, 2017, PHYSIOL BEHAV, V178, P28, DOI 10.1016/j.physbeh.2017.03.003
   Carter R III, 2005, MED SCI SPORT EXER, V37, P1338, DOI 10.1249/01.mss.0000174895.19639.ed
   Chapman Christopher L, 2021, Temperature (Austin), V8, P108, DOI [10.1080/23328940.2020.1826841, 10.1080/23328940.2020.1826841]
   Chapman CL, 2020, J APPL PHYSIOL, V128, P715, DOI 10.1152/japplphysiol.00787.2019
   Chapman CL, 2019, AM J PHYSIOL-REG I, V316, pR189, DOI 10.1152/ajpregu.00351.2018
   Chawla LS, 2014, NEW ENGL J MED, V371, P58, DOI 10.1056/NEJMra1214243
   Denic A, 2017, J AM SOC NEPHROL, V28, P313, DOI 10.1681/ASN.2016020154
   Du Bois D, 1916, ARCH INTERN MED, V17, P863, DOI 10.1001/archinte.1916.00080130010002
   Ebi KL, 2021, LANCET, V398, P698, DOI 10.1016/S0140-6736(21)01208-3
   Emlet DR, 2017, AM J PHYSIOL-RENAL, V312, pF284, DOI 10.1152/ajprenal.00271.2016
   Endre ZH, 2014, NAT REV NEPHROL, V10, P685, DOI 10.1038/nrneph.2014.198
   Flouris AD, 2018, LANCET PLANET HEALTH, V2, pE521, DOI 10.1016/S2542-5196(18)30237-7
   Gasparrini A, 2015, LANCET, V386, P369, DOI 10.1016/S0140-6736(14)62114-0
   Glodny Bernhard, 2009, BMC Urol, V9, P19, DOI 10.1186/1471-2490-9-19
   Haase M, 2009, AM J KIDNEY DIS, V54, P1012, DOI 10.1053/j.ajkd.2009.07.020
   Heung M, 2014, NEPHRON CLIN PRACT, V127, P30, DOI 10.1159/000363675
   Ho CW, 1997, J APPL PHYSIOL, V82, P1126, DOI 10.1152/jappl.1997.82.4.1126
   Ho JL, 2015, AM J KIDNEY DIS, V66, P993, DOI 10.1053/j.ajkd.2015.06.018
   Honda T, 2019, ENVIRON RES, V179, DOI 10.1016/j.envres.2019.108790
   Houser MC, 2023, INT J HYG ENVIR HEAL, V248, DOI 10.1016/j.ijheh.2022.114107
   Ichimura T, 1998, J BIOL CHEM, V273, P4135, DOI 10.1074/jbc.273.7.4135
   Johnson ACM, 2018, J AM SOC NEPHROL, V29, P2157, DOI 10.1681/ASN.2018030265
   Johnson RJ, 2019, NEW ENGL J MED, V380, P1843, DOI 10.1056/NEJMra1813869
   Junglee NA, 2013, AM J PHYSIOL-RENAL, V305, pF813, DOI 10.1152/ajprenal.00091.2013
   Kashani K, 2017, CLIN CHEM LAB MED, V55, P1074, DOI 10.1515/cclm-2016-0973
   Kellum JA, 2013, CRIT CARE, V17, DOI 10.1186/cc11454
   KENNEY WL, 1995, J APPL PHYSIOL, V79, P1112, DOI 10.1152/jappl.1995.79.4.1112
   Kenny Glen P, 2017, Temperature (Austin), V4, P79, DOI [10.1080/23328940.2016.1230171, 10.1080/23328940.2016.1230171]
   Kenny GP, 2016, APPL PHYSIOL NUTR ME, V41, pS92, DOI 10.1139/apnm-2015-0483
   Kenny GP, 2013, MED SCI SPORT EXER, V45, P1906, DOI 10.1249/MSS.0b013e3182940836
   Kenny GP, 2010, CAN MED ASSOC J, V182, P1053, DOI 10.1503/cmaj.081050
   Koyner JL, 2013, CLIN J AM SOC NEPHRO, V8, P1034, DOI 10.2215/CJN.05150512
   Larose J, 2013, AM J PHYSIOL-REG I, V305, pR619, DOI 10.1152/ajpregu.00157.2013
   Levey AS, 2009, ANN INTERN MED, V150, P604, DOI 10.7326/0003-4819-150-9-200905050-00006
   Levi M, 2018, MED LAV, V109, P163, DOI 10.23749/mdl.v109i3.6851
   Malhotra R, 2017, CLIN J AM SOC NEPHRO, V12, P149, DOI 10.2215/CJN.01300216
   Mansour SG, 2017, AM J KIDNEY DIS, V70, P252, DOI 10.1053/j.ajkd.2017.01.045
   McCormick JJ, 2022, J THERM BIOL, V110, DOI 10.1016/j.jtherbio.2022.103344
   Meade RD, 2019, ACTA PHYSIOL, V226, DOI 10.1111/apha.13226
   Meade RD, 2017, J OCCUP ENVIRON HYG, V14, P986, DOI 10.1080/15459624.2017.1365151
   Meade RD, 2016, J OCCUP ENVIRON HYG, V13, P60, DOI 10.1080/15459624.2015.1077966
   Mehta RL, 2007, CRIT CARE, V11, DOI 10.1186/cc5713
   Narang BJ, 2020, INT J SPORT NUTR EXE, V30, P374, DOI 10.1123/ijsnem.2020-0150
   Nejat M, 2012, KIDNEY INT, V81, P1254, DOI 10.1038/ki.2012.23
   Nickolas TL, 2008, ANN INTERN MED, V148, P810, DOI 10.7326/0003-4819-148-11-200806030-00003
   Notley SR, 2022, APPL PHYSIOL NUTR ME, V47, P711, DOI 10.1139/apnm-2022-0003
   Notley SR, 2021, MED SCI SPORT EXER, V53, P2196, DOI 10.1249/MSS.0000000000002698
   O'Sullivan ED, 2017, J AM SOC NEPHROL, V28, P407, DOI 10.1681/ASN.2015121308
   Romanello M, 2021, LANCET, V398, P1619, DOI [10.1016/S0140-6736(21)01787-6, 10.1016/S0140-6736(23)01859-7]
   Sabbisetti VS, 2014, J AM SOC NEPHROL, V25, P2177, DOI 10.1681/ASN.2013070758
   Schlader ZJ, 2019, NUTRIENTS, V11, DOI 10.3390/nu11092087
   Schlader ZJ, 2017, MED SCI SPORT EXER, V49, P1745, DOI 10.1249/MSS.0000000000001254
   Schrezenmeier EV, 2017, ACTA PHYSIOL, V219, P554, DOI 10.1111/apha.12764
   Singh A, 2016, PLOS ONE, V11, DOI 10.1371/journal.pone.0148641
   Stapleton JM, 2014, APPL PHYSIOL NUTR ME, V39, P292, DOI 10.1139/apnm-2013-0317
   Statistics Canada, 2011, PORTRAIT CANADAS LAB
   Tawatsupa B, 2012, J EPIDEMIOL, V22, P251, DOI 10.2188/jea.JE20110082
   Tidbury N., 2019, Cardiovascular & Hematological Disorders - Drug Targets, V19, P239, DOI [10.2174/1871529x19666190415115106, 10.2174/1871529X19666190415115106]
   Wesseling C, 2015, OCCUP ENVIRON MED, V72, P714, DOI 10.1136/oemed-2014-102799
   WITZGALL R, 1994, J CLIN INVEST, V93, P2175, DOI 10.1172/JCI117214
   Yardley JE, 2013, DIABETES TECHNOL THE, V15, P520, DOI 10.1089/dia.2012.0324
   Yu SMW, 2018, ADV CHRONIC KIDNEY D, V25, P166, DOI 10.1053/j.ackd.2017.12.005
NR 68
TC 4
Z9 4
U1 0
U2 1
PU SPRINGER
PI NEW YORK
PA ONE NEW YORK PLAZA, SUITE 4600, NEW YORK, NY, UNITED STATES
SN 1439-6319
EI 1439-6327
J9 EUR J APPL PHYSIOL
JI Eur. J. Appl. Physiol.
PD OCT
PY 2024
VL 124
IS 10
BP 2923
EP 2939
DI 10.1007/s00421-024-05505-3
EA MAY 2024
PG 17
WC Physiology; Sport Sciences
WE Science Citation Index Expanded (SCI-EXPANDED)
SC Physiology; Sport Sciences
GA J4O2X
UT WOS:001226766000002
PM 38753017
OA Green Submitted
DA 2026-02-13
ER

PT J
AU Gomaa, AA
   Farghaly, HA
   Abdel-Wadood, YA
   Gomaa, GA
AF Gomaa, Adel A.
   Farghaly, Hanan A.
   Abdel-Wadood, Yasmin A.
   Gomaa, Ghada A.
TI Potential therapeutic effects of boswellic acids/Boswellia
   serrata extract in the prevention and therapy of type 2 diabetes and
   Alzheimer's disease
SO NAUNYN-SCHMIEDEBERGS ARCHIVES OF PHARMACOLOGY
LA English
DT Review
DE Boswellia serrata extract; Boswellic acids; Anti-inflammatory;
   Immunomodulator; Adiposity and insulin resistance; Alzheimer's disease
ID CELLULAR SENESCENCE; INSULIN-RESISTANCE; RAT MODEL; GUM RESIN; IN-VITRO;
   11-KETO-BETA-BOSWELLIC ACID; TOXICOLOGICAL EVALUATION; COGNITIVE
   IMPAIRMENT; ESSENTIAL OIL; FRANKINCENSE
AB The link between diabetes and cognitive dysfunction has been reported in many recent articles. There is currently no disease-modifying treatment available for cognitive impairment. Boswellia serrata (B. serrata) is used traditionally to treat chronic inflammatory diseases such as type 2 diabetes (T2D), insulin resistance (IR), and Alzheimer's disease (AD). This review aims to highlight current research on the potential use of boswellic acids (BAs)/B. serrata extract in T2D and AD. We reviewed the published information through June 2021. Studies have been collected through a search on online electronic databases (Academic libraries as PubMed, Scopus, Web of Science, and Egyptian Knowledge Bank). Accumulating evidence in preclinical and small human clinical studies has indicated that BAs/B. serrata extract has potential therapeutic effect in T2D and AD. According to most of the authors, the potential therapeutic effects of BAs/B. serrata extract in T2D and AD can be attributed to immunomodulatory, anti-inflammatory, antioxidant activity, and elimination of the senescent cells. BAs/B. serrata extract may act by inhibiting the I kappa B kinase/nuclear transcription factor-kappa B (IKK/NF-kappa B) signaling pathway and increasing the formation of selective anti-inflammatory LOX-isoform modulators. In conclusion, BAs/B. serrata extract may have positive therapeutic effects in prevention and therapy of T2D and AD. However, more randomized controlled trials with effective, large populations are needed to show a definitive conclusion about therapeutic efficacy of BAs/B. serrata extract in T2D and AD.
C1 [Gomaa, Adel A.; Farghaly, Hanan A.] Assiut Univ, Dept Med Pharmacol, Fac Med, Assiut, Egypt.
   [Abdel-Wadood, Yasmin A.] Beni Suef Univ, Dept Anim Sci, Fac Agr, Bani Suwayf, Egypt.
   [Gomaa, Ghada A.] Assiut Univ, Univ Hosp, Assiut, Egypt.
C3 Egyptian Knowledge Bank (EKB); Assiut University; Egyptian Knowledge
   Bank (EKB); Beni Suef University; Egyptian Knowledge Bank (EKB); Assiut
   University
RP Gomaa, AA (corresponding author), Assiut Univ, Dept Med Pharmacol, Fac Med, Assiut, Egypt.
EM a.gomma@aun.edu.eg
RI Gomaa, Adel/E-7326-2010; Farghaly, Hanan/GRS-6010-2022
OI Gomaa, Adel/0000-0002-6462-0917; 
CR Abdel-Tawab M, 2011, CLIN PHARMACOKINET, V50, P349, DOI 10.2165/11586800-000000000-00000
   Ahangarpour A, 2014, J DIABETES METAB DIS, V13, DOI 10.1186/2251-6581-13-29
   Akbari E, 2016, FRONT AGING NEUROSCI, V8, DOI 10.3389/fnagi.2016.00256
   Al-Yahya AAI, 2020, SAUDI J BIOL SCI, V27, P117, DOI 10.1016/j.sjbs.2019.05.010
   Alluri VK, 2019, INT J TOXICOL, V38, P423, DOI 10.1177/1091581819858069
   Ammon HPT, 2019, PHYTOMEDICINE, V63, DOI 10.1016/j.phymed.2019.153002
   Ammon HPT, 2016, ADV EXP MED BIOL, V928, P291, DOI 10.1007/978-3-319-41334-1_13
   Ancidoni A, 2021, ALZHEIMERS RES THER, V13, DOI 10.1186/s13195-021-00831-6
   [Anonymous], 2014, NAT DIAB STAT REP ES
   [Anonymous], 2015, ALZHEIMERS DEMENT, V11, P332, DOI [DOI 10.1016/j.jalz.2018.02.001, 10.1016/j.jalz.2019.01.010, 10.1002/alz.13016]
   Asadi E, 2019, TURK J MED SCI, V49, P1033, DOI 10.3906/sag-1810-204
   Ayub MA, 2018, INT J FOOD PROP, V21, P808, DOI 10.1080/10942912.2018.1439957
   Azadmehr A, 2014, IRAN J PHARM RES, V13, P1003
   Bagul P, 2014, INT J PHARMACEUT, V464, P104, DOI 10.1016/j.ijpharm.2014.01.019
   Baker DJ, 2011, NATURE, V479, P232, DOI 10.1038/nature10600
   Bakhtiari Sedigheh, 2019, Front Dent, V16, P386, DOI [10.18502/fid.v16i5.2287, 10.18502/fid.v16i5.2287]
   Balestro E, 2016, PLOS ONE, V11, DOI 10.1371/journal.pone.0154516
   Batista AF, 2018, J PATHOL, V245, P85, DOI 10.1002/path.5056
   Beeri MS, 2020, LANCET DIABETES ENDO, V8, P736, DOI 10.1016/S2213-8587(20)30267-9
   Beheshti S, 2016, J HERBMED PHARM, V5, P12
   Beheshti S, 2016, AVICENNA J PHYTOMEDI, V6, P468
   Bendlin BB, 2019, DIALOGUES CLIN NEURO, V21, P83, DOI [10.31887/dcns.2019.21.1/bablendin, 10.31887/dnc.2019.21.1/bbendlin, 10.31887/dcns.2019.21.1/bbendlin]
   Bhat R, 2012, PLOS ONE, V7, DOI 10.1371/journal.pone.0045069
   Bishop NA, 2010, NATURE, V464, P529, DOI 10.1038/nature08983
   Borooni S., 2020, IJML, V7, P300, DOI DOI 10.18502/IJML.V7I4.4802
   Burton DGA, 2018, BIOGERONTOLOGY, V19, P447, DOI 10.1007/s10522-018-9763-7
   Calzavara-Pinton P, 2010, DERMATOL THER, V23, pS28, DOI 10.1111/j.1529-8019.2009.01284.x
   Colizzi C, 2019, ALZH DEMENT-TRCI, V5, P184, DOI 10.1016/j.trci.2018.09.002
   Craft S, 2020, JAMA NEUROL, V77, P1099, DOI 10.1001/jamaneurol.2020.1840
   De Felice FG, 2016, AGEING RES REV, V26, P112, DOI 10.1016/j.arr.2016.01.006
   Department of Pharmacognosy University College of Pharmaceutical Sciences Kakatiya University Telangana India, 2018, INT J PHARMACE & PHA, V2, P1, DOI [10.31531/2581-3080.1000132, 10.31531/2581-3080.1000132, DOI 10.31531/2581-3080.1000132]
   Ebrahimpour S, 2017, J PHARMACOPUNCT, V20, P10, DOI 10.3831/KPI.2017.20.001
   El-Keiy M, 2019, J BIOSCI APPL RES, V5, P278, DOI [10.21608/jbaar.2019.147093, 10.21608/jbaar.2019.147093, DOI 10.21608/JBAAR.2019.147093]
   Ernst E, 2008, BMJ-BRIT MED J, V337, DOI 10.1136/bmj.a2813
   Eshkoor SA, 2015, CLIN INTERV AGING, V10, P687, DOI [10.2147/cia.s73922, 10.2147/CIA.S73922]
   Fathi E, 2017, NEUROMOL MED, V19, P136, DOI 10.1007/s12017-016-8437-3
   Flanary BE, 2007, REJUV RES, V10, P61, DOI 10.1089/rej.2006.9096
   Folch J, 2019, FRONT AGING NEUROSCI, V11, DOI 10.3389/fnagi.2019.00236
   Franceschi C, 2017, TRENDS ENDOCRIN MET, V28, P199, DOI 10.1016/j.tem.2016.09.005
   Franco R, 2019, EXPERT OPIN DRUG DIS, V14, P327, DOI 10.1080/17460441.2019.1581169
   Frozza RL, 2018, FRONT NEUROSCI-SWITZ, V12, DOI 10.3389/fnins.2018.00037
   Garg M., 2017, Int J Green Pharm, V11, pS217, DOI [10.22377/ijgp.v11i02.1031, DOI 10.22377/IJGP.V11I02.1031]
   Gerbeth K, 2013, FITOTERAPIA, V84, P99, DOI 10.1016/j.fitote.2012.10.009
   Gerbeth K, 2011, J PHARMACEUT BIOMED, V56, P998, DOI 10.1016/j.jpba.2011.07.026
   Gilbert NC, 2020, NAT CHEM BIOL, V16, P783, DOI 10.1038/s41589-020-0544-7
   Gillispie GJ, 2021, LIFE-BASEL, V11, DOI 10.3390/life11020153
   Götz J, 2018, NAT REV NEUROSCI, V19, P583, DOI 10.1038/s41583-018-0054-8
   Gohel K, 2018, JPC-J PLANAR CHROMAT, V31, P318, DOI 10.1556/1006.2018.31.4.7
   Gomaa AA, 2021, INFLAMMOPHARMACOLOGY, V29, P1033, DOI 10.1007/s10787-021-00841-8
   Gomaa AA, 2019, CYTOKINE, V113, P405, DOI 10.1016/j.cyto.2018.10.017
   Gomaa AA, 2019, BIOMED PHARMACOTHER, V109, P281, DOI 10.1016/j.biopha.2018.10.056
   Gomaa AA, 2019, INFLAMMOPHARMACOLOGY, V27, P549, DOI 10.1007/s10787-018-0519-4
   Guilherme A, 2008, NAT REV MOL CELL BIO, V9, P367, DOI 10.1038/nrm2391
   Gunn-Moore D, 2018, ALZHEIMERS DEMENT, V14, P195, DOI 10.1016/j.jalz.2017.08.014
   Han XJ, 2020, FRONT AGING NEUROSCI, V12, DOI 10.3389/fnagi.2020.00148
   Heidari, 2012, DANESHVAR MED, V20, P11
   Hendrix JA, 2016, ALZHEIMERS DEMENT, V12, P623, DOI 10.1016/j.jalz.2016.02.007
   Ho L, 2018, EXPERT REV NEUROTHER, V18, P83, DOI 10.1080/14737175.2018.1400909
   Hostanska K, 2002, ANTICANCER RES, V22, P2853
   Hsu CC, 2011, J ALZHEIMERS DIS, V24, P485, DOI 10.3233/JAD-2011-101524
   Hüsch J, 2013, FITOTERAPIA, V84, P89, DOI 10.1016/j.fitote.2012.10.002
   Ismail IE, 2019, FRONT VET SCI, V6, DOI 10.3389/fvets.2019.00471
   James BD, 2014, NEUROLOGY, V82, P1045, DOI 10.1212/WNL.0000000000000240
   Jaul Efraim, 2017, Front Public Health, V5, P335, DOI 10.3389/fpubh.2017.00335
   Jebelli A, 2019, IRAN J PHARM RES, V18, P877, DOI 10.22037/ijpr.2019.1100665
   Jiang XW, 2018, NEURAL REGEN RES, V13, P484, DOI 10.4103/1673-5374.228732
   Jiang XW, 2016, EVID-BASED COMPL ALT, V2016, DOI 10.1155/2016/3617216
   Kaur H., 2020, ALZHEIMERS DEMENTIA, V16, DOI 10.1002/alz.042122
   Khafaga AF, 2021, SCI TOTAL ENVIRON, V785, DOI 10.1016/j.scitotenv.2021.147384
   Khalaj-Kondori M, 2016, TURK J MED SCI, V46, P1573, DOI 10.3906/sag-1503-43
   Khan MA, 2016, J ETHNOPHARMACOL, V191, P315, DOI 10.1016/j.jep.2016.06.053
   Kiczorowska B, 2016, ANN ANIM SCI, V16, P835, DOI 10.1515/aoas-2016-0007
   Kincaid HJ, 2021, ANN NUTR METAB, V77, P21, DOI 10.1159/000515700
   Kirkland JL, 2017, J AM GERIATR SOC, V65, P2297, DOI 10.1111/jgs.14969
   Kohoude MJ, 2017, PHARM BIOL, V55, P33, DOI 10.1080/13880209.2016.1226356
   Krishnaraju AV, 2010, TOXICOL MECH METHOD, V20, P556, DOI 10.3109/15376516.2010.497978
   Krüger P, 2008, DRUG METAB DISPOS, V36, P1135, DOI 10.1124/dmd.107.018424
   Kulkarni Preeti D, 2021, Drug Metab Pers Ther, V36, P215, DOI [10.1515/dmdi-2020-0176, 10.1515/dmpt-2020-0176]
   LAGOUMTZI SM, 2021, FREE RADICAL BIO MED
   Lalithakumari K, 2006, TOXICOL MECH METHOD, V16, P199, DOI 10.1080/15376520600620232
   Lau EYM, 2019, CLIN EXP IMMUNOL, V197, P205, DOI 10.1111/cei.13344
   Lewinska A, 2020, REDOX BIOL, V28, DOI 10.1016/j.redox.2019.101337
   Li J, 2019, FRONT PHARMACOL, V10, DOI 10.3389/fphar.2019.00661
   LILLIOJA S, 1993, NEW ENGL J MED, V329, P1988, DOI 10.1056/NEJM199312303292703
   Liu JJ, 2013, BIOCHEM BIOPH RES CO, V431, P192, DOI 10.1016/j.bbrc.2012.12.136
   Liu YQ, 2019, ACTA PHARMACOL SIN, V40, P689, DOI 10.1038/s41401-018-0157-9
   Lu CW, 2020, PLANTA MED, V86, P434, DOI 10.1055/a-1107-9337
   Mahboubi M, 2016, IRAN J PSYCHIATRY BE, V10, DOI 10.17795/ijpbs-681
   Marefati N, 2020, CYTOKINE, V131, DOI 10.1016/j.cyto.2020.155107
   Masoud A., 2014, INT J PHARM SCI INVE, V3, P23
   McIntosh EC, 2019, DIABETES CARE, V42, P972, DOI 10.2337/dc18-1399
   McKhann GM, 2011, ALZHEIMERS DEMENT, V7, P263, DOI 10.1016/j.jalz.2011.03.005
   Mehrzadi S, 2018, J EVID-BASED INTEGR, V23, DOI 10.1177/2515690X18772728
   Mehta D, 2017, EXPERT OPIN INV DRUG, V26, P735, DOI 10.1080/13543784.2017.1323868
   Mehta M, 2016, INDIAN J PHARM EDUC, V50, P418, DOI 10.5530/ijper.50.3.15
   Meins J, 2018, NFS J, V11, P12, DOI [10.1016/j.nfs.2018.04.001, 10.1016/j.nfs.2018.04.001, DOI 10.1016/J.NFS.2018.04.001]
   Mohamed SH, 2021, ITAL J ANIM SCI, V20, P205, DOI 10.1080/1828051X.2021.1875336
   Mohamed TM, 2021, METAB BRAIN DIS, V36, P255, DOI 10.1007/s11011-020-00639-7
   Morgese MG, 2021, BIOMOLECULES, V11, DOI 10.3390/biom11050686
   Muñoz-Espín D, 2014, NAT REV MOL CELL BIO, V15, P482, DOI 10.1038/nrm3823
   Namjou A, 2020, ABANICO VET, V10, DOI 10.21929/abavet2020.35
   Ng M, 2014, LANCET, V384, P766, DOI 10.1016/S0140-6736(14)60460-8
   Ogden CL, 2014, JAMA-J AM MED ASSOC, V311, P806, DOI 10.1001/jama.2014.732
   Osorio C, 2019, FRONT AGING NEUROSCI, V11, DOI 10.3389/fnagi.2019.00143
   Palmer AK, 2019, AGING CELL, V18, DOI 10.1111/acel.12950
   Palmer AK, 2015, DIABETES, V64, P2289, DOI 10.2337/db14-1820
   Pathania AS, 2016, SCI REP-UK, V6, DOI 10.1038/srep33146
   Pedretti A, 2010, PLANTA MED, V76, P555, DOI 10.1055/s-0029-1240581
   Pereira JC, 2020, J LAT AM STUD, V52, P467, DOI 10.1017/S0022216X20000577
   Prince MM., 2016, WORLD ALZHEIMER REPO, P131
   Queen Brannon L, 2010, Curr Aging Sci, V3, P34
   Reising K, 2005, ANAL CHEM, V77, P6640, DOI 10.1021/ac0506478
   Roy NK, 2019, INT J MOL SCI, V20, DOI 10.3390/ijms20174101
   Sadeghi F., 2014, J ZANJAN U MED SCI, V22, P122
   Saez-Atienzar S, 2020, NAT REV NEUROSCI, V21, P433, DOI 10.1038/s41583-020-0325-z
   Salama II, 2020, PLOS ONE, V15, DOI 10.1371/journal.pone.0236453
   Schafer MJ, 2016, DIABETES, V65, P1606, DOI 10.2337/db15-0291
   Schosserer, 2014, J GERONTOL GERIATR R, V3, DOI 10.4172/2167-7182.1000e131
   SELKOE DJ, 2011, COLD SPRING HARB PER, V1
   Shamim D., 2017, J. Cent. Nerv. Syst. Dis, V9, P1, DOI DOI 10.HTTPS://D0I.0RG/10.1177/
   Sharma S, 2004, PHYTOMEDICINE, V11, P255, DOI 10.1078/0944-7113-00290
   Sharma T, 2020, EUR J DRUG METAB PH, V45, P243, DOI 10.1007/s13318-019-00599-z
   Shasaltaneh MD, 2021, PLANTA MED, DOI 10.1055/a-1502-7083
   Shehata AM, 2015, HORM METAB RES, V47, P463, DOI 10.1055/s-0035-1547293
   Shehata AM, 2011, PHYTOMEDICINE, V18, P1037, DOI 10.1016/j.phymed.2011.06.035
   Siddiqui MZ, 2011, INDIAN J PHARM SCI, V73, P255, DOI 10.4103/0250-474X.93507
   Sinclair AJ, 2018, JPAD-J PREV ALZHEIM, V5, P95, DOI 10.14283/jpad.2018.9
   Singh GB, 1996, PHYTOMEDICINE, V3, P87, DOI 10.1016/S0944-7113(96)80018-3
   Singh Pooja, 2012, Toxicol Int, V19, P273, DOI 10.4103/0971-6580.103668
   Skarke C, 2012, J CLIN PHARMACOL, V52, P1592, DOI 10.1177/0091270011422811
   Soysal P, 2016, AGEING RES REV, V31, P1, DOI 10.1016/j.arr.2016.08.006
   Sterk V, 2004, PLANTA MED, V70, P1155, DOI 10.1055/s-2004-835844
   Sun L, 2020, J DIABETES RES, V2020, DOI 10.1155/2020/4591938
   Taghizadeh M, 2018, ARCH GERONTOL GERIAT, V75, P146, DOI 10.1016/j.archger.2017.12.008
   Vahidi A., 2003, J SHAHEED SADOGHI U, V11, P47
   Vijayarani KR, 2020, FRONT PHARMACOL, V11, DOI 10.3389/fphar.2020.551911
   Vogt NM, 2018, ALZHEIMERS RES THER, V10, DOI 10.1186/s13195-018-0451-2
   Vogt NM, 2017, SCI REP-UK, V7, DOI 10.1038/s41598-017-13601-y
   Wang D, 2018, J BUON, V23, P340
   Wang HL, 2009, J IMMUNOL, V183, P4755, DOI 10.4049/jimmunol.0900521
   WANG S, 2019, FUND CLIN PHARMACOL
   Wei C, 2020, FREE RADICAL BIO MED, V150, P96, DOI 10.1016/j.freeradbiomed.2020.02.022
   Winer DA, 2016, CELL METAB, V23, P413, DOI 10.1016/j.cmet.2016.01.003
   Wu SC, 2021, FRONT AGING NEUROSCI, V13, DOI 10.3389/fnagi.2021.650047
   Xia X, 2018, AGING CELL, V17, DOI 10.1111/acel.12802
   Xu M, 2018, NAT MED, V24, P1246, DOI 10.1038/s41591-018-0092-9
   Xu M, 2015, P NATL ACAD SCI USA, V112, pE6301, DOI 10.1073/pnas.1515386112
   Xu WL, 2009, DIABETOLOGIA, V52, P1031, DOI 10.1007/s00125-009-1323-x
   Xue M, 2019, AGEING RES REV, V55, DOI 10.1016/j.arr.2019.100944
   Yankner BA, 2008, ANNU REV PATHOL-MECH, V3, P41, DOI 10.1146/annurev.pathmechdis.2.010506.092044
   Yassin N, 2013, J ARAB SOC MED RES, V8, P1, DOI DOI 10.7123/01.JASMR.0000429323.25743.CC
   Zaitone SA, 2015, N-S ARCH PHARMACOL, V388, P587, DOI 10.1007/s00210-015-1102-9
   Zerrouki K, 2020, PHYTOTHERAPIE, DOI 10.3166/phyto-2020-0222
   Zhan XH, 2016, NEUROLOGY, V87, P2324, DOI 10.1212/WNL.0000000000003391
   Zhang PS, 2019, NAT NEUROSCI, V22, P719, DOI 10.1038/s41593-019-0372-9
   Zhang PZ, 2019, PLANTA MED, V85, P657, DOI 10.1055/a-0881-3000
   Zhang Y, 2019, MOLECULES, V24, DOI 10.3390/molecules24061187
   Zhao YH, 2017, FRONT CELL INFECT MI, V7, DOI 10.3389/fcimb.2017.00318
   Zhou B, 2016, LANCET, V387, P1513, DOI 10.1016/S0140-6736(16)00618-8
NR 159
TC 14
Z9 17
U1 0
U2 18
PU SPRINGER
PI NEW YORK
PA ONE NEW YORK PLAZA, SUITE 4600, NEW YORK, NY, UNITED STATES
SN 0028-1298
EI 1432-1912
J9 N-S ARCH PHARMACOL
JI Naunyn-Schmiedebergs Arch. Pharmacol.
PD NOV
PY 2021
VL 394
IS 11
BP 2167
EP 2185
DI 10.1007/s00210-021-02154-7
EA SEP 2021
PG 19
WC Pharmacology & Pharmacy
WE Science Citation Index Expanded (SCI-EXPANDED)
SC Pharmacology & Pharmacy
GA WG5FI
UT WOS:000698030900002
PM 34542667
DA 2026-02-13
ER

PT J
AU Olivieri, F
   Spazzafumo, L
   Bonafè, M
   Recchioni, R
   Prattichizzo, F
   Marcheselli, F
   Micolucci, L
   Mensà, E
   Giuliani, A
   Santini, G
   Gobbi, M
   Lazzarini, R
   Boemi, M
   Testa, R
   Antonicelli, R
   Procopio, AD
   Bonfigli, AR
AF Olivieri, Fabiola
   Spazzafumo, Liana
   Bonafe, Massimiliano
   Recchioni, Rina
   Prattichizzo, Francesco
   Marcheselli, Fiorella
   Micolucci, Luigina
   Mensa, Emanuela
   Giuliani, Angelica
   Santini, Gabriele
   Gobbi, Mirko
   Lazzarini, Raffaella
   Boemi, Massimo
   Testa, Roberto
   Antonicelli, Roberto
   Procopio, Antonio Domenico
   Bonfigli, Anna Rita
TI MiR-21-5p and miR-126a-3p levels in plasma and circulating angiogenic
   cells: relationship with type 2 diabetes complications
SO ONCOTARGET
LA English
DT Article
DE miR-21; miR-126; type 2 diabetes; diabetes complication; circulating
   miRNAs; Gerotarget
ID EPIGENETIC MECHANISMS; MOUSE MODEL; MICRORNAS; BIOMARKERS; GLUCOSE;
   IDENTIFICATION; METAANALYSIS; SENESCENCE; SIGNATURES; MORTALITY
AB Innovative biomarkers are required to manage type 2 diabetic patients (T2DM). We focused our study on miR-126-3p and miR-21-5p levels, as biomarkers of endothelial function and inflammation. MiRNAs levels were measured in plasma from 107 healthy subjects (CTR) and 193 diabetic patients (T2DM), 76 without (T2DM NC) and 117 with (T2DM C) complications.
   When diabetic complication were analysed as a whole, miR-126-3p and miR-21-5p levels declined significantly from CTR to T2DM NC and T2DM C patients. When miRNAs levels were related to specific complications, significantly higher miR-21-5p levels (0.46 +/- 0.44 vs. 0.26+/-0.33, p < 0.001) and significant lower miR-126-3p levels (0.21+/-0.21 vs. 0.28+/-0.22, p = 0.032) were found in T2DM with previous major cardiovascular events (MACE) vs. all the others T2DM patients.
   To confirm these results we focused on circulating angiogenic cells (CACs) from a subgroup of 10 CTR, 15 T2DM NC and 15 T2DM patients with MACE. CACs from T2DM patients expressed higher miR-21-5p and lower miR-126-3p levels than CACs from CTR. Furthermore, CACs from T2DM + MACE showed the highest levels of miR-21-5p.
   Circulating miR-21-5p and miR-126-3p emerge as dynamic biomarkers of systemic inflammatory/angiogenic status. Their expression levels in CACs from T2DM with MACE suggest a shift from a proangiogenic to a proinflammatory profile.
C1 [Olivieri, Fabiola; Prattichizzo, Francesco; Micolucci, Luigina; Giuliani, Angelica; Santini, Gabriele; Gobbi, Mirko; Procopio, Antonio Domenico] Univ Politecn Marche, DISCLIMO, Dept Clin & Mol Sci, Ancona, Italy.
   [Olivieri, Fabiola; Recchioni, Rina; Marcheselli, Fiorella; Mensa, Emanuela; Lazzarini, Raffaella; Procopio, Antonio Domenico] INRCA IRCCS Natl Inst, Ctr Clin Pathol & Innovat Therapy, Ancona, Italy.
   [Spazzafumo, Liana] INRCA IRCCS Natl Inst, Ctr Biostat, Ancona, Italy.
   [Bonafe, Massimiliano] Univ Bologna, DIMES, Dept Expt Diagnost & Specialty Med, Bologna, Italy.
   [Boemi, Massimo] INRCA IRCCS Natl Inst, Metab Dis & Diabetol Unit, Ancona, Italy.
   [Testa, Roberto] INRCA IRCCS Natl Inst, Expt Models Clin Pathol, Ancona, Italy.
   [Antonicelli, Roberto] INRCA IRCCS Natl Inst, UTIC Cardiol Unit, Ancona, Italy.
   [Bonfigli, Anna Rita] Natl Inst, INRCA IRCCS, Sci Direct, Ancona, Italy.
C3 Marche Polytechnic University; IRCCS INRCA; IRCCS INRCA; University of
   Bologna; IRCCS INRCA; IRCCS INRCA; IRCCS INRCA; IRCCS INRCA
RP Olivieri, F (corresponding author), Univ Politecn Marche, DISCLIMO, Dept Clin & Mol Sci, Ancona, Italy.
EM f.olivieri@univpm.it
RI Procopio, Antonio/AAB-2451-2021; Marcheselli, Fiorella/AAB-4170-2021;
   Bonafe, Massimiliano/K-5416-2016; Spazzafumo, Liana/E-5488-2015;
   Prattichizzo, Francesco/J-3046-2018; Testa, Roberto/ABH-7467-2020;
   Bonfigli, Anna Rita/J-7248-2016; Giuliani, Angelica/AAB-9024-2019;
   Recchioni, Rina/ABH-7802-2020; Lazzarini, Raffaella/J-1960-2018;
   Olivieri, Fabiola/K-6465-2016; Mensà, Emanuela/K-2459-2018; Antonicelli,
   Roberto/AAB-3233-2021
OI Procopio, Antonio/0000-0001-6897-8724; Marcheselli,
   Fiorella/0000-0003-1188-1651; Spazzafumo, Liana/0000-0002-9718-1658;
   Prattichizzo, Francesco/0000-0002-2959-2658; Testa,
   Roberto/0000-0001-8308-7663; Bonfigli, Anna Rita/0000-0002-9619-0181;
   Giuliani, Angelica/0000-0002-8477-8519; Recchioni,
   Rina/0000-0002-7596-3077; Lazzarini, Raffaella/0000-0003-0072-6672;
   Olivieri, Fabiola/0000-0002-9606-1144; Mensà,
   Emanuela/0000-0002-3284-6161; Antonicelli, Roberto/0000-0002-5921-1828
FU Grande Oriente d'Italia (GOI), Massoneria Italiana, Collegio delle
   Marche, Italy; TERPAGE project POR Marche FESR Italy; Universita
   Politecnica delle Marche, Italy
FX This work was supported by grants from: -Grande Oriente d'Italia (GOI),
   Massoneria Italiana, Collegio delle Marche, Italy; -TERPAGE project POR
   Marche FESR 2007-2013 Italy to FO; -Universita Politecnica delle Marche,
   Italy, to ADP and FO.
CR Arroyo JD, 2011, P NATL ACAD SCI USA, V108, P5003, DOI 10.1073/pnas.1019055108
   Beltrami C, 2015, J MOL CELL CARDIOL, V89, P42, DOI 10.1016/j.yjmcc.2014.12.014
   Boussageon R, 2011, BMJ-BRIT MED J, V343, DOI 10.1136/bmj.d4169
   Chartoumpekis DV, 2012, PLOS ONE, V7, DOI 10.1371/journal.pone.0034872
   Collino F, 2010, PLOS ONE, V5, DOI 10.1371/journal.pone.0011803
   D'Alessandra Y, 2013, PLOS ONE, V8, DOI 10.1371/journal.pone.0080345
   de Boer HC, 2013, EUR HEART J, V34, P3451, DOI 10.1093/eurheartj/eht007
   Dellago H, 2013, AGING CELL, V12, P446, DOI 10.1111/acel.12069
   Duygu B, 2015, CARDIOVASC RES, V105, P235, DOI 10.1093/cvr/cvv026
   Guay C, 2013, NAT REV ENDOCRINOL, V9, P513, DOI 10.1038/nrendo.2013.86
   Huang ES, 2014, JAMA INTERN MED, V174, P251, DOI 10.1001/jamainternmed.2013.12956
   Jansen F, 2014, J AM HEART ASSOC, V3, DOI 10.1161/JAHA.114.001249
   Kumarswamy R, 2011, RNA BIOL, V8, P706, DOI 10.4161/rna.8.5.16154
   Liu Y, 2014, INT J MOL SCI, V15, P10567, DOI 10.3390/ijms150610567
   Meng S, 2012, J MOL CELL CARDIOL, V53, P64, DOI 10.1016/j.yjmcc.2012.04.003
   Olivieri F, 2013, INT J CARDIOL, V164, P99, DOI 10.1016/j.ijcard.2011.06.091
   Olivieri F, 2014, AGING-US, V6, P771, DOI 10.18632/aging.100693
   Olivieri F, 2014, CURR OPIN IMMUNOL, V29, P29, DOI 10.1016/j.coi.2014.03.006
   Olivieri F, 2013, AGEING RES REV, V12, P1056, DOI 10.1016/j.arr.2013.05.001
   Olivieri F, 2012, MECH AGEING DEV, V133, P675, DOI 10.1016/j.mad.2012.09.004
   Olivieri F, 2013, INT J CARDIOL, V167, P531, DOI 10.1016/j.ijcard.2012.01.075
   Paneni F, 2013, ATHEROSCLEROSIS, V230, P191, DOI 10.1016/j.atherosclerosis.2013.07.003
   Prattichizzo F, 2015, CURR DRUG TARGETS
   Prattichizzo F, 2015, CLIN EPIGENETICS, V7, DOI 10.1186/s13148-015-0090-4
   Raciti GA, 2015, ACTA DIABETOL, V52, P821, DOI 10.1007/s00592-015-0741-0
   Recchioni R, 2013, BIOMARKERS, V18, P547, DOI 10.3109/1354750X.2013.833294
   Reddy MA, 2015, DIABETOLOGIA, V58, P443, DOI 10.1007/s00125-014-3462-y
   Roberts TC, 2014, MOL THER-NUCL ACIDS, V3, DOI 10.1038/mtna.2014.40
   Testa R, 2011, DIABETIC MED, V28, P1388, DOI 10.1111/j.1464-5491.2011.03370.x
   Thum T, 2008, NATURE, V456, P980, DOI 10.1038/nature07511
   Togliatto G, 2016, INT J OBESITY, V40, P102, DOI 10.1038/ijo.2015.123
   Togliatto G, 2015, DIABETES, V64, P1370, DOI 10.2337/db14-0991
   Tu YF, 2013, PLOS ONE, V8, DOI 10.1371/journal.pone.0075872
   Turchinovich A, 2012, RNA BIOL, V9, P1066, DOI 10.4161/rna.21083
   Turchinovich A, 2011, NUCLEIC ACIDS RES, V39, P7223, DOI 10.1093/nar/gkr254
   Vickers KC, 2011, NAT CELL BIOL, V13, P423, DOI 10.1038/ncb2210
   Wang F, 2014, PLOS ONE, V9, DOI 10.1371/journal.pone.0105734
   Wu T, 2015, J PROTEOME RES, V14, P447, DOI 10.1021/pr500825y
   Yang Q, 2014, MOL MED REP, V9, P2213, DOI 10.3892/mmr.2014.2068
   Zampetaki A, 2010, CIRC RES, V107, P810, DOI 10.1161/CIRCRESAHA.110.226357
   Zeng J, 2013, EXP CLIN ENDOCR DIAB, V121, P425, DOI 10.1055/s-0033-1345169
   Zernecke A, 2009, SCI SIGNAL, V2, DOI 10.1126/scisignal.2000610
   Zhang T, 2013, BIOMED RES INT, V2013, DOI 10.1155/2013/761617
   Zhong X, 2013, DIABETOLOGIA, V56, P663, DOI 10.1007/s00125-012-2804-x
   Zhou JS, 2014, MOL MED REP, V10, P971, DOI 10.3892/mmr.2014.2245
   Zhu HM, 2015, DIABETOLOGIA, V58, P900, DOI 10.1007/s00125-015-3510-2
   Zuo K, 2015, INT J CLIN EXP PATHO, P8414
NR 47
TC 109
Z9 120
U1 0
U2 7
PU IMPACT JOURNALS LLC
PI ORCHARD PARK
PA 6666 E QUAKER ST, STE 1, ORCHARD PARK, NY 14127 USA
EI 1949-2553
J9 ONCOTARGET
JI Oncotarget
PD NOV 3
PY 2015
VL 6
IS 34
BP 35372
EP 35382
DI 10.18632/oncotarget.6164
PG 11
WC Oncology; Cell Biology
WE Science Citation Index Expanded (SCI-EXPANDED)
SC Oncology; Cell Biology
GA CY0QZ
UT WOS:000366111900030
PM 26498351
OA Green Submitted, gold
DA 2026-02-13
ER

PT J
AU Pordanjani, MK
   Banitalebi, E
   Roghani, M
   Hemmati, R
AF Pordanjani, Masume Kazemi
   Banitalebi, Ebrahim
   Roghani, Mehrdad
   Hemmati, Roohullah
TI Ursolic acid enhances the effect of exercise training on vascular aging
   by reducing oxidative stress in aged type 2 diabetic rats
SO FOOD SCIENCE & NUTRITION
LA English
DT Article
DE cellular senescence; diabetic angiopathies; exercise training; Sirtuin
   1; ursolic acid
ID CALORIE RESTRICTION; OLEANOLIC ACID; SIRT1; DYSFUNCTION; PROTECTS; MICE;
   ANTHOCYANINS; AMELIORATION; DYSLIPIDEMIA; ASSOCIATION
AB Ursolic acid (UA) mediates the vasorelaxant activity via nitric oxide (NO) release, and upregulation of endothelial nitric oxide synthase (eNOS) in endothelial cells (ECs) in disease conditions with increased oxidative stress (OS). The present study aimed to reflect on the impact of 8weeks of a combination of UA supplementation and resistance/endurance training in old male Wistar rats having a high-fat diet and/or low-dose streptozotocin-induced type 2 diabetes (HFD/STZ-induced T2D), with an emphasis on Sirtuin 1 (SIRT1)-endothelial nitric oxide synthase (eNOS) axis and OS indices in their aortic tissues. A total number of 56 21-month-old male Wistar rats with HFD/STZ-induced T2D were randomized into seven groups (n = eight animals per group): (1) sedentary old nondiabetic (Control [C]); (2) sedentary HFD/STZ-induced T2D (Diabetic [D]); (3) sedentary HFD/STZ-induced T2D plus UA (Diabetic + Ursolic Acid [DU]); (4) endurance-trained HFD/STZ-induced T2D (Diabetic + Endurance Training [DE]); (5) resistance-trained HFD/STZ-induced T2D (Diabetic + Resistance Training [DR]); (6) endurance-trained HFD/STZ-induced T2D plus UA (Diabetic + Endurance Training + Ursolic Acid [DEU]); and (7) resistance-trained STZ-diabetic plus UA (Diabetic + Resistance Training + Ursolic Acid [DRU]) rats. The ladder-based resistance training group performed the ladder resistance training at 60% of the maximum voluntary carrying capacity (MVCC), 14-20 climbs in each session, with a one-min rest between each two trials, 5 days a week. The treadmill-based endurance exercise training protocol consisted of repeated bouts of high- and low-intensity training with 60-75% maximal running speed and 30%-40% maximal running speed in the course of 8 weeks, respectively. The animals in the supplement groups also took 500 mg of UA/kg of high-fat diet/day, resulting in a daily UA intake of approximately 250mg UA per kg of body weight rat/day. The resistance/endurance training plus the UA consumption could partially reverse the levels of malondialdehyde (MDA), nitric oxide (NO), as well as total antioxidant capacity (TAC). It was concluded that oral 0.5% UA supplementation can prevent vascular aging biomarkers in a HFD/STZ-induced T2D model. Further studies are also required to clarify how chronic consumption of UA with/without training protocols reverses vascular aging process.
C1 [Pordanjani, Masume Kazemi; Banitalebi, Ebrahim] Shahrekord Univ, Dept Sport Sci, Shahrekord, Iran.
   [Roghani, Mehrdad] Shahed Univ, Neurophysiol Res Ctr, Dept Physiol, Tehran, Iran.
   [Hemmati, Roohullah] Shahrekord Univ, Dept Biol, Shahrekord, Iran.
C3 Shahrekord University; Shahed University; Shahrekord University
RP Banitalebi, E (corresponding author), Shahrekord Univ, Dept Sport Sci, Shahrekord, Iran.
EM banitalebi@sku.ac.ir
RI Banitalebi, Ebrahim/AAZ-4428-2021; Roghani, Mehrdad/L-7629-2018
OI Banitalebi, Ebrahim/0000-0002-9943-9747; 
CR Agrawal PK, 2020, NAT PROD COMMUN, V15, DOI 10.1177/1934578X20976293
   Aguirre-Crespo F, 2006, LIFE SCI, V79, P1062, DOI 10.1016/j.lfs.2006.03.006
   Ahmad SF, 2006, PHARMACOL RES, V53, P233, DOI 10.1016/j.phrs.2005.11.005
   Augustine J, 2014, INT J SPORTS MED, V35, P894, DOI 10.1055/s-0033-1363266
   Bakhtiari N, 2018, ARCH BIOCHEM BIOPHYS, V650, P39, DOI 10.1016/j.abb.2018.05.012
   Cargnin ST, 2017, FOOD CHEM, V220, P477, DOI 10.1016/j.foodchem.2016.10.029
   Chan SH, 2018, REDOX BIOL, V14, P116, DOI 10.1016/j.redox.2017.08.016
   Civitarese AE, 2007, PLOS MED, V4, P485, DOI 10.1371/journal.pmed.0040076
   Clark SJ, 2012, OBESITY, V20, P178, DOI 10.1038/oby.2011.200
   Corbi Graziamaria, 2012, Front Biosci (Elite Ed), V4, P768
   Croymans DM, 2014, J HUM HYPERTENS, V28, P157, DOI 10.1038/jhh.2013.81
   de Bem GF, 2018, PLOS ONE, V13, DOI 10.1371/journal.pone.0199207
   Deckx N, 2016, MEDIAT INFLAMM, V2016, DOI 10.1155/2016/6789276
   do Nascimento PGG, 2014, MOLECULES, V19, P1317, DOI 10.3390/molecules19011317
   Donniacuo M, 2019, LIFE SCI, V222, P140, DOI 10.1016/j.lfs.2019.03.001
   El Assar M, 2016, J PHYSIOL-LONDON, V594, P2125, DOI 10.1113/JP270841
   Farsani ZH, 2019, MOL BIOL REP, V46, P2513, DOI 10.1007/s11033-019-04695-w
   Ferrara N, 2008, REJUV RES, V11, P139, DOI 10.1089/rej.2007.0576
   Förstermann U, 2011, BRIT J PHARMACOL, V164, P213, DOI 10.1111/j.1476-5381.2010.01196.x
   Fulco M, 2003, MOL CELL, V12, P51, DOI 10.1016/S1097-2765(03)00226-0
   Castro AJG, 2015, BBA-GEN SUBJECTS, V1850, P51, DOI 10.1016/j.bbagen.2014.10.001
   Huffman DM, 2008, AM J PHYSIOL-REG I, V294, pR1618, DOI 10.1152/ajpregu.00890.2007
   Nguyen HN, 2018, ATHEROSCLEROSIS, V275, P333, DOI 10.1016/j.atherosclerosis.2018.06.882
   Jang SM, 2010, METABOLISM, V59, P512, DOI 10.1016/j.metabol.2009.07.040
   Jayaprakasam B, 2006, J AGR FOOD CHEM, V54, P243, DOI 10.1021/jf0520342
   Jiang QX, 2016, MOL CELL BIOCHEM, V420, P171, DOI 10.1007/s11010-016-2787-x
   Karp NA, 2015, PLOS BIOL, V13, DOI 10.1371/journal.pbio.1002151
   Kiliç A, 2021, TURK J MED SCI, V51, P727, DOI 10.3906/sag-2008-165
   Kim M, 2014, BIOMOL THER, V22, P254, DOI 10.4062/biomolther.2014.008
   Kujawski S, 2018, EXP GERONTOL, V108, P125, DOI 10.1016/j.exger.2018.04.009
   Kume Shinji, 2010, Endocrine Metabolic & Immune Disorders-Drug Targets, V10, P16
   Lagouge M, 2006, CELL, V127, P1109, DOI 10.1016/j.cell.2006.11.013
   Leandro CG, 2007, J STRENGTH COND RES, V21, P751
   Lee JH, 2018, DIABETOL METAB SYNDR, V10, DOI 10.1186/s13098-018-0316-7
   Li DY, 2016, CHEM-BIOL INTERACT, V258, P102, DOI 10.1016/j.cbi.2016.08.019
   Li ST, 2014, PLOS ONE, V9, DOI 10.1371/journal.pone.0086724
   Liu J, 1995, J ETHNOPHARMACOL, V49, P57, DOI 10.1016/0378-8741(95)90032-2
   Liu Z, 2013, J ETHNOPHARMACOL, V145, P233, DOI 10.1016/j.jep.2012.10.058
   Macedo AG, 2014, J STEROID BIOCHEM, V143, P357, DOI 10.1016/j.jsbmb.2014.05.010
   Man AWC, 2019, FRONT PHYSIOL, V10, DOI 10.3389/fphys.2019.01173
   Martins I. J., 2012, Health, V4, P1448
   Mason SA, 2020, REDOX BIOL, V35, DOI 10.1016/j.redox.2020.101471
   Meng T, 2020, FRONT ENDOCRINOL, V11, DOI 10.3389/fendo.2020.568861
   Ministrini S, 2021, FRONT PHYSIOL, V12, DOI 10.3389/fphys.2021.733696
   Niedernhofer LJ, 2003, J BIOL CHEM, V278, P31426, DOI 10.1074/jbc.M212549200
   Nourshahi M., 2012, Koomesh, V13, P474
   Orimo M, 2009, ARTERIOSCL THROM VAS, V29, P889, DOI 10.1161/ATVBAHA.109.185694
   Ota H, 2010, J ATHEROSCLER THROMB, V17, P431, DOI 10.5551/jat.3525
   Pararajasingam G, 2021, BMC CARDIOVASC DISOR, V21, DOI 10.1186/s12872-021-02063-w
   Petrofsky J, 2005, MED SCI MONITOR, V11, pCR247
   Puca AA, 2013, INT J BIOCHEM CELL B, V45, P556, DOI 10.1016/j.biocel.2012.12.024
   Qian C, 2015, PLOS ONE, V10, DOI 10.1371/journal.pone.0136390
   Qiu SH, 2018, CARDIOVASC DIABETOL, V17, DOI 10.1186/s12933-018-0711-2
   Radak Z, 2020, REDOX BIOL, V35, DOI 10.1016/j.redox.2020.101467
   Ross MD, 2016, OXID MED CELL LONGEV, V2016, DOI 10.1155/2016/3583956
   Saad E.A., 2015, International Journal of Pharmacy and Pharmaceutical Sciences, V7, P397
   Schwaiger S, 2011, J ETHNOPHARMACOL, V133, P704, DOI 10.1016/j.jep.2010.10.049
   Shibata S, 2012, AM J PHYSIOL-HEART C, V302, pH1340, DOI 10.1152/ajpheart.00511.2011
   Singulani MP, 2017, SCI REP-UK, V7, DOI 10.1038/srep42878
   Somova LO, 2003, PHYTOMEDICINE, V10, P115, DOI 10.1078/094471103321659807
   Steinkamp-Fenske Katja, 2007, Atherosclerosis, V195, pe104, DOI 10.1016/j.atherosclerosis.2007.03.028
   Sun Q, 2020, FITOTERAPIA, V147, DOI 10.1016/j.fitote.2020.104735
   Suwa M, 2008, METABOLISM, V57, P986, DOI 10.1016/j.metabol.2008.02.017
   Tabaie EA, 2021, CUREUS J MED SCIENCE, V13, DOI 10.7759/cureus.20213
   Tanaka H, 2019, HYPERTENSION, V74, P237, DOI 10.1161/HYPERTENSIONAHA.119.13179
   Tófolo LP, 2019, FRONT PHYSIOL, V10, DOI 10.3389/fphys.2019.00170
   Tsai SJ, 2008, J FOOD SCI, V73, pH174, DOI 10.1111/j.1750-3841.2008.00864.x
   Ullevig SL, 2011, ATHEROSCLEROSIS, V219, P409, DOI 10.1016/j.atherosclerosis.2011.06.013
   Walter M, 2009, ARTERIOSCL THROM VAS, V29, P1244, DOI 10.1161/ATVBAHA.108.181438
   Wozniak L, 2015, MOLECULES, V20, P20614, DOI 10.3390/molecules201119721
   Xia M, 2005, J BIOL CHEM, V280, P36792, DOI 10.1074/jbc.M505047200
   Yu J, 2019, CLIN INTERV AGING, V14, P1937, DOI 10.2147/CIA.S223690
   Zeller I, 2012, EUR J CARDIO-THORAC, V42, P878, DOI 10.1093/ejcts/ezs128
   Zhang M, 2008, EXP DIABETES RES, DOI 10.1155/2008/704045
   Zhang WJ, 2017, OXID MED CELL LONGEV, V2017, DOI 10.1155/2017/7543973
   Zillikens MC, 2009, DIABETES, V58, P2828, DOI 10.2337/db09-0536
NR 76
TC 16
Z9 18
U1 2
U2 7
PU WILEY
PI HOBOKEN
PA 111 RIVER ST, HOBOKEN 07030-5774, NJ USA
SN 2048-7177
J9 FOOD SCI NUTR
JI Food Sci. Nutr.
PD FEB
PY 2023
VL 11
IS 2
BP 696
EP 708
DI 10.1002/fsn3.3105
EA OCT 2022
PG 13
WC Food Science & Technology
WE Science Citation Index Expanded (SCI-EXPANDED)
SC Food Science & Technology
GA 8Y4YY
UT WOS:000868799500001
PM 36789048
OA Green Submitted, hybrid
DA 2026-02-13
ER

PT J
AU Pilling, LC
   Harries, LW
   Powell, J
   Llewellyn, DJ
   Ferrucci, L
   Melzer, D
AF Pilling, L. C.
   Harries, L. W.
   Powell, J.
   Llewellyn, D. J.
   Ferrucci, L.
   Melzer, D.
TI Genomics and Successful Aging: Grounds for Renewed Optimism?
SO JOURNALS OF GERONTOLOGY SERIES A-BIOLOGICAL SCIENCES AND MEDICAL
   SCIENCES
LA English
DT Article
DE Longevity; Genetics; Public health
ID GENE-EXPRESSION; ARTERY-DISEASE; MESSENGER-RNA; VARIANTS; RISK; AGE;
   HERITABILITY; POLYMORPHISM; ASSOCIATION; EPIDEMIOLOGY
AB Successful aging depends in part on delaying age-related disease onsets until later in life. Conditions including coronary artery disease, Alzheimer's disease, prostate cancer, and type 2 diabetes are moderately heritable. Genome-wide association studies have identified many risk associated single-nucleotide polymorphisms for these conditions, but much heritability remains unaccounted for. Nevertheless, a great deal is being learned.
   Here, we review age-related disease associated single-nucleotide polymorphisms and identify key underlying pathways including lipid handling, specific immune processes, early tissue development, and cell cycle control.
   Most age-related disease associated single-nucleotide polymorphisms do not affect coding regions of genes or protein makeup but instead influence regulation of gene expression. Recent evidence indicates that evolution of gene regulatory sites is fundamental to interspecies differences. Animal models relevant to human aging may therefore need to focus more on gene regulation rather than testing major disruptions to fundamental pathway genes. Recent larger scale human studies of in vivo genome-wide expression (notably from the InCHIANTI aging study) have identified changes in splicing, the "fine tuning" of protein sequences, as a potentially important factor in decline of cellular function with age. Studies of expression with muscle strength and cognition have shown striking concordance with certain mice models of muscle repair and beta-amyloid phagocytosis respectively.
   The emerging clearer picture of the genetic architecture of age-related diseases in humans is providing new insights into the underlying pathophysiological pathways involved. Translation of genomics into new approaches to prevention, tests and treatments to extend successful aging is therefore likely in the coming decades.
C1 [Pilling, L. C.; Powell, J.; Llewellyn, D. J.; Melzer, D.] Univ Exeter, Epidemiol & Publ Hlth Grp, Peninsula Coll Med & Dent, Exeter EX4 4QJ, Devon, England.
   [Harries, L. W.] Univ Exeter, Inst Biomed & Clin Sci, Peninsula Coll Med & Dent, Exeter EX4 4QJ, Devon, England.
   [Ferrucci, L.] NIA, Clin Res Branch, Baltimore, MD 21224 USA.
C3 University of Plymouth; University of Exeter; University of Exeter;
   University of Plymouth; National Institutes of Health (NIH) - USA; NIH
   National Institute on Aging (NIA)
RP Melzer, D (corresponding author), Peninsula Med Sch, Barrack Rd, Exeter EX2 5DW, Devon, England.
EM david.melzer@pms.ac.uk
RI Llewellyn, David/AAZ-2859-2021; Harries, Lorna/D-2241-2014; Pilling,
   Luke/E-4917-2013; Ferrucci, Luigi/AED-9724-2022
OI Llewellyn, David/0000-0002-2441-4246; Harries,
   Lorna/0000-0001-7791-8061; Pilling, Luke/0000-0002-3332-8454; Ferrucci,
   Luigi/0000-0002-6273-1613
FU Dunhill Medical Trust [R69/0208]; University of Exeter; National
   Institute on Aging, U.S. National Institutes of Health
FX Work on this review was supported by an unrestricted research grant from
   the Dunhill Medical Trust (Drs. M. D. and L.D.J., Grant R69/0208) and by
   internal University of Exeter funding. Dr. F. L. is supported by the
   Intramural Research Program, National Institute on Aging, U.S. National
   Institutes of Health.
CR Altshuler D, 2000, NAT GENET, V26, P76, DOI 10.1038/79216
   Antebi A, 2007, PLOS GENET, V3, P1565, DOI 10.1371/journal.pgen.0030129
   Ashburner M, 2000, NAT GENET, V25, P25, DOI 10.1038/75556
   Bird CP, 2006, CURR OPIN GENET DEV, V16, P559, DOI 10.1016/j.gde.2006.10.003
   Bocklandt S, 2011, PLOS ONE, V6, DOI 10.1371/journal.pone.0014821
   Carmelli D, 2000, J GERONTOL A-BIOL, V55, pB49
   Carroll SB, 2005, PLOS BIOL, V3, P1159, DOI 10.1371/journal.pbio.0030245
   Cartegni L, 2002, NAT REV GENET, V3, P285, DOI 10.1038/nrg775
   Cluett C, 2009, CIRC-CARDIOVASC GENE, V2, P347, DOI 10.1161/CIRCGENETICS.108.825935
   Collins FS, 2011, SCI TRANSL MED, V3, DOI 10.1126/scitranslmed.3002747
   Cox N, SCAN SNP CNV ANNOTAT
   de Magalhaes JP, 2012, GENAGE DATABASE AGEI
   Depp CA, 2006, AM J GERIAT PSYCHIAT, V14, P6, DOI 10.1097/01.JGP.0000192501.03069.bc
   Dutta A, 2011, CIRC-CARDIOVASC GENE, V4, P542, DOI 10.1161/CIRCGENETICS.111.960146
   Eiberg H, 2008, HUM GENET, V123, P177, DOI 10.1007/s00439-007-0460-x
   El Khoury J, 2007, NAT MED, V13, P432, DOI 10.1038/nm1555
   Fackenthal JD, 2008, DIS MODEL MECH, V1, P37, DOI 10.1242/dmm.000331
   Ferrucci L, 2000, J AM GERIATR SOC, V48, P1618, DOI 10.1111/j.1532-5415.2000.tb03873.x
   Fraser HB, 2011, BIOESSAYS, V33, P469, DOI 10.1002/bies.201000094
   Fraser HB, 2011, PLOS GENET, V7, DOI 10.1371/journal.pgen.1002023
   Gabriel SB, 2002, SCIENCE, V296, P2225, DOI 10.1126/science.1069424
   Gatz M, 1997, J GERONTOL A-BIOL, V52, pM117, DOI 10.1093/gerona/52A.2.M117
   Gloyn AL, 2003, DIABETES, V52, P568, DOI 10.2337/diabetes.52.2.568
   Goodman S, 2007, PLOS MED, V4, P773, DOI 10.1371/journal.pmed.0040168
   Gorelick PB, 2010, ANN NY ACAD SCI, V1207, P155, DOI 10.1111/j.1749-6632.2010.05726.x
   Grant SFA, 2006, NAT GENET, V38, P320, DOI 10.1038/ng1732
   Gray ST, 2005, DIABETES-METAB RES, V21, P416, DOI 10.1002/dmrr.559
   HALES CN, 1992, DIABETOLOGIA, V35, P595, DOI 10.1093/ije/dyt133
   Hamilton JP, 2011, DIGEST DIS, V29, P130, DOI 10.1159/000323874
   Harries LW, 2012, AGING CELL, V11, P262, DOI 10.1111/j.1474-9726.2011.00782.x
   Harries LW, 2011, AGING CELL, V10, P868, DOI 10.1111/j.1474-9726.2011.00726.x
   Harries LW, 2012, REVUJENATIO IN PRESS, DOI [10.1089/rej.2011.1302, DOI 10.1089/REJ.2011.1302]
   Hicks GE, 2012, J GERONTOL A-BIOL, V67, P66, DOI 10.1093/gerona/glr055
   Hindorff L., CATALOG PUBLISHED GE
   Hong MG, 2008, PLOS ONE, V3, DOI 10.1371/journal.pone.0003024
   Hou Y, 2009, PLOS ONE, V4, P8
   Ishii H, 2011, J STEROID BIOCHEM, V125, P211, DOI 10.1016/j.jsbmb.2011.03.004
   Jenkins NL, 2004, P ROY SOC B-BIOL SCI, V271, P2523, DOI 10.1098/rspb.2004.2897
   Klein RJ, 2005, SCIENCE, V308, P385, DOI 10.1126/science.1109557
   Koboldt DC, 2012, CURRENT STATE DBSNP
   Le Couteur DG, 2012, J GERONTOL A-BIOL, V67, P168, DOI 10.1093/gerona/glr095
   Maere S, 2005, BIOINFORMATICS, V21, P3448, DOI 10.1093/bioinformatics/bti551
   Mahley RW, 2006, P NATL ACAD SCI USA, V103, P5644, DOI 10.1073/pnas.0600549103
   Manolio TA, 2009, NATURE, V461, P747, DOI 10.1038/nature08494
   Melzer D, 2008, BRIT MED J, V336, P590, DOI 10.1136/bmj.39506.601053.BE
   Melzer D, 2007, J GERONTOL A-BIOL, V62, P301, DOI 10.1093/gerona/62.3.301
   Melzer D, 2006, BMC MED, V4, DOI 10.1186/1741-7015-4-34
   Murray A, 2009, EUR HEART J, V30, P1711, DOI 10.1093/eurheartj/ehp161
   Naert G, 2011, MOLR MED IN PRESS
   Örd T, 2009, GENE, V444, P24, DOI 10.1016/j.gene.2009.06.001
   Pajares MJ, 2007, LANCET ONCOL, V8, P349, DOI 10.1016/S1470-2045(07)70104-3
   Philipson O, 2010, FEBS J, V277, P1389, DOI 10.1111/j.1742-4658.2010.07564.x
   Polavarapu N, 2011, MOBILE DNA-UK, V2, DOI 10.1186/1759-8753-2-13
   Posner SF, 1999, AM J MED GENET, V88, P207, DOI 10.1002/(SICI)1096-8628(19990416)88:2<207::AID-AJMG19>3.0.CO;2-G
   Psaty BM, 2009, CIRC-CARDIOVASC GENE, V2, P73, DOI 10.1161/CIRCGENETICS.108.829747
   Reis JS, 2011, LANCET, V378, P1812, DOI 10.1016/S0140-6736(11)61539-0
   Robine J-M, 2012, VALIDATION EXCEPTION
   Ruffell D, 2009, P NATL ACAD SCI USA, V106, P17475, DOI 10.1073/pnas.0908641106
   Sakharkar Meena Kishore, 2004, In Silico Biology, V4, P387
   Sherry ST, 2001, NUCLEIC ACIDS RES, V29, P308, DOI 10.1093/nar/29.1.308
   Skytthe A, 2003, TWIN RES, V6, P448, DOI 10.1375/twin.6.5.448
   Sobrin L, 2010, EUR J HUM GENET, V18, P496, DOI 10.1038/ejhg.2009.185
   Song MY, 2012, GENE, V493, P211, DOI 10.1016/j.gene.2011.11.058
   Stolk L, 2012, NAT GENET, V44, P260, DOI 10.1038/ng.1051
   Storey JD, 2007, AM J HUM GENET, V80, P502, DOI 10.1086/512017
   Subramanian A, 2005, P NATL ACAD SCI USA, V102, P15545, DOI 10.1073/pnas.0506580102
   Thakkinstian A, 2011, AM J EPIDEMIOL, V173, P1365, DOI 10.1093/aje/kwr025
   Tuppo EE, 2005, INT J BIOCHEM CELL B, V37, P289, DOI 10.1016/j.biocel.2004.07.009
   Wacholder S, 2010, NEW ENGL J MED, V362, P986, DOI 10.1056/NEJMoa0907727
   Welham SJM, 2009, BMC MOL BIOL, V10, DOI 10.1186/1471-2199-10-30
   Werner A, 2009, RNA BIOL, V6, P43, DOI 10.4161/rna.6.1.7568
   Wienke A, 2005, TWIN RES HUM GENET, V8, P53, DOI 10.1375/1832427053435328
   Wray GA, 2007, NAT REV GENET, V8, P206, DOI 10.1038/nrg2063
   Yu Y, 2011, HUM MOL GENET, V20, P3699, DOI 10.1093/hmg/ddr270
   Yuan R, 2011, ILAR J, V52, P4, DOI 10.1093/ilar.52.1.4
   Zahn JM, 2006, PLOS GENET, V2, P1058, DOI 10.1371/journal.pgen.0020115
   Zeggini E, 2010, ANAL COMPLEX DIS ASS, P261
NR 77
TC 16
Z9 17
U1 0
U2 10
PU OXFORD UNIV PRESS INC
PI CARY
PA JOURNALS DEPT, 2001 EVANS RD, CARY, NC 27513 USA
SN 1079-5006
EI 1758-535X
J9 J GERONTOL A-BIOL
JI J. Gerontol. Ser. A-Biol. Sci. Med. Sci.
PD MAY
PY 2012
VL 67
IS 5
BP 511
EP 519
DI 10.1093/gerona/gls091
PG 9
WC Geriatrics & Gerontology; Gerontology
WE Science Citation Index Expanded (SCI-EXPANDED); Social Science Citation Index (SSCI)
SC Geriatrics & Gerontology
GA 930SC
UT WOS:000303158600010
PM 22454374
OA Green Submitted, Bronze
DA 2026-02-13
ER

PT J
AU Yang, C
   Liu, HY
   Xie, ZY
   Yang, QF
   Du, L
   Xie, CG
AF Yang, Chan
   Liu, Hanyu
   Xie, Ziyan
   Yang, Qiangfei
   Du, Lian
   Xie, Chunguang
TI The protective role of shenqi compound in type 2 diabetes: A
   comprehensive investigation of pancreatic 13-cell function and mass
SO BIOMEDICINE & PHARMACOTHERAPY
LA English
DT Article
DE Shenqi compound; Type 2 diabetes; 13-cell function; 13-cell mass
ID BETA-CELL MASS
AB Type 2 diabetes (T2D) is a prevalent metabolic disorder characterized by impaired insulin secretion and insulin resistance, resulting in elevated blood glucose levels. The dysfunction and loss of pancreatic 13-cells, responsible for producing insulin, contribute to the development of T2D. Traditional Chinese medicine (TCM) has emerged as a potential source of innovative therapeutic interventions. However, limited research exists on Chinese herbal formulations specifically targeting the protection of pancreatic 13-cell function and mass. One such formulation is the Shenqi compound (SQC), widely used in China and consisting of Panax Ginseng, Astragali Radix, Rhizoma Dioscoreae, Corni Fructus, Rehmanniae Radix, Salviae Miltiorrhizae Radix et Rhizoma, Radix Trichosanthis, and Rhei Radix et Rhizoma. Understanding the mechanisms underlying the therapeutic effects of SQC is crucial for developing novel treatment strategies for T2D. This study aims to comprehensively investigate the scientific evidence supporting the role of SQC in alleviating T2D by targeting the protection of pancreatic 13-cell function and mass. Spontaneously diabetic GK rats were used as the animal model, receiving SQC (14.4 g/kg/d) for 8 weeks. The results demonstrate multiple beneficial effects of SQC, including significant control of blood glucose levels (P < 0.05), inhibition of insulin resistance (measured by Western Blot), reduction of hyperinsulinemia (P < 0.05), attenuation of oxidative stress (P < 0.05), suppression of inflammation (P < 0.05), protection against islet hypertrophy and beta cell proliferation (evaluated through pathological staining), and inhibition of 13-cell apoptosis and senescence (also assessed through pathological staining). These findings indicate the promotion of 13-cell survival and function. In vitro experiments using isolated islets further support these results, revealing improvements in insulin secretion (P < 0.05) and 13-cell function following SQC therapy (P < 0.05). This represents a significant breakthrough in addressing 13-cell dysfunction and preserving mass within the context of TCM. Overall, SQC shows promise as a natural therapeutic approach for T2D, with potential benefits in preserving pancreatic 13-cell function and mass. This enhances the practical applicability and significance of the research by bridging the gap between experimental findings and clinical practice, thereby providing important clinical value in TCM treatment of T2D. Further research is necessary to elucidate its precise mechanisms of action and optimize its clinical application.
C1 [Yang, Chan] Sichuan Univ, West China Hosp, Div Endocrinol & Metab, State Key Lab Biotherapy, Chengdu 610041, Sichuan, Peoples R China.
   [Yang, Chan] Collaborat Innovat Ctr Biotherapy, Chengdu, Peoples R China.
   [Liu, Hanyu; Xie, Ziyan; Xie, Chunguang] Hosp Chengdu Univ Tradit Chinese Med, TCM Regulating Metab Dis key Lab Sichuan Prov, Chengdu 610075, Sichuan, Peoples R China.
   [Yang, Qiangfei] Jianyang City Peoples Hosp, Chengdu 610040, Sichuan, Peoples R China.
   [Du, Lian] Chengdu Univ Tradit Chinese Med, Chengdu, Peoples R China.
C3 Sichuan University; Chengdu University of Traditional Chinese Medicine;
   Chengdu University of Traditional Chinese Medicine
RP Yang, C (corresponding author), Sichuan Univ, West China Hosp, Div Endocrinol & Metab, State Key Lab Biotherapy, Chengdu 610041, Sichuan, Peoples R China.; Yang, C (corresponding author), Collaborat Innovat Ctr Biotherapy, Chengdu, Peoples R China.; Xie, CG (corresponding author), Hosp Chengdu Univ Tradit Chinese Med, TCM Regulating Metab Dis key Lab Sichuan Prov, Chengdu 610075, Sichuan, Peoples R China.
EM yc199207@126.com; xiecg@cdutcm.edu.cn
RI Yang, Chan/JDC-4128-2023
FU National Natural Science Foundation of China [82004341]; China
   Postdoctoral Science Foundation [2022M712286]; Sichuan Science and
   Technology Program [2020JDTD0022]; Sichuan Administration of Traditional
   Chinese Medicine [2023MS078]; Sichuan University Postdoctoral
   Interdisciplinary Innovation Fund [JCXK2225]
FX This work was supported by a grant from National Natural Science
   Foundation of China (Grant Number.82004341); China Postdoctoral Science
   Foundation (Grant Number.2022M712286); Sichuan Science and Technology
   Program (Grant Number. 2020JDTD0022); Sichuan Administration of
   Traditional Chinese Medicine (Grant Number. 2023MS078); Sichuan
   University Postdoctoral Interdisciplinary Innovation Fund (Grant
   Number.JCXK2225).
CR Abdelli S, 2007, DIABETOLOGIA, V50, P1660, DOI 10.1007/s00125-007-0704-2
   Alolga RN, 2020, PHARMACOL RES, V152, DOI 10.1016/j.phrs.2020.104630
   BAILEY CJ, 1989, DIABETES CARE, V12, P553, DOI 10.2337/diacare.12.8.553
   Carter JD, 2009, BIOL PROCED ONLINE, V11, P3, DOI 10.1007/s12575-009-9021-0
   Cefalu WT, 2019, DIABETES CARE, V42, pS34, DOI 10.2337/dc19-S004
   Chatterjee S, 2017, LANCET, V389, P2239, DOI 10.1016/S0140-6736(17)30058-2
   Deng SF, 2021, BIOENGINEERED, V12, P9872, DOI 10.1080/21655979.2021.1996314
   Dongdong Y., 2003, Study on hypoglycemic Mechanism of Shenqi Compound-effect on glucose and Lipid metabolism
   Eizirik DL, 2020, NAT REV ENDOCRINOL, V16, P349, DOI 10.1038/s41574-020-0355-7
   Fu X., 2023, Curr. Vasc. Pharm.
   Galicia-Garcia U, 2020, INT J MOL SCI, V21, DOI 10.3390/ijms21176275
   Hudish LI, 2019, J CLIN INVEST, V129, P4001, DOI 10.1172/JCI129188
   jie l, 2003, Study on hypoglycemic mechanism of Shenqi Compound
   Liang HH, 2020, BIOSCI BIOTECH BIOCH, V84, P2491, DOI 10.1080/09168451.2020.1805718
   Liu J.P., 2002, Cochrane Database Syst. Rev., V2004
   Liu Y, 2019, ENDOCR METAB IMMUNE, V19, P622, DOI 10.2174/1871530319666190225113859
   Ma LJ, 2022, BIOENGINEERED, V13, P2217, DOI 10.1080/21655979.2021.2023996
   Nauck MA, 2021, LANCET DIABETES ENDO, V9, P525, DOI 10.1016/S2213-8587(21)00113-3
   Nie QX, 2019, CRIT REV FOOD SCI, V59, P848, DOI 10.1080/10408398.2018.1536646
   Pang GM, 2019, CHINESE MED J-PEKING, V132, P78, DOI 10.1097/CM9.0000000000000006
   Petersen MC, 2018, PHYSIOL REV, V98, P2133, DOI 10.1152/physrev.00063.2017
   Rahier J, 2008, DIABETES OBES METAB, V10, P32, DOI 10.1111/j.1463-1326.2008.00969.x
   Rhodes CJ, 2005, SCIENCE, V307, P380, DOI 10.1126/science.1104345
   Tang C, 2023, J ETHNOPHARMACOL, V306, DOI 10.1016/j.jep.2023.116143
   Tinajero MG, 2021, ENDOCRIN METAB CLIN, V50, P337, DOI 10.1016/j.ecl.2021.05.013
   Vijan S, 2019, ANN INTERN MED, V171, pITC65, DOI 10.7326/AITC201911050
   Wang CJ, 2020, PHYTOMEDICINE, V70, DOI 10.1016/j.phymed.2020.153222
   Weir G.C., 2013, Ann. N. Y Acad. Sci., V1281
   Weir GC, 2020, LANCET DIABETES ENDO, V8, P249, DOI 10.1016/S2213-8587(20)30022-X
   Yin B, 2020, J DIABETES RES, V2020, DOI 10.1155/2020/5273914
   Yong J, 2021, NAT REV ENDOCRINOL, V17, P455, DOI 10.1038/s41574-021-00510-4
   Zhang XY, 2022, J CHROMATOGR B, V1194, DOI 10.1016/j.jchromb.2022.123189
   Zheng WJ, 2020, BIOMED PHARMACOTHER, V121, DOI 10.1016/j.biopha.2019.109564
NR 33
TC 7
Z9 7
U1 2
U2 21
PU ELSEVIER FRANCE-EDITIONS SCIENTIFIQUES MEDICALES ELSEVIER
PI ISSY-LES-MOULINEAUX
PA 65 RUE CAMILLE DESMOULINS, CS50083, 92442 ISSY-LES-MOULINEAUX, FRANCE
SN 0753-3322
EI 1950-6007
J9 BIOMED PHARMACOTHER
JI Biomed. Pharmacother.
PD OCT
PY 2023
VL 166
AR 115287
DI 10.1016/j.biopha.2023.115287
EA AUG 2023
PG 14
WC Medicine, Research & Experimental; Pharmacology & Pharmacy
WE Science Citation Index Expanded (SCI-EXPANDED)
SC Research & Experimental Medicine; Pharmacology & Pharmacy
GA R5RF7
UT WOS:001064916700001
PM 37572639
OA Green Submitted, gold
DA 2026-02-13
ER

PT J
AU Barbieri, M
   Prattichizzo, F
   La Grotta, R
   Matacchione, G
   Scisciola, L
   Fontanella, RA
   Tortorella, G
   Benedetti, R
   Carafa, V
   Marfella, R
   Ceriello, A
   Paolisso, G
AF Barbieri, Michelangela
   Prattichizzo, Francesco
   La Grotta, Rosalba
   Matacchione, Giulia
   Scisciola, Lucia
   Fontanella, Rosaria Anna
   Tortorella, Giovanni
   Benedetti, Rosaria
   Carafa, Vincenzo
   Marfella, Raffaele
   Ceriello, Antonio
   Paolisso, Giuseppe
TI Is it time to revise the fighting strategy toward type 2 diabetes? Sex
   and pollution as new risk factors
SO AGEING RESEARCH REVIEWS
LA English
DT Review
DE Type 2 diabetes; Sexual dimorphism; Environmental pollution; Micro-nano
   plastics; Intestinal microbiota
ID AMBIENT AIR-POLLUTION; ENDOCRINE-DISRUPTING CHEMICALS; LONG-TERM
   EXPOSURE; INSULIN-RESISTANCE; PHTHALATE METABOLITES; MELLITUS;
   ASSOCIATION; HEALTH; MICROPLASTICS; METAANALYSIS
AB Diabetes mellitus, a metabolic condition affecting around 537 million individuals worldwide, poses significant challenges, particularly among the elderly population. The etiopathogenesis of type 2 diabetes (T2D) depends on a combination of the effects driven by advancing age, genetic background, and lifestyle habits, e.g. . overnutrition. These factors influence the development of T2D differently in men and women, with an obvious sexual dimorphism possibly underlying the diverse clinical features of the disease in different sexes. More recently, environmental pollution, estimated to cause 9 million deaths every year, is emerging as a novel risk factor for the development of T2D. Indeed, exposure to atmospheric pollutants such as PM2.5, 2.5 , O3, 3 , NO2, 2 , and Persistent Organic Pollutants (POP)s, along with their combination and bioaccumulation, is associated with the development of T2D and obesity, with a 15 % excess risk in case of exposure to very high levels of PM2.5. 2.5 . Similar data are available for plasticizer molecules, e.g. . bisphenol A and phthalates, emerging endocrine-disrupting chemicals. Even though causality is still debated at this stage, preclinical evidence sustains the ability of multiple pollutants to affect pancreatic function, promote insulin resistance, and alter lipid metabolism, possibly contributing to T2D onset and progression. In addition, preclinical findings suggest a possible role also for plastic itself in the development of T2D. Indeed, pioneeristic studies evidenced that micro- or nanoplastics (MNP)s, particles in the micro- or nano- range, promote cellular damage, senescence, inflammation, and metabolic disturbances, leading to insulin resistance and impaired glucose metabolism in animal and/or in vitro models. Here we synthesize recent knowledge relative to the association between air-related or plastic-derived pollutants and the incidence of T2D, discussing also the possible mechanistic links suggested by the available literature. We then anticipate the need for future studies in the field of candidate therapeutic strategies limiting pollution-induced damage in preclinical models, such as SGLT-2 inhibitors. We finally postulate that future guidelines for T2D prevention should consider pollution and sex an additional risk factors to limit the diabetes pandemic.
C1 [Barbieri, Michelangela; Scisciola, Lucia; Fontanella, Rosaria Anna; Tortorella, Giovanni; Marfella, Raffaele; Paolisso, Giuseppe] Univ Campania Luigi Vanvitelli, Dept Adv Med & Surg Sci, Naples, Italy.
   [Prattichizzo, Francesco; La Grotta, Rosalba; Ceriello, Antonio] IRCCS MultiMed, Milan, Italy.
   [Matacchione, Giulia] IRCCS INRCA, Clin Lab & Precis Med, I-60121 Ancona, Italy.
   [Benedetti, Rosaria; Carafa, Vincenzo] Univ Campania Luigi Vanvitelli, Dept Precis Med, I-80138 Naples, Italy.
   [Carafa, Vincenzo] Mol Biol & Genet Res Inst, Biogem, I-83031 Ariano Irpino, Italy.
   [Paolisso, Giuseppe] Int Med Univ, UniCamillus, Rome, Italy.
C3 Universita della Campania Vanvitelli; IRCCS Multimedica; IRCCS INRCA;
   Universita della Campania Vanvitelli
RP Scisciola, L (corresponding author), Univ Campania Luigi Vanvitelli, Dept Adv Med & Surg Sci, Naples, Italy.; Matacchione, G (corresponding author), IRCCS INRCA, Clin Lab & Precis Med, I-60121 Ancona, Italy.
EM g.matacchione@pm.univpm.it; lucia.scisciola@unicampania.it
RI tortorella, giovanni/KCX-6966-2024; Barbieri, Michelangela/K-2192-2016;
   Ceriello, Antonio/J-9575-2016; Prattichizzo, Francesco/J-3046-2018;
   paolisso, giuseppe/AAP-8516-2020; Matacchione, Giulia/AAC-2682-2019;
   Benedetti, Rosaria/AAF-2398-2020; Marfella, Raffaele/AAH-2595-2019
OI tortorella, giovanni/0009-0000-1284-8824; Prattichizzo,
   Francesco/0000-0002-2959-2658; 
FU Ministry of University and Research, PRIN - Bando [P2022RHFSS]; Italian
   Ministry of Health-Ricerca Corrente
FX This work was supported by The Ministry of University and Research, PRIN
   - Bando 2022 PNRR Prot. P2022RHFSS and by The Italian Ministry of
   Health-Ricerca Corrente to IRCCS MultiMedica.
CR Allard C, 2019, DIABETES, V68, P490, DOI 10.2337/db18-0293
   Anagnostis P, 2019, EUR J ENDOCRINOL, V180, P41, DOI 10.1530/EJE-18-0602
   Arnold AP, 2016, PHILOS T R SOC B, V371, DOI 10.1098/rstb.2015.0113
   Asif S, 2022, MOL METAB, V61, DOI 10.1016/j.molmet.2022.101494
   Badpa M, 2024, ENVIRON EPIDEMIOL, V8, DOI 10.1097/EE9.0000000000000302
   Barbieri M, 2004, EXP GERONTOL, V39, P1095, DOI 10.1016/j.exger.2004.03.034
   Bo YC, 2021, AM J EPIDEMIOL, V190, P2148, DOI 10.1093/aje/kwab159
   Bonora E, 2020, BMJ OPEN DIAB RES CA, V8, DOI 10.1136/bmjdrc-2020-001191
   Bowe B, 2018, LANCET PLANET HEALTH, V2, pE301, DOI 10.1016/s2542-5196(18)30140-2
   Braun JM, 2019, ENVIRON RES, V172, P454, DOI 10.1016/j.envres.2019.02.038
   Breton CV, 2019, MITOCHONDRION, V46, P22, DOI 10.1016/j.mito.2019.04.001
   Campolim CM, 2020, SCI REP-UK, V10, DOI 10.1038/s41598-020-67040-3
   Cardenas A, 2018, JAMA NETW OPEN, V1, DOI 10.1001/jamanetworkopen.2018.1493
   Ceriello A, 2023, LANCET REG HEALTH-EU, V31, DOI 10.1016/j.lanepe.2023.100666
   Ceriello A, 2022, LANCET DIABETES ENDO, V10, P75, DOI 10.1016/S2213-8587(21)00245-X
   Ciarambino T, 2022, INT J MOL SCI, V23, DOI 10.3390/ijms23168850
   Claessens M, 2011, MAR POLLUT BULL, V62, P2199, DOI 10.1016/j.marpolbul.2011.06.030
   Corriere M, 2013, CURR DIABETES REP, V13, P805, DOI 10.1007/s11892-013-0425-5
   De Paoli M, 2021, AM J PATHOL, V191, P1490, DOI 10.1016/j.ajpath.2021.05.011
   Della Torre S, 2018, CELL METAB, V28, P256, DOI 10.1016/j.cmet.2018.05.021
   Dhakal B, 2023, SCI REP-UK, V13, DOI 10.1038/s41598-023-33086-2
   Drzewoski J, 2021, PHARMACEUTICALS-BASE, V14, DOI 10.3390/ph14020122
   ElSayed NA, 2024, DIABETES CARE, V47, pS20, DOI 10.2337/dc24-S002
   ElSayed NA, 2023, DIABETES CARE, V46, pS10, DOI 10.2337/dc23-S001
   Erni-Cassola G, 2019, J HAZARD MATER, V369, P691, DOI 10.1016/j.jhazmat.2019.02.067
   Eze IC, 2015, ENVIRON HEALTH PERSP, V123, P381, DOI 10.1289/ehp.1307823
   Fan XP, 2022, CHEMOSPHERE, V288, DOI 10.1016/j.chemosphere.2021.132607
   Fuller R, 2022, LANCET PLANET HEALTH, V6, pE535, DOI 10.1016/S2542-5196(22)00090-0
   Gangwar RS, 2020, REDOX BIOL, V34, DOI 10.1016/j.redox.2020.101545
   Gao AB, 2021, NAT COMMUN, V12, DOI 10.1038/s41467-021-27187-7
   Guo LH, 2023, CURR ENV HLTH REP, V10, P501, DOI 10.1007/s40572-023-00423-6
   Han E, 2018, DIABETES THER, V9, P1689, DOI 10.1007/s13300-018-0470-9
   He D, 2017, J DIABETES INVEST, V8, P687, DOI 10.1111/jdi.12631
   Hirt N, 2020, PART FIBRE TOXICOL, V17, DOI 10.1186/s12989-020-00387-7
   Horton AA, 2017, SCI TOTAL ENVIRON, V586, P127, DOI 10.1016/j.scitotenv.2017.01.190
   Horvatits T, 2022, EBIOMEDICINE, V82, DOI 10.1016/j.ebiom.2022.104147
   Huang C, 2022, INT J ENV RES PUB HE, V19, DOI 10.3390/ijerph19084491
   Huang WJ, 2022, NAT REV NEPHROL, V18, P611, DOI 10.1038/s41581-022-00601-z
   Hulett NA, 2023, NUTRIENTS, V15, DOI 10.3390/nu15204438
   Jambeck JR, 2015, SCIENCE, V347, P768, DOI 10.1126/science.1260352
   Jang HR, 2021, WORLD J DIABETES, V12, DOI 10.4239/wjd.v12.i6.730
   Jin WH, 2024, ENVIRON INT, V185, DOI 10.1016/j.envint.2024.108489
   Kahn LG, 2020, LANCET DIABETES ENDO, V8, P703, DOI 10.1016/S2213-8587(20)30129-7
   Kalia Vrinda, 2022, Exposome, V2, posac002, DOI [10.1093/exposome/osac002, 10.1093/exposome/osac002]
   Kautzky-Willer A, 2023, DIABETOLOGIA, V66, P986, DOI 10.1007/s00125-023-05891-x
   Kautzky-Willer A, 2016, ENDOCR REV, V37, P278, DOI 10.1210/er.2015-1137
   Khalil WJ, 2023, INT J MOL SCI, V24, DOI 10.3390/ijms24108870
   Khan MAB, 2020, J EPIDEMIOL GLOB HEA, V10, P107, DOI [10.37421/2165-8064.2020.10.417, 10.2991/jegh.k.191028.001]
   Ko SH, 2020, NUTRIENTS, V12, DOI 10.3390/nu12010202
   La Grotta R, 2022, INT J MOL SCI, V23, DOI 10.3390/ijms232012325
   La Grotta R, 2022, CELL MOL LIFE SCI, V79, DOI 10.1007/s00018-022-04289-z
   Lamichhane G, 2023, INT J ENVIRON SCI TE, V20, P4673, DOI 10.1007/s13762-022-04261-1
   Landrigan PJ, 2018, LANCET, V391, P462, DOI 10.1016/S0140-6736(17)32345-0
   Leslie HA, 2022, ENVIRON INT, V163, DOI 10.1016/j.envint.2022.107199
   Li HC, 2017, CIRCULATION, V136, P618, DOI [10.1161/CIRCULATIONAHA.116.026796, 10.1161/circulationaha.116.026796]
   Liang WQ, 2023, ECOTOX ENVIRON SAFE, V255, DOI 10.1016/j.ecoenv.2023.114802
   Lind PM, 2012, DIABETES CARE, V35, P1519, DOI 10.2337/dc11-2396
   Liu CQ, 2014, ENVIRON HEALTH PERSP, V122, P17, DOI 10.1289/ehp.1306841
   Liu FF, 2019, ENVIRON POLLUT, V252, P1235, DOI 10.1016/j.envpol.2019.06.033
   López-Otin C, 2023, CELL, V186, P243, DOI 10.1016/j.cell.2022.11.001
   Lu YF, 2016, ENVIRON SCI TECHNOL, V50, P4054, DOI 10.1021/acs.est.6b00183
   Manrique C, 2012, CARDIORENAL MED, V2, P200, DOI 10.1159/000339563
   Marfella R, 2000, DIABETES CARE, V23, P658, DOI 10.2337/diacare.23.5.658
   Marfella R, 2024, NEW ENGL J MED, V390, P900, DOI 10.1056/NEJMoa2309822
   Marfella R, 2023, BMC MED, V21, DOI 10.1186/s12916-023-02781-2
   Massardo S, 2024, ENVIRON INT, V184, DOI 10.1016/j.envint.2024.108444
   Matacchione G, 2022, GEROSCIENCE, V44, P1941, DOI 10.1007/s11357-022-00536-0
   Mauvais-Jarvis F, 2020, LANCET, V396, P565, DOI 10.1016/S0140-6736(20)31561-0
   Mauvais-Jarvis F, 2016, TRENDS ENDOCRIN MET, V27, P844, DOI 10.1016/j.tem.2016.08.008
   Mauvais-Jarvis F, 2013, ENDOCR REV, V34, P309, DOI 10.1210/er.2012-1055
   Meloni A, 2023, INT J MOL SCI, V24, DOI 10.3390/ijms24021588
   Meo SA, 2018, AM J MENS HEALTH, V12, P2167, DOI 10.1177/1557988318800203
   Merz KE, 2020, COMPR PHYSIOL, V10, P785, DOI 10.1002/cphy.c190029
   Nanda M, 2022, ENDOCRINE, V77, P444, DOI 10.1007/s12020-022-03125-5
   Ng EL, 2018, SCI TOTAL ENVIRON, V627, P1377, DOI 10.1016/j.scitotenv.2018.01.341
   Nielsen MW, 2021, BIOL SEX DIFFER, V12, DOI 10.1186/s13293-021-00366-3
   Niu H., 2024, Toxics, V12
   Ong KL, 2023, LANCET, V402, P203, DOI 10.1016/S0140-6736(23)01301-6
   Ormazabal V, 2018, CARDIOVASC DIABETOL, V17, DOI 10.1186/s12933-018-0762-4
   Panunzi S, 2022, PLOS ONE, V17, DOI 10.1371/journal.pone.0278837
   Pironti C, 2023, TOXICS, V11, DOI 10.3390/toxics11010040
   Prattichizzo F, 2021, METABOLISM, V120, DOI 10.1016/j.metabol.2021.154799
   Prattichizzo F, 2018, AGEING RES REV, V41, P1, DOI 10.1016/j.arr.2017.10.003
   Ragusa A, 2022, POLYMERS-BASEL, V14, DOI 10.3390/polym14132700
   Ragusa A, 2021, ENVIRON INT, V146, DOI 10.1016/j.envint.2020.106274
   Rahman MA, 2023, TOXICS, V11, DOI 10.3390/toxics11020135
   Rajagopalan S, 2024, LANCET DIABETES ENDO, V12, P196, DOI 10.1016/S2213-8587(23)00361-3
   Rajagopalan S, 2020, CIRCULATION, V142, pE411, DOI 10.1161/CIR.0000000000000931
   Rao XQ, 2015, TOXICOL SCI, V143, P231, DOI 10.1093/toxsci/kfu250
   Rosen RS, 2023, ANNU REV BIOMED ENG, V25, P363, DOI 10.1146/annurev-bioeng-120122-123054
   Sacks D, 2018, J VASC INTERV RADIOL, V29, P441, DOI [10.1016/j.jvir.2017.11.026, 10.3174/ajnr.A5638, 10.1177/1747493018778713]
   Sardu C, 2017, MEDICINE, V96, DOI 10.1097/MD.0000000000006558
   Sarijan S, 2021, ENVIRON SCI POLLUT R, V28, P1341, DOI 10.1007/s11356-020-11171-7
   Schug TT, 2011, J STEROID BIOCHEM, V127, P204, DOI 10.1016/j.jsbmb.2011.08.007
   Scisciola L, 2023, AGEING RES REV, V92, DOI 10.1016/j.arr.2023.102131
   Scisciola L, 2023, CARDIOVASC DIABETOL, V22, DOI 10.1186/s12933-023-01754-2
   Shiwakoti S, 2022, ENVIRON INT, V164, DOI 10.1016/j.envint.2022.107248
   Starling AP, 2019, ENVIRON INT, V131, DOI 10.1016/j.envint.2019.104983
   Sun H, 2022, DIABETES RES CLIN PR, V183, DOI 10.1016/j.diabres.2021.109119
   Sun N, 2023, ENVIRON INT, V171, DOI 10.1016/j.envint.2022.107711
   Sun Q, 2014, ENVIRON HEALTH PERSP, V122, P616, DOI 10.1289/ehp.1307201
   Sun QH, 2009, CIRCULATION, V119, P538, DOI 10.1161/CIRCULATIONAHA.108.799015
   Thompson RC, 2004, SCIENCE, V304, P838, DOI 10.1126/science.1094559
   Tousoulis D, 2014, EUR CARDIOL REV, V9, P37, DOI 10.15420/ecr.2014.9.1.37
   Tuomilehto J, 2003, DIABETES CARE, V26, P61
   Valvi D, 2015, ENVIRON HEALTH PERSP, V123, P1022, DOI 10.1289/ehp.1408887
   Varlamov O, 2015, FRONT ENDOCRINOL, V5, DOI 10.3389/fendo.2014.00241
   Vermeulen R, 2020, SCIENCE, V367, P392, DOI 10.1126/science.aay3164
   Wang B, 2014, EUR J ENDOCRINOL, V171, pR173, DOI 10.1530/EJE-14-0365
   Wang JK, 2020, FOOD CHEM TOXICOL, V135, DOI 10.1016/j.fct.2019.110965
   Wang YY, 2023, FOOD CHEM TOXICOL, V173, DOI 10.1016/j.fct.2023.113642
   Ward-Caviness CK, 2020, AGING-US, V12, P24141, DOI 10.18632/aging.202341
   Ward-Caviness CK, 2016, ONCOTARGET, V7, P74510, DOI 10.18632/oncotarget.12903
   White AJ, 2019, ENVIRON INT, V132, DOI 10.1016/j.envint.2019.105071
   Wu Y, 2021, FRONT ENDOCRINOL, V12, DOI 10.3389/fendo.2021.689079
   Yang YX, 2023, ENVIRON SCI TECHNOL, V57, P10911, DOI 10.1021/acs.est.2c07179
   Yee MSL, 2021, NANOMATERIALS-BASEL, V11, DOI 10.3390/nano11020496
   Zaccardi F, 2017, DIABETOLOGIA, V60, P240, DOI 10.1007/s00125-016-4162-6
   Zheng Z, 2013, J HEPATOL, V58, P148, DOI 10.1016/j.jhep.2012.08.009
   Zuo LZ, 2019, CHEMOSPHERE, V215, P25, DOI 10.1016/j.chemosphere.2018.09.173
NR 120
TC 9
Z9 11
U1 4
U2 12
PU ELSEVIER IRELAND LTD
PI CLARE
PA ELSEVIER HOUSE, BROOKVALE PLAZA, EAST PARK SHANNON, CO, CLARE, 00000,
   IRELAND
SN 1568-1637
EI 1872-9649
J9 AGEING RES REV
JI Ageing Res. Rev.
PD AUG
PY 2024
VL 99
AR 102405
DI 10.1016/j.arr.2024.102405
EA JUL 2024
PG 9
WC Cell Biology; Geriatrics & Gerontology
WE Science Citation Index Expanded (SCI-EXPANDED)
SC Cell Biology; Geriatrics & Gerontology
GA I9O8Y
UT WOS:001333483100001
PM 38971321
OA hybrid
DA 2026-02-13
ER

PT J
AU Jeong, HG
   Park, H
AF Jeong, Hye Gyeong
   Park, Hyuntae
TI Metabolic Disorders in Menopause
SO METABOLITES
LA English
DT Review
DE menopause; metabolic disorder; metabolic syndrome; postmenopause
ID HORMONE-REPLACEMENT THERAPY; WOMENS-HEALTH; POSTMENOPAUSAL WOMEN;
   CARDIOVASCULAR-DISEASE; SARCOPENIC OBESITY; SURGICAL MENOPAUSE; NATURAL
   MENOPAUSE; MIDLIFE WOMEN; RISK-FACTOR; LIFE-STYLE
AB Menopause is an aging process and an important time equivalent to one-third of a woman's lifetime. Menopause significantly increases the risk of cardiometabolic diseases, such as obesity, type 2 diabetes, cardiovascular diseases, non-alcoholic liver disease (NAFLD)/metabolic associated fatty liver disease (MFFLD), and metabolic syndrome (MetS). Women experience a variety of symptoms in the perimenopausal period, and these symptoms are distressing for most women. Many factors worsen a woman's menopausal experience, and controlling these factors may be a strategy to improve postmenopausal women's health. This review aimed to confirm the association between menopause and metabolic diseases (especially MetS), including pathophysiology, definition, prevalence, diagnosis, management, and prevention.
C1 [Jeong, Hye Gyeong; Park, Hyuntae] Korea Univ, Dept Obstet & Gynecol, Coll Med, 73 Inchon Ro, Seoul 02841, South Korea.
   [Jeong, Hye Gyeong] Seoul Natl Univ, Dept Obstet & Gynecol, Coll Med, Seoul 03080, South Korea.
C3 Korea University; Korea University Medicine (KU Medicine); Seoul
   National University (SNU)
RP Park, H (corresponding author), Korea Univ, Dept Obstet & Gynecol, Coll Med, 73 Inchon Ro, Seoul 02841, South Korea.
EM cyberpelvi@korea.ac.kr
RI Jeong, Hye Gyeong/AFR-9190-2022
OI Jeong, Hye Gyeong/0000-0002-8608-748X
CR Alberti KGMM, 2009, CIRCULATION, V120, P1640, DOI 10.1161/CIRCULATIONAHA.109.192644
   Alberti KGMM, 2005, LANCET, V366, P1059, DOI 10.1016/S0140-6736(05)67402-8
   Alberti KGMM, 1998, DIABETIC MED, V15, P539, DOI 10.1002/(SICI)1096-9136(199807)15:7<539::AID-DIA668>3.0.CO;2-S
   AVIS NE, 1991, MATURITAS, V13, P65, DOI 10.1016/0378-5122(91)90286-Y
   Boardman HMP, 2015, COCHRANE DB SYST REV, DOI 10.1002/14651858.CD002229.pub4
   Broekmans FJ, 2009, ENDOCR REV, V30, P465, DOI 10.1210/er.2009-0006
   Canning KL, 2014, J GERONTOL A-BIOL, V69, P87, DOI 10.1093/gerona/glt026
   Canonico M, 2008, BMJ-BRIT MED J, V336, P1227, DOI 10.1136/bmj.39555.441944.BE
   Chen LK, 2014, J AM MED DIR ASSOC, V15, P95, DOI 10.1016/j.jamda.2013.11.025
   Cho GJ, 2008, MENOPAUSE, V15, P524, DOI 10.1097/gme.0b013e3181559860
   Cho YA, 2011, NUTR METAB CARDIOVAS, V21, P893, DOI 10.1016/j.numecd.2010.02.018
   Choi D, 2019, J AM HEART ASSOC, V8, DOI 10.1161/JAHA.119.013471
   Christakis MK, 2020, MENOPAUSE, V27, P999, DOI 10.1097/GME.0000000000001575
   Cleeman JI, 2001, JAMA-J AM MED ASSOC, V285, P2486, DOI 10.1001/jama.285.19.2486
   Anchuelo AC, 2019, PLOS ONE, V14, DOI 10.1371/journal.pone.0216877
   Cruz-Jentoft AJ, 2019, AGE AGEING, V48, P16, DOI 10.1093/ageing/afy169
   Cruz-Jentoft AJ, 2010, AGE AGEING, V39, P412, DOI 10.1093/ageing/afq034
   Davis SR, 2012, CLIMACTERIC, V15, P419, DOI 10.3109/13697137.2012.707385
   DESA U.N., 2019, WORLD POPULATION PRO
   Dorum A, 2008, GYNECOL ONCOL, V109, P377, DOI 10.1016/j.ygyno.2008.02.025
   Drewnowski A, 2005, AM J CLIN NUTR, V82, p265S, DOI 10.1093/ajcn/82.1.265S
   EASL, 2016, OBESITY FACTS, V9, P65, DOI 10.1159/000443344
   Einhorn Daniel, 2003, Endocr Pract, V9, P237
   Eslam M, 2020, J HEPATOL, V73, P202, DOI 10.1016/j.jhep.2020.03.039
   Esteghamati A, 2011, CLIN INVEST MED, V34, pE131, DOI 10.25011/cim.v34i3.15185
   Rubio-Ruiz ME, 2019, INT J MOL SCI, V20, DOI 10.3390/ijms20030647
   Farahmand M, 2022, J ENDOCRINOL INVEST, V45, P69, DOI 10.1007/s40618-021-01616-2
   Farahmand M, 2015, J ENDOCRINOL INVEST, V38, P761, DOI 10.1007/s40618-015-0253-3
   Farahmand M, 2014, CLIMACTERIC, V17, P348, DOI 10.3109/13697137.2013.856400
   Fielding RA, 2011, J AM MED DIR ASSOC, V12, P249, DOI 10.1016/j.jamda.2011.01.003
   Flegal KM, 2010, JAMA-J AM MED ASSOC, V303, P235, DOI 10.1001/jama.2009.2014
   Fouad Y, 2020, LIVER INT, V40, P1254, DOI 10.1111/liv.14478
   Fuh JL, 2006, MATURITAS, V53, P447, DOI 10.1016/j.maturitas.2005.07.009
   Gaspard U, 2009, MATURITAS, V62, P362, DOI 10.1016/j.maturitas.2008.11.026
   GOSDEN RG, 1987, HUM REPROD, V2, P617, DOI 10.1093/oxfordjournals.humrep.a136601
   Grundy SM, 2005, CIRCULATION, V112, P2735, DOI 10.1161/CIRCULATIONAHA.105.169404
   Guthrie JR, 2003, FERTIL STERIL, V79, P1335, DOI 10.1016/S0015-0282(03)00361-3
   Harlow SD, 2012, CLIMACTERIC, V15, P105, DOI [10.3109/13697137.2011.650656, 10.1210/jc.2011-3362, 10.1097/gme.0b013e31824d8f40, 10.1016/j.fertnstert.2012.01.128]
   Heber David, 1996, American Journal of Clinical Nutrition, V64, p472S, DOI 10.1093/ajcn/64.3.472S
   Hetzel L., 2001, The 65 years and over population: 2000
   Hong SH, 2020, MENOPAUSE, V27, P88, DOI 10.1097/GME.0000000000001419
   Hyvärinen M, 2022, INT J OBESITY, V46, P544, DOI 10.1038/s41366-021-01022-x
   Janssen I, 2008, ARCH INTERN MED, V168, P1568, DOI 10.1001/archinte.168.14.1568
   Janssen I, 2015, OBESITY, V23, P488, DOI 10.1002/oby.20974
   Jouyandeh Z, 2013, J DIABETES METAB DIS, V12, DOI 10.1186/2251-6581-12-1
   Kahn HS, 2006, DIABETES CARE, V29, P151, DOI 10.2337/diacare.29.1.151
   Kalyani RR, 2014, LANCET DIABETES ENDO, V2, P819, DOI 10.1016/S2213-8587(14)70034-8
   Karvonen-Gutierrez C, 2016, HEALTHCARE-BASEL, V4, DOI 10.3390/healthcare4030042
   Khalfa A, 2017, INT J GYNECOL OBSTET, V138, P201, DOI 10.1002/ijgo.12206
   Khanam MA, 2011, PLOS ONE, V6, DOI 10.1371/journal.pone.0020259
   Kim JE, 2020, SCI REP-UK, V10, DOI 10.1038/s41598-020-77534-9
   Kim S, 2022, CEPHALALGIA, V42, P376, DOI 10.1177/03331024211044441
   Ko SH, 2020, NUTRIENTS, V12, DOI 10.3390/nu12010202
   Kontis V, 2017, LANCET, V389, P1323, DOI 10.1016/S0140-6736(16)32381-9
   Lin S, 2020, LIVER INT, V40, P2082, DOI 10.1111/liv.14548
   Liu XM, 2015, AGING CELL, V14, P409, DOI 10.1111/acel.12331
   Lobo RA, 2007, MENOPAUSE, V14, P562, DOI 10.1097/gme.0b013e318038d333
   Lonardo A, 2018, J HEPATOL, V68, P335, DOI 10.1016/j.jhep.2017.09.021
   Maessen MFH, 2014, PLOS ONE, V9, DOI 10.1371/journal.pone.0107212
   Magliano DJ, 2006, BJOG-INT J OBSTET GY, V113, P5, DOI 10.1111/j.1471-0528.2005.00797.x
   Mantovani A, 2020, DIGEST LIVER DIS, V52, P1519, DOI 10.1016/j.dld.2020.09.013
   McGown C, 2014, CLIN LIVER DIS, V18, P41, DOI 10.1016/j.cld.2013.09.012
   Meschia M, 2000, MATURITAS, V34, P119, DOI 10.1016/S0378-5122(99)00095-X
   Millen BE, 2006, AM J CLIN NUTR, V84, P434
   Molina-Molina E, 2022, EUR J CLIN INVEST, V52, DOI 10.1111/eci.13731
   Monteleone P, 2018, NAT REV ENDOCRINOL, V14, P199, DOI 10.1038/nrendo.2017.180
   Morley JE, 2011, J AM MED DIR ASSOC, V12, P403, DOI 10.1016/j.jamda.2011.04.014
   Mumusoglu S, 2019, CURR VASC PHARMACOL, V17, P595, DOI 10.2174/1570161116666180904094149
   Muscaritoli M, 2010, CLIN NUTR, V29, P154, DOI 10.1016/j.clnu.2009.12.004
   Neuhouser ML, 2012, METABOLISM, V61, P1572, DOI 10.1016/j.metabol.2012.04.007
   Nishikawa H, 2021, NUTRIENTS, V13, DOI 10.3390/nu13103519
   Nudy M, 2019, IJC HEART VASC, V22, P123, DOI 10.1016/j.ijcha.2019.01.001
   Okeke TC, 2013, ANN MED HEALTH SCI R, V3, P90, DOI 10.4103/2141-9248.109458
   Oliver-Williams C, 2019, HUM REPROD UPDATE, V25, P257, DOI 10.1093/humupd/dmy039
   Pan MJ, 2022, BIOSCI TRENDS, V16, P46, DOI 10.5582/bst.2021.01418
   Park YW, 2003, ARCH INTERN MED, V163, P427, DOI 10.1001/archinte.163.4.427
   Patel S, 2017, J STEROID BIOCHEM, V168, P19, DOI 10.1016/j.jsbmb.2017.01.009
   Phillips NA, 2021, MENOPAUSE, V28, P579, DOI 10.1097/GME.0000000000001728
   Regitz-Zagrosek V, 2006, CLIN RES CARDIOL, V95, P136, DOI 10.1007/s00392-006-0351-5
   Rodriguez-Cano A, 2015, MENOPAUSE, V22, P758, DOI 10.1097/GME.0000000000000400
   Salpeter SR, 2006, DIABETES OBES METAB, V8, P538, DOI 10.1111/j.1463-1326.2005.00545.x
   Santos JL, 2004, NUTRITION, V20, P452, DOI 10.1016/j.nut.2004.01.010
   Sare GM, 2008, EUR HEART J, V29, P2031, DOI 10.1093/eurheartj/ehn299
   Sherwin BB, 2003, ENDOCR REV, V24, P133, DOI 10.1210/er.2001-0016
   Stachowiak G, 2015, MENOPAUSE REV, V14, P59, DOI 10.5114/pm.2015.50000
   Stefanska A, 2015, ADV CLIN CHEM, V72, P1, DOI 10.1016/bs.acc.2015.07.001
   Stenholm S, 2008, CURR OPIN CLIN NUTR, V11, P693, DOI 10.1097/MCO.0b013e328312c37d
   Sternfeld B, 2004, AM J EPIDEMIOL, V160, P912, DOI 10.1093/aje/kwh299
   Studenski SA, 2014, J GERONTOL A-BIOL, V69, P547, DOI 10.1093/gerona/glu010
   Tehrani FR, 2014, EUR J ENDOCRINOL, V171, P199, DOI 10.1530/EJE-14-0094
   Thomson CA, 2016, OBESITY, V24, P1061, DOI 10.1002/oby.21461
   Thurston RC, 2008, AM J EPIDEMIOL, V167, P78, DOI 10.1093/aje/kwm244
   TRELOAR AE, 1974, HUM BIOL, V46, P89
   vanNoord PAH, 1997, FERTIL STERIL, V68, P95, DOI 10.1016/S0015-0282(97)81482-3
   Wamala SP, 1999, DIABETES CARE, V22, P1999, DOI 10.2337/diacare.22.12.1999
   Wilson PWF, 2002, ARCH INTERN MED, V162, P1867, DOI 10.1001/archinte.162.16.1867
   Xu WL, 2016, OBESITY FACTS, V9, P17, DOI 10.1159/000443003
   Yang DC, 2013, PLOS ONE, V8, DOI 10.1371/journal.pone.0062329
   Yang M, 2022, MENOPAUSE, V29, P189, DOI 10.1097/GME.0000000000001899
   Zuo H, 2009, METABOLISM, V58, P1102, DOI 10.1016/j.metabol.2009.04.008
NR 100
TC 84
Z9 101
U1 2
U2 33
PU MDPI
PI BASEL
PA MDPI AG, Grosspeteranlage 5, CH-4052 BASEL, SWITZERLAND
EI 2218-1989
J9 METABOLITES
JI Metabolites
PD OCT
PY 2022
VL 12
IS 10
AR 954
DI 10.3390/metabo12100954
PG 15
WC Biochemistry & Molecular Biology
WE Science Citation Index Expanded (SCI-EXPANDED)
SC Biochemistry & Molecular Biology
GA 5P8NK
UT WOS:000873401100001
PM 36295856
OA Green Submitted, gold
DA 2026-02-13
ER

PT J
AU Tuduri, E
   Soriano, S
   Almagro, L
   Montanya, E
   Alonso-Magdalena, P
   Nadal, A
   Quesada, I
AF Tuduri, Eva
   Soriano, Sergi
   Almagro, Lucia
   Montanya, Eduard
   Alonso-Magdalena, Paloma
   Nadal, Angel
   Quesada, Ivan
TI The pancreatic fi-cell in ageing: Implications in age-related diabetes
SO AGEING RESEARCH REVIEWS
LA English
DT Review
DE Ageing; Insulin secretion; Pancreatic beta -cell function; Pancreatic
   beta -cell mass; Senescence; Diabetes
ID GENOME-WIDE ASSOCIATION; ISLET ENDOCRINE-CELLS; BETA-CELLS;
   INSULIN-RESISTANCE; GLUCOSE-HOMEOSTASIS; EUROPEAN SUBJECTS; DELTA-CELLS;
   DONOR AGE; IN-VIVO; PROLIFERATION
AB The prevalence of type 2 diabetes (T2D) and impaired glucose tolerance (IGT) increases with ageing. T2D generally results from progressive impairment of the pancreatic islets to adapt fi-cell mass and function in the setting of insulin resistance and increased insulin demand. Several studies have shown an age-related decline in peripheral insulin sensitivity. However, a precise understanding of the pancreatic fi-cell response in ageing is still lacking. In this review, we summarize the age-related alterations, adaptations and/or failures of fi-cells at the molecular, morphological and functional levels in mouse and human. Age-associated alterations include processes such as fi-cell proliferation, apoptosis and cell identity that can influence fi-cell mass. Age-related changes also affect fi-cell function at distinct steps including electrical activity, Ca2+ signaling and insulin secretion, among others. We will consider the potential impact of these alterations and those mediated by senescence pathways on fi-cells and their implications in age-related T2D. Finally, given the great diversity of results in the field of fi-cell ageing, we will discuss the sources of this heterogeneity. A better understanding of fi-cell biology during ageing, particularly at older ages, will improve our insight into the contribution of fi-cells to ageassociated T2D and may boost new therapeutic strategies.
C1 [Tuduri, Eva; Soriano, Sergi; Almagro, Lucia; Alonso-Magdalena, Paloma; Nadal, Angel; Quesada, Ivan] Univ Miguel Hernandez, Inst Invest Desarrollo & Innovac Biotecnol Sanitar, Elche, Spain.
   [Tuduri, Eva; Montanya, Eduard; Alonso-Magdalena, Paloma; Nadal, Angel; Quesada, Ivan] Biomed Res Ctr Diabet & Associated Metab Disorders, Madrid, Spain.
   [Tuduri, Eva; Soriano, Sergi] Univ Alicante, Dept Physiol Genet & Microbiol, Alicante, Spain.
   [Montanya, Eduard] Univ Barcelona, Dept Clin Sci, Barcelona, Spain.
   [Montanya, Eduard] Univ Barcelona, Bellvitge Hosp, IDIBELL, Barcelona, Spain.
C3 Universidad Miguel Hernandez de Elche; Universitat d'Alacant; University
   of Barcelona; University of Barcelona; Institut d'Investigacio Biomedica
   de Bellvitge (IDIBELL); Bellvitge University Hospital
RP Tuduri, E; Quesada, I (corresponding author), Univ Miguel Hernandez, Inst Invest Desarrollo & Innovac Biotecnol Sanitar, Elche, Spain.; Tuduri, E; Quesada, I (corresponding author), Biomed Res Ctr Diabet & Associated Metab Disorders, Madrid, Spain.; Tuduri, E (corresponding author), Univ Alicante, Dept Physiol Genet & Microbiol, Alicante, Spain.
EM etuduri@umh.es; ivanq@umh.es
RI Nadal, Angel/G-6721-2014; Quesada, Ivan/P-6541-2014; ALONSO MAGDALENA,
   PALOMA/AAH-2076-2021; Soriano, Sergi/M-5255-2017
OI Nadal, Angel/0000-0003-4178-2152; Montanya, Eduard/0000-0003-2518-9076;
   Quesada, Ivan/0000-0002-9808-514X; ALONSO MAGDALENA,
   PALOMA/0000-0003-1065-5388; Soriano, Sergi/0000-0001-9844-7027
FU Ministerio de Ciencia, Innovacion y Universidades, Agencia Estatal de
   Investigacion, Fondo Europeo de Desarrollo Regional (FEDER); Instituto
   de Salud Carlos III and Generalitat Valenciana [PID2020-117294RB-I00,
   PROMETEO/2020/006, BFU2016-77125-R, PID2020- 113112RB-I00, PI19/00246]
FX This research was supported by grants from the Ministerio de Ciencia,
   Innovacion y Universidades, Agencia Estatal de Investigacion, Fondo
   Europeo de Desarrollo Regional (FEDER), Instituto de Salud Carlos III
   and Generalitat Valenciana: PID2020-117294RB-I00 and PROMETEO/2020/006
   to AN, BFU2016-77125-R to IQ, PID2020- 113112RB-I00 to PAM and
   PI19/00246 to EM. CIBERDEM is an initiative of the Instituto de Salud
   Carlos III.
CR Aguayo-Mazzucato C, 2019, CELL METAB, V30, P129, DOI 10.1016/j.cmet.2019.05.006
   Aguayo-Mazzucato C, 2017, CELL METAB, V25, P898, DOI 10.1016/j.cmet.2017.03.015
   Alejandro EU, 2015, MOL ASPECTS MED, V42, P19, DOI 10.1016/j.mam.2014.12.002
   Almaça J, 2014, P NATL ACAD SCI USA, V111, P17612, DOI 10.1073/pnas.1414053111
   [Anonymous], 2021, International Diabetes Federation, Diabetes Atlas
   Arda HE, 2016, CELL METAB, V23, P909, DOI 10.1016/j.cmet.2016.04.002
   Avrahami D, 2015, CELL METAB, V22, P619, DOI 10.1016/j.cmet.2015.07.025
   Bacos K, 2016, NAT COMMUN, V7, DOI 10.1038/ncomms11089
   Barzilai N, 2012, DIABETES, V61, P1315, DOI 10.2337/db11-1300
   Basu R, 2003, DIABETES, V52, P1738, DOI 10.2337/diabetes.52.7.1738
   Beamish CA, 2017, J ENDOCRINOL, V233, P229, DOI 10.1530/JOE-16-0475
   Bellary S, 2021, NAT REV ENDOCRINOL, V17, P534, DOI 10.1038/s41574-021-00512-2
   Benninger RKP, 2018, DIABETES, V67, P537, DOI 10.2337/dbi17-0040
   Bodogai M, 2018, SCI TRANSL MED, V10, DOI 10.1126/scitranslmed.aat4271
   Bonner-Weir S, 2010, DIABETES, V59, P2340, DOI 10.2337/db10-0084
   Bouwens L, 1997, DIABETOLOGIA, V40, P398, DOI 10.1007/s001250050693
   Briant LJB, 2018, J PHYSIOL-LONDON, V596, P197, DOI 10.1113/JP274581
   Butler AE, 2010, DIABETOLOGIA, V53, P2167, DOI 10.1007/s00125-010-1809-6
   Butler AE, 2003, DIABETES, V52, P102, DOI 10.2337/diabetes.52.1.102
   Chandel NS, 2016, NAT CELL BIOL, V18, P823, DOI 10.1038/ncb3385
   Chang AM, 2003, AM J PHYSIOL-ENDOC M, V284, pE7, DOI 10.1152/ajpendo.00366.2002
   Chang AM, 2006, J CLIN ENDOCR METAB, V91, P3303, DOI 10.1210/jc.2006-0913
   Chen CG, 2017, MOL METAB, V6, P943, DOI 10.1016/j.molmet.2017.06.019
   Chen HN, 2011, NATURE, V478, P349, DOI 10.1038/nature10502
   Chen JY, 2021, EMBO J, V40, DOI 10.15252/embj.2020105242
   Chen XJ, 2009, TRANSPLANTATION, V88, P496, DOI 10.1097/TP.0b013e3181b0d2ee
   Chera S, 2014, NATURE, V514, P503, DOI 10.1038/nature13633
   Chia CW, 2018, CIRC RES, V123, P886, DOI 10.1161/CIRCRESAHA.118.312806
   Chow HM, 2019, NAT NEUROSCI, V22, P1806, DOI 10.1038/s41593-019-0505-1
   Cigliola V, 2013, DIABETES RES CLIN PR, V99, P250, DOI 10.1016/j.diabres.2012.10.016
   Cnop M, 2010, DIABETOLOGIA, V53, P321, DOI 10.1007/s00125-009-1562-x
   Cree LM, 2008, DIABETOLOGIA, V51, P1440, DOI 10.1007/s00125-008-1054-4
   Dai CH, 2017, J CLIN INVEST, V127, P3835, DOI 10.1172/JCI91761
   De Leon ER, 2018, SCI REP-UK, V8, DOI 10.1038/s41598-018-36289-0
   De Tata V, 2014, FRONT ENDOCRINOL, V5, DOI 10.3389/fendo.2014.00138
   Denroche HC, 2021, IMMUN AGEING, V18, DOI 10.1186/s12979-021-00221-4
   Dirice E, 2019, JCI INSIGHT, V4, DOI 10.1172/jci.insight.99576
   Drigo RAE, 2019, CELL METAB, V30, P343, DOI 10.1016/j.cmet.2019.05.010
   Ehrhardt N, 2019, OBESITY, V27, P434, DOI 10.1002/oby.22418
   ELAHI D, 1993, EXP GERONTOL, V28, P393, DOI 10.1016/0531-5565(93)90066-M
   Enge M, 2017, CELL, V171, P321, DOI 10.1016/j.cell.2017.09.004
   Fan RR, 2011, PLOS ONE, V6, DOI 10.1371/journal.pone.0020443
   Ferrannini E, 1996, DIABETES, V45, P947, DOI 10.2337/diabetes.45.7.947
   Flurkey K., 2007, MOUSE BIOMEDICAL RES, P637, DOI DOI 10.1016/B978-012369454-6/50074-1
   Fritsche A, 2002, DIABETES, V51, pS234, DOI 10.2337/diabetes.51.2007.S234
   Garduno-Garcia JD, 2018, J CLIN ENDOCR METAB, V103, P2613, DOI 10.1210/jc.2018-00260
   Gasek NS, 2021, NATURE AGING, V1, P870, DOI 10.1038/s43587-021-00121-8
   Geloneze B, 2014, METABOLISM, V63, P922, DOI 10.1016/j.metabol.2014.04.004
   Gilon P, 2020, J MOL BIOL, V432, P1367, DOI 10.1016/j.jmb.2020.01.004
   Gonzalez A, 2013, ENDOCRINOLOGY, V154, P3515, DOI 10.1210/en.2013-1424
   González-Rodríguez A, 2012, AGING CELL, V11, P284, DOI 10.1111/j.1474-9726.2011.00786.x
   Gregg BE, 2012, J CLIN ENDOCR METAB, V97, P3197, DOI 10.1210/jc.2012-1206
   Gregg T, 2016, DIABETES, V65, P2700, DOI 10.2337/db16-0432
   Hagan C., 2017, When are Mice Considered Old?
   Hales Craig M, 2017, NCHS Data Brief, P1
   Hanley SC, 2010, ENDOCRINOLOGY, V151, P1462, DOI 10.1210/en.2009-1277
   Helman A, 2016, NAT MED, V22, P412, DOI 10.1038/nm.4054
   Henquin JC, 2011, DIABETOLOGIA, V54, P1720, DOI 10.1007/s00125-011-2118-4
   Henquin JC, 2018, PHYSIOL REP, V6, DOI 10.14814/phy2.13646
   Henquin JC, 2017, SCI REP-UK, V7, DOI 10.1038/s41598-017-10296-z
   Hodson DJ, 2013, J CLIN INVEST, V123, P4182, DOI 10.1172/JCI68459
   Ihm SH, 2006, DIABETES, V55, P1361, DOI 10.2337/db05-1333
   Ihm SH, 2007, DIABETES RES CLIN PR, V77, pS150, DOI 10.1016/j.diabres.2007.01.049
   Iozzo P, 1999, J CLIN ENDOCR METAB, V84, P863, DOI 10.1210/jc.84.3.863
   Jackson SJ, 2017, LAB ANIM-UK, V51, P160, DOI 10.1177/0023677216653984
   Janjuha S, 2018, ELIFE, V7, DOI 10.7554/eLife.32965
   Johnston NR, 2016, CELL METAB, V24, P389, DOI 10.1016/j.cmet.2016.06.020
   Kahn SE, 2006, NATURE, V444, P840, DOI 10.1038/nature05482
   Kassem SA, 2000, DIABETES, V49, P1325, DOI 10.2337/diabetes.49.8.1325
   Kehm R, 2018, REDOX BIOL, V15, P387, DOI 10.1016/j.redox.2017.12.015
   Khadra A, 2015, MOL ASPECTS MED, V42, P78, DOI 10.1016/j.mam.2015.01.005
   Kong YH, 2018, DIABETES, V67, P872, DOI 10.2337/db17-1055
   Kong YH, 2016, DIABETOLOGIA, V59, P1579, DOI 10.1007/s00125-016-3967-7
   Krishnamurthy J, 2006, NATURE, V443, P453, DOI 10.1038/nature05092
   Lam CJ, 2019, DIABETES, V68, P963, DOI 10.2337/db18-1293
   Lam CJ, 2018, DIABETES, V67, P674, DOI 10.2337/db17-1114
   LEITER EH, 1988, FASEB J, V2, P2807, DOI 10.1096/fasebj.2.12.3044905
   Levitt HE, 2011, DIABETOLOGIA, V54, P572, DOI 10.1007/s00125-010-1919-1
   Li JY, 2021, NATL SCI REV, V8, DOI 10.1093/nsr/nwaa127
   Li LS, 2014, DIABETES, V63, P4100, DOI 10.2337/db13-1855
   Liew CW, 2009, DIABETES OBES METAB, V11, P21, DOI 10.1111/j.1463-1326.2009.01103.x
   Lyon J, 2016, ENDOCRINOLOGY, V157, P560, DOI 10.1210/en.2015-1562
   Malenfant Jason H, 2019, J Glob Health Rep, V3, DOI [10.29392/joghr.3.e2019045, 10.29392/joghr.3.e2019045]
   Meier JJ, 2008, DIABETES, V57, P1584, DOI 10.2337/db07-1369
   Meier JJ, 2010, EUR J ENDOCRINOL, V162, P559, DOI 10.1530/EJE-09-1053
   Mezza T, 2019, DIABETES, V68, P1121, DOI 10.2337/db18-0856
   Mezza T, 2014, DIABETES, V63, P994, DOI 10.2337/db13-1013
   Midha A, 2021, DIABETES, V70, P1098, DOI 10.2337/db20-0553
   Mihailidou C, 2017, ANTIOXID REDOX SIGN, V27, P185, DOI 10.1089/ars.2016.6671
   Mizukami H, 2014, J DIABETES INVEST, V5, P38, DOI 10.1111/jdi.12118
   Moin AM, 2020, EUR J ENDOCRINOL, V182, P219, DOI 10.1530/EJE-19-0844
   Montanya E, 2000, DIABETES, V49, P1341, DOI 10.2337/diabetes.49.8.1341
   Moreno-Fernandez ME, 2021, NUTR DIABETES, V11, DOI 10.1038/s41387-021-00157-0
   Morimoto A, 2013, DIABETOLOGIA, V56, P1671, DOI 10.1007/s00125-013-2932-y
   Murao N, 2022, MOL METAB, V55, DOI 10.1016/j.molmet.2021.101414
   Ohn JH, 2016, LANCET DIABETES ENDO, V4, P27, DOI 10.1016/S2213-8587(15)00336-8
   Palmer AK, 2021, ENDOCRINOLOGY, V162, DOI 10.1210/endocr/bqab058
   Palmer AK, 2019, DIABETOLOGIA, V62, P1835, DOI 10.1007/s00125-019-4934-x
   Pann P, 2020, METABOLITES, V10, DOI 10.3390/metabo10110472
   Perl S, 2010, J CLIN ENDOCR METAB, V95, pE234, DOI 10.1210/jc.2010-0932
   Petersen KF, 2015, P NATL ACAD SCI USA, V112, P11330, DOI 10.1073/pnas.1514844112
   Rahier J, 2008, DIABETES OBES METAB, V10, P32, DOI 10.1111/j.1463-1326.2008.00969.x
   Ranganath L, 1998, DIABETOLOGIA, V41, P1309, DOI 10.1007/s001250051070
   Rankin MM, 2009, DIABETES, V58, P1365, DOI 10.2337/db08-1198
   Reers C, 2009, EUR J ENDOCRINOL, V160, P185, DOI 10.1530/EJE-08-0596
   Roder ME, 2000, J CLIN ENDOCR METAB, V85, P2275, DOI 10.1210/jc.85.6.2275
   Rorsman P, 2018, NAT REV ENDOCRINOL, V14, P404, DOI 10.1038/s41574-018-0020-6
   Rorsman P, 2018, PHYSIOL REV, V98, P117, DOI 10.1152/physrev.00008.2017
   ROWE JW, 1983, J CLIN INVEST, V71, P1581, DOI 10.1172/JCI110914
   Saisho Y, 2013, DIABETES CARE, V36, P111, DOI 10.2337/dc12-0421
   Salpeter SJ, 2013, DIABETES, V62, P2843, DOI 10.2337/db13-0160
   Santulli G, 2012, DIABETES, V61, P692, DOI 10.2337/db11-1027
   Saxena R, 2007, SCIENCE, V316, P1331, DOI 10.1126/science.1142358
   Scheen AJ, 2005, DIABETES METAB, V31, pS27
   SHIMOKATA H, 1991, DIABETES, V40, P44, DOI 10.2337/diabetes.40.1.44
   Solar M, 2009, DEV CELL, V17, P849, DOI 10.1016/j.devcel.2009.11.003
   Sone H, 2005, DIABETOLOGIA, V48, P58, DOI 10.1007/s00125-004-1605-2
   Stolovich-Rain M, 2012, J BIOL CHEM, V287, P27407, DOI 10.1074/jbc.M112.350736
   Szoke E, 2008, DIABETES CARE, V31, P539, DOI 10.2337/dc07-1443
   Talchai C, 2012, CELL, V150, P1223, DOI 10.1016/j.cell.2012.07.029
   Tamura Y, 2016, AGE, V38, DOI 10.1007/s11357-016-9923-0
   Tian L, 2011, TRANSPL INT, V24, P856, DOI 10.1111/j.1432-2277.2011.01275.x
   Tong X, 2020, DIABETES, V69, P342, DOI 10.2337/db19-0281
   Tudurí E, 2022, J GERONTOL A-BIOL, V77, P405, DOI 10.1093/gerona/glab276
   Walker JT, 2021, ENDOCR REV, V42, P605, DOI 10.1210/endrev/bnab010
   Wang YJ, 2016, CELL METAB, V24, P616, DOI 10.1016/j.cmet.2016.09.007
   Westacott MJ, 2017, DIABETES, V66, P2436, DOI 10.2337/db17-0137
   Wierstra I, 2007, BIOL CHEM, V388, P1257, DOI 10.1515/BC.2007.159
   Wong ESM, 2009, DEV CELL, V17, P142, DOI 10.1016/j.devcel.2009.05.009
   Xin YR, 2016, ENDOCRINOLOGY, V157, P3431, DOI 10.1210/en.2016-1235
   Xiong Y, 2017, DIABETES, V66, P1636, DOI 10.2337/db16-1190
   Xu XB, 2008, CELL, V132, P197, DOI 10.1016/j.cell.2007.12.015
   Yoneda S, 2013, J CLIN ENDOCR METAB, V98, P2053, DOI 10.1210/jc.2012-3832
   Yoshino J, 2011, CELL METAB, V14, P528, DOI 10.1016/j.cmet.2011.08.014
NR 134
TC 43
Z9 48
U1 0
U2 11
PU ELSEVIER IRELAND LTD
PI CLARE
PA ELSEVIER HOUSE, BROOKVALE PLAZA, EAST PARK SHANNON, CO, CLARE, 00000,
   IRELAND
SN 1568-1637
EI 1872-9649
J9 AGEING RES REV
JI Ageing Res. Rev.
PD SEP
PY 2022
VL 80
AR 101674
DI 10.1016/j.arr.2022.101674
PG 11
WC Cell Biology; Geriatrics & Gerontology
WE Science Citation Index Expanded (SCI-EXPANDED)
SC Cell Biology; Geriatrics & Gerontology
GA 3U8AY
UT WOS:000841188700007
PM 35724861
OA Green Submitted, hybrid
DA 2026-02-13
ER

PT J
AU Robertson, L
   Hartley, RC
AF Robertson, Linsey
   Hartley, Richard C.
TI Synthesis of N-arylpyridinium salts bearing a nitrone spin trap
   as potential mitochondria-targeted antioxidants
SO TETRAHEDRON
LA English
DT Article
ID CARBONIC-ANHYDRASE INHIBITORS; ANTI-MRSA CEPHEMS; ALPHA-PHENYL;
   PYRIDINIUM SALTS; DERIVATIVES; OXIDATION; TUMOR; SPECTROSCOPY;
   DYSFUNCTION; AZOMETHINES
AB The generation of excess reactive oxygen species (ROS) in mitochondria is responsible for much of the oxidative stress associated with ageing (aging), and mitochondrial dysfunction is part of the pathology of neurodegeneration and type 2 diabetes, Lipophilic pyridinium ions are known to accumulate in mitochondria and this paper describes a general route for the preparation of nitrone-containing N-arylpyridinium salts having a range of lipophilicities, as potential therapeutic antioxidants. The compatibility of nitrones with the Zincke reaction is the key to their synthesis. Their trapping of carbon-centred radicals and the EPR spectra of the resulting nitroxides are reported. (C) 2009 Elsevier Ltd. All rights reserved.
C1 [Robertson, Linsey; Hartley, Richard C.] Univ Glasgow, Dept Chem, Ctr Chem Res Ageing, WestCHEM, Glasgow G12 8QQ, Lanark, Scotland.
C3 University of Glasgow
RP Hartley, RC (corresponding author), Univ Glasgow, Dept Chem, Ctr Chem Res Ageing, WestCHEM, Glasgow G12 8QQ, Lanark, Scotland.
EM richh@chem.gla.ac.uk
RI Hartley, Richard/OCK-7622-2025
OI Hartley, Richard/0000-0003-1033-5405
FU Wellcome Trust
FX The Wellcome Trust for funding. SPARC and the BBSRC for the purchase of
   the bench-top EPR spectrometer used. Ruth Edge (EPR National Service,
   University of Manchester) for advice on EPR spectra.
CR ABDALLAH MA, 1977, BIOORG CHEM, V6, P157, DOI 10.1016/0045-2068(77)90017-7
   Asanuma T, 2007, CHEM BIODIVERS, V4, P2253, DOI 10.1002/cbdv.200790184
   Bandgar BP, 1998, MONATSH CHEM, V129, P719, DOI 10.1007/PL00013480
   Bardelang D, 2007, CHEM-EUR J, V13, P9344, DOI 10.1002/chem.200700369
   Caldwell ST, 2007, ORG LETT, V9, P3499, DOI 10.1021/ol071285o
   Casey JR, 2004, J MED CHEM, V47, P2337, DOI 10.1021/jm031079w
   Cheng WC, 2002, ORG PREP PROCED INT, V34, P585, DOI 10.1080/00304940209355784
   CLARAMUNT RM, 1981, COLLECT CZECH CHEM C, V46, P584, DOI 10.1135/cccc19810584
   COLLINS RF, 1966, J CHEM SOC C, P2196, DOI 10.1039/j39660002196
   Durand G, 2007, J MED CHEM, V50, P3976, DOI 10.1021/jm0706968
   FATIADI AJ, 1976, SYNTHESIS-STUTTGART, P65
   Floyd RA, 2006, AGING CELL, V5, P51, DOI 10.1111/j.1474-9726.2006.00189.x
   Gamliel A, 2008, FREE RADICAL BIO MED, V44, P1394, DOI 10.1016/j.freeradbiomed.2007.12.028
   Gigmes D, 2006, HELV CHIM ACTA, V89, P2312, DOI 10.1002/hlca.200690215
   Hardy M, 2007, CHEM RES TOXICOL, V20, P1053, DOI 10.1021/tx700101d
   Hardy M, 2007, CHEM COMMUN, P1083, DOI 10.1039/b616076j
   Hay A, 2005, ARCH BIOCHEM BIOPHYS, V435, P336, DOI 10.1016/j.abb.2004.12.030
   Hayakawa K, 2006, J MATER CHEM, V16, P4146, DOI 10.1039/b609760j
   HELMS A, 1992, J AM CHEM SOC, V114, P6227, DOI 10.1021/ja00041a047
   HILL HAO, 1982, CAN J CHEM, V60, P1528, DOI 10.1139/v82-222
   HINTON RD, 1992, J ORG CHEM, V57, P2646, DOI 10.1021/jo00035a020
   Janzen EG, 1996, J BIOCHEM BIOPH METH, V32, P183, DOI 10.1016/0165-022X(96)00008-5
   JANZEN EG, 1979, J AM CHEM SOC, V101, P243, DOI 10.1021/ja00495a053
   JANZEN EG, 1992, FREE RADICAL BIO MED, V12, P169, DOI 10.1016/0891-5849(92)90011-5
   Kearney AM, 2006, ANGEW CHEM INT EDIT, V45, P7803, DOI 10.1002/anie.200602996
   Kim JA, 2008, CIRC RES, V102, P401, DOI 10.1161/CIRCRESAHA.107.165472
   Kim S, 2007, BIOORGAN MED CHEM, V15, P3572, DOI 10.1016/j.bmc.2007.02.033
   Koya K, 1996, CANCER RES, V56, P538
   Lin MT, 2006, NATURE, V443, P787, DOI 10.1038/nature05292
   Martín SE, 2003, TETRAHEDRON LETT, V44, P549, DOI 10.1016/S0040-4039(02)02569-8
   MISIK V, 1995, J PHYS CHEM-US, V99, P3605, DOI 10.1021/j100011a030
   Murphy MP, 2007, ANNU REV PHARMACOL, V47, P629, DOI 10.1146/annurev.pharmtox.47.120505.105110
   Murphy MP, 2003, J BIOL CHEM, V278, P48534, DOI 10.1074/jbc.M308529200
   Nguyen TM, 2007, J ORG CHEM, V72, P5916, DOI 10.1021/jo0707582
   Novgorodov SA, 2005, J BIOL CHEM, V280, P16096, DOI 10.1074/jbc.M411707200
   Ortial S, 2006, J MED CHEM, V49, P2812, DOI 10.1021/jm060027e
   OSZCZAPOWICZ J, 1972, J ORG CHEM, V37, P2799, DOI 10.1021/jo00983a001
   Ozanne A, 2003, ORG LETT, V5, P2903, DOI 10.1021/ol0349965
   Pastorekova S, 2004, BIOORG MED CHEM LETT, V14, P869, DOI 10.1016/j.bmcl.2003.12.029
   Polovka M, 2006, J FOOD NUTR RES, V45, P1
   Rosen G.M., 1999, Free Radicals: Biology and Detection by Spin Trapping
   Rosenau T, 2007, J ORG CHEM, V72, P3268, DOI 10.1021/jo062553j
   Sár CP, 1998, BIOORG MED CHEM LETT, V8, P379, DOI 10.1016/S0960-894X(98)00033-X
   SCHULZE W, 1962, J PRAKT CHEM, V17, P24, DOI 10.1002/prac.19620170105
   SCHULZE W, 1990, PHARMAZIE, V45, P686
   SCHULZE W, 1967, ARZNEI-FORSCHUNG, V17, P605
   Sklavounou E, 2006, BIOCHEM BIOPH RES CO, V347, P420, DOI 10.1016/j.bbrc.2006.06.087
   Springer DM, 2003, BIOORGAN MED CHEM, V11, P265, DOI 10.1016/S0968-0896(02)00336-X
   Springer DM, 2003, BIOORGAN MED CHEM, V11, P281, DOI 10.1016/S0968-0896(02)00335-8
   Springer DR, 2001, BIOORG MED CHEM LETT, V11, P797, DOI 10.1016/S0960-894X(01)00060-9
   Sueishi Y, 2006, ORG BIOMOL CHEM, V4, P896, DOI 10.1039/b515682c
   Swartz HM, 2007, ANTIOXID REDOX SIGN, V9, P1757, DOI 10.1089/ars.2007.1718
   Tidwell T.T., 1990, ORG REACT, V39, P297, DOI [DOI 10.1002/0471264180.OR039.03, 10.1002/0471264180.OR039.03]
   UPJOHN CO, 1960, Patent No. 2930731
   Usuki T, 2006, ORG LETT, V8, P5461, DOI 10.1021/ol062061t
   Viana GHR, 2005, TETRAHEDRON LETT, V46, P7773, DOI 10.1016/j.tetlet.2005.09.036
   Xu YK, 2007, FREE RADICAL RES, V41, P1, DOI 10.1080/10715760600911147
   Yamaguchi I, 2007, TETRAHEDRON LETT, V48, P7778, DOI 10.1016/j.tetlet.2007.09.009
NR 58
TC 34
Z9 37
U1 0
U2 30
PU PERGAMON-ELSEVIER SCIENCE LTD
PI OXFORD
PA THE BOULEVARD, LANGFORD LANE, KIDLINGTON, OXFORD OX5 1GB, ENGLAND
SN 0040-4020
J9 TETRAHEDRON
JI Tetrahedron
PD JUL 4
PY 2009
VL 65
IS 27
BP 5284
EP 5292
DI 10.1016/j.tet.2009.04.083
PG 9
WC Chemistry, Organic
WE Science Citation Index Expanded (SCI-EXPANDED); Index Chemicus (IC)
SC Chemistry
GA 465LX
UT WOS:000267587600020
PM 19693262
OA Green Submitted, hybrid
DA 2026-02-13
ER

PT J
AU Abbatecola, AM
   Bo, M
   Barbagallo, M
   Incalzi, RA
   Pilotto, A
   Bellelli, G
   Maggi, S
   Paolisso, G
AF Abbatecola, Angela Marie
   Bo, Mario
   Barbagallo, Mario
   Incalzi, Raffaele Antonelli
   Pilotto, Alberto
   Bellelli, Giuseppe
   Maggi, Stefania
   Paolisso, Giuseppe
CA Italian Soc Gerontology Geriatrics
TI Severe Hypoglycemia Is Associated With Antidiabetic Oral Treatment
   Compared With Insulin Analogs in Nursing Home Patients With Type 2
   Diabetes and Dementia: Results From the DIMORA Study
SO JOURNAL OF THE AMERICAN MEDICAL DIRECTORS ASSOCIATION
LA English
DT Article
DE Severe hypoglycemia; dementia; insulin analogs; antidiabetic oral
   agents; aging
ID CLINICAL-PRACTICE GUIDELINES; HOC EPIDEMIOLOGIC ANALYSIS; COGNITIVE
   IMPAIRMENT; OLDER-PEOPLE; RISK; ADULTS; HYPERGLYCEMIA; RESIDENTS; CARE
AB Objectives: Severe hypoglycemia is associated with cognitive decline and dementia in older persons with type 2 diabetes. The role of antidiabetic treatments on severe hypoglycemia is unknown in dementia. The aims were to determine the prevalence of severe hypoglycemic events and investigate associations among severe hypoglycemic and specific antidiabetic treatments (classes of oral agents and types of insulin analogs) in a large sample of nursing home patients with diabetes according to dementia status.
   Design: Cross-sectional observational study.
   Setting: A total of 150 nursing homes across Italy.
   Participants: A total of 2258 patients with type 2 diabetes (dementia = 1138, no dementia = 1120).
   Measurements: Diagnosis of dementia before nursing home admission. Data were collected regarding functional status, glycemic control, antidiabetic treatments, comorbidities, and biochemical and clinical measurements. Logistic regression models with severe hypoglycemia as the dependent variable were used to test associations with antidiabetic agents.
   Results: Patients had a mean age (SD) of 82 (8) years, body mass index (BMI) of 25.4 (4.8), fasting plasma glucose (FPG) of 7.5 (3.0) mmol/L, postprandial glucose (PPG) of 10.3 (3.6) mmol/L, HbA1c of 7.1% (54 mmol/L), and impairments in activities of daily living (ADLs) of 3.7 (2.1). Severe hypoglycemia was more prevalent in patients with dementia (18%) compared with patients without dementia (8%). Patients with dementia were older, showed greater ADL impairments, greater number of comorbidities, lower FPG, and higher PPG compared with those without dementia. Adjusted logistic regression models in patients with dementia showed that rapid- and long-acting insulin analogs were associated with reduced odds ratio (OR) (OR 0.333; 95% confidence interval [CI] 0.184-0.602; OR 0.248, 95% CI 0.070 -0.882, respectively), whereas sulphonylureas and combined metformin + sulphonylurea were associated with increased ORs (OR 8.805, 95% CI 4.260-18.201; OR 6.639; 95% CI 3.273-14.710, respectively) of experiencing severe hypoglycemia. No correlations were found in patients without dementia.
   Conclusion: In older nursing home patients with type 2 diabetes, severe hypoglycemia was significantly higher in dementia. Our findings suggest that sulphonylureas should be used with caution, whereas rapid- and long-acting insulin analogs seem safer. (C) 2015 AMDA - The Society for Post-Acute and Long-Term Care Medicine.
C1 [Abbatecola, Angela Marie] Italian Soc Gerontol & Geriatr SIGG, Florence, Italy.
   [Bo, Mario] Univ Turin, San Giovanni Battista Hosp, Dept Med Sci, Geriatr Sect, Turin, Italy.
   [Barbagallo, Mario] Univ Palermo, Dept Internal Med & Med Specialties, Palermo, Italy.
   [Incalzi, Raffaele Antonelli] Dept Geriatr, Rome, Italy.
   [Pilotto, Alberto] St Antonio Hosp, Geriatr Unit, Azienda ULSS, Padua, Italy.
   [Bellelli, Giuseppe] Univ Milano Bicocca, Dept Hlth Sci, Milan, Italy.
   [Bellelli, Giuseppe] S Gerardo Hosp, Acute Geriatr Unit, Monza, Italy.
   [Bellelli, Giuseppe] Milan Ctr Neurosci Neuromi, Milan, Italy.
   [Maggi, Stefania] CNR, Neurosci Inst Aging Branch, Padua, Italy.
   [Paolisso, Giuseppe] Univ Naples 2, Dept Med Surg Neurol Metab & Geriatr Sci, Naples, Italy.
C3 University of Verona; Azienda Ospedaliera Universitaria Integrata
   Verona; University of Turin; A.O.U. Citta della Salute e della Scienza
   di Torino; AOU San Giovanni Battista-Molinette; University of Palermo;
   ULSS 6 Euganea; Ospedale Sant'antonio Padova; University of
   Milano-Bicocca; Fondazione IRCCS San Gerardo dei Tintori; Consiglio
   Nazionale delle Ricerche (CNR); Universita della Campania Vanvitelli
RP Abbatecola, AM (corresponding author), Italian Natl Res Ctr Aging, Sci Direct, Via Santa Margherita 5, I-60124 Ancona, Italy.
EM angela_abbatecola@yahoo.com
RI Abbatecola, Angela Marie/IRY-9646-2023; Bellelli, Giuseppe/H-6443-2019;
   Antonelli Incalzi, Raffaele/G-3978-2012; BARBAGALLO, MARIO/K-4794-2017;
   Paolisso, Giuseppe/AAP-8516-2020
OI Abbatecola, Angela Marie/0000-0001-5522-9257; Bellelli,
   Giuseppe/0000-0001-5430-0947; Antonelli Incalzi,
   Raffaele/0000-0003-2100-2075; BARBAGALLO, MARIO/0000-0002-1349-6530;
   Paolisso, Giuseppe/0000-0002-2137-455X
FU unconditional grant from the research Foundation of Sanofi-Aventis,
   Italy
FX This study was funded by an unconditional grant from the research
   Foundation of Sanofi-Aventis, Italy, to the SIGG.
CR Abbatecola AM, 2006, NEUROLOGY, V67, P235, DOI 10.1212/01.wnl.0000224760.22802.e8
   [Anonymous], 2000, DSM 4 TR DIAGN STAT
   Basso A, 2012, DIABETES RES CLIN PR, V96, pE80, DOI 10.1016/j.diabres.2012.02.026
   Bauduceau B, 2010, DIABETES METAB, V36, pS106, DOI 10.1016/S1262-3636(10)70476-6
   Biessels GJ, 2008, LANCET NEUROL, V7, P184, DOI 10.1016/S1474-4422(08)70021-8
   Bree AJ, 2009, AM J PHYSIOL-ENDOC M, V297, pE194, DOI 10.1152/ajpendo.91041.2008
   Bruce DG, 2008, DIABETOLOGIA, V51, P241, DOI 10.1007/s00125-007-0894-7
   Bruce DG, 2009, DIABETOLOGIA, V52, P1808, DOI 10.1007/s00125-009-1437-1
   Chun A, 2014, J AM GERIATR SOC, V62, P950, DOI 10.1111/jgs.12770
   Cox D, 2002, INT J CLIN PRACT, P20
   Feil DG, 2011, J AM GERIATR SOC, V59, P2263, DOI 10.1111/j.1532-5415.2011.03726.x
   Feinkohl I, 2014, DIABETES CARE, V37, P507, DOI 10.2337/dc13-1384
   Greco D, 2010, EXP CLIN ENDOCR DIAB, V118, P215, DOI 10.1055/s-0029-1241823
   Greenwood CE, 2003, DIABETES CARE, V26, P1961, DOI 10.2337/diacare.26.7.1961
   Heller SR, 2007, DIABETOLOGIA, V50, P1140, DOI 10.1007/s00125-007-0599-y
   Ickowicz E, 2003, J AM GERIATR SOC, V51, pS265
   Inzucchi SE, 2012, DIABETOLOGIA, V55, P1577, DOI 10.1007/s00125-012-2534-0
   KATZ S, 1963, JAMA-J AM MED ASSOC, V185, P914, DOI 10.1001/jama.1963.03060120024016
   Lu FP, 2009, PLOS ONE, V4, DOI 10.1371/journal.pone.0004144
   Miller ME, 2010, BMJ-BRIT MED J, V340, DOI 10.1136/bmj.b5444
   Punthakee Z, 2012, DIABETES CARE, V35, P787, DOI 10.2337/dc11-1855
   Seaquist ER, 2012, DIABETES CARE, V35, P409, DOI 10.2337/dc11-0996
   Sinclair AJ, 2011, DIABETIC MED, V28, P772, DOI 10.1111/j.1464-5491.2011.03320.x
   Sinclair AJ, 2011, DIABETES METAB, V37, pS27, DOI 10.1016/S1262-3636(11)70962-4
   Tseng CL, 2014, JAMA INTERN MED, V174, P259, DOI 10.1001/jamainternmed.2013.12963
   Warren RE, 2005, DIABETES OBES METAB, V7, P493, DOI 10.1111/j.1463-1326.2004.00421.x
   Whitmer RA, 2009, JAMA-J AM MED ASSOC, V301, P1565, DOI 10.1001/jama.2009.460
   Yaffe K, 2013, JAMA INTERN MED, V173, P1300, DOI 10.1001/jamainternmed.2013.6176
NR 28
TC 36
Z9 45
U1 0
U2 6
PU ELSEVIER SCIENCE INC
PI NEW YORK
PA STE 800, 230 PARK AVE, NEW YORK, NY 10169 USA
SN 1525-8610
EI 1538-9375
J9 J AM MED DIR ASSOC
JI J. Am. Med. Dir. Assoc.
PD APR 1
PY 2015
VL 16
IS 4
AR 3490000000
DI 10.1016/j.jamda.2014.12.014
PG 6
WC Geriatrics & Gerontology
WE Science Citation Index Expanded (SCI-EXPANDED)
SC Geriatrics & Gerontology
GA CE6KT
UT WOS:000351946000017
PM 25669671
OA Bronze
DA 2026-02-13
ER

PT J
AU Chen, J
   Ou, YH
   Li, Y
   Hu, SM
   Shao, LW
   Liu, Y
AF Chen, Jie
   Ou, Yuhui
   Li, Yi
   Hu, Shumei
   Shao, Li-Wa
   Liu, Ying
TI Metformin extends C. elegans lifespan through lysosomal
   pathway
SO ELIFE
LA English
DT Article
ID ACTIVATED PROTEIN-KINASE; RAG GTPASES; SIGNAL INTEGRATION; AMPK;
   COMPLEX; MTORC1; TOR; RAGULATOR; NUTRIENT; INHIBITION
AB Metformin, a widely used first-line drug for treatment of type 2 diabetes (T2D), has been shown to extend lifespan and delay the onset of age-related diseases. However, its primary locus of action remains unclear. Using a pure in vitro reconstitution system, we demonstrate that metformin acts through the v-ATPase-Ragulator lysosomal pathway to coordinate mTORC1 and AMPK, two hubs governing metabolic programs. We further show in Caenorhabditis elegans that both v-ATPase-mediated TORC1 inhibition and v-ATPase-AXIN/LKB1-mediated AMPK activation contribute to the lifespan extension effect of metformin. Elucidating the molecular mechanism of metformin regulated healthspan extension will boost its therapeutic application in the treatment of human aging and age-related diseases.
C1 [Chen, Jie; Ou, Yuhui; Li, Yi; Hu, Shumei; Shao, Li-Wa; Liu, Ying] Peking Univ, Inst Mol Med, Peking Tsinghua Ctr Life Sci, State Key Lab Membrane Biol, Beijing, Peoples R China.
   [Chen, Jie; Li, Yi; Hu, Shumei; Shao, Li-Wa] Peking Univ, Acad Adv Interdisciplinary Studies, Beijing, Peoples R China.
C3 Peking University; Peking University
RP Liu, Y (corresponding author), Peking Univ, Inst Mol Med, Peking Tsinghua Ctr Life Sci, State Key Lab Membrane Biol, Beijing, Peoples R China.
EM ying.liu@pku.edu.cn
RI Chen, Jie/LOR-3123-2024
OI Shao, Li-Wa/0009-0007-5347-9368
FU National Natural Science Foundation of China [31422033, 31471381];
   Ministry of Science and Technology of the People's Republic of China
   [2013CB910104]; Young Thousand Talents Plan of China; Peking-Tsinghua
   Center for Life Sciences
FX National Natural Science Foundation of China 31422033 Ying Liu Ministry
   of Science and Technology of the People's Republic of China 2013CB910104
   Ying Liu National Natural Science Foundation of China 31471381 Ying Liu
   Young Thousand Talents Plan of China Ying Liu Peking-Tsinghua Center for
   Life Sciences Ying Liu
CR Anisimov VN, 2008, CELL CYCLE, V7, P2769, DOI 10.4161/cc.7.17.6625
   Bar-Peled L, 2012, CELL, V150, P1196, DOI 10.1016/j.cell.2012.07.032
   Barzilai N, 2016, CELL METAB, V23, P1060, DOI 10.1016/j.cmet.2016.05.011
   Burkewitz K, 2014, CELL METAB, V20, P10, DOI 10.1016/j.cmet.2014.03.002
   Cabreiro F, 2013, CELL, V153, P228, DOI 10.1016/j.cell.2013.02.035
   Cao J, 2014, J BIOL CHEM, V289, P20435, DOI 10.1074/jbc.M114.567271
   De Haes W, 2014, P NATL ACAD SCI USA, V111, pE2501, DOI 10.1073/pnas.1321776111
   Dibble CC, 2013, NAT CELL BIOL, V15, P555, DOI 10.1038/ncb2763
   El-Mir MY, 2000, J BIOL CHEM, V275, P223, DOI 10.1074/jbc.275.1.223
   Foretz M, 2014, CELL METAB, V20, P953, DOI 10.1016/j.cmet.2014.09.018
   Fryer LGD, 2002, J BIOL CHEM, V277, P25226, DOI 10.1074/jbc.M202489200
   Gwinn DM, 2008, MOL CELL, V30, P214, DOI 10.1016/j.molcel.2008.03.003
   Hardie DG, 2012, NAT REV MOL CELL BIO, V13, P251, DOI 10.1038/nrm3311
   Hawley SA, 2002, DIABETES, V51, P2420, DOI 10.2337/diabetes.51.8.2420
   Hawley SA, 1996, J BIOL CHEM, V271, P27879, DOI 10.1074/jbc.271.44.27879
   He L, 2015, CELL METAB, V21, P159, DOI 10.1016/j.cmet.2015.01.003
   Howell JJ, 2017, CELL METAB, V25, P463, DOI 10.1016/j.cmet.2016.12.009
   Huang C, 2004, P NATL ACAD SCI USA, V101, P8084, DOI 10.1073/pnas.0400848101
   Jewell JL, 2013, NAT REV MOL CELL BIO, V14, P133, DOI 10.1038/nrm3522
   Jia K, 2004, DEVELOPMENT, V131, P3897, DOI 10.1242/dev.01255
   Kalender A, 2010, CELL METAB, V11, P390, DOI 10.1016/j.cmet.2010.03.014
   Kim E, 2008, NAT CELL BIOL, V10, P935, DOI 10.1038/ncb1753
   Lapierre LR, 2013, NAT COMMUN, V4, DOI 10.1038/ncomms3267
   Longo VD, 2015, AGING CELL, V14, P497, DOI 10.1111/acel.12338
   Martin-Montalvo A, 2013, NAT COMMUN, V4, DOI 10.1038/ncomms3192
   O'Rourke EJ, 2013, NAT CELL BIOL, V15, P668, DOI 10.1038/ncb2741
   Onken B, 2010, PLOS ONE, V5, DOI 10.1371/journal.pone.0008758
   Owen MR, 2000, BIOCHEM J, V348, P607, DOI 10.1042/0264-6021:3480607
   Perera RM, 2016, ANNU REV CELL DEV BI, V32, P223, DOI 10.1146/annurev-cellbio-111315-125125
   Robida-Stubbs S, 2012, CELL METAB, V15, P713, DOI 10.1016/j.cmet.2012.04.007
   Sancak Y, 2008, SCIENCE, V320, P1496, DOI 10.1126/science.1157535
   Sancak Y, 2010, CELL, V141, P290, DOI 10.1016/j.cell.2010.02.024
   Scarpello JHB, 2003, DIABETES METAB, V29, pS36
   Schmelzle T, 2000, CELL, V103, P253, DOI 10.1016/S0092-8674(00)00117-3
   Settembre C, 2011, SCIENCE, V332, P1429, DOI 10.1126/science.1204592
   Shaw RJ, 2004, P NATL ACAD SCI USA, V101, P3329, DOI 10.1073/pnas.0308061100
   Vellai T, 2003, NATURE, V426, P620, DOI 10.1038/426620a
   Woods A, 2003, CURR BIOL, V13, P2004, DOI 10.1016/j.cub.2003.10.031
   Wu LF, 2016, CELL, V167, P1705, DOI 10.1016/j.cell.2016.11.055
   Zhang CS, 2016, CELL METAB, V24, P521, DOI 10.1016/j.cmet.2016.09.003
   Zhang CS, 2014, CELL METAB, V20, P526, DOI 10.1016/j.cmet.2014.06.014
   Zhang YL, 2013, CELL METAB, V18, P546, DOI 10.1016/j.cmet.2013.09.005
   Zhou GC, 2001, J CLIN INVEST, V108, P1167, DOI 10.1172/JCI200113505
   Zoncu R, 2011, NAT REV MOL CELL BIO, V12, P21, DOI 10.1038/nrm3025
NR 44
TC 153
Z9 180
U1 7
U2 64
PU ELIFE SCIENCES PUBLICATIONS LTD
PI CAMBRIDGE
PA SHERATON HOUSE, CASTLE PARK, CAMBRIDGE, CB3 0AX, ENGLAND
SN 2050-084X
J9 ELIFE
JI eLife
PD OCT 13
PY 2017
VL 6
AR e31268
DI 10.7554/eLife.31268
PG 17
WC Biology
WE Science Citation Index Expanded (SCI-EXPANDED)
SC Life Sciences & Biomedicine - Other Topics
GA FM5UD
UT WOS:000415105400001
PM 29027899
OA Green Submitted, gold
DA 2026-02-13
ER

PT J
AU Bianchi, L
   Zuliani, G
   Volpato, S
AF Bianchi, Lara
   Zuliani, Giovanni
   Volpato, Stefano
TI Physical Disability in the Elderly with Diabetes: Epidemiology and
   Mechanisms
SO CURRENT DIABETES REPORTS
LA English
DT Article
DE Type 2 diabetes; Aging; Epidemiology; Physical disability; Elderly;
   Mechanisms
ID FUNCTIONAL DISABILITY; MOBILITY LIMITATIONS; FAT INFILTRATION; GLYCEMIC
   CONTROL; MUSCLE MASS; RISK-FACTOR; OLDER; GLUCOSE; ASSOCIATION;
   IMPAIRMENTS
AB Diabetes mellitus is a common chronic condition worldwide, especially in the elderly population. Several epidemiologic studies in the last 2 years have consistently associated diabetes with physical disability, a condition that may profoundly affect the quality of life of older people. Although in older people with diabetes, the pathogenesis of functional limitation and disability has not been completely elucidated, it is certainly complex and involves multiple potential pathways. In this narrative review, we described the most recent epidemiologic and clinical evidence supporting the association between diabetes and impaired physical function in older persons focusing on emerging biological mechanisms explaining the excess risk of disability associated with diabetes.
C1 [Bianchi, Lara; Zuliani, Giovanni; Volpato, Stefano] Univ Ferrara, Dept Med Sci, I-44121 Ferrara, Italy.
C3 University of Ferrara
RP Volpato, S (corresponding author), Univ Ferrara, Dept Med Sci, Via Savonarola 9, I-44121 Ferrara, Italy.
EM vlt@unife.it
RI Volpato, Stefano/H-2977-2014
OI Volpato, Stefano/0000-0003-4335-6034; BIANCHI, LUCA/0000-0001-8697-6896;
   Zuliani, Giovanni/0000-0003-0969-3184
CR Amer Diabet Assoc, 2013, DIABETES CARE, V36, P1033, DOI 10.2337/dc12-2625
   Badawi A, 2010, DIABETES METAB SYNDR, V3, P173, DOI 10.2147/DMSO.S9089
   Boyle JP, 2010, POPUL HEALTH METR, V8, DOI 10.1186/1478-7954-8-29
   Brown AF, 2003, J AM GERIATR SOC S, V5, P265
   Cesari M, 2004, J GERONTOL A-BIOL, V59, P242
   Chau PH, 2011, J NUTR HEALTH AGING, V15, P751, DOI 10.1007/s12603-011-0071-z
   Cheng G, 2012, INTERN MED J, V42, P484, DOI 10.1111/j.1445-5994.2012.02758.x
   Chiu CJ, 2011, GERONTOLOGIST, V51, P51, DOI 10.1093/geront/gnq069
   Chiu CJ, 2011, DIABETES RES CLIN PR, V91, P413, DOI 10.1016/j.diabres.2010.12.003
   Andrade FCD, 2012, BMC PUBLIC HEALTH, V12, DOI 10.1186/1471-2458-12-361
   Dybicz SB, 2011, AM J GERIATR PHARMAC, V9, P212, DOI 10.1016/j.amjopharm.2011.05.001
   Fagour C, 2013, DIABETES METAB, V39, P85, DOI 10.1016/j.diabet.2012.09.003
   Fielding RA, 2011, J AM MED DIR ASSOC, V12, P249, DOI 10.1016/j.jamda.2011.01.003
   Fried LP, 1997, J AM GERIATR SOC, V45, P92, DOI 10.1111/j.1532-5415.1997.tb00986.x
   Gerstein HC, 2008, NEW ENGL J MED, V358, P2545, DOI 10.1056/NEJMoa0802743
   Gregg EW, 2002, DIABETES CARE, V25, P61, DOI 10.2337/diacare.25.1.61
   Guralnik JM, 2003, AM J PREV MED, V25, P112, DOI 10.1016/S0749-3797(03)00174-0
   GURALNIK JM, 1993, AM J EPIDEMIOL, V137, P845, DOI 10.1093/oxfordjournals.aje.a116746
   Hiltunen L A, 2001, Cent Eur J Public Health, V9, P22
   Huang ES, 2008, ANN INTERN MED, V149, P11, DOI 10.7326/0003-4819-149-1-200807010-00005
   IJzerman TH, 2012, DIABETES RES CLIN PR, V95, P345, DOI 10.1016/j.diabres.2011.10.026
   International Diabetes Federation (IDF), GLOB BURD DIAB
   Kalyani RR, 2012, J AM GERIATR SOC, V60, P1701, DOI 10.1111/j.1532-5415.2012.04099.x
   Kalyani RR, 2013, J AM GERIATR SOC
   Kuo HK, 2011, DIABETES CARE, V34, P710, DOI 10.2337/dc10-1977
   Launer LJ, 2011, LANCET NEUROL, V10, P969, DOI 10.1016/S1474-4422(11)70188-0
   Leenders M, 2013, J AM MED DIR ASS
   Libby P, 2009, J AM COLL CARDIOL, V54, P2129, DOI 10.1016/j.jacc.2009.09.009
   Malhotra C, 2012, AGING CLIN EXP RES, V24, P56
   Maraldi C, 2007, ARCH INTERN MED, V167, P1137, DOI 10.1001/archinte.167.11.1137
   Martinelli AR, 2013, FOOT, V23, P317
   Martinez-Huedo MA, 2011, DIABETES RES CLIN PR, V94, pE30, DOI 10.1016/j.diabres.2011.07.024
   McDermott MM, 2004, J AM GERIATR SOC, V52, P405, DOI 10.1111/j.1532-5415.2004.52113.x
   Miljkovic-Gacic I, 2008, OBESITY, V16, P1854, DOI 10.1038/oby.2008.280
   Nouwen A, 2010, DIABETOLOGIA, V53, P2480, DOI 10.1007/s00125-010-1874-x
   Palmer RF, 2012, AGE AGEING, V41, P752, DOI 10.1093/ageing/afs106
   Park SW, 2009, DIABETES CARE, V32, P1993, DOI 10.2337/dc09-0264
   Pugh KG, 2002, NEUROBIOL AGING, V23, P421, DOI 10.1016/S0197-4580(01)00319-0
   Rejeski WJ, 2012, NEW ENGL J MED, V366, P1209, DOI 10.1056/NEJMoa1110294
   Schwartz AV, 2008, DIABETES CARE, V31, P391, DOI 10.2337/dc07-1152
   Shaw JA, 1999, DIABETES CARE, V22, P399, DOI 10.2337/diacare.22.3.399
   Turner RC, 1998, LANCET, V352, P854, DOI 10.1016/s0140-6736(98)07037-8
   U.S. Centers for Disease Control and Prevention, 1980, DIAB DAT TRENDS PERC
   Umpierre D, 2011, JAMA-J AM MED ASSOC, V305, P1790, DOI 10.1001/jama.2011.576
   VERBRUGGE LM, 1994, SOC SCI MED, V38, P1, DOI 10.1016/0277-9536(94)90294-1
   Visser M, 2005, J GERONTOL A-BIOL, V60, P324, DOI 10.1093/gerona/60.3.324
   Volpato S, 2002, DIABETES CARE, V25, P678, DOI 10.2337/diacare.25.4.678
   Volpato S, 2012, DIABETES CARE, V35, P1672, DOI 10.2337/dc11-2202
   Volpato S, 2010, CURR DIABETES REV, V6, P134, DOI 10.2174/157339910791162961
   Wang CP, 2011, DIABETES CARE, V34, P268, DOI 10.2337/dc10-1405
   Yau CK, 2012, J AM GERIATR SOC, V60, P1215, DOI 10.1111/j.1532-5415.2012.04041.x
NR 51
TC 33
Z9 47
U1 0
U2 14
PU CURRENT MEDICINE GROUP
PI PHILADELPHIA
PA 400 MARKET STREET, STE 700, PHILADELPHIA, PA 19106 USA
SN 1534-4827
EI 1539-0829
J9 CURR DIABETES REP
JI Curr. Diabetes Rep.
PD DEC
PY 2013
VL 13
IS 6
BP 824
EP 830
DI 10.1007/s11892-013-0424-6
PG 7
WC Endocrinology & Metabolism
WE Science Citation Index Expanded (SCI-EXPANDED)
SC Endocrinology & Metabolism
GA 241SR
UT WOS:000326188500008
PM 24026868
DA 2026-02-13
ER

PT J
AU Mauvais-Jarvis, F
AF Mauvais-Jarvis, Franck
TI Aging, Male Sex, Obesity, and Metabolic Inflammation Create the Perfect
   Storm for COVID-19
SO DIABETES
LA English
DT Article
ID RESPIRATORY SYNDROME CORONAVIRUS; CYTOKINE STORM; DISEASE; MECHANISMS;
   DIMORPHISM; RESPONSES; OUTCOMES; HEALTH
AB Coronavirus disease 2019 (COVID-19) is a novel threat that seems to result from the collusion between a new pandemic of severe acute respiratory syndrome coronavirus 2 (SARS-CoV-2) and an existing pandemic of metabolic disease driven by obesity. This Perspective explores the evolving epidemiological, clinical, biological, and molecular evidence to propose an unfolding paradigm in which old age, chronic metabolic disease (such as obesity, type 2 diabetes, and metabolic syndrome), and male biological sex produce a deadly symbiosis of dysregulated immunometabolism and chronic systemic inflammation that intensifies virally induced hyperinflammation associated with SARS-CoV-2 infection. It is intended to inspire new research directions and stimulate funding in this field.
C1 [Mauvais-Jarvis, Franck] Tulane Univ, Sch Med, Sect Endocrinol & Metab, John W Deming Dept Med, 1430 Tulane Ave, New Orleans, LA 70112 USA.
   [Mauvais-Jarvis, Franck] New Orleans VA Med Ctr, New Orleans, LA 70119 USA.
C3 Tulane University
RP Mauvais-Jarvis, F (corresponding author), Tulane Univ, Sch Med, Sect Endocrinol & Metab, John W Deming Dept Med, 1430 Tulane Ave, New Orleans, LA 70112 USA.; Mauvais-Jarvis, F (corresponding author), New Orleans VA Med Ctr, New Orleans, LA 70119 USA.
EM fmauvais@tulane.edu
OI Mauvais-Jarvis, Franck/0000-0002-0874-0754
FU National Institute of Diabetes and Digestive and Kidney Diseases,
   National Institutes of Health [DK074970, DK107444]; U.S. Department of
   Veterans Affairs Merit Review Award [BX003725]; National Institute of
   Diabetes and Digestive and Kidney Diseases [R01DK074970] Funding Source:
   NIH RePORTER
FX This work was supported by grants from the National Institute of
   Diabetes and Digestive and Kidney Diseases, National Institutes of
   Health (DK074970 and DK107444), and a U.S. Department of Veterans
   Affairs Merit Review Award (BX003725).
CR Alghamdi IG, 2014, INT J GEN MED, V7, P417, DOI 10.2147/IJGM.S67061
   Amar J, 2011, EMBO MOL MED, V3, P559, DOI 10.1002/emmm.201100159
   Bhatraju PK, 2020, NEW ENGL J MED, V382, P2012, DOI 10.1056/NEJMoa2004500
   Blackburn P, 2006, OBESITY, V14, P1747, DOI 10.1038/oby.2006.201
   Blanco-Melo D, 2020, CELL, V181, P1036, DOI 10.1016/j.cell.2020.04.026
   Cariou B, 2020, DIABETOLOGIA, V63, P1500, DOI 10.1007/s00125-020-05180-x
   CDC COVID-19 Response Team, 2020, MMWR-MORBID MORTAL W, V69, P343, DOI [10.15585/mmwr.mm6912e2, 10.15585/mmwr.mm6915e4]
   Chang E, 2018, CURR DIABETES REP, V18, DOI 10.1007/s11892-018-1031-3
   Channappanavar R, 2017, J IMMUNOL, V198, P4046, DOI 10.4049/jimmunol.1601896
   Chen CS, 2016, CELL BIOL TOXICOL, V32, P169, DOI 10.1007/s10565-016-9322-4
   Chen G, 2020, J CLIN INVEST, V130, P2620, DOI 10.1172/JCI137244
   Chousterman BG, 2017, SEMIN IMMUNOPATHOL, V39, P517, DOI 10.1007/s00281-017-0639-8
   Coppé JP, 2008, PLOS BIOL, V6, P2853, DOI 10.1371/journal.pbio.0060301
   Cossrow N, 2004, J CLIN ENDOCR METAB, V89, P2590, DOI 10.1210/jc.2004-0339
   Dagogo-Jack S, 2003, J NATL MED ASSOC, V95, P774
   Drucker DJ, 2020, ENDOCR REV, V41, P457, DOI 10.1210/endrev/bnaa011
   Esser N, 2014, DIABETES RES CLIN PR, V105, P141, DOI 10.1016/j.diabres.2014.04.006
   Franceschi C, 2000, ANN NY ACAD SCI, V908, P244
   Franceschi C, 2007, NUTR REV, V65, pS173, DOI [10.1111/j.1753-4887.2007.tb00358.x, 10.1301/nr.2007.dec.S173-S176]
   Gao F, 2020, DIABETES CARE, V43, pE72, DOI 10.2337/dc20-0682
   Global Health 5050, SEX GEND COVID 19 OV
   Grove KL, 2010, INT J OBESITY, V34, P989, DOI 10.1038/ijo.2010.12
   Guan W, 2020, NEW ENGL J MED, V382, P1708, DOI 10.1056/NEJMoa2002032
   Guo WN, 2020, DIABETES-METAB RES, V36, DOI 10.1002/dmrr.3319
   Hoffmann M, 2020, CELL, V181, P271, DOI 10.1016/j.cell.2020.02.052
   Huang CL, 2020, LANCET, V395, P497, DOI 10.1016/S0140-6736(20)30183-5
   Jeong EK, 2020, OSONG PUBLIC HEALTH, V11, P85
   Karastergiou K, 2017, ADV EXP MED BIOL, V1043, P29, DOI 10.1007/978-3-319-70178-3_3
   Karlberg J, 2004, AM J EPIDEMIOL, V159, P229, DOI 10.1093/aje/kwh056
   Klein SL, 2020, PLOS PATHOG, V16, DOI 10.1371/journal.ppat.1008570
   Klein SL, 2016, NAT REV IMMUNOL, V16, P626, DOI 10.1038/nri.2016.90
   La Cava A, 2004, NAT REV IMMUNOL, V4, P371, DOI 10.1038/nri1350
   Leng ZK, 2020, AGING DIS, V11, P216, DOI 10.14336/AD.2020.0228
   Lighter J, 2020, CLIN INFECT DIS, V71, P896, DOI 10.1093/cid/ciaa415
   Lin BY, 1999, CANCER RES, V59, P4180
   Louisiana Department of Health, 2020, COVID 19
   Lu XX, 2020, NEW ENGL J MED, V382, P1663, DOI 10.1056/NEJMc2005073
   Lumeng CN, 2007, J CLIN INVEST, V117, P175, DOI 10.1172/JCI29881
   Luo P, 2020, J MED VIROL, V92, P814, DOI 10.1002/jmv.25801
   Mauvais-Jarvis F, LANCET
   McGonagle D, 2020, AUTOIMMUN REV, V19, DOI 10.1016/j.autrev.2020.102537
   Mehta P, 2020, LANCET, V395, P1033, DOI 10.1016/S0140-6736(20)30628-0
   Meng YF, 2020, PLOS PATHOG, V16, DOI 10.1371/journal.ppat.1008520
   Mirsoian A, 2014, J EXP MED, V211, P2373, DOI 10.1084/jem.20140116
   Moxley G, 2002, ARTHRITIS RHEUM, V46, P250, DOI 10.1002/1529-0131(200201)46:1<250::AID-ART10064>3.0.CO;2-T
   Nédélec Y, 2016, CELL, V167, P657, DOI 10.1016/j.cell.2016.09.025
   New York State Department of Health, 2020, COVID 19 TRACK
   Onder G, 2020, JAMA-J AM MED ASSOC, V323, P1775, DOI 10.1001/jama.2020.4683
   Peng Y D, 2020, Zhonghua Xin Xue Guan Bing Za Zhi, V48, P450, DOI [10.3760/cma.j.cn112148-20200220-00105, 10.3760/cma.j.cn112148-20200220-00105]
   Petrilli CM, 2020, FACTORS ASS HOSPITAL, DOI 10.1101/2020.04.08.20057794
   Price-Haywood EG, 2020, NEW ENGL J MED, V382, P2534, DOI 10.1056/NEJMsa2011686
   Richardson S, 2020, JAMA-J AM MED ASSOC, V323, P2052, DOI 10.1001/jama.2020.6775
   Riddle MC, 2020, DIABETES CARE, V43, P1378, DOI 10.2337/dci20-0024
   Rockx B, 2009, J VIROL, V83, P7062, DOI 10.1128/JVI.00127-09
   Rosário C, 2013, BMC MED, V11, DOI 10.1186/1741-7015-11-185
   Saltiel AR, 2017, J CLIN INVEST, V127, P1, DOI [10.1172/JCI92035, 10.1172/jci92035]
   Simonnet A, 2020, OBESITY, V28, P1195, DOI 10.1002/oby.22831
   Simons RL, 2018, DEV PSYCHOL, V54, P1993, DOI 10.1037/dev0000511
   Singer K, 2015, J BIOL CHEM, V290, P13250, DOI 10.1074/jbc.M114.634568
   Smits SL, 2010, PLOS PATHOG, V6, DOI 10.1371/journal.ppat.1000756
   Stepanikova I, 2017, AM J PREV MED, V52, pS63, DOI 10.1016/j.amepre.2016.09.026
   Tanaka T, 2016, IMMUNOTHERAPY-UK, V8, P959, DOI 10.2217/imt-2016-0020
   Taubenberger JK, 2006, EMERG INFECT DIS, V12, P15, DOI 10.3201/eid1209.05-0979
   Ubags NDJ, 2016, JCI INSIGHT, V1, DOI 10.1172/jci.insight.82101
   Vasanthakumar A, 2020, NATURE, V579, P581, DOI 10.1038/s41586-020-2040-3
   Watanabe Kaoru, 2019, Allergol Int, V68S, pS3, DOI 10.1016/j.alit.2019.04.002
   Winer DA, 2017, J CLIN INVEST, V127, P33, DOI 10.1172/JCI88879
   Xie JF, 2020, JAMA NETW OPEN, V3, DOI 10.1001/jamanetworkopen.2020.5619
   Ye Q, 2020, J INFECTION, V80, P607, DOI 10.1016/j.jinf.2020.03.037
   Zhang FM, 1997, NATURE, V387, P206, DOI 10.1038/387206a0
   Zhu LH, 2020, CELL METAB, V31, P1068, DOI 10.1016/j.cmet.2020.04.021
   Zimmet P, 2005, J ATHEROSCLER THROMB, V12, P295, DOI 10.5551/jat.12.295
NR 72
TC 124
Z9 139
U1 0
U2 16
PU AMER DIABETES ASSOC
PI ALEXANDRIA
PA 1701 N BEAUREGARD ST, ALEXANDRIA, VA 22311-1717 USA
SN 0012-1797
EI 1939-327X
J9 DIABETES
JI Diabetes
PD SEP
PY 2020
VL 69
IS 9
BP 1857
EP 1863
DI 10.2337/dbi19-0023
PG 7
WC Endocrinology & Metabolism
WE Science Citation Index Expanded (SCI-EXPANDED)
SC Endocrinology & Metabolism
GA NB9VT
UT WOS:000560863400003
PM 32669390
OA Green Submitted, Bronze
DA 2026-02-13
ER

PT J
AU Tavallaie, MS
   Voshtani, R
   Deng, XX
   Qiao, YX
   Jiang, FQ
   Collman, JP
   Fu, L
AF Tavallaie, Mojdeh S.
   Voshtani, Ramouna
   Deng, Xinxian
   Qiao, Yixue
   Jiang, Faqin
   Collman, James P.
   Fu, Lei
TI Moderation of mitochondrial respiration mitigates metabolic syndrome of
   aging
SO PROCEEDINGS OF THE NATIONAL ACADEMY OF SCIENCES OF THE UNITED STATES OF
   AMERICA
LA English
DT Article
DE aging; mitochondria; mitogenesis; metabolic syndrome; cytochrome c
   oxidase
ID ADIPOSE-TISSUE MACROPHAGES; ENERGY-METABOLISM; OBESITY; DYNAMICS; AMPK;
   THERMOGENESIS; ACCUMULATION; RESTRICTION; RESVERATROL; BIOGENESIS
AB Deregulation of mitochondrial dynamics leads to the accumulation of oxidative stress and unhealthy mitochondria; consequently, this accumulation contributes to premature aging and alterations in mitochondria linked to metabolic complications. We postulate that restrained mitochondrial ATP synthesis might alleviate age-associated disorders and extend healthspan in mammals. Herein, we prepared a previously discovered mitochondrial complex IV moderate inhibitor in drinking water and orally administered to standard-diet-fed, wild-type C57BL/6J mice every day for up to 16 mo. No manifestation of any apparent toxicity or deleterious effect on studied mouse models was observed. The impacts of an added inhibitor on a variety of mitochondrial functions were analyzed, such as respiratory activity, mitochondrial bioenergetics, and biogenesis, and a few age-associated comorbidities, including reactive oxygen species (ROS) production, glucose abnormalities, and obesity in mice. It was found that mitochondrial quality, dynamics, and oxidative metabolism were greatly improved, resulting in lean mice with a specific reduction in visceral fat plus superb energy and glucose homeostasis during their aging period compared to the control group. These results strongly suggest that a mild interference in ATP synthesis through moderation of mitochondrial activity could effectively up-regulate mitogenesis, reduce ROS production, and preserve mitochondrial integrity, thereby impeding the onset of metabolic syndrome. We conclude that this inhibitory intervention in mitochondrial respiration rectified the age-related physiological breakdown in mice by protecting mitochondrial function and markedly mitigated certain undesired primary outcomes of metabolic syndrome, such as obesity and type 2 diabetes. This intervention warrants further research on the treatment of metabolic syndrome of aging in humans.
C1 [Tavallaie, Mojdeh S.; Deng, Xinxian; Qiao, Yixue; Jiang, Faqin; Fu, Lei] Shanghai Jiao Tong Univ, Sch Pharm, Shanghai Key Lab Mol Engn Chiral Drugs, Shanghai 200240, Peoples R China.
   [Voshtani, Ramouna] Shanghai Jiao Tong Univ, Sch Life Sci, Dept Genet & Immunol, Shanghai 200240, Peoples R China.
   [Collman, James P.] Stanford Univ, Dept Chem, Stanford, CA 94305 USA.
C3 Shanghai Jiao Tong University; Shanghai Jiao Tong University; Stanford
   University
RP Fu, L (corresponding author), Shanghai Jiao Tong Univ, Sch Pharm, Shanghai Key Lab Mol Engn Chiral Drugs, Shanghai 200240, Peoples R China.; Collman, JP (corresponding author), Stanford Univ, Dept Chem, Stanford, CA 94305 USA.
EM jpc@stanford.edu; leifu@sjtu.edu.cn
OI Qiao, Yixue/0000-0001-9643-7327; Fu, Lei/0000-0002-0802-6446; Voshtani,
   Ramouna/0009-0007-6270-2066; ALRAFATI, HAYA/0009-0000-7565-7507; ,
   Xinxian/0000-0003-4064-8883; Tavallaie, Mojdeh Sonia/0000-0001-7166-2499
CR Alberdi G, 2013, FOOD CHEM, V141, P1530, DOI 10.1016/j.foodchem.2013.03.085
   Alzoghaibi MA, 2014, PLOS ONE, V9, DOI 10.1371/journal.pone.0092214
   Atamna H, 2018, BIOGERONTOLOGY, V19, P171, DOI 10.1007/s10522-018-9746-8
   Balsa E, 2012, CELL METAB, V16, P378, DOI 10.1016/j.cmet.2012.07.015
   Barile CJ, 2012, P NATL ACAD SCI USA, V109, P2539, DOI 10.1073/pnas.1120645109
   Bouchez C, 2019, CELLS-BASEL, V8, DOI 10.3390/cells8040287
   Bournat Juan C, 2010, Curr Opin Endocrinol Diabetes Obes, V17, P446, DOI 10.1097/MED.0b013e32833c3026
   Boutens L, 2016, DIABETOLOGIA, V59, P879, DOI 10.1007/s00125-016-3904-9
   Bratic A, 2013, J CLIN INVEST, V123, P951, DOI 10.1172/JCI64125
   Burkewitz K, 2014, CELL METAB, V20, P10, DOI 10.1016/j.cmet.2014.03.002
   Cantó C, 2018, INT REV CEL MOL BIO, V340, P129, DOI 10.1016/bs.ircmb.2018.05.004
   Cantó C, 2009, CURR OPIN LIPIDOL, V20, P98, DOI 10.1097/MOL.0b013e328328d0a4
   Caspersen CJ, 2012, AM J PUBLIC HEALTH, V102, P1482, DOI 10.2105/AJPH.2011.300616
   Chen D, 2018, INT J MOL SCI, V19, DOI 10.3390/ijms19061547
   Choe SS, 2016, FRONT ENDOCRINOL, V7, DOI 10.3389/fendo.2016.00030
   Choi YK, 2013, MOL CELLS, V36, P279, DOI 10.1007/s10059-013-0169-8
   Ciobanu O, 2017, AGING CELL, V16, P1394, DOI 10.1111/acel.12678
   Finck BN, 2005, CELL METAB, V1, P133, DOI 10.1016/j.cmet.2005.01.006
   Garcia RA, 2016, NUTR METAB, V13, DOI 10.1186/s12986-016-0081-2
   Garg SK, 2014, CRIT REV IMMUNOL, V34, P1, DOI 10.1615/CritRevImmunol.2013006833
   Ghazarian Magar, 2015, Turk Patoloji Derg, V31 Suppl 1, P172, DOI [10.5146/tjpath.2015.01323, 10.5146/tjpath.2015.01323]
   Goodpaster BH, 2013, DIABETES, V62, P1032, DOI 10.2337/db12-1612
   Gunasekaran U, 2011, AGING-US, V3, P565, DOI 10.18632/aging.100350
   Hall BM, 2016, AGING-US, V8, P1294, DOI 10.18632/aging.100991
   Hardie DG, 2014, ANNU REV NUTR, V34, P31, DOI 10.1146/annurev-nutr-071812-161148
   HARMAN D, 1956, J GERONTOL, V11, P298, DOI 10.1093/geronj/11.3.298
   Hemmeryckx B, 2010, ENDOCR J, V57, P925, DOI 10.1507/endocrj.K10E-179
   Jha SK, 2017, BBA-MOL BASIS DIS, V1863, P1132, DOI 10.1016/j.bbadis.2016.06.015
   Johnson SC, 2013, NATURE, V493, P338, DOI 10.1038/nature11861
   Kalyani RR, 2017, DIABETES CARE, V40, P440, DOI 10.2337/dci17-0005
   Kincaid B, 2013, FRONT AGING NEUROSCI, V5, DOI 10.3389/fnagi.2013.00048
   Kregel KC, 2007, AM J PHYSIOL-REG I, V292, pR18, DOI 10.1152/ajpregu.00327.2006
   Kwon Hyokjoon, 2013, Front Endocrinol (Lausanne), V4, P71, DOI 10.3389/fendo.2013.00071
   Lagouge M, 2006, CELL, V127, P1109, DOI 10.1016/j.cell.2006.11.013
   Lahera V, 2017, CURR HYPERTENS REP, V19, DOI 10.1007/s11906-017-0710-9
   Lawless C, 2012, PLOS ONE, V7, DOI 10.1371/journal.pone.0032117
   Lee BC, 2014, BBA-MOL BASIS DIS, V1842, P446, DOI 10.1016/j.bbadis.2013.05.017
   Lee DH, 2018, EXP BIOL MED, V243, P1275, DOI 10.1177/1535370218818161
   Li Q, 2016, CELL DEATH DIFFER, V23, P158, DOI 10.1038/cdd.2015.83
   Liu ZJ, 2007, HORM METAB RES, V39, P489, DOI 10.1055/s-2007-981680
   López-Lluch G, 2017, MECH AGEING DEV, V162, P108, DOI 10.1016/j.mad.2016.12.005
   López-Otín C, 2013, CELL, V153, P1194, DOI 10.1016/j.cell.2013.05.039
   Mackenzie RWA, 2016, J DIABETES RES, V2016, DOI 10.1155/2016/6934937
   Blanquer-Rosselló MM, 2015, J CELL BIOCHEM, V116, P2039, DOI 10.1002/jcb.25158
   Marín-Aguilar F, 2017, INT J MOL SCI, V18, DOI 10.3390/ijms18020288
   McGee WK, 2014, AM J PHYSIOL-ENDOC M, V306, pE1292, DOI 10.1152/ajpendo.00310.2013
   McGuire S, 2012, ADV NUTR, V3, P708, DOI 10.3945/an.112.002733
   Onyango AN, 2018, OXID MED CELL LONGEV, V2018, DOI 10.1155/2018/4321714
   Paradies G, 2017, CELL MOL LIFE SCI, V74, P3897, DOI 10.1007/s00018-017-2619-5
   Pepper DJ, 2016, CRIT CARE, V20, DOI 10.1186/s13054-016-1360-z
   Pyo JO, 2013, NAT COMMUN, V4, DOI 10.1038/ncomms3300
   Rayess H, 2012, INT J CANCER, V130, P1715, DOI 10.1002/ijc.27316
   Rhyu IJ, 2010, NEUROSCIENCE, V167, P1239, DOI 10.1016/j.neuroscience.2010.03.003
   Sebastián D, 2017, TRENDS MOL MED, V23, P201, DOI 10.1016/j.molmed.2017.01.003
   Sharples AP, 2015, AGING CELL, V14, P511, DOI 10.1111/acel.12342
   Shintani H, 2018, NUTRIENTS, V10, DOI 10.3390/nu10121821
   Shpilka T, 2018, NAT REV MOL CELL BIO, V19, P109, DOI 10.1038/nrm.2017.110
   Solinas G, 2017, MOL METAB, V6, DOI 10.1016/j.molmet.2016.12.001
   Tchkonia T, 2010, AGING CELL, V9, P667, DOI 10.1111/j.1474-9726.2010.00608.x
   Thirupathi A, 2017, J PHYSIOL BIOCHEM, V73, P487, DOI 10.1007/s13105-017-0576-y
   Thomas D, 2017, METABOLISM, V72, P120, DOI 10.1016/j.metabol.2017.04.005
   Tullet JMA, 2014, PLOS GENET, V10, DOI 10.1371/journal.pgen.1004109
   Turner K. J., 2019, CELLS, V8, pE73
   Valero T, 2014, CURR PHARM DESIGN, V20, P5507, DOI 10.2174/138161282035140911142118
   Vaughan KL, 2016, GERONTOLOGY, V62, P611, DOI 10.1159/000445800
   Weisberg SP, 2003, J CLIN INVEST, V112, P1796, DOI 10.1172/JCI200319246
   Wu LY, 2018, FRONT PHYSIOL, V9, DOI 10.3389/fphys.2018.00122
   Yamada T, 2018, J VET MED SCI, V80, P1495, DOI 10.1292/jvms.18-0324
   Yoshino J, 2011, CELL METAB, V14, P528, DOI 10.1016/j.cmet.2011.08.014
   Zamboni M, 2014, MECH AGEING DEV, V136, P129, DOI 10.1016/j.mad.2013.11.008
NR 70
TC 53
Z9 56
U1 1
U2 30
PU NATL ACAD SCIENCES
PI WASHINGTON
PA 2101 CONSTITUTION AVE NW, WASHINGTON, DC 20418 USA
SN 0027-8424
EI 1091-6490
J9 P NATL ACAD SCI USA
JI Proc. Natl. Acad. Sci. U. S. A.
PD MAY 5
PY 2020
VL 117
IS 18
BP 9840
EP 9850
DI 10.1073/pnas.1917948117
PG 11
WC Multidisciplinary Sciences
WE Science Citation Index Expanded (SCI-EXPANDED)
SC Science & Technology - Other Topics
GA LK7UR
UT WOS:000531067600035
PM 32303655
OA Green Submitted
DA 2026-02-13
ER

PT J
AU Bermingham, EN
   Young, W
   Butowski, CF
   Moon, CD
   Maclean, PH
   Rosendale, D
   Cave, NJ
   Thomas, DG
AF Bermingham, Emma N.
   Young, Wayne
   Butowski, Christina F.
   Moon, Christina D.
   Maclean, Paul H.
   Rosendale, Douglas
   Cave, Nicholas J.
   Thomas, David G.
TI The Fecal Microbiota in the Domestic Cat (Fells catus) Is
   Influenced by Interactions Between Age and Diet; A Five Year
   Longitudinal Study
SO FRONTIERS IN MICROBIOLOGY
LA English
DT Article
DE dietary format; canned diet; kibbled diet; insulin sensitivity index;
   aging; carnivore; body composition
ID RISK-FACTORS; DIABETES-MELLITUS; PHYSICAL-ACTIVITY; FELINE OBESITY; GUT
   MICROBIOME; GLUCOSE; DOGS; CARBOHYDRATE; PREVALENCE; METABOLISM
AB In humans, aging is associated with changes in the gastrointestinal microbiota; these changes may contribute to the age-related increase in incidence of many chronic diseases, including Type 2 diabetes. The life expectancies of cats are increasing, and they are also exhibiting the same types of diseases. While there are some studies investigating the impacts of diets on gastrointestinal microbiota in young cats, the impacts of aging in older cats has not been explored. We followed a cohort of related kittens, maintained on two commercial diets (kibbled and canned) from weaning (8 weeks) to 5 years of age (260 weeks). We hypothesized that the long-term feeding of specific diet formats would (a) lead to microbial composition changes due to aging, (b) impact body composition, and (c) affect insulin sensitivity in the aging cat. We observed that both diet and age affected fecal microbial composition, and while age correlated with changes in body composition, diet had no effect on body composition. Similarly insulin sensitivity was not affected by age nor diet. 16S rRNA sequencing found unclassified Peptostreptococcaceae were prominent across all ages averaging 21.3% of gene sequence reads and were higher in cats fed canned diets (average of 25.7% of gene sequence reads, vs. 17.0% for kibble-fed cats). Age -related effects on body composition and insulin sensitivity may become apparent as the cats grow older; this study will continue to assess these parameters.
C1 [Bermingham, Emma N.; Young, Wayne; Butowski, Christina F.] AgResearch, Food Nutr & Hlth Team, Palmerston North, New Zealand.
   [Bermingham, Emma N.; Young, Wayne] High Value Nutr Natl Sci Challenge, Auckland, New Zealand.
   [Young, Wayne] Massey Univ, Riddet Inst, Palmerston North, New Zealand.
   [Butowski, Christina F.; Thomas, David G.] Massey Univ, Sch Agr & Environment, Palmerston North, New Zealand.
   [Moon, Christina D.] AgResearch, Rumen Microbiol Team, Palmerston North, New Zealand.
   [Maclean, Paul H.] AgResearch, Bioinformat & Stat Team, Lincoln, New Zealand.
   [Rosendale, Douglas] New Zealand Inst Plant & Food Res Ltd, Food Nutr & Hlth Grp, Food Ind Sci Ctr, Palmerston North, New Zealand.
   [Cave, Nicholas J.] Massey Univ, Sch Vet Sci, Palmerston North, New Zealand.
C3 AgResearch - New Zealand; Massey University; Massey University;
   AgResearch - New Zealand; AgResearch - New Zealand; New Zealand
   Institute for Plant & Food Research Ltd; Massey University
RP Bermingham, EN (corresponding author), AgResearch, Food Nutr & Hlth Team, Palmerston North, New Zealand.; Bermingham, EN (corresponding author), High Value Nutr Natl Sci Challenge, Auckland, New Zealand.
EM emma.bermingham@agresearch.co.nz
RI Cave, Nick/AAQ-9789-2021; Rosendale, Doug/E-4938-2010; Young,
   Wayne/OIS-0620-2025
OI Cave, Nick/0000-0002-6037-5942; Moon, Christina/0000-0001-9692-9559;
   Rosendale, Doug/0000-0001-9561-335X; Maclean, Paul/0000-0001-8898-8276;
   Butowski, Christina/0000-0002-3165-5988; 
FU AgResearch Core Funding [A21247]; Ministry of Business Innovation and
   Employment [C10X1501]; Bombay Petfoods Ltd.; K9 Natural Ltd.; ZiwiPeak
   Ltd.; New Zealand Ministry of Business, Innovation & Employment (MBIE)
   [C10X1501] Funding Source: New Zealand Ministry of Business, Innovation
   & Employment (MBIE)
FX This study was funded by AgResearch Core Funding (A21247) and the
   Ministry of Business Innovation and Employment (C10X1501 including
   financial contributions from Bombay Petfoods Ltd., K9 Natural Ltd., and
   ZiwiPeak Ltd.). The funders did not contribute to study design, analysis
   or interpretation of the results. The authors thank Ms Karin Weidgraaf
   and Ms Margreet Hekman (Massey University) and Ms Halina Stoklosinski
   (Plant & Food Research Ltd.) for technical assistance.
CR Abdel-Moein KA, 2017, J GLOB ANTIMICROB RE, V9, P115, DOI 10.1016/j.jgar.2017.02.011
   [Anonymous], 2015, R LANG ENV STAT COMP
   [Anonymous], 2016 OFF PUBL
   Backus RC, 2010, J ANIM PHYSIOL AN N, V94, pE318, DOI 10.1111/j.1439-0396.2010.01014.x
   Backus RC, 2000, AM J VET RES, V61, P796, DOI 10.2460/ajvr.2000.61.796
   Banfield Pet Hospital, 2016, BANF STAT PET HLTH 2
   Bellows J, 2016, J FELINE MED SURG, V18, P533, DOI 10.1177/1098612X16649523
   Bermingham EN, 2013, J ANIM PHYSIOL AN N, V97, P522, DOI 10.1111/j.1439-0396.2012.01293.x
   Bermingham EN, 2017, PEERJ, V5, DOI 10.7717/peerj.3019
   Bermingham EN, 2013, PLOS ONE, V8, DOI 10.1371/journal.pone.0080992
   Bermingham EN, 2013, MICROBIOLOGYOPEN, V2, P173, DOI 10.1002/mbo3.60
   Bybee SN, 2011, J VET INTERN MED, V25, P856, DOI 10.1111/j.1939-1676.2011.0738.x
   Caporaso JG, 2010, NAT METHODS, V7, P335, DOI 10.1038/nmeth.f.303
   Davies M, 2017, SCI REP-UK, V7, DOI 10.1038/s41598-017-17159-7
   Deng P, 2014, J ANIM SCI, V92, P1271, DOI 10.2527/jas.2013-7235
   Deusch O, 2015, PLOS ONE, V10, DOI 10.1371/journal.pone.0144881
   Feldhahn J R, 1999, J Feline Med Surg, V1, P107, DOI 10.1016/S1098-612X(99)90067-0
   Fischer MM, 2017, BRIT J NUTR, V118, P513, DOI 10.1017/S0007114517002379
   German AJ, 2006, J NUTR, V136, p1940S, DOI 10.1093/jn/136.7.1940S
   González I, 2012, BIODATA MIN, V5, DOI 10.1186/1756-0381-5-19
   Häring T, 2013, J ANIM PHYSIOL AN N, V97, P813, DOI 10.1111/j.1439-0396.2012.01322.x
   Hanning I, 2015, MICROBIOME, V3, DOI 10.1186/s40168-015-0113-6
   Herve M., 2014, AIDEMEMOIRE DIVERSE
   Hoenig M, 2011, AM J PHYSIOL-REG I, V301, pR1798, DOI 10.1152/ajpregu.00342.2011
   Hooda S, 2013, BRIT J NUTR, V109, P1637, DOI 10.1017/S0007114512003479
   Iseppi R, 2015, NEW MICROBIOL, V38, P369
   Jia J, 2011, LETT APPL MICROBIOL, V53, P288, DOI 10.1111/j.1472-765X.2011.03105.x
   Jia J, 2011, FEMS MICROBIOL ECOL, V78, P395, DOI 10.1111/j.1574-6941.2011.01172.x
   Jiang WW, 2015, SCI REP-UK, V5, DOI 10.1038/srep08096
   Kerr KR, 2014, J NUTR SCI, V3, DOI 10.1017/jns.2014.21
   Kumar Manish, 2016, Nutr Healthy Aging, V4, P3, DOI [10.3233/nha-150002, 10.3233/NHA-150002]
   Larsen N, 2010, PLOS ONE, V5, DOI 10.1371/journal.pone.0009085
   Louis P, 2009, FEMS MICROBIOL LETT, V294, P1, DOI 10.1111/j.1574-6968.2009.01514.x
   Masuoka H, 2017, PLOS ONE, V12, DOI 10.1371/journal.pone.0181739
   O'Neill DG, 2016, J VET INTERN MED, V30, P964, DOI 10.1111/jvim.14365
   Öhlund M, 2017, J VET INTERN MED, V31, P29, DOI 10.1111/jvim.14618
   Öhlund M, 2015, J VET INTERN MED, V29, P1342, DOI 10.1111/jvim.13584
   Pascal V, 2017, GUT, V66, P813, DOI 10.1136/gutjnl-2016-313235
   Peachey SE, 1999, GROWTH DEVELOP AGING, V63, P61
   Rajilic-Stojanovic M, 2014, FEMS MICROBIOL REV, V38, P996, DOI 10.1111/1574-6976.12075
   RICHARDSON AJ, 1989, LETT APPL MICROBIOL, V9, P5, DOI 10.1111/j.1472-765X.1989.tb00278.x
   Rowe E, 2015, PREV VET MED, V121, P273, DOI 10.1016/j.prevetmed.2015.07.011
   Russell K, 2000, J SMALL ANIM PRACT, V41, P12, DOI 10.1111/j.1748-5827.2000.tb03129.x
   SCARLETT JM, 1994, INT J OBESITY, V18, pS22
   Suchodolski JS, 2015, PLOS ONE, V10, DOI 10.1371/journal.pone.0127378
   Tarkosova D, 2016, VET MED-CZECH, V61, P295, DOI 10.17221/145/2015-VETMED
   Thomas DG, 2017, J NUTR SCI, V6, DOI 10.1017/jns.2017.9
   Turnbaugh PJ, 2006, NATURE, V444, P1027, DOI 10.1038/nature05414
   VanKreel BK, 1996, J MASS SPECTROM, V31, P108
   Vázquez-Baeza Y, 2016, NAT MICROBIOL, V1, DOI [10.1038/nmicrobiol.2016.177, 10.1038/NMICROBIOL.2016.177]
   Verbrugghe Adronie, 2017, Vet Sci, V4, DOI [10.3390/vetsci4040055, 10.3390/vetsci4040055]
   Verbrugghe A, 2010, BRIT J NUTR, V104, P214, DOI 10.1017/S0007114510000358
   Vogt AH, 2010, J FELINE MED SURG, V12, P43, DOI 10.1016/j.jfms.2009.12.006
   Woodard D, 2014, PLOS ONE, V9, DOI 10.1371/journal.pone.0104152
   Yassour M, 2016, GENOME MED, V8, DOI 10.1186/s13073-016-0271-6
   Young WN, 2016, SCI REP-UK, V6, DOI 10.1038/srep34668
   Young W, 2015, NUTRIENTS, V7, P2109, DOI 10.3390/nu7042109
   Zhang XY, 2013, PLOS ONE, V8, DOI 10.1371/journal.pone.0071108
NR 58
TC 45
Z9 54
U1 1
U2 45
PU FRONTIERS MEDIA SA
PI LAUSANNE
PA AVENUE DU TRIBUNAL FEDERAL 34, LAUSANNE, CH-1015, SWITZERLAND
SN 1664-302X
J9 FRONT MICROBIOL
JI Front. Microbiol.
PD JUN 19
PY 2018
VL 9
AR 1231
DI 10.3389/fmicb.2018.01231
PG 15
WC Microbiology
WE Science Citation Index Expanded (SCI-EXPANDED)
SC Microbiology
GA GJ9AF
UT WOS:000435683000001
PM 29971046
OA Green Submitted, gold
DA 2026-02-13
ER

PT J
AU Raghavan, S
   Malayaperumal, S
   Mohan, V
   Balasubramanyam, M
AF Raghavan, Srividhya
   Malayaperumal, Sarubala
   Mohan, Viswanathan
   Balasubramanyam, Muthuswamy
TI A comparative study on the cellular stressors in mesenchymal stem cells
   (MSCs) and pancreatic β-cells under hyperglycemic milieu
SO MOLECULAR AND CELLULAR BIOCHEMISTRY
LA English
DT Article
DE beta-cell dysfunction; Diabetes; MSCs; Pro-inflammation; Senescence; ER
   stress
ID HEPATIC GLUCOSE; SENESCENCE; METABOLISM; METFORMIN
AB beta-cell dysfunction is a critical determinant for both type 1 diabetes and type 2 diabetes and beta-cells are shown to be highly susceptible to cellular stressors. Mesenchymal stem cells (MSCs) on the other hand are known to have immunomodulatory potential and preferred in clinical applications. However, there is paucity of a comparative study on these cells in relation to several cellular stressors in response to hyperglycemia and this forms the rationale for the present study. INS1 beta-cells and MSCs were subjected to high-glucose treatment without and with Metformin, Lactoferrin, or TUDCA and assessed for stress signaling alterations using gene expression, protein expression, as well as functional read-outs. Compared to the untreated control cells, INS1 beta-cells or MSCs treated with high glucose showed significant increase in mRNA expressions of ER stress, senescence, and proinflammation. This was accompanied by increased miR146a target genes and decreased levels of SIRT1, NRF2, and miR146a in both the cell types. Consistent with the mRNA results, protein expression levels do reflect the same alterations. Notably, the alterations are relatively less extent in MSCs compared to INS1 beta-cells. Interestingly, three different agents, viz., Metformin, Lactoferrin, or TUDCA, were found to overcome the high glucose-induced cellular stresses in a concerted and inter-linked way and restored the proliferation and migration capacity in MSCs as well as normalized the glucose-stimulated insulin secretion in INS1 beta-cells. While our study gives a directionality for potential supplementation of metformin/lactoferrin/TUDCA in optimization protocols of MSCs, we suggest that in vitro preconditioning of MSCs with such factors should be further explored with in-depth investigations to harness and enhance the therapeutic capacity/potential of MSCs.
C1 [Raghavan, Srividhya; Malayaperumal, Sarubala; Mohan, Viswanathan; Balasubramanyam, Muthuswamy] Madras Diabet Res Fdn, Dept Cell & Mol Biol, Dr Mohans Diabet Specialties Ctr, ICMR Ctr Adv Res Diabet, Chennai 600086, Tamil Nadu, India.
   [Balasubramanyam, Muthuswamy] SRM Inst Sci & Technol SRMIST, Med & Hlth Sci MHS, Chennai 603203, Tamil Nadu, India.
C3 Indian Council of Medical Research (ICMR); Madras Diabetes Research
   Foundation; SRM Institute of Science & Technology Chennai
RP Balasubramanyam, M (corresponding author), Madras Diabet Res Fdn, Dept Cell & Mol Biol, Dr Mohans Diabet Specialties Ctr, ICMR Ctr Adv Res Diabet, Chennai 600086, Tamil Nadu, India.; Balasubramanyam, M (corresponding author), SRM Inst Sci & Technol SRMIST, Med & Hlth Sci MHS, Chennai 603203, Tamil Nadu, India.
EM assoc.dean.research.mhs@srmist.edu.in
RI Malayaperumal, Sarubala/KVY-5294-2024; Mohan, Viswanathan/C-2321-2009
OI Balasubramanyam, Muthuswamy/0000-0001-9013-7024; Mohan,
   Viswanathan/0000-0001-5038-6210
FU Indian Council of Medical Research (ICMR), Govt. of India; Council of
   Scientific & Industrial Research (CSIR), New Delhi, India
FX The authors acknowledge partial grant support from the Indian Council of
   Medical Research (ICMR), Govt. of India. Srividhya Raghavan acknowledges
   the Council of Scientific & Industrial Research (CSIR), New Delhi, India
   for her financial assistance as Senior Research Fellowship. The work is
   part of the PhD topic of Srividhya Raghavan from the Madras Diabetes
   Research Foundation--which is affiliated to the University of Madras for
   PhD curriculum.
CR Adaikalakoteswari A, 2005, DIABETIC MED, V22, P1151, DOI 10.1111/j.1464-5491.2005.01574.x
   Alekseenko LL, 2014, CELL STRESS CHAPERON, V19, P355, DOI 10.1007/s12192-013-0463-6
   Alicka M, 2019, J CLIN MED, V8, DOI 10.3390/jcm8060765
   Alipoor B, 2017, INT J MOL CELL MED, V6, P156, DOI 10.22088/acadpub.BUMS.6.3.156
   Balasubramanyam M, 2011, MOL CELL BIOCHEM, V351, P197, DOI 10.1007/s11010-011-0727-3
   Balasubramanyam M, 2014, J OBES METAB RES, V1, P118, DOI DOI 10.4103/2347-9906.134428
   Balasubramanyam M, 2006, TYPE 2 DIABETES S AS, P164
   Bensellam M, 2018, J ENDOCRINOL, V236, pR109, DOI 10.1530/JOE-17-0516
   Brandl A, 2011, EXP CELL RES, V317, P1541, DOI 10.1016/j.yexcr.2011.02.015
   Burova E, 2013, OXID MED CELL LONGEV, V2013, DOI 10.1155/2013/474931
   Cramer C, 2010, STEM CELLS DEV, V19, P1875, DOI 10.1089/scd.2010.0009
   Dingreville F, 2019, DIABETES, V68, P1778, DOI 10.2337/db18-1112
   Ferreira JR, 2018, FRONT IMMUNOL, V9, DOI 10.3389/fimmu.2018.02837
   Ge Q, 2019, J DIABETES RES, V2019, DOI 10.1155/2019/3256060
   Gharibi B, 2012, STEM CELL TRANSL MED, V1, P771, DOI 10.5966/sctm.2010-0031
   Gokulakrishnan K, 2009, MOL CELL BIOCHEM, V324, P173, DOI 10.1007/s11010-008-9996-x
   Gorasia DG, 2015, J PROTEOME RES, V14, P688, DOI 10.1021/pr500643h
   Guan LX, 2015, EXP THER MED, V9, P1623, DOI 10.3892/etm.2015.2339
   Gujral UP, 2013, ANN NY ACAD SCI, V1281, P51, DOI 10.1111/j.1749-6632.2012.06838.x
   Hao HJ, 2013, BIOCHEM BIOPH RES CO, V436, P418, DOI 10.1016/j.bbrc.2013.05.117
   Hao LY, 2019, CURR PROTEIN PEPT SC, V20, P139, DOI 10.2174/1389203719666180514150921
   He Q, 2020, STEM CELL RES THER, V11, DOI 10.1186/s13287-020-01731-6
   He Y, 2018, STEM CELLS, V36, P1045, DOI 10.1002/stem.2823
   Icriverzi M, 2019, MATERIALS, V12, DOI 10.3390/ma12203414
   Jang SG, 2020, RHEUMATOLOGY, V59, P1426, DOI 10.1093/rheumatology/kez631
   Alvaro-Afonso FJ, 2020, ANGIOLOGY, V71, P853, DOI 10.1177/0003319720939467
   Kouroupis D, 2019, TISSUE ENG PART B-RE, V25, P55, DOI [10.1089/ten.teb.2018.0118, 10.1089/ten.TEB.2018.0118]
   Kulkarni AS, 2020, CELL METAB, V32, P15, DOI 10.1016/j.cmet.2020.04.001
   Kusaczuk M, 2019, CELLS-BASEL, V8, DOI 10.3390/cells8121471
   Lee JH, 2019, INT J MOL SCI, V20, DOI 10.3390/ijms20030613
   Lenin R, 2015, J LEUKOCYTE BIOL, V98, P615, DOI 10.1189/jlb.3A1214-609R
   Li N, 2019, AGING-US, V11, P9947, DOI 10.18632/aging.102432
   Li Y, 2017, INT J MOL MED, V39, P775, DOI 10.3892/ijmm.2017.2912
   Lytrivi M, 2020, J MOL BIOL, V432, P1514, DOI 10.1016/j.jmb.2019.09.016
   Mensà E, 2019, MECH AGEING DEV, V180, P1, DOI 10.1016/j.mad.2019.03.001
   Mohan V, 2013, DIABETES TECHNOL THE, V15, P315, DOI 10.1089/dia.2012.0259
   Monickaraj F, 2012, MOL CELL BIOCHEM, V365, P343, DOI 10.1007/s11010-012-1276-0
   Motegi S, 2017, SCI REP-UK, V7, DOI 10.1038/s41598-017-17630-5
   Nakano M, 2020, SCI REP-UK, V10, DOI 10.1038/s41598-020-67460-1
   Oliveri ME, 2019, INT J TEST, V19, P301, DOI 10.1080/15305058.2019.1631024
   Park MJ, 2019, J IMMUNOL, V203, P127, DOI 10.4049/jimmunol.1800006
   Park SY, 2017, J MICROBIOL BIOTECHN, V27, P1877, DOI 10.4014/jmb.1707.07040
   Poitout V, 2008, ENDOCR REV, V29, P351, DOI 10.1210/er.2007-0023
   Sabra Sally, 2020, Int J Biol Macromol, V164, P1046, DOI [10.1016/j.ijbiomac.2020.07.167, 10.1016/j.ijbiomac.2020.07.167]
   Saparov A, 2016, STEM CELLS INT, V2016, DOI 10.1155/2016/3924858
   Sathishkumar C, 2018, HUM GENOMICS, V12, DOI 10.1186/s40246-018-0173-3
   Schäfer R, 2016, TRANSFUS MED HEMOTH, V43, P256, DOI 10.1159/000447458
   Shawky LM, 2019, FOLIA HISTOCHEM CYTO, V57, P127, DOI 10.5603/FHC.a2019.0014
   Shree N, 2016, BIOMED PHARMACOTHER, V84, P1662, DOI 10.1016/j.biopha.2016.10.086
   Si YL, 2012, DIABETES, V61, P1616, DOI 10.2337/db11-1141
   Staimez LR, 2013, DIABETES CARE, V36, P2772, DOI 10.2337/dc12-2290
   Wan SY, 2020, J TISSUE ENG REGEN M, V14, P1581, DOI 10.1002/term.3113
   Xiang E, 2020, STEM CELL RES THER, V11, DOI 10.1186/s13287-020-01852-y
   Xie M, 2017, BIOCHEM BIOPH RES CO, V483, P435, DOI 10.1016/j.bbrc.2016.12.125
   Xu Y, 2019, INT J MOL SCI, V20, DOI 10.3390/ijms20194834
   Yoon YM, 2019, REDOX BIOL, V22, DOI 10.1016/j.redox.2019.101144
   Zhang R, 2013, J NEUROINFLAMM, V10, DOI 10.1186/1742-2094-10-106
   Zhou J, 2018, INT J MOL SCI, V19, DOI 10.3390/ijms19102863
NR 58
TC 8
Z9 8
U1 0
U2 10
PU SPRINGER
PI DORDRECHT
PA VAN GODEWIJCKSTRAAT 30, 3311 GZ DORDRECHT, NETHERLANDS
SN 0300-8177
EI 1573-4919
J9 MOL CELL BIOCHEM
JI Mol. Cell. Biochem.
PD JAN
PY 2021
VL 476
IS 1
BP 457
EP 469
DI 10.1007/s11010-020-03922-4
EA SEP 2020
PG 13
WC Cell Biology
WE Science Citation Index Expanded (SCI-EXPANDED)
SC Cell Biology
GA QD5UX
UT WOS:000574057800001
PM 32997307
DA 2026-02-13
ER

PT J
AU Shan, SK
   Lin, X
   Wu, F
   Li, CC
   Guo, B
   Li, FXZ
   Zheng, MH
   Wang, Y
   Xu, QS
   Lei, LM
   Tang, KX
   Wu, YY
   Duan, JY
   Cao, YC
   Wu, YL
   Tan, CM
   Liu, ZH
   Zhou, ZA
   Liao, XB
   Xu, F
   Yuan, LQ
AF Shan, Su-Kang
   Lin, Xiao
   Wu, Feng
   Li, Chang-Chun
   Guo, Bei
   Li, Fu-Xing-Zi
   Zheng, Ming-Hui
   Wang, Yi
   Xu, Qiu-Shuang
   Lei, Li-Min
   Tang, Ke-Xin
   Wu, Yun-Yun
   Duan, Jia-Yue
   Cao, Ye-Chi
   Wu, Yan-Lin
   Tan, Chang-Ming
   Liu, Zi-Han
   Zhou, Zhi-Ang
   Liao, Xiao-Bo
   Xu, Feng
   Yuan, Ling-Qing
TI Vascular wall microenvironment: Endothelial cells original exosomes
   mediated melatonin-suppressed vascular calcification and vascular ageing
   in a m6A methylation dependent manner
SO BIOACTIVE MATERIALS
LA English
DT Article
DE Melatonin; Vascular calcification; Vascular ageing; Exosomes;
   N6-methyladenosine
ID SMOOTH-MUSCLE-CELLS; ARTERIAL CALCIFICATION; GENE-EXPRESSION; MIRNAS;
   STATE
AB Vascular calcification and vascular ageing are "silent" diseases but are highly prevalent in patients with end stage renal failure and type 2 diabetes, as well as in the ageing population. Melatonin (MT) has been shown to induce cardiovascular protection effects. However, the role of MT on vascular calcification and ageing has not been well- identified. In this study, the aortic transcriptional landscape revealed clues for MT related cell-to-cell communication between endothelial cells (ECs) and vascular smooth muscle cells (VSMCs) in vascular calcification and vascular ageing. Furthermore, we elucidated that it was exosomes that participate in the information transportation from ECs to VSMCs. The exosomes secreted from melatonin-treated ECs (MT-ECs-Exos) inhibited calcification and senescence of VSMCs. Mechanistically, miR-302d-5p was highly enriched in MT-ECs-Exos, while depletion of miR-302d-5p blocked the ability of MT-ECs-Exos to suppress VSMC calcification and senescence. Notably, Wnt3 was a bona fide target of miR-302d-5p and modulated VSMC calcification and senescence. Furthermore, we found that maturation of endothelial derived exosomal miR-302d-5p was promoted by WTAP in an N6-methyladenosine (m6A)-dependent manner. Interestingly, MT alleviated vascular calcification and ageing in 5/6-nephrectomy (5/6 NTP) mice, a chronic kidney disease (CKD) induced vascular calcification and vascular ageing mouse model. MT-ECs-Exos was absorbed by VSMCs in vivo and effectively prevented vascular calcification and ageing in 5/6 NTP mice. ECs-derived miR-302d-5p mediated MT induced anti-calcification and anti- ageing effects in 5/6 NTP mice. Our study suggests that MT-ECs-Exos alleviate vascular calcification and ageing through the miR-302d-5p/Wnt3 signaling pathway, dependent on m6A methylation.
C1 [Shan, Su-Kang; Li, Chang-Chun; Guo, Bei; Li, Fu-Xing-Zi; Zheng, Ming-Hui; Wang, Yi; Xu, Qiu-Shuang; Lei, Li-Min; Tang, Ke-Xin; Wu, Yun-Yun; Duan, Jia-Yue; Cao, Ye-Chi; Wu, Yan-Lin; Xu, Feng; Yuan, Ling-Qing] Cent South Univ, Xiangya Hosp 2, Natl Clin Res Ctr Metab Dis, Dept Metab & Endocrinol, Changsha 410011, Hunan, Peoples R China.
   [Lin, Xiao] Cent South Univ, Xiangya Hosp 2, Dept Radiol, Changsha 410011, Hunan, Peoples R China.
   [Wu, Feng] Cent South Univ, Xiangya Hosp 2, Dept Pathol, Changsha 410011, Peoples R China.
   [Tan, Chang-Ming; Liu, Zi-Han; Zhou, Zhi-Ang; Liao, Xiao-Bo] Cent South Univ, Xiangya Hosp 2, Dept Cardiothorac Surg, Changsha 410011, Peoples R China.
C3 Central South University; Central South University; Central South
   University; Central South University
RP Xu, F; Yuan, LQ (corresponding author), Cent South Univ, Xiangya Hosp 2, Natl Clin Res Ctr Metab Dis, Dept Metab & Endocrinol, Changsha 410011, Hunan, Peoples R China.
EM feng.xu@csu.edu.cn; allenylq@csu.edu.cn
RI wu, yanlin/LRC-6453-2024; Xu, Feng/AAE-6486-2020; Wang,
   Yi/IZE-7930-2023; lei, limin/OCL-7617-2025; Duan, Jiayue/PDY-1611-2025;
   Shan, Su-kang/JFS-7113-2023; Yuan, Ling-Qing/HZL-9093-2023
OI lin, xiao/0000-0002-6039-3630; Xu, Feng/0000-0003-0902-2858; 
FU National Key Research & Development Program [2021YFC2501701]; National
   Natural Science Foundation of China [82370892, 82070910, 82100494,
   82100944, 82470927, 82200869]; National Clinical Key Specialties Main
   Research Projects [2023026]; Natural Science Foundation of Hunan
   Province [2022JJ40721]; Health Research Project in Hunan Province
   [20231696]; Scientific Research Launch Project for new employees of the
   Second Xiangya Hospital of Central South University [7673]
FX This work was supported by National Key Research & Development Program
   (No.2021YFC2501701 to LQY and FX), the National Natural Science
   Foundation of China (No.82370892 and 82070910 to LQY; No.82100494 to FX;
   No.82100944 and No.82470927 to XL; No.82200869 to FW), National Clinical
   Key Specialties Main Research Projects (2023026 to LQY), the Natural
   Science Foundation of Hunan Province (No.2022JJ40721 to FX), the Health
   Research Project in Hunan Province (No.20231696 to XL), and the
   Scientific Research Launch Project for new employees of the Second
   Xiangya Hospital of Central South University (No.7673 to FX).
CR Alarcón CR, 2015, CELL, V162, P1299, DOI 10.1016/j.cell.2015.08.011
   Ali T, 2015, J PINEAL RES, V58, P71, DOI 10.1111/jpi.12194
   Balcells M, 2010, CIRCULATION, V121, P2192, DOI 10.1161/CIRCULATIONAHA.109.877282
   Boyer MJ, 2020, J EXTRACELL VESICLES, V9, DOI 10.1080/20013078.2020.1781427
   Chou EL, 2022, ARTERIOSCL THROM VAS, V42, P1355, DOI 10.1161/ATVBAHA.122.317953
   Dorn LE, 2019, CIRCULATION, V139, P533, DOI 10.1161/CIRCULATIONAHA.118.036146
   Ellison TJ, 2023, Extracellular Vesicle, V2, P100019, DOI [10.1016/j.vesic.2022.100019, https://doi.org/10.1016/j.vesic.2022.100019, DOI 10.1016/J.VESIC.2022.100019, 10.1016/j.vesic.2022.100019]
   Fabbiano F, 2020, J EXTRACELL VESICLES, V10, DOI 10.1002/jev2.12043
   Gao XQ, 2020, NAT CELL BIOL, V22, P1319, DOI 10.1038/s41556-020-0576-y
   Garcia-Martin R, 2022, NATURE, V601, P446, DOI 10.1038/s41586-021-04234-3
   Guo B, 2022, J NANOBIOTECHNOL, V20, DOI 10.1186/s12951-022-01529-z
   Hu L, 2023, REDOX BIOL, V61, DOI 10.1016/j.redox.2023.102638
   Hu YH, 2001, ARTERIOSCL THROM VAS, V21, P1275, DOI 10.1161/hq0801.093658
   Isaac R, 2021, CELL METAB, V33, P1744, DOI 10.1016/j.cmet.2021.08.006
   Kamerkar S, 2017, NATURE, V546, P498, DOI 10.1038/nature22341
   Kumari R, 2022, CARDIOVASC RES, V118, P1680, DOI 10.1093/cvr/cvab160
   Lanzer P, 2021, J AM COLL CARDIOL, V78, P1145, DOI 10.1016/j.jacc.2021.06.049
   Li FXZ, 2023, J NANOBIOTECHNOL, V21, DOI 10.1186/s12951-023-01985-1
   Li S, 2019, CELL BIOSCI, V9, DOI 10.1186/s13578-018-0263-x
   Lin X, 2022, CELL DEATH DIS, V13, DOI 10.1038/s41419-022-05064-5
   Lin X, 2021, FRONT CELL DEV BIOL, V8, DOI 10.3389/fcell.2020.618228
   Lin X, 2019, LIFE SCI, V232, DOI 10.1016/j.lfs.2019.116582
   Lin X, 2018, ENDOCRINOLOGY, V159, P2905, DOI 10.1210/en.2018-00320
   Lindman BR, 2021, JAMA CARDIOL, V6, P993, DOI 10.1001/jamacardio.2021.2082
   Liu J, 2020, SCIENCE, V367, P580, DOI 10.1126/science.aay6018
   Mathiyalagan P, 2019, CIRCULATION, V139, P518, DOI 10.1161/CIRCULATIONAHA.118.033794
   Mohanta SK, 2022, NATURE, V605, P152, DOI 10.1038/s41586-022-04673-6
   Onnis C, 2024, CIRCULATION, V149, P251, DOI 10.1161/CIRCULATIONAHA.123.065657
   Popowski Kristen D, 2022, Extracell Vesicle, V1, P100002, DOI [10.1016/j.vesic.2022.100002, 10.1016/j.vesic.2022.100002]
   Qiao K., 2023, Extracellular Vesicle, V2
   Rashdan NA, 2020, J BONE MINER RES, V35, P357, DOI 10.1002/jbmr.3888
   Roundtree IA, 2017, CELL, V169, P1187, DOI 10.1016/j.cell.2017.05.045
   Rutsch F, 2021, ARTERIOSCL THROM VAS, V41, P35, DOI 10.1161/ATVBAHA.120.315577
   Sahoo S, 2021, CIRCULATION, V143, P1426, DOI 10.1161/CIRCULATIONAHA.120.049254
   Santulli G, 2014, J CLIN INVEST, V124, P4102, DOI 10.1172/JCI76069
   Simonson B, 2023, CELL REP, V42, DOI 10.1016/j.celrep.2023.112086
   Spanos Michail, 2023, Extracell Vesicle, V2, DOI [10.1016/j.vesic.2023.100025, 10.1016/j.vesic.2023.100025]
   Thomou T, 2017, NATURE, V542, P450, DOI 10.1038/nature21365
   Wang C, 2019, NAT COMMUN, V10, DOI 10.1038/s41467-019-09174-1
   Wei JB, 2022, SCIENCE, V376, P968, DOI 10.1126/science.abe9582
   Wei ZY, 2017, NAT COMMUN, V8, DOI 10.1038/s41467-017-01196-x
   Wu JY, 2019, BIOMATERIALS, V206, P87, DOI 10.1016/j.biomaterials.2019.03.022
   Wu YL, 2023, SIGNAL TRANSDUCT TAR, V8, DOI 10.1038/s41392-023-01333-7
   Wu YY, 2022, FRONT CARDIOVASC MED, V9, DOI 10.3389/fcvm.2022.912358
   Xu F, 2019, CLIN SCI, V133, P1387, DOI 10.1042/CS20190099
   Xu F, 2022, FRONT CELL DEV BIOL, V10, DOI 10.3389/fcell.2022.774363
   Xu F, 2020, J PINEAL RES, V68, DOI 10.1111/jpi.12631
   Xu F, 2019, AGING-US, V11, P8760, DOI 10.18632/aging.102251
   Yang F, 2018, CIRCULATION, V137, P1824, DOI 10.1161/CIRCULATIONAHA.117.027799
   Ying W, 2021, CELL METAB, V33, P781, DOI 10.1016/j.cmet.2020.12.019
   Ying W, 2017, CELL, V171, P372, DOI 10.1016/j.cell.2017.08.035
   Yu LM, 2021, J PINEAL RES, V70, DOI 10.1111/jpi.12698
   Zhang JY, 2020, CARDIOVASC RES, V116, P2156, DOI 10.1093/cvr/cvz312
   Zhang Y, 2022, Extracellular Vesicle, V1, P100017, DOI [10.1016/j.vesic.2022.100017, 10.1016/j.vesic.2022.100017, DOI 10.1016/J.VESIC.2022.100017]
   Zheng B, 2017, MOL THER, V25, P1279, DOI 10.1016/j.ymthe.2017.03.031
   Zheng MH, 2023, J NANOBIOTECHNOL, V21, DOI 10.1186/s12951-023-02000-3
NR 56
TC 12
Z9 12
U1 15
U2 41
PU KEAI PUBLISHING LTD
PI BEIJING
PA 16 DONGHUANGCHENGGEN NORTH ST, Building 5, Room 411, BEIJING, DONGCHENG
   DISTRICT 100009, PEOPLES R CHINA
EI 2452-199X
J9 BIOACT MATER
JI Bioact. Mater.
PD DEC
PY 2024
VL 42
BP 52
EP 67
DI 10.1016/j.bioactmat.2024.08.021
PG 16
WC Engineering, Biomedical; Materials Science, Biomaterials
WE Science Citation Index Expanded (SCI-EXPANDED)
SC Engineering; Materials Science
GA G7E2R
UT WOS:001318219200001
PM 39280584
OA Green Submitted, gold
DA 2026-02-13
ER

PT J
AU De Fano, M
   Bartolini, D
   Tortoioli, C
   Vermigli, C
   Malara, M
   Galli, F
   Murdolo, G
AF De Fano, Michelatonio
   Bartolini, Desiree
   Tortoioli, Cristina
   Vermigli, Cristiana
   Malara, Massimo
   Galli, Francesco
   Murdolo, Giuseppe
TI Adipose Tissue Plasticity in Response to Pathophysiological Cues: A
   Connecting Link between Obesity and Its Associated Comorbidities
SO INTERNATIONAL JOURNAL OF MOLECULAR SCIENCES
LA English
DT Review
DE adipose tissue; adipose precursor cells; obesity; senescence; oxidative
   stress; type 2 diabetes; cardiovascular disease
ID PEROXIDATION BY-PRODUCTS; LIPID-PEROXIDATION; INSULIN-RESISTANCE;
   OXIDATIVE STRESS; ADIPOCYTE DIFFERENTIATION; METABOLICALLY HEALTHY;
   HYPERTROPHIC OBESITY; SKELETAL-MUSCLE; GENE-EXPRESSION; PREADIPOCYTE
   DIFFERENTIATION
AB Adipose tissue (AT) is a remarkably plastic and active organ with functional pleiotropism and high remodeling capacity. Although the expansion of fat mass, by definition, represents the hallmark of obesity, the dysregulation of the adipose organ emerges as the forefront of the link between adiposity and its associated metabolic and cardiovascular complications. The dysfunctional fat displays distinct biological signatures, which include enlarged fat cells, low-grade inflammation, impaired redox homeostasis, and cellular senescence. While these events are orchestrated in a cell-type, context-dependent and temporal manner, the failure of the adipose precursor cells to form new adipocytes appears to be the main instigator of the adipose dysregulation, which, ultimately, poses a deleterious milieu either by promoting ectopic lipid overspill in non-adipose targets (i.e., lipotoxicity) or by inducing an altered secretion of different adipose-derived hormones (i.e., adipokines and lipokines). This "adipocentric view" extends the previous "expandability hypothesis", which implies a reduced plasticity of the adipose organ at the nexus between unhealthy fat expansion and the development of obesity-associated comorbidities. In this review, we will briefly summarize the potential mechanisms by which adaptive changes to variations of energy balance may impair adipose plasticity and promote fat organ dysfunction. We will also highlight the conundrum with the perturbation of the adipose microenvironment and the development of cardio-metabolic complications by focusing on adipose lipoxidation, inflammation and cellular senescence as a novel triad orchestrating the conspiracy to adipose dysfunction. Finally, we discuss the scientific rationale for proposing adipose organ plasticity as a target to curb/prevent adiposity-linked cardio-metabolic complications.
C1 [De Fano, Michelatonio; Tortoioli, Cristina; Vermigli, Cristiana; Malara, Massimo; Murdolo, Giuseppe] Azienda Ospedaliera Santa Maria Misericordia, Dept Internal Med Endocrinol & Metabolism, Osped Perugia, Piazzale Gambuli, I-06081 Perugia, Italy.
   [Bartolini, Desiree; Galli, Francesco] Univ Perugia, Dept Pharmaceut Sci, Human Anat Lab, I-06132 Perugia, Italy.
C3 University of Perugia; Azienda Ospedaliera di Perugia; Hospital Santa
   Maria della Misericordia; University of Perugia
RP Murdolo, G (corresponding author), Azienda Ospedaliera Santa Maria Misericordia, Dept Internal Med Endocrinol & Metabolism, Osped Perugia, Piazzale Gambuli, I-06081 Perugia, Italy.
EM michelantonio.defano@libero.it; desiree.bartolini@unipg.it;
   cristinatortoioli@libero.it; cri.vermigli@gmail.com;
   massimo.malara9@gmail.com; francesco.galli@unipg.it; gmurdolo@tiscali.it
RI Bartolini, Desirée/K-5319-2016; Galli, Francesco/K-5048-2016; Murdolo,
   Giuseppe/I-1812-2012
OI Bartolini, Desirée/0000-0003-3849-757X; Galli,
   Francesco/0000-0003-3626-051X; 
FU Fondazione Cassa di Risparmio di Perugia [10,435, 2019.0320, 2021.0339]
FX This research was funded by Fondazione Cassa di Risparmio di Perugia
   "Settore Ricerca Scientifica e Tecnologica 2019: Invecchiamento. Cura e
   prevenzione della fragilita: aspetti biologici, fisiopatologici e
   problematiche cliniche"; project ID #10,435, grant number "2019.0320"
   and by grant number 20420 (2021.0339).
CR Ademowo OS, 2017, BIOGERONTOLOGY, V18, P859, DOI 10.1007/s10522-017-9710-z
   Afshin A, 2017, NEW ENGL J MED, V377, P13, DOI [10.1056/NEJMoa1614362, 10.1016/j.chemosphere.2024.142151]
   Almanzar N, 2020, NATURE, V583, P590, DOI 10.1038/s41586-020-2496-1
   Andersson CX, 2008, DIABETES-METAB RES, V24, P595, DOI 10.1002/dmrr.889
   Arner E, 2010, DIABETES, V59, P105, DOI 10.2337/db09-0942
   Arner P, 2011, PLOS ONE, V6, DOI 10.1371/journal.pone.0018284
   Asterholm IW, 2014, CELL METAB, V20, P103, DOI 10.1016/j.cmet.2014.05.005
   Blüher M, 2010, CURR OPIN LIPIDOL, V21, P38, DOI 10.1097/MOL.0b013e3283346ccc
   Bost F, 2005, BIOCHIMIE, V87, P51, DOI 10.1016/j.biochi.2004.10.018
   Brown AJ, 1997, J LIPID RES, V38, P1730
   Brownlee M, 2001, NATURE, V414, P813, DOI 10.1038/414813a
   Burton DGA, 2018, BIOGERONTOLOGY, V19, P447, DOI 10.1007/s10522-018-9763-7
   Caleyachetty R, 2017, J AM COLL CARDIOL, V70, P1429, DOI 10.1016/j.jacc.2017.07.763
   Cao HM, 2008, CELL, V134, P933, DOI 10.1016/j.cell.2008.07.048
   Chen YW, 2015, P NATL ACAD SCI USA, V112, pE4556, DOI 10.1073/pnas.1506954112
   Christodoulides C, 2009, TRENDS ENDOCRIN MET, V20, P16, DOI 10.1016/j.tem.2008.09.002
   Chui PC, 2005, J CLIN INVEST, V115, P2244, DOI 10.1172/JCI24130
   Cinti S, 2012, DIS MODEL MECH, V5, P588, DOI 10.1242/dmm.009662
   Craveiro V, 2021, NUTR METAB CARDIOVAS, V31, P455, DOI 10.1016/j.numecd.2020.10.001
   CURZIO M, 1987, BIOMED PHARMACOTHER, V41, P304
   Cypess AM, 2022, NEW ENGL J MED, V386, P768, DOI 10.1056/NEJMra2032804
   Danforth E Jr, 2000, NAT GENET, V26, P13, DOI 10.1038/79111
   Demozay D, 2004, J BIOL CHEM, V279, P6261, DOI 10.1074/jbc.M312062200
   Demozay D, 2008, DIABETES, V57, P1216, DOI 10.2337/db07-0389
   Descamps S, 2008, CELL TISSUE RES, V332, P299, DOI 10.1007/s00441-008-0574-z
   Després JP, 2006, NATURE, V444, P881, DOI 10.1038/nature05488
   Dubois SG, 2006, OBESITY, V14, P1543, DOI 10.1038/oby.2006.178
   Elrayess MA, 2017, FREE RADICAL BIO MED, V104, P129, DOI 10.1016/j.freeradbiomed.2017.01.015
   Endo K, 2008, DIABETES RES CLIN PR, V80, P63, DOI 10.1016/j.diabres.2007.10.023
   Ferderbar S, 2007, DIABETES-METAB RES, V23, P35, DOI 10.1002/dmrr.645
   Fève B, 2005, BEST PRACT RES CL EN, V19, P483, DOI 10.1016/j.beem.2005.07.007
   Findeisen HM, 2011, OBESITY, V19, P2429, DOI 10.1038/oby.2011.298
   Flor AC, 2016, CELL DEATH DIS, V7, DOI 10.1038/cddis.2016.275
   Furukawa S, 2004, J CLIN INVEST, V114, P1752, DOI 10.1172/JCI20042162S
   Galli F, 2005, CONTRIB NEPHROL, V149, P240, DOI 10.1159/000085686
   Ghaben AL, 2019, NAT REV MOL CELL BIO, V20, P242, DOI 10.1038/s41580-018-0093-z
   Giordano A, 2014, EUR J ENDOCRINOL, V170, pR159, DOI 10.1530/EJE-13-0945
   Giusepponi D, 2019, FREE RADICAL BIO MED, V144, P134, DOI 10.1016/j.freeradbiomed.2019.04.017
   Gogg S, 2019, JCI INSIGHT, V4, DOI 10.1172/jci.insight.125914
   Gómez-Ambrosi J, 2012, INT J OBESITY, V36, P286, DOI 10.1038/ijo.2011.100
   Goossens GH, 2008, PHYSIOL BEHAV, V94, P206, DOI 10.1016/j.physbeh.2007.10.010
   Gorgoulis V, 2019, CELL, V179, P813, DOI 10.1016/j.cell.2019.10.005
   Grimsrud PA, 2007, MOL CELL PROTEOMICS, V6, P624, DOI 10.1074/mcp.M600120-MCP200
   Gustafson B, 2006, J BIOL CHEM, V281, P9507, DOI 10.1074/jbc.M512077200
   Gustafson B, 2007, ARTERIOSCL THROM VAS, V27, P2276, DOI 10.1161/ATVBAHA.107.147835
   Gustafson B, 2019, NAT COMMUN, V10, DOI 10.1038/s41467-019-10688-x
   Gustafson B, 2013, DIABETES, V62, P2997, DOI 10.2337/db13-0473
   Gustafson B, 2012, DIABETES, V61, P1217, DOI 10.2337/db11-1419
   Gustafson B, 2009, AM J PHYSIOL-ENDOC M, V297, pE999, DOI 10.1152/ajpendo.00377.2009
   Hammarstedt A, 2003, BIOCHEM BIOPH RES CO, V301, P578, DOI 10.1016/S0006-291X(03)00014-7
   Hammarstedt A, 2007, BIOCHEM BIOPH RES CO, V357, P700, DOI 10.1016/j.bbrc.2007.03.202
   Hammarstedt A, 2018, PHYSIOL REV, V98, P1911, DOI 10.1152/physrev.00034.2017
   Herman MA, 2006, J CLIN INVEST, V116, P1767, DOI 10.1172/JCI29027
   Hickson LJ, 2019, EBIOMEDICINE, V47, P446, DOI 10.1016/j.ebiom.2019.08.069
   Hodson L, 2008, PROG LIPID RES, V47, P348, DOI 10.1016/j.plipres.2008.03.003
   Houstis N, 2006, NATURE, V440, P944, DOI 10.1038/nature04634
   Huang KM, 2022, PHARMACOL RES PERSPE, V10, DOI 10.1002/prp2.904
   Ingram KH, 2012, J CLIN ENDOCR METAB, V97, pE1182, DOI 10.1210/jc.2011-2963
   Isakson P, 2009, DIABETES, V58, P1550, DOI 10.2337/db08-1770
   Iuliano L, 2011, CHEM PHYS LIPIDS, V164, P457, DOI 10.1016/j.chemphyslip.2011.06.006
   Jaganjac M, 2017, REDOX BIOL, V12, P483, DOI 10.1016/j.redox.2017.03.012
   Jankovic A, 2014, METABOLISM, V63, P661, DOI 10.1016/j.metabol.2014.01.009
   Janowski BA, 1996, NATURE, V383, P728, DOI 10.1038/383728a0
   Jiang YW, 2017, NAT COMMUN, V8, DOI 10.1038/ncomms15926
   Khosla S, 2020, NAT REV ENDOCRINOL, V16, P263, DOI 10.1038/s41574-020-0335-y
   Klöting N, 2010, AM J PHYSIOL-ENDOC M, V299, pE506, DOI 10.1152/ajpendo.00586.2009
   Knani L, 2019, J PINEAL RES, V67, DOI 10.1111/jpi.12597
   KRAUSE BR, 1984, J LIPID RES, V25, P97
   Le Lay S, 2001, J BIOL CHEM, V276, P16904, DOI 10.1074/jbc.M010955200
   Lee H, 2009, J BIOL CHEM, V284, P10601, DOI 10.1074/jbc.M808742200
   Li Q, 2021, NAT MED, V27, P1941, DOI 10.1038/s41591-021-01501-8
   LULIANO L, 1992, LIPIDS, V27, P349, DOI 10.1007/BF02536149
   Lundgren M, 2007, DIABETOLOGIA, V50, P625, DOI 10.1007/s00125-006-0572-1
   Mann RK, 2004, ANNU REV BIOCHEM, V73, P891, DOI 10.1146/annurev.biochem.73.011303.073933
   Mattson MP, 2009, EXP GERONTOL, V44, P625, DOI 10.1016/j.exger.2009.07.003
   Milan G, 2021, TRENDS ENDOCRIN MET, V32, P994, DOI 10.1016/j.tem.2021.09.001
   Miwa I, 2000, ENDOCRINOLOGY, V141, P2767, DOI 10.1210/en.141.8.2767
   Mogensen M, 2007, DIABETES, V56, P1592, DOI 10.2337/db06-0981
   Mozaffarian D, 2010, AM J CLIN NUTR, V92, P1350, DOI 10.3945/ajcn.110.003970
   Murdolo G, 2006, NUTR METAB CARDIOVAS, V16, pS35, DOI 10.1016/j.numecd.2005.10.016
   Murdolo G, 2016, J CLIN ENDOCR METAB, V101, P4974, DOI 10.1210/jc.2016-2918
   Murdolo G, 2013, BIOCHIMIE, V95, P585, DOI 10.1016/j.biochi.2012.12.014
   Murphy C, 2007, BIOCHEM BIOPH RES CO, V355, P359, DOI 10.1016/j.bbrc.2007.01.155
   Olkkonen VM, 2009, MOL ASPECTS MED, V30, P123, DOI 10.1016/j.mam.2009.02.004
   Otaegui-Arrazola A, 2010, FOOD CHEM TOXICOL, V48, P3289, DOI 10.1016/j.fct.2010.09.023
   Padwal RS, 2011, CAN MED ASSOC J, V183, pE1059, DOI 10.1503/cmaj.110387
   Palmer AK, 2019, AGING CELL, V18, DOI 10.1111/acel.12950
   Park HT, 2012, CLIN ENDOCRINOL, V76, P59, DOI 10.1111/j.1365-2265.2011.04141.x
   Pillon NJ, 2012, ENDOCRINOLOGY, V153, P2099, DOI 10.1210/en.2011-1957
   Pillon NJ, 2011, CHEM RES TOXICOL, V24, P752, DOI 10.1021/tx200084d
   Pillon NJ, 2010, CHEM-BIOL INTERACT, V188, P171, DOI 10.1016/j.cbi.2010.06.015
   Poli G, 2008, MED RES REV, V28, P569, DOI 10.1002/med.20117
   Puri V, 2008, P NATL ACAD SCI USA, V105, P7833, DOI 10.1073/pnas.0802063105
   Riahi Y, 2015, J CELL MOL MED, V19, P1887, DOI 10.1111/jcmm.12561
   Riahi Y, 2010, AM J PHYSIOL-ENDOC M, V299, pE879, DOI 10.1152/ajpendo.00508.2010
   Rosen ED, 2006, NAT REV MOL CELL BIO, V7, P885, DOI 10.1038/nrm2066
   Rouault C, 2021, DIABETOLOGIA, V64, P240, DOI 10.1007/s00125-020-05307-0
   Ruderman N, 1998, DIABETES, V47, P699, DOI 10.2337/diabetes.47.5.699
   Rydén M, 2014, J CLIN ENDOCR METAB, V99, pE1870, DOI 10.1210/jc.2014-1526
   Scherer PE, 2019, DIABETOLOGIA, V62, P223, DOI 10.1007/s00125-018-4777-x
   Sethi JK, 2010, DIABETES, V59, P2354, DOI 10.2337/db10-0923
   Singh SP, 2008, BIOCHEMISTRY-US, V47, P3900, DOI 10.1021/bi702124u
   Smith U, 1999, ANN NY ACAD SCI, V892, P119, DOI 10.1111/j.1749-6632.1999.tb07790.x
   Smith U, 2016, J INTERN MED, V280, P465, DOI 10.1111/joim.12540
   Smith U, 2002, INT J OBESITY, V26, P897, DOI 10.1038/sj.ijo.0802028
   Smith U, 2021, INT J OBESITY, V45, P934, DOI 10.1038/s41366-021-00757-x
   Smith U, 2010, BBA-MOL CELL BIOL L, V1801, P377, DOI 10.1016/j.bbalip.2009.11.006
   Soares AF, 2005, FREE RADICAL BIO MED, V38, P882, DOI 10.1016/j.freeradbiomed.2004.12.010
   Spalding KL, 2008, NATURE, V453, P783, DOI 10.1038/nature06902
   Stefan N, 2008, ARCH INTERN MED, V168, P1609, DOI 10.1001/archinte.168.15.1609
   Stefan N, 2010, DIABETES CARE, V33, P405, DOI [10.2337/dc09-0544, 10.2337/dc10-0002]
   Sun K, 2011, J CLIN INVEST, V121, P2094, DOI 10.1172/JCI45887
   Svegliati-Baroni G, 2019, FREE RADICAL BIO MED, V144, P293, DOI 10.1016/j.freeradbiomed.2019.05.029
   Tan CY, 2008, BIOCHEM SOC T, V36, P935, DOI 10.1042/BST0360935
   Torquato P, 2021, FREE RADICAL BIO MED, V176, P142, DOI 10.1016/j.freeradbiomed.2021.09.012
   Torquato P, 2019, FOOD CHEM FUNCT ANAL, V11, P208
   Torquato P, 2019, FREE RADICAL BIO MED, V131, P115, DOI 10.1016/j.freeradbiomed.2018.11.036
   Toyokuni S, 2000, ANTIOXID REDOX SIGN, V2, P681, DOI 10.1089/ars.2000.2.4-681
   van Tienen FHJ, 2011, INT J OBESITY, V35, P1154, DOI 10.1038/ijo.2010.275
   Virtue S, 2010, BBA-MOL CELL BIOL L, V1801, P338, DOI 10.1016/j.bbalip.2009.12.006
   Virtue S, 2008, PLOS BIOL, V6, P1819, DOI 10.1371/journal.pbio.0060237
   Waki H, 2007, CELL METAB, V5, P357, DOI 10.1016/j.cmet.2007.03.010
   Wamil M, 2008, ENDOCRINOLOGY, V149, P5909, DOI 10.1210/en.2008-0420
   Wang MY, 2008, P NATL ACAD SCI USA, V105, P6139, DOI 10.1073/pnas.0801981105
   Weyer C, 2000, DIABETOLOGIA, V43, P1498, DOI 10.1007/s001250051560
   Yore MM, 2014, CELL, V159, P318, DOI 10.1016/j.cell.2014.09.035
   Zarrouki B, 2007, FEBS LETT, V581, P2394, DOI 10.1016/j.febslet.2007.04.048
NR 127
TC 29
Z9 33
U1 0
U2 7
PU MDPI
PI BASEL
PA MDPI AG, Grosspeteranlage 5, CH-4052 BASEL, SWITZERLAND
SN 1661-6596
EI 1422-0067
J9 INT J MOL SCI
JI Int. J. Mol. Sci.
PD MAY
PY 2022
VL 23
IS 10
AR 5511
DI 10.3390/ijms23105511
PG 16
WC Biochemistry & Molecular Biology; Chemistry, Multidisciplinary
WE Science Citation Index Expanded (SCI-EXPANDED)
SC Biochemistry & Molecular Biology; Chemistry
GA 1Q1VV
UT WOS:000802485100001
PM 35628322
OA Green Submitted, gold
DA 2026-02-13
ER

PT J
AU Shah, PR
   Holmes, K
   Chibane, F
   Wang, P
   Chagas, P
   Salles, E
   Jones, M
   Palines, P
   Masoumy, M
   Baban, B
   Yu, J
AF Shah, Pearl
   Holmes, Kathryne
   Chibane, Fairouz
   Wang, Phillip
   Chagas, Pablo
   Salles, Evila
   Jones, Melanie
   Palines, Patrick
   Masoumy, Mohamad
   Baban, Babak
   Yu, Jack
TI Cutaneous Wound Healing and the Effects of Cannabidiol
SO INTERNATIONAL JOURNAL OF MOLECULAR SCIENCES
LA English
DT Article
DE wounds; wounding; wound care; cannabidiol; endocannabinoids; IL-33;
   alarmin
ID TISSUE GROWTH-FACTOR; ENDOTHELIAL-CELLS; IMMUNE CELLS; SYSTEM;
   REEPITHILIALIZATION; INTERLEUKIN-33; CLASSIFICATION; ANGIOGENESIS;
   MACROPHAGES; REGULATORS
AB Cutaneous wounds, both acute and chronic, begin with loss of the integrity, and thus barrier function, of the skin. Surgery and trauma produce acute wounds. There are 22 million surgical procedures per year in the United States alone, based on data from the American College of Surgeons, resulting in a prevalence of 6.67%. Acute traumatic wounds requiring repair total 8 million per year, 2.42% or 24.2 per 1000. The cost of wound care is increasing; it approached USD 100 billion for just Medicare in 2018. This burden for wound care will continue to rise with population aging, the increase in metabolic syndrome, and more elective surgeries. To heal a wound, an orchestrated, evolutionarily conserved, and complex series of events involving cellular and molecular agents at the local and systemic levels are necessary. The principal factors of this important function include elements from the neurological, cardiovascular, immune, nutritional, and endocrine systems. The objectives of this review are to provide clinicians engaged in wound care and basic science researchers interested in wound healing with an updated synopsis from recent publications. We also present data from our primary investigations, testing the hypothesis that cannabidiol can alter cutaneous wound healing and documenting their effects in wild type (C57/BL6) and db/db mice (Type 2 Diabetes Mellitus, T2DM). The focus is on the potential roles of the endocannabinoid system, cannabidiol, and the important immune-regulatory wound cytokine IL-33, a member of the IL-1 family, and connective tissue growth factor, CTGF, due to their roles in both normal and abnormal wound healing. We found an initial delay in the rate of wound closure in B6 mice with CBD, but this difference disappeared with time. CBD decreased IL-33 + cells in B6 by 70% while nearly increasing CTGF + cells in db/db mice by two folds from 18.6% to 38.8% (p < 0.05) using a dorsal wound model. We review the current literature on normal and abnormal wound healing, and document effects of CBD in B6 and db/db dorsal cutaneous wounds. CBD may have some beneficial effects in diabetic wounds. We applied 6-mm circular punch to create standard size full-thickness dorsal wounds in B6 and db/db mice. The experimental group received CBD while the control group got only vehicle. The outcome measures were rate of wound closure, wound cells expressing IL-33 and CTGF, and ILC profiles. In B6, the initial rate of wound closure was slower but there was no delay in the time to final closure, and cells expressing IL-33 was significantly reduced. CTGF + cells were higher in db/bd wounds treated with CBD. These data support the potential use of CBD to improve diabetic cutaneous wound healing.
C1 [Shah, Pearl; Holmes, Kathryne; Chibane, Fairouz; Jones, Melanie; Yu, Jack] Augusta Univ, Med Coll Georgia, Dept Surg, Augusta, GA 30912 USA.
   [Wang, Phillip; Chagas, Pablo; Salles, Evila; Baban, Babak] Augusta Univ, Dent Coll Georgia, Dept Oral Biol & Diagnost Sci, Augusta, GA 30912 USA.
   [Palines, Patrick; Masoumy, Mohamad] Louisiana State Univ Hlth Sci, Sch Med, New Orleans, LA 70112 USA.
C3 University System of Georgia; Augusta University; University System of
   Georgia; Augusta University; Louisiana State University System;
   Louisiana State University Health Sciences Center New Orleans
RP Yu, J (corresponding author), Augusta Univ, Med Coll Georgia, Dept Surg, Augusta, GA 30912 USA.; Baban, B (corresponding author), Augusta Univ, Dent Coll Georgia, Dept Oral Biol & Diagnost Sci, Augusta, GA 30912 USA.
EM peshah@augusta.edu; katholmes@augusta.edu; fchibane@augusta.edu;
   lewang@augusta.edu; pchagas@augusta.edu; esalles@augusta.edu;
   mjones27@augusta.edu; ppalin@lsuhsc.edu; mmasou@lsuhsc.edu;
   bbaban@augusta.edu; jyu@augusta.edu
RI Lopes Salles, Évila/ABO-3488-2022; Chagas, Pablo/AAR-4766-2020; Holmes,
   Kathryne/IWM-7121-2023
OI Shah, Pearl/0009-0000-7949-2586; Palines, Patrick/0000-0002-4506-3502; ,
   Melanie Jones/0009-0008-6684-4683
CR Ameta RK, 2023, COLLOID INTERFAC, V7, DOI 10.3390/colloids7010016
   [Anonymous], United States of America
   Armstrong DG, 2020, J FOOT ANKLE RES, V13, DOI 10.1186/s13047-020-00383-2
   Audu CO, 2022, CELL MOL IMMUNOL, V19, P1251, DOI 10.1038/s41423-022-00919-5
   Bacci S, 2022, INT J MOL SCI, V23, DOI 10.3390/ijms23031820
   Borojeny LA, 2020, INT J PREVENTIVE MED, V11, DOI 10.4103/ijpvm.IJPVM_182_19
   Bort A, 2017, MOL PAIN, V13, P1, DOI 10.1177/1744806916688220
   Brancato SK, 2011, AM J PATHOL, V178, P19, DOI 10.1016/j.ajpath.2010.08.003
   Brown D L., 2004, Michigan Manual of Plastic Surgery
   BROWSE NL, 1982, LANCET, V2, P243
   Camagni GF, 2023, INT J MOL SCI, V24, DOI 10.3390/ijms24054710
   Casares L, 2020, REDOX BIOL, V28, DOI 10.1016/j.redox.2019.101321
   Cayrol C, 2018, IMMUNOL REV, V281, P154, DOI 10.1111/imr.12619
   Census Bureau, 2020, Census
   Chang CT, 2019, INT J MOL SCI, V20, DOI 10.3390/ijms20071596
   Chisholm Kara A, 2011, J Clin Neuromuscul Dis, V13, P1, DOI 10.1097/CND.0b013e3181c6f55b
   Correia-Sá IB, 2020, SCI REP-UK, V10, DOI 10.1038/s41598-020-68058-3
   Crawford JM, 2017, J VASC SURG-VENOUS L, V5, P596, DOI 10.1016/j.jvsv.2017.03.015
   Darrow Jonathan J, 2017, Cornell J Law Public Policy, V27, P189
   De Winter P, 2008, GROWTH FACTORS, V26, P80, DOI 10.1080/08977190802025602
   Du Y, 2018, J INFLAMM-LOND, V15, DOI 10.1186/s12950-018-0201-z
   Dutov P, 2016, PLOS ONE, V11, DOI 10.1371/journal.pone.0145711
   Etufugh CN, 2007, CLIN DERMATOL, V25, P121, DOI 10.1016/j.clindermatol.2006.09.004
   Feldman EL, 2019, NAT REV DIS PRIMERS, V5, DOI 10.1038/s41572-019-0092-1
   Gallagher A.J., 2012, 2012 IRCOBI C, P494
   Gao Y, 2023, INT J LEGAL MED, V137, P1287, DOI 10.1007/s00414-023-03025-x
   Götte M, 2008, HUM MOL GENET, V17, P996, DOI 10.1093/hmg/ddm372
   Gosain A, 2006, J TRAUMA, V60, P736, DOI 10.1097/01.ta.0000196802.91829.cc
   Habib AM, 2019, BRIT J ANAESTH, V123, pE249, DOI 10.1016/j.bja.2019.02.019
   Headon H, 2015, ARCH PLAST SURG-APS, V42, P532, DOI 10.5999/aps.2015.42.5.532
   Healy CR, 2023, BIOMED PHARMACOTHER, V168, DOI 10.1016/j.biopha.2023.115714
   Hesketh M, 2017, INT J MOL SCI, V18, DOI 10.3390/ijms18071545
   Holland J. H., 2006, Journal of Systems Science and Complexity, V19, P1, DOI 10.1007/s11424-006-0001-z
   Hussain R, 2023, NATURE, V623, P992, DOI 10.1038/s41586-023-06737-7
   IGARASHI A, 1993, MOL BIOL CELL, V4, P637, DOI 10.1091/mbc.4.6.637
   Karacan I, 2019, TURK J HEMATOL, V36, P29, DOI 10.4274/tjh.galenos.2018.2018.0325
   Kaur D, 2015, ALLERGY, V70, P556, DOI 10.1111/all.12593
   Kawai T, 2021, AM J PHYSIOL-CELL PH, V320, pC375, DOI 10.1152/ajpcell.00379.2020
   Klein M, 2018, PHYTOTHER RES, V32, P2275, DOI 10.1002/ptr.6165
   Komi DEA, 2020, CLIN REV ALLERG IMMU, V58, P298, DOI 10.1007/s12016-019-08729-w
   Kubota Satoshi, 2007, Angiogenesis, V10, P1, DOI 10.1007/s10456-006-9058-5
   Lal DK, 2023, BIOACT CARB DIET FIB, V30, DOI 10.1016/j.bcdf.2023.100379
   Larsen Christian, 2020, J Clin Med Res, V12, P129, DOI [10.14740/jocmr4090, 10.14740/jocmr4090]
   Lee CH, 2010, J CLIN INVEST, V120, P3340, DOI 10.1172/JCI43230
   Lehmann C, 2016, CLIN HEMORHEOL MICRO, V64, P655, DOI 10.3233/CH-168021
   Li H, 2011, BIOINFORMATICS, V27, P2987, DOI 10.1093/bioinformatics/btr509
   Liew FY, 2016, NAT REV IMMUNOL, V16, P676, DOI 10.1038/nri.2016.95
   Limandjaja GC, 2020, FRONT CELL DEV BIOL, V8, DOI 10.3389/fcell.2020.00360
   Linder-Ganz E, 2007, ANN BIOMED ENG, V35, P2095, DOI 10.1007/S10439-007-9384-9
   Lopetuso LR, 2012, FIBROGENESIS TISSUE, V5, DOI 10.1186/1755-1536-5-18
   Low DA, 2020, EUR J APPL PHYSIOL, V120, P1, DOI 10.1007/s00421-019-04246-y
   Lyons OTA, 2020, FREE RADICAL BIO MED, V149, P23, DOI 10.1016/j.freeradbiomed.2019.09.018
   Malfait F, 2013, AM J HUM GENET, V92, P935, DOI 10.1016/j.ajhg.2013.04.016
   Markou A, 2022, BBA-BIOMEMBRANES, V1864, DOI 10.1016/j.bbamem.2021.183853
   Martinengo L, 2019, ANN EPIDEMIOL, V29, P8, DOI 10.1016/j.annepidem.2018.10.005
   Mashaghi A, 2016, CELL MOL LIFE SCI, V73, P4249, DOI 10.1007/s00018-016-2293-z
   Masson-Meyers DS, 2020, INT J EXP PATHOL, V101, P21, DOI 10.1111/iep.12346
   Mechoulam R, 2013, ANNU REV PSYCHOL, V64, P21, DOI 10.1146/annurev-psych-113011-143739
   Mervis JS, 2019, J AM ACAD DERMATOL, V81, P881, DOI 10.1016/j.jaad.2018.12.069
   Mioton LM, 2013, ARCH PLAST SURG-APS, V40, P522, DOI 10.5999/aps.2013.40.5.522
   Mobayen G, 2023, J THROMB HAEMOST, V21, P1802, DOI 10.1016/j.jtha.2023.03.027
   Mock ED, 2023, PROG LIPID RES, V89, DOI 10.1016/j.plipres.2022.101194
   Morton LM, 2016, J AM ACAD DERMATOL, V74, P589, DOI 10.1016/j.jaad.2015.08.068
   Muire PJ, 2022, INT J MOL SCI, V23, DOI 10.3390/ijms23084074
   Nosbaum A, 2016, J IMMUNOL, V196, P2010, DOI 10.4049/jimmunol.1502139
   Ortega G, 2012, J SURG RES, V174, P33, DOI 10.1016/j.jss.2011.05.056
   Ossipov MH, 2014, CURR OPIN SUPPORT PA, V8, P143, DOI 10.1097/SPC.0000000000000055
   Padula WV, 2011, MED CARE, V49, P385, DOI 10.1097/MLR.0b013e31820292b3
   Panigrahy D, 2021, PHARMACOL THERAPEUT, V227, DOI 10.1016/j.pharmthera.2021.107879
   Parikh AC, 2024, HEALTH SCI REP-US, V7, DOI 10.1002/hsr2.1908
   Peña OA, 2024, NAT REV MOL CELL BIO, V25, P599, DOI 10.1038/s41580-024-00715-1
   Perbal B, 2004, LANCET, V363, P62, DOI 10.1016/S0140-6736(03)15172-0
   Pierpont Yvonne N, 2014, ISRN Obes, V2014, P638936, DOI 10.1155/2014/638936
   Pinho-Ribeiro FA, 2018, CELL, V173, P1083, DOI 10.1016/j.cell.2018.04.006
   Pondeljak N, 2020, CLIN THER, V42, P757, DOI 10.1016/j.clinthera.2020.03.008
   Portou MJ, 2015, VASC PHARMACOL, V71, P31, DOI 10.1016/j.vph.2015.02.007
   Raziyeva K, 2021, BIOMOLECULES, V11, DOI 10.3390/biom11050700
   Rohani MG, 2015, MATRIX BIOL, V44-46, P113, DOI 10.1016/j.matbio.2015.03.002
   Ruhl T, 2021, LIFE SCI, V285, DOI 10.1016/j.lfs.2021.120018
   Salles EL, 2023, CURR ISSUES MOL BIOL, V45, P223, DOI 10.3390/cimb45010017
   Sangiovanni E, 2019, PHYTOTHER RES, V33, P2083, DOI 10.1002/ptr.6400
   Schou WS, 2017, J HEADACHE PAIN, V18, DOI 10.1186/s10194-017-0741-2
   Secker GA, 2008, EXP CELL RES, V314, P131, DOI 10.1016/j.yexcr.2007.09.001
   Shimo T, 1999, J BIOCHEM-TOKYO, V126, P137, DOI 10.1093/oxfordjournals.jbchem.a022414
   Silva JR, 2018, MEDIAT INFLAMM, V2018, DOI 10.1155/2018/2503950
   Sindrilaru A, 2013, ADV WOUND CARE, V2, P357, DOI 10.1089/wound.2012.0407
   Singh AV, 2018, VEINS LYMPH, V7, DOI [10.4081/vl.2018.7196, 10.4081/vl.2018.7196, DOI 10.4081/VL.2018.7196]
   Smith CW, 2022, PLATELETS, V33, P491, DOI 10.1080/09537104.2021.1913576
   Sneddon LU, 2019, PHILOS T R SOC B, V374, DOI 10.1098/rstb.2019.0290
   Sorg H, 2017, EUR SURG RES, V58, P81, DOI 10.1159/000454919
   Ständer S, 2024, J INVEST DERMATOL, V144, P1716, DOI 10.1016/j.jid.2023.10.047
   Thomson SE, 2010, DIABETOLOGIA, V53, P572, DOI 10.1007/s00125-009-1610-6
   Todoric J, 2020, NAT METAB, V2, P1034, DOI 10.1038/s42255-020-0261-2
   Tracey WD, 2017, CURR BIOL, V27, pR129, DOI 10.1016/j.cub.2017.01.037
   Unruh D, 2020, J HEMATOL ONCOL, V13, DOI 10.1186/s13045-020-00932-z
   Wang LL, 2016, EUR J PHARMACOL, V786, P128, DOI 10.1016/j.ejphar.2016.06.006
   Wasko R, 2022, DEV CELL, V57, P2699, DOI 10.1016/j.devcel.2022.11.012
   Weigelt MA, 2021, EXP DERMATOL, V30, P201, DOI 10.1111/exd.14241
   Wu N, 2016, BIOMOL THER, V24, P1, DOI 10.4062/biomolther.2015.078
   Xu DXH, 2020, CURR PHARM BIOTECHNO, V21, P390, DOI 10.2174/1389201020666191202111534
   Yang TH, 2015, J ORTHOP RES, V33, P668, DOI 10.1002/jor.22835
   Yu JC, 2016, ANN PLAS SURG, V77, pS87, DOI 10.1097/SAP.0000000000000729
   Zarantonello A, 2023, IMMUNOL REV, V313, P120, DOI 10.1111/imr.13147
   Zhao CM, 2021, J BIOMATER APPL, V36, P714, DOI 10.1177/08853282211012870
   Zheng JL, 2012, INT J LEGAL MED, V126, P807, DOI 10.1007/s00414-012-0741-3
NR 105
TC 9
Z9 9
U1 2
U2 18
PU MDPI
PI BASEL
PA ST ALBAN-ANLAGE 66, CH-4052 BASEL, SWITZERLAND
SN 1661-6596
EI 1422-0067
J9 INT J MOL SCI
JI Int. J. Mol. Sci.
PD JUL
PY 2024
VL 25
IS 13
AR 7137
DI 10.3390/ijms25137137
PG 26
WC Biochemistry & Molecular Biology; Chemistry, Multidisciplinary
WE Science Citation Index Expanded (SCI-EXPANDED)
SC Biochemistry & Molecular Biology; Chemistry
GA YV0A0
UT WOS:001271130500001
PM 39000244
OA Green Submitted, gold
DA 2026-02-13
ER

PT J
AU Afable-Munsuz, A
   Mayeda, ER
   Pérez-Stable, EJ
   Haan, MN
AF Afable-Munsuz, Aimee
   Mayeda, Elizabeth Rose
   Perez-Stable, Eliseo J.
   Haan, Mary N.
TI Immigrant Generation and Diabetes Risk Among Mexican Americans: The
   Sacramento Area Latino Study on Aging
SO AMERICAN JOURNAL OF PUBLIC HEALTH
LA English
DT Article
ID NUTRITION EXAMINATION SURVEY; UNITED-STATES; SAN-ANTONIO; ENVIRONMENTAL
   DETERMINANTS; PHYSICAL-ACTIVITY; NATIONAL-HEALTH; PREVALENCE;
   ACCULTURATION; OBESITY; MELLITUS
AB Objectives. We examined whether acculturation and immigrant generation, a marker for assimilation, are associated with diabetes risk in an aging Mexican-origin population.
   Methods. We analyzed data on 1789 adults aged 60 to 101 years from the Sacramento Area Latino Study on Aging. We ascertained type 2 diabetes on the basis of diabetic medication use, self-report of physician diagnosis, or a fasting glucose of 126 milligrams/deciliter or greater. Logistic regression modeled prevalent diabetes.
   Results. Adjusting for age and gender, we observed significant but divergent associations between immigrant generation, acculturation, and diabetes risk. Relative to first-generation adults, second-generation adults had an odds ratio (OR) of 1.8 (95% confidence interval [CI] = 1.4, 2.4) and third-generation adults had an OR of 2.1 (95% CI = 1.4, 3.1) of having diabetes. Greater US acculturation, however, was associated with a slightly decreased diabetes rate. In the full model adjusting for socioeconomic and lifestyle factors, the association between generation (but not acculturation) and diabetes remained significant.
   Conclusions. Our study lends support to the previously contested notion that assimilation is associated with an increased diabetes risk in Mexican immigrants. Researchers should examine the presence of a causal link between assimilation and health more closely.
C1 [Afable-Munsuz, Aimee] Univ Calif San Francisco, Dept Med, Div Gen Internal Med, San Francisco, CA USA.
   [Mayeda, Elizabeth Rose; Haan, Mary N.] Univ Calif San Francisco, Dept Epidemiol & Biostat, San Francisco, CA 94143 USA.
   [Perez-Stable, Eliseo J.] Univ Calif San Francisco, Dept Med, Div Gen Internal Med, Med Effectiveness Res Ctr Div Populat, San Francisco, CA USA.
C3 University of California System; University of California San Francisco;
   University of California System; University of California San Francisco;
   University of California System; University of California San Francisco
RP Afable-Munsuz, A (corresponding author), SUNY Downstate Sch Publ Hlth, Dept Community Hlth Sci, 450 Clarkson Ave,Box 43, Brooklyn, NY 11203 USA.
EM Aimee.afable-munsuz@downstate.edu
RI Haan, Mary/Y-9354-2018
FU University of California, San Francisco Clinical and Translational
   Science Institute; National Center for Research Resources [UL 1
   RR024131]; Resource Centers for Minority Aging Research [P30-AG15272];
   National Institutes of Health ([NIH] grants) [AG12975, DK60753];
   National Institute on Aging [P30AG015272] Funding Source: NIH RePORTER
FX This research project was supported by the University of California, San
   Francisco Clinical and Translational Science Institute and the National
   Center for Research Resources (grant UL 1 RR024131 to A. A.), the
   Resource Centers for Minority Aging Research (grant P30-AG15272 to E. J.
   P.), and the National Institutes of Health ([NIH] grants AG12975 and
   DK60753 to M. N. H.).
CR Afable-Munsuz A, 2006, PERSPECT SEX REPRO H, V38, P208, DOI 10.1111/j.1931-2393.2006.tb00281.x
   Afable-Munsuz A, 2010, SOC SCI MED, V70, P1997, DOI 10.1016/j.socscimed.2010.02.026
   Afable-Munsuz A, 2009, J GEN INTERN MED, V24, P963, DOI 10.1007/s11606-009-1022-9
   Aguilar-Salinas CA, 2003, DIABETES CARE, V26, P2021, DOI 10.2337/diacare.26.7.2021
   Ahmed AT, 2009, BMC PUBLIC HEALTH, V9, DOI 10.1186/1471-2458-9-392
   Akresh IR, 2007, J HEALTH SOC BEHAV, V48, P404, DOI 10.1177/002214650704800405
   Al Hazzouri AZ, 2011, AM J EPIDEMIOL, V173, P1148, DOI 10.1093/aje/kwq483
   Alegria M, 2009, SOC SCI MED, V69, P996, DOI 10.1016/j.socscimed.2009.07.006
   Angel RJ, 2010, J AGING HEALTH, V22, P914, DOI 10.1177/0898264310376540
   Antecol H, 2006, DEMOGRAPHY, V43, P337, DOI 10.1353/dem.2006.0011
   Auchincloss AH, 2009, ARCH INTERN MED, V169, P1698, DOI 10.1001/archinternmed.2009.302
   Ayala GX, 2008, J AM DIET ASSOC, V108, P1330, DOI 10.1016/j.jada.2008.05.009
   Baliunas DO, 2009, DIABETES CARE, V32, P2123, DOI 10.2337/dc09-0227
   BARON RM, 1986, J PERS SOC PSYCHOL, V51, P1173, DOI 10.1037/0022-3514.51.6.1173
   Barquera S, 2003, ARCH MED RES, V34, P407, DOI 10.1016/S0188-4409(03)00075-4
   Bates LM, 2008, AM J PUBLIC HEALTH, V98, P70, DOI 10.2105/AJPH.2006.102814
   Burchard EG, 2005, AM J PUBLIC HEALTH, V95, P2161, DOI 10.2105/AJPH.2005.068668
   Carlton J, 2011, WALL STREET JOURNAL
   Cattell V, 2001, SOC SCI MED, V52, P1501, DOI 10.1016/S0277-9536(00)00259-8
   Centers for Disease Control and Prevention, DIABETES DATA AND TR
   Centers for Disease Control and Prevention, 2008, NATIONAL DIABETES FA
   CHAKRABORTY R, 1986, GENET EPIDEMIOL, V3, P435, DOI 10.1002/gepi.1370030608
   Cowie CC, 2010, DIABETES CARE, V33, P562, DOI 10.2337/dc09-1524
   CUELLAR I, 1995, HISPANIC J BEHAV SCI, V17, P275, DOI 10.1177/07399863950173001
   Diaz VA, 2007, DIABETIC MED, V24, P1199, DOI 10.1111/j.1464-5491.2007.02244.x
   Elbein Steven C, 2009, J Diabetes Sci Technol, V3, P685
   FLEGAL KM, 1991, DIABETES CARE, V14, P628, DOI 10.2337/diacare.14.7.628
   FUJIMOTO WY, 1994, DIABETES RES CLIN PR, V24, pS43, DOI 10.1016/0168-8227(94)90226-7
   GARDNER LI, 1984, DIABETES, V33, P86, DOI 10.2337/diabetes.33.1.86
   Giskes K, 2011, OBES REV, V12, pe95, DOI 10.1111/j.1467-789X.2010.00769.x
   Goel MS, 2004, JAMA-J AM MED ASSOC, V292, P2860, DOI 10.1001/jama.292.23.2860
   Grieco P, 2009, RACE AND HISPANIC OR
   Haan MN, 2003, J AM GERIATR SOC, V51, P169, DOI 10.1046/j.1532-5415.2003.51054.x
   Haffner SM, 1998, DIABETES CARE, V21, pC3, DOI 10.2337/diacare.21.3.C3
   HAMMAN RF, 1989, AM J EPIDEMIOL, V129, P295, DOI 10.1093/oxfordjournals.aje.a115134
   Harris MI, 1998, DIABETES CARE, V21, P518, DOI 10.2337/diacare.21.4.518
   HAZUDA HP, 1988, AM J EPIDEMIOL, V128, P1289, DOI 10.1093/oxfordjournals.aje.a115082
   Hummer RA, 1999, SOC SCI QUART, V80, P136
   Hunt LM, 2004, SOC SCI MED, V59, P973, DOI 10.1016/j.socscimed.2003.12.009
   Jaber LA, 2003, DIABETES CARE, V26, P2010, DOI 10.2337/diacare.26.7.2010
   Jasso G, 2000, DEMOGRAPHY, V37, P127, DOI 10.2307/2648101
   Jiménez-Cruz A, 2004, DIABETES CARE, V27, P1213, DOI 10.2337/diacare.27.5.1213
   Kaestner R, 2009, SOC SCI QUART, V90, P1089, DOI 10.1111/j.1540-6237.2009.00648.x
   Kaholokula JK, 2008, DIABETES CARE, V31, P698, DOI 10.2337/dc07-1560
   Kandula NR, 2008, DIABETES CARE, V31, P1621, DOI 10.2337/dc07-2182
   Kawachi Ichiro., 2000, SOCIAL EPIDEMIOLOGY
   Kawate R, 1979, Diabetes Care, V2, P161, DOI 10.2337/diacare.2.2.161
   Kelly T, 2008, INT J OBESITY, V32, P1431, DOI 10.1038/ijo.2008.102
   Kutty VR, 2000, NATL MED J INDIA, V13, P287
   La Berge AF, 2008, J HIST MED ALL SCI, V63, P139, DOI 10.1093/jhmas/jrn001
   Lara M, 2005, ANNU REV PUBL HEALTH, V26, P367, DOI 10.1146/annurev.publhealth.26.021304.144615
   Lyngdoh T, 2006, EMERG THEMES EPIDEMI, V3, DOI 10.1186/1742-7622-3-2
   Mainous AG, 2006, PUBLIC HEALTH REP, V121, P60, DOI 10.1177/003335490612100112
   Malone N, 2003, THE FOREIGN BORN POP
   MARKIDES K.S., 2001, International Encyclopedia of the Social Behavioral Sciences, P9799
   MARKIDES KS, 1986, PUBLIC HEALTH REP, V101, P253
   MARMOT MG, 1984, LANCET, V1, P1455, DOI 10.1016/S0140-6736(84)91943-3
   Martinez-Marignac VL, 2007, HUM GENET, V120, P807, DOI 10.1007/s00439-006-0273-3
   Misra A, 2007, NUTRITION, V23, P696, DOI 10.1016/j.nut.2007.06.008
   Oza-Frank R, 2011, J IMMIGR MINOR HEALT, V13, P1, DOI 10.1007/s10903-009-9283-2
   Palloni A, 2004, DEMOGRAPHY, V41, P385, DOI 10.1353/dem.2004.0024
   Park Y, 2011, SOC SCI MED, V73, P13, DOI 10.1016/j.socscimed.2011.04.012
   Passel JS, 2008, U S POPULATION PROJE
   Popkin BM, 2004, NUTR REV, V62, pS140, DOI 10.1111/j.1753-4887.2004.tb00084.x
   Popkin BM, 2004, INT J OBESITY, V28, pS2, DOI [10.1038/sj.ijo.0802804, 10.1038/sj.ijo.0802557]
   Portes A, 1990, ANN AM ACAD, V1993, P530
   Portes A, 1996, THE NEW SECOND GENER
   Portes A, 2011, FUTURE CHILD, V21, P219
   Raghunathan TE., 2001, Survey Methodology, V27, P83
   Rivera JA, 2004, NUTR REV, V62, pS149, DOI 10.1111/j.1753-4887.2004.tb00086.x
   Rivera JA, 2002, PUBLIC HEALTH NUTR, V5, P113, DOI 10.1079/PHN2001282
   Rubalcava LN, 2008, AM J PUBLIC HEALTH, V98, P78, DOI 10.2105/AJPH.2006.098418
   Rubin DonaldB., 1987, MULTIPLE IMPUTATIONS, DOI DOI 10.1002/9780470316696
   Sallis JF, 2009, AM J PREV MED, V36, P484, DOI 10.1016/j.amepre.2009.01.031
   SAS/STAT, 2008, VERSION 9 1 3
   Schulz LO, 2006, DIABETES CARE, V29, P1866, DOI 10.2337/dc06-0138
   Shaw JE, 2010, DIABETES RES CLIN PR, V87, P4, DOI 10.1016/j.diabres.2009.10.007
   Soria MLB, 2009, DIABETES RES CLIN PR, V86, P130, DOI 10.1016/j.diabres.2009.07.014
   STERN MP, 1992, DIABETES, V41, P484, DOI 10.2337/diabetes.41.4.484
   STERN MP, 1983, DIABETOLOGIA, V24, P272, DOI 10.1007/BF00282712
   STERN MP, 1991, DIABETES CARE, V14, P649, DOI 10.2337/diacare.14.7.649
   Thomson MD, 2009, SOC SCI MED, V69, P983, DOI 10.1016/j.socscimed.2009.05.011
   Ullmann SH, 2011, SOC SCI MED, V73, P421, DOI 10.1016/j.socscimed.2011.05.037
   VEGA WA, 1994, ANNU REV PUBL HEALTH, V15, P39, DOI 10.1146/annurev.pu.15.050194.000351
   Villalpando S, 2010, SALUD PUBLICA MEXICO, V52, pS19, DOI 10.1590/S0036-36342010000700005
   Wannamethee SG, 2010, DIABETOLOGIA, V53, P890, DOI 10.1007/s00125-010-1670-7
   Willi C, 2007, JAMA-J AM MED ASSOC, V298, P2654, DOI 10.1001/jama.298.22.2654
   Yang SH, 2010, NEW ENGL J MED, V362, P2425
NR 88
TC 22
Z9 57
U1 0
U2 8
PU AMER PUBLIC HEALTH ASSOC INC
PI WASHINGTON
PA 800 I STREET, NW, WASHINGTON, DC 20001-3710 USA
SN 0090-0036
EI 1541-0048
J9 AM J PUBLIC HEALTH
JI Am. J. Public Health
PD APR
PY 2014
VL 104
SU 2
BP S243
EP S250
DI 10.2105/AJPH.2012.300969
PG 8
WC Public, Environmental & Occupational Health
WE Science Citation Index Expanded (SCI-EXPANDED); Social Science Citation Index (SSCI)
SC Public, Environmental & Occupational Health
GA AO5DH
UT WOS:000341361900009
PM 23488481
OA Green Submitted
DA 2026-02-13
ER

PT J
AU Berthelot, G
   Johnson, S
   Noirez, P
   Antero, J
   Marck, A
   Desgorces, FD
   Pifferi, F
   Carter, PA
   Spedding, M
   Manoux, AS
   Toussaint, JF
AF Berthelot, Geoffroy
   Johnson, Stacey
   Noirez, Philippe
   Antero, Juliana
   Marck, Adrien
   Desgorces, Francois-Denis
   Pifferi, Fabien
   Carter, Patrick A.
   Spedding, Michael
   Manoux, Archana Singh
   Toussaint, Jean-Francois
TI The age-performance relationship in the general population and
   strategies to delay age related decline in performance
SO ARCHIVES OF PUBLIC HEALTH
LA English
DT Article
DE Aging; Performance; Age-performance; Public health
ID MATERNAL NUTRITIONAL-STATUS; MILD COGNITIVE IMPAIRMENT;
   PHYSICAL-ACTIVITY; MITOCHONDRIAL-FUNCTION; LIFE-SPAN; ALL-CAUSE;
   EXERCISE; MORTALITY; ASSOCIATION; STRENGTH
AB The age-performance relationship describes changes in the organism's structural and functional capabilities over the course of the lifespan. The typical, empirical pattern is an asymmetrical inverted-U shape association with peak capacity occurring early in life. This process is well described in the literature, with an increasing interest in features that characterize this pattern, such as the rate of growth, age of peak performance, and rate of decline with aging. This is usually examined in cohorts of individuals followed over time with repeat assessments of physical or cognitive abilities. This framework ought to be integrated into public health programs, embedding the beneficial (such as physical or cognitive training) or adverse effects (such as chronic diseases or injuries) that respectively sustain or limit capabilities. The maintenance of physical or cognitive performances at older ages would result in both optimal health and promote resistance to disabling conditions and chronic diseases, such as obesity and type 2 diabetes. The causes of accelerated degeneration of health optima are mainly: sedentary and unhealthy lifestyles-including poor nutrition-, exposure to environmental pollutants, and heterogeneity in aging. Better knowledge of optima, compatible with or required for good health, should also allow for establishing ideal conditions for longevity.
C1 [Berthelot, Geoffroy; Noirez, Philippe; Antero, Juliana; Marck, Adrien; Desgorces, Francois-Denis; Toussaint, Jean-Francois] INSEP, IRMES, 11 Ave Tremblay, F-75012 Paris, France.
   [Berthelot, Geoffroy; Noirez, Philippe; Antero, Juliana; Marck, Adrien; Desgorces, Francois-Denis; Toussaint, Jean-Francois] Univ Paris, EA 7329, 12 Rue Ecole Med, F-75006 Paris, France.
   [Berthelot, Geoffroy; Marck, Adrien] REs LAb Interdisciplinary Studies RELAIS, Paris, France.
   [Johnson, Stacey] Univ Cote Azur, LAMHESS, Nice, France.
   [Pifferi, Fabien] UMR CNRS MNHN 7179, Brunoy, France.
   [Carter, Patrick A.] Washington State Univ, Sch Biol Sci, Pullman, WA 99164 USA.
   [Spedding, Michael] IUPHAR, F-78110 Le Vesinet, France.
   [Spedding, Michael] Spedding Res Solut SAS, F-78110 Le Vesinet, France.
   [Manoux, Archana Singh] 8 Univ Paris, Inserm U1153, Paris, France.
   [Manoux, Archana Singh] UCL, Dept Epidemiol & Publ Hlth, London, England.
   [Toussaint, Jean-Francois] Hop Hotel Dieu, AP HP, CIMS, Paris, France.
C3 Universite Paris Cite; Universite Paris Cite; Universite Cote d'Azur;
   Centre National de la Recherche Scientifique (CNRS); CNRS - Institute of
   Ecology & Environment (INEE); Museum National d'Histoire Naturelle
   (MNHN); Washington State University; Universite Paris Cite; Institut
   National de la Sante et de la Recherche Medicale (Inserm); University of
   London; University College London; Assistance Publique Hopitaux Paris
   (APHP); Universite Paris Cite; Hopital Universitaire Hotel-Dieu - APHP
RP Berthelot, G (corresponding author), INSEP, IRMES, 11 Ave Tremblay, F-75012 Paris, France.; Berthelot, G (corresponding author), Univ Paris, EA 7329, 12 Rue Ecole Med, F-75006 Paris, France.; Berthelot, G (corresponding author), REs LAb Interdisciplinary Studies RELAIS, Paris, France.
EM geoffroy.berthelot@insep.fr
RI Singh-Manoux, Archana/F-6804-2013; Spedding, Michael/AAE-7342-2019;
   Johnson, Stacey/GYJ-6607-2022
OI Singh-Manoux, Archana/0000-0002-1244-5037; Noirez,
   Philippe/0000-0003-4538-803X; Antero, Juliana/0000-0001-6894-6693;
   Carter, Patrick/0000-0003-3368-9353; Spedding,
   Michael/0000-0002-1248-8221; Berthelot, Geoffroy/0000-0003-4036-6114;
   Johnson, Stacey/0000-0002-2188-7873; Pifferi, Fabien/0000-0001-9316-1935
FU Insitut National du Sport, de l'Expertise et de la Performance (INSEP);
   Universite de Paris
FX This work is supported by Insitut National du Sport, de l'Expertise et
   de la Performance (INSEP) and Universite de Paris.
CR Ahlskog JE, 2011, MAYO CLIN PROC, V86, P876, DOI 10.4065/mcp.2011.0252
   Akbaraly TN, 2019, JAMA-J AM MED ASSOC, V321, P957, DOI 10.1001/jama.2019.1432
   Aldrich TK, 2010, NEW ENGL J MED, V362, P1263, DOI 10.1056/NEJMoa0910087
   Allen SV, 2015, SPORTS MED, V45, P1431, DOI 10.1007/s40279-015-0354-3
   Anderson JW, 2001, AM J CLIN NUTR, V74, P579
   [Anonymous], CHILD AD HLTH DEV
   Antero-Jacquemin J, 2018, EUR J EPIDEMIOL, V33, P531, DOI 10.1007/s10654-018-0401-0
   Arai Y, 2015, EBIOMEDICINE, V2, P1549, DOI 10.1016/j.ebiom.2015.07.029
   Bailey R, 2013, J PHYS ACT HEALTH, V10, P289, DOI 10.1123/jpah.10.3.289
   Baker AB, 2010, EXP AGING RES, V36, P453, DOI 10.1080/0361073X.2010.507433
   Ballesteros S, 2015, NEUROSCI BIOBEHAV R, V55, P453, DOI 10.1016/j.neubiorev.2015.06.008
   Belsky DW, 2015, P NATL ACAD SCI USA, V112, pE4104, DOI 10.1073/pnas.1506264112
   Berthelot G, 2019, SCI REP-UK, V9, DOI 10.1038/s41598-018-36707-3
   Berthelot G, 2015, SPORTS MED, V45, P1263, DOI 10.1007/s40279-015-0347-2
   Berthelot G, 2012, AGE, V34, P1001, DOI 10.1007/s11357-011-9274-9
   Blumenthal JA, 2012, ACSMS HEALTH FIT J, V16, P14, DOI 10.1249/01.FIT.0000416000.09526.eb
   Bongard V, 2007, AGE, V29, P77, DOI 10.1007/s11357-007-9034-z
   Boot AM, 2010, BONE, V46, P336, DOI 10.1016/j.bone.2009.10.003
   BOTTIGER LE, 1973, BRIT MED J, V3, P270, DOI 10.1136/bmj.3.5874.270
   Bronikowski AM, 2006, EVOLUTION, V60, P1494, DOI 10.1111/j.0014-3820.2006.tb01228.x
   Byberg L, 2009, BRIT J SPORT MED, V43, P482, DOI 10.1136/bmj.b688
   Camandola S, 2017, EMBO J, V36, P1474, DOI 10.15252/embj.201695810
   Constantin D, 2011, J PHYSIOL-LONDON, V589, P3883, DOI 10.1113/jphysiol.2011.206193
   Crimmins EM, 2015, GERONTOLOGIST, V55, P901, DOI 10.1093/geront/gnv130
   Cruz-Jentoft AJ, 2014, AGE AGEING, V43, P748, DOI 10.1093/ageing/afu115
   Deslandes A, 2009, NEUROPSYCHOBIOLOGY, V59, P191, DOI 10.1159/000223730
   Dharmalingam A, 2010, MATERN CHILD HLTH J, V14, P290, DOI 10.1007/s10995-009-0451-8
   DILL DB, 1965, JNCI-J NATL CANCER I, V35, P185, DOI 10.1093/jnci/35.1.185
   Dipietro L, 2019, MED SCI SPORT EXER, V51, P1303, DOI 10.1249/MSS.0000000000001942
   Faulkner JA, 2007, CLIN EXP PHARMACOL P, V34, P1091, DOI 10.1111/j.1440-1681.2007.04752.x
   Flynn MG, 2007, AM J LIFESTYLE MED, V1, P220, DOI 10.1177/1559827607300283
   Fogel R.W., 2004, ESCAPE HUNGER PREMAT, DOI DOI 10.1017/CBO9780511817649
   Fogel RW, 2004, J EVOL ECON, V14, P217, DOI 10.1007/s00191-004-0188-x
   Franklin BA, 2015, AM J CARDIOL, V116, P313, DOI 10.1016/j.amjcard.2015.04.024
   Galland L, 2010, NUTR CLIN PRACT, V25, P634, DOI 10.1177/0884533610385703
   Garatachea N, 2015, REJUV RES, V18, P57, DOI 10.1089/rej.2014.1623
   Gates N, 2010, CURR PSYCHIAT REP, V12, P20, DOI 10.1007/s11920-009-0085-y
   Germine LT, 2011, COGNITION, V118, P201, DOI 10.1016/j.cognition.2010.11.002
   Gilbert MJH, 2014, EXP GERONTOL, V50, P106, DOI 10.1016/j.exger.2013.11.013
   Giorgini P, 2016, J CARDIOPULM REHABIL, V36, P84, DOI 10.1097/HCR.0000000000000139
   Guillaume M, 2011, MED SCI SPORT EXER, V43, P2148, DOI 10.1249/MSS.0b013e31821eb533
   Haida A, 2016, AM J SPORT MED, V44, P324, DOI 10.1177/0363546515612764
   Hall KS, 2017, J GERONTOL A-BIOL, V72, P572, DOI 10.1093/gerona/glw120
   Hawley JA, 2014, CELL, V159, P738, DOI 10.1016/j.cell.2014.10.029
   Hayflick L, 2007, PLOS GENET, V3, P2351, DOI 10.1371/journal.pgen.0030220
   Heffernan M, J ALZHEIMER DIS, P20181, DOI [10.3233/jad, DOI 10.3233/JAD]
   Holme I, 2015, BRIT J SPORT MED, V49, P743, DOI 10.1136/bjsports-2014-094522
   Hunter P, 2012, EMBO REP, V13, P968, DOI 10.1038/embor.2012.142
   Ilmarinen JE, 2001, OCCUP ENVIRON MED, V58, P546, DOI 10.1136/oem.58.8.546
   Ingram DK, 2000, MED SCI SPORT EXER, V32, P1623
   Justice JN, 2016, J GERONTOL A-BIOL, V71, P1243, DOI 10.1093/gerona/glv035
   Kim SJ, 2018, AGING-US, V10, P1239, DOI 10.18632/aging.101463
   Kühnert B, 2004, HUM REPROD UPDATE, V10, P327, DOI 10.1093/humupd/dmh030
   Lamb SE, 2018, BMJ-BRIT MED J, V361, DOI 10.1136/bmj.k1675
   Lara B, 2014, AGE, V36, P1003, DOI 10.1007/s11357-013-9614-z
   Lazarus NR, 2019, J PHYSIOL-LONDON, V597, P1299, DOI 10.1113/JP277071
   Lazarus NR, 2017, J PHYSIOL-LONDON, V595, P2941, DOI 10.1113/JP272443
   Le Bourg É, 1999, EXP GERONTOL, V34, P157, DOI 10.1016/S0531-5565(98)00077-1
   Lee IM, 2001, MED SCI SPORT EXER, V33, pS459, DOI 10.1097/00005768-200106001-00016
   Lee SY, 2018, J AM MED DIR ASSOC, V19, P378, DOI 10.1016/j.jamda.2018.02.003
   Leong DP, 2015, LANCET, V386, P266, DOI 10.1016/S0140-6736(14)62000-6
   Lim SS, 2012, LANCET, V380, P2224, DOI 10.1016/S0140-6736(12)61766-8
   Malcata RM, 2014, MED SCI SPORT EXER, V46, P1227, DOI 10.1249/MSS.0000000000000221
   Marck A, 2019, J GERONTOL A-BIOL, V74, P591, DOI 10.1093/gerona/gly165
   Marck A, 2017, FRONT PHYSIOL, V8, DOI 10.3389/fphys.2017.00812
   Marck A, 2017, J GERONTOL A-BIOL, V72, P455, DOI 10.1093/gerona/glw136
   Markham A, 2014, BRIT J PHARMACOL, V171, P2206, DOI 10.1111/bph.12531
   Martin B, 2010, P NATL ACAD SCI USA, V107, P6127, DOI 10.1073/pnas.0912955107
   Marzetti E, 2017, AGING CLIN EXP RES, V29, P35, DOI 10.1007/s40520-016-0705-4
   Mavros Y, 2017, J AM GERIATR SOC, V65, P550, DOI 10.1111/jgs.14542
   Mitchell WK, 2012, FRONT PHYSIOL, V3, DOI 10.3389/fphys.2012.00260
   MOORE DH, 1975, NATURE, V253, P264, DOI 10.1038/253264a0
   Moore SC, 2016, JAMA INTERN MED, V176, P816, DOI 10.1001/jamainternmed.2016.1548
   Morgan TJ, 2003, EVOLUTION, V57, P646, DOI 10.1111/j.0014-3820.2003.tb01556.x
   Murman Daniel L., 2015, Seminars in Hearing, V36, P111, DOI [10.1055/s-0035-1555115, 10.1055/s-0035-1555115]
   Nassif H, 2012, BMJ OPEN, V2, DOI 10.1136/bmjopen-2012-001022
   Noakes T, 2012, NATURE, V487, P295, DOI 10.1038/487295a
   Ortega FB, 2012, BMJ-BRIT MED J, V345, DOI 10.1136/bmj.e7279
   Overdorf Virginia, 2016, Gerontol Geriatr Med, V2, p2333721415626859, DOI [10.1177/2333721415626859, 10.1177/2333721415626859]
   Peeters K, 2017, NAT COMMUN, V8, DOI 10.1038/s41467-017-01019-z
   Penedo FJ, 2005, CURR OPIN PSYCHIATR, V18, P189, DOI 10.1097/00001504-200503000-00013
   Piercy KL, 2018, JAMA-J AM MED ASSOC, V320, P2020, DOI 10.1001/jama.2018.14854
   Pifferi F, 2019, COMMUN BIOL, V2, DOI 10.1038/s42003-019-0348-z
   RAHMAN M, 1993, J TROP PEDIATRICS, V39, P86, DOI 10.1093/tropej/39.2.86
   Rao S, 2001, J NUTR, V131, P1217, DOI 10.1093/jn/131.4.1217
   Ryu D, 2016, NAT MED, V22, P879, DOI 10.1038/nm.4132
   Sabia S, 2017, BMJ-BRIT MED J, V357, DOI 10.1136/bmj.j2709
   Saint-Maurice PF, 2019, JAMA NETW OPEN, V2, DOI 10.1001/jamanetworkopen.2019.0355
   Salthouse TA, 2009, NEUROBIOL AGING, V30, P507, DOI 10.1016/j.neurobiolaging.2008.09.023
   Schnohr P, 2015, J AM COLL CARDIOL, V65, P411, DOI 10.1016/j.jacc.2014.11.023
   SCHOENBERG JB, 1978, RESP PHYSIOL, V33, P367, DOI 10.1016/0034-5687(78)90063-4
   Schumacher P, 1997, PHYSIOL ENTOMOL, V22, P149, DOI 10.1111/j.1365-3032.1997.tb01152.x
   Schur EA, 2010, OBESITY, V18, P1146, DOI 10.1038/oby.2009.506
   SIMONTON DK, 1988, PSYCHOL BULL, V104, P251, DOI 10.1037/0033-2909.104.2.251
   Singh MAF, 2014, J AM MED DIR ASSOC, V15, P873, DOI 10.1016/j.jamda.2014.09.010
   Singh-Manoux A, 2012, BRIT MED J, V344, DOI 10.1136/bmj.d7622
   Sleiman SF, 2016, ELIFE, V5, DOI 10.7554/eLife.15092
   Smith KR, 2013, ANNU REV PUBL HEALTH, V34, P159, DOI 10.1146/annurev-publhealth-031912-114404
   Smith L, 2019, SCAND J MED SCI SPOR, V29, P1190, DOI 10.1111/sms.13433
   Spartano NL, 2019, JAMA NETW OPEN, V2, DOI 10.1001/jamanetworkopen.2019.2745
   Stanaway FF, 2011, BRIT MED J, V343, DOI 10.1136/bmj.d7679
   Studenski S, 2011, JAMA-J AM MED ASSOC, V305, P50, DOI 10.1001/jama.2010.1923
   Tanaka H, 2008, J PHYSIOL-LONDON, V586, P55, DOI 10.1113/jphysiol.2007.141879
   Thame M, 1997, EUR J CLIN NUTR, V51, P134, DOI 10.1038/sj.ejcn.1600357
   Thivel D, 2018, FRONT PUBLIC HEALTH, V6, DOI 10.3389/fpubh.2018.00288
   Vaiserman AM, 2018, MECH AGEING DEV, V173, P61, DOI 10.1016/j.mad.2018.04.003
   Valenzuela M, 2009, AM J GERIAT PSYCHIAT, V17, P179, DOI 10.1097/JGP.0b013e3181953b57
   Vance JT, 2009, J EXP BIOL, V212, P2604, DOI 10.1242/jeb.028100
   Wahl D, 2016, AGEING RES REV, V31, P80, DOI 10.1016/j.arr.2016.06.006
   Wen CP, 2011, LANCET, V378, P1244, DOI 10.1016/S0140-6736(11)60749-6
   Yang J, 2019, JAMA NETW OPEN, V2, DOI 10.1001/jamanetworkopen.2018.8341
   Yates T, 2017, EUR HEART J, V38, P3232, DOI 10.1093/eurheartj/ehx449
NR 112
TC 34
Z9 39
U1 2
U2 18
PU BMC
PI LONDON
PA CAMPUS, 4 CRINAN ST, LONDON N1 9XW, ENGLAND
SN 0778-7367
EI 2049-3258
J9 ARCH PUBLIC HEALTH
JI Arch. PUblic Health
PD DEC 9
PY 2019
VL 77
IS 1
AR 51
DI 10.1186/s13690-019-0375-8
PG 9
WC Public, Environmental & Occupational Health
WE Science Citation Index Expanded (SCI-EXPANDED); Social Science Citation Index (SSCI)
SC Public, Environmental & Occupational Health
GA KN8FN
UT WOS:000515080600001
PM 31827790
OA Green Submitted, gold
DA 2026-02-13
ER

PT J
AU Pagano, G
   Pahardó, F
   Lyakhovich, A
   Tiano, L
   Fittipaldi, MR
   Toscanesi, M
   Trifuoggi, M
AF Pagano, Giovanni
   Pahardo, Federico, V
   Lyakhovich, Alex
   Tiano, Luca
   Fittipaldi, Maria Rosa
   Toscanesi, Maria
   Trifuoggi, Marco
TI Aging-Related Disorders and Mitochondrial Dysfunction: A Critical Review
   for Prospect Mitoprotective Strategies Based on Mitochondrial Nutrient
   Mixtures
SO INTERNATIONAL JOURNAL OF MOLECULAR SCIENCES
LA English
DT Review
DE aging-related disorders; oxidative stress; mitochondria; mitochondrial
   dysfunction; mitochondrial nutrients; optic neuropathies; microbiome
ID ALPHA-LIPOIC ACID; ACETYL-L-CARNITINE; CHRONIC HEART-FAILURE; OXIDATIVE
   STRESS; COENZYME Q(10); DOUBLE-BLIND; DIETARY SUPPLEMENTATION; COGNITIVE
   DYSFUNCTION; CARDIOVASCULAR RISK; CLINICAL-EFFICACY
AB A number of aging-related disorders (ARD) have been related to oxidative stress (OS) and mitochondrial dysfunction (MDF) in a well-established body of literature. Most studies focused on cardiovascular disorders (CVD), type 2 diabetes (T2D), and neurodegenerative disorders. Counteracting OS and MDF has been envisaged to improve the clinical management of ARD, and major roles have been assigned to three mitochondrial cofactors, also termed mitochondrial nutrients (MNs), i.e., alpha-lipoic acid (ALA), Coenzyme Q10 (CoQ10), and carnitine (CARN). These cofactors exert essential-and distinct-roles in mitochondrial machineries, along with strong antioxidant properties. Clinical trials have mostly relied on the use of only one MN to ARD-affected patients as, e.g., in the case of CoQ10 in CVD, or of ALA in T2D, possibly with the addition of other antioxidants. Only a few clinical and pre-clinical studies reported on the administration of two MNs, with beneficial outcomes, while no available studies reported on the combined administration of three MNs. Based on the literature also from pre-clinical studies, the present review is to recommend the design of clinical trials based on combinations of the three MNs.
C1 [Pagano, Giovanni; Toscanesi, Maria; Trifuoggi, Marco] Federico II Naples Univ, Dept Chem Sci, I-80126 Naples, Italy.
   [Pahardo, Federico, V] Univ Valencia, Fac Med & Dent, Dept Physiol, CIBERER,INCLIVA, E-46010 Valencia, Spain.
   [Lyakhovich, Alex] Vall dHebron Inst Recerca, E-08035 Barcelona, Catalunya, Spain.
   [Lyakhovich, Alex] Fed Res Ctr Fundamental & Translat Med, Inst Mol Biol & Biophys, Novosibirsk 630117, Russia.
   [Tiano, Luca] Polytech Univ Marche, Dept Life & Environm Sci, I-60100 Ancona, Italy.
   [Fittipaldi, Maria Rosa] San Francesco dAssisi Hosp, Internal Med Unit, I-84020 Oliveto Citra, SA, Italy.
C3 University of Naples Federico II; University of Valencia; CIBER - Centro
   de Investigacion Biomedica en Red; CIBERER; Autonomous University of
   Barcelona; Hospital Universitari Vall d'Hebron; Vall d'Hebron Institut
   de Recerca (VHIR); Marche Polytechnic University
RP Pagano, G (corresponding author), Federico II Naples Univ, Dept Chem Sci, I-80126 Naples, Italy.
EM paganog756@gmail.com; lyakhovich@gmail.com; l.tiano@staff.univpm.it;
   m.fittipaldi@aslsalerno.it; maria.toscanesi@unina.it;
   marco.trifuoggi@unina.it
RI toscanesi, maria/AFL-6884-2022; Tiano, Luca/ABC-2341-2020; Lyakhovich,
   Alex/B-4410-2008
OI toscanesi, maria/0000-0002-7802-1261; Tiano, Luca/0000-0002-7519-7106;
   Pagano, Giovanni/0000-0001-6166-2620; Lyakhovich,
   Alex/0000-0002-8279-4697; trifuoggi, marco/0000-0002-6424-8676
CR Ajith Thekkuttuparambil A, 2015, Curr Aging Sci, V8, P235, DOI 10.2174/187460980803151027115147
   Akbari M, 2018, METABOLISM, V87, P56, DOI 10.1016/j.metabol.2018.07.002
   Al Shahrani M, 2017, J CLIN MED, V6, DOI 10.3390/jcm6110100
   Alehagen U, 2018, BIOFACTORS, V44, P137, DOI 10.1002/biof.1404
   Ames BN, 2004, ARCH BIOCHEM BIOPHYS, V423, P227, DOI 10.1016/j.abb.2003.11.002
   Ayaz M, 2008, METHOD FIND EXP CLIN, V30, P367, DOI 10.1358/mf.2008.30.5.1186072
   Bae SC, 2009, J AM COLL NUTR, V28, P56, DOI 10.1080/07315724.2009.10719762
   Baeeri M, 2019, PHARMACOL RES, V141, P214, DOI 10.1016/j.phrs.2019.01.003
   Bambrick LL, 2008, BRAIN RES, V1188, P9, DOI 10.1016/j.brainres.2007.10.045
   Barca E, 2016, J NEUROPATH EXP NEUR, V75, P663, DOI 10.1093/jnen/nlw037
   Beitner H, 2003, BRIT J DERMATOL, V149, P841, DOI 10.1046/j.1365-2133.2003.05597.x
   Bersu ET, 1998, DEV BRAIN RES, V109, P115, DOI 10.1016/S0165-3806(98)00070-4
   Bhagavan HN, 2006, FREE RADICAL RES, V40, P445, DOI 10.1080/10715760600617843
   Biagi E, 2013, PHARMACOL RES, V69, P11, DOI 10.1016/j.phrs.2012.10.005
   BOCK E, 1959, Munch Med Wochenschr, V101, P1911
   Braakhuis AJ, 2018, OXID MED CELL LONGEV, V2018, DOI 10.1155/2018/8575263
   Calandrella N, 2010, CELL DEATH DIS, V1, DOI 10.1038/cddis.2010.40
   Castro-Marrero J, 2015, ANTIOXID REDOX SIGN, V22, P679, DOI 10.1089/ars.2014.6181
   Cenini G, 2019, OXID MED CELL LONGEV, V2019, DOI 10.1155/2019/2105607
   Conti A, 2007, BMC GENOMICS, V8, DOI 10.1186/1471-2164-8-268
   Cordero MD, 2012, PLOS ONE, V7, DOI 10.1371/journal.pone.0035677
   Czajka A, 2018, NUTR RES, V57, P97, DOI 10.1016/j.nutres.2018.06.001
   Davis BM, 2017, MITOCHONDRION, V36, P114, DOI 10.1016/j.mito.2017.05.010
   Davis T, 2007, ANN NY ACAD SCI, V1100, P455, DOI 10.1196/annals.1395.051
   de Barcelos IP, 2019, BIOLOGY-BASEL, V8, DOI 10.3390/biology8020028
   dos Santos SM, 2019, OXID MED CELL LONGEV, V2019, DOI 10.1155/2019/8409329
   Druzhyna N, 1998, MUTAT RES-DNA REPAIR, V409, P81, DOI 10.1016/S0921-8777(98)00042-1
   Ekinci M, 2014, J GLAUCOMA, V23, P372, DOI 10.1097/IJG.0000000000000052
   El-Leithy ES, 2018, DRUG DEV IND PHARM, V44, P316, DOI 10.1080/03639045.2017.1391836
   ERNSTER L, 1993, CLIN INVESTIGATOR, V71, pS60, DOI 10.1007/BF00226842
   Fenn K, 2017, MICROBIOME, V5, DOI 10.1186/s40168-017-0380-5
   Finlay LA, 2012, AM J PHYSIOL-REG I, V302, pR587, DOI 10.1152/ajpregu.00393.2011
   Fumagalli S, 2011, CLIN CARDIOL, V34, P211, DOI 10.1002/clc.20846
   Galasko DR, 2012, ARCH NEUROL-CHICAGO, V69, P836, DOI 10.1001/archneurol.2012.85
   Galeshkalami NS, 2019, LIFE SCI, V216, P101, DOI 10.1016/j.lfs.2018.10.055
   Glover EI, 2010, MUSCLE NERVE, V42, P739, DOI 10.1002/mus.21758
   Griffin JL, 2015, CIRC-CARDIOVASC GENE, V8, P187, DOI 10.1161/CIRCGENETICS.114.000219
   Gutierrez-Mariscal FM, 2019, CRIT REV FOOD SCI, V59, P2240, DOI 10.1080/10408398.2018.1442316
   Haas RH, 2019, BIOLOGY-BASEL, V8, DOI 10.3390/biology8020048
   Hargreaves IP, 2019, ADV EXP MED BIOL, V1178, P103, DOI 10.1007/978-3-030-25650-0_6
   HARMAN D, 1956, J GERONTOL, V11, P298, DOI 10.1093/geronj/11.3.298
   Head E, 2012, J ALZHEIMERS DIS, V32, P1029, DOI 10.3233/JAD-2012-120937
   Heinisch BB, 2010, EUR J CLIN INVEST, V40, P148, DOI 10.1111/j.1365-2362.2009.02236.x
   Hernandez-Camacho JD, 2018, FRONT PHYSIOL, V9, DOI 10.3389/fphys.2018.00044
   Hoppe U, 1999, BIOFACTORS, V9, P371, DOI 10.1002/biof.5520090238
   Hosseini A, 2013, OXID MED CELL LONGEV, V2013, DOI 10.1155/2013/168039
   Hulme H, 2020, SCI ADV, V6, DOI 10.1126/sciadv.aax6328
   Inman DM, 2013, PLOS ONE, V8, DOI 10.1371/journal.pone.0065389
   Isaev NK, 2018, REV NEUROSCIENCE, V29, P233, DOI 10.1515/revneuro-2017-0051
   Flores-Alvarado LJ, 2010, REV INVEST CLIN, V62, P480
   Johnson EL, 2017, J MOL MED, V95, P1, DOI 10.1007/s00109-016-1492-2
   Kaikkonen J, 1997, FREE RADICAL BIO MED, V22, P1195, DOI 10.1016/S0891-5849(96)00549-7
   Kamenisch Y, 2009, J INVEST DERM SYMP P, V14, P8, DOI 10.1038/jidsymp.2009.6
   Knott A, 2015, BIOFACTORS, V41, P383, DOI 10.1002/biof.1239
   Koriyama Y, 2013, BRAIN RES, V1499, P145, DOI 10.1016/j.brainres.2012.12.041
   Kuratsune H, 2002, NEUROIMAGE, V17, P1256, DOI 10.1006/nimg.2002.1260
   Larsen EL, 2018, NEUROBIOL AGING, V67, P159, DOI 10.1016/j.neurobiolaging.2018.03.001
   Lebel M, 2010, ANN NY ACAD SCI, V1197, P40, DOI 10.1111/j.1749-6632.2010.05189.x
   Lee BJ, 2012, NUTRITION, V28, P250, DOI 10.1016/j.nut.2011.06.004
   Lee D, 2014, INVEST OPHTH VIS SCI, V55, P993, DOI 10.1167/iovs.13-12564
   Li BM, 2014, AGING CELL, V13, P367, DOI 10.1111/acel.12181
   Liu JK, 2008, NEUROCHEM RES, V33, P194, DOI 10.1007/s11064-007-9403-0
   Liu JK, 2005, NUTR NEUROSCI, V8, P67, DOI 10.1080/10284150500047161
   Lloret A, 2008, FREE RADICAL BIO MED, V44, P495, DOI 10.1016/j.freeradbiomed.2007.10.046
   LUFT R, 1994, P NATL ACAD SCI USA, V91, P8731, DOI 10.1073/pnas.91.19.8731
   Lyakhovich A, 2015, CURR MED CHEM, V22, P3040, DOI 10.2174/0929867322666150729114036
   Maes M, 2009, NEUROENDOCRINOL LETT, V30, P470
   Mamedov I, 2015, J PEDIATR ENDOCR MET, V28, P1299, DOI 10.1515/jpem-2015-0193
   Marcheggiani F, 2019, AGING-US, V11, P2565, DOI 10.18632/aging.101926
   McMackin Craig J, 2007, J Clin Hypertens (Greenwich), V9, P249
   Miller MJ, 2016, JIMD REP, V30, P39, DOI 10.1007/8904_2016_539
   Molinari C, 2019, OXID MED CELL LONGEV, V2019, DOI 10.1155/2019/2843121
   Molinari C, 2018, J VASC RES, V55, P47, DOI 10.1159/000484928
   Mortensen SA, 2014, JACC-HEART FAIL, V2, P641, DOI 10.1016/j.jchf.2014.06.008
   Moura FA, 2016, OXID MED CELL LONGEV, V2016, DOI 10.1155/2016/4047362
   Moura FA, 2015, CURR TOP MED CHEM, V15, P458, DOI 10.2174/1568026615666150114161358
   Nebbioso M, 2013, BIOMED PHARMACOTHER, V67, P659, DOI 10.1016/j.biopha.2013.07.001
   Nicassio L, 2017, EXP GERONTOL, V98, P99, DOI 10.1016/j.exger.2017.08.017
   Niklowitz P, 2016, J CLIN BIOCHEM NUTR, V58, P240, DOI 10.3164/jcbn.15-73
   Nilsson MI, 2019, BIOLOGY-BASEL, V8, DOI 10.3390/biology8020040
   Nobakht-Haghighi N, 2018, MOL CELL BIOCHEM, V449, P267, DOI 10.1007/s11010-018-3363-3
   Noh YH, 2013, CELL DEATH DIS, V4, DOI 10.1038/cddis.2013.341
   Nucci C, 2007, INT REV NEUROBIOL, V82, P397, DOI 10.1016/S0074-7742(07)82022-8
   PACKER L, 1994, ANN NY ACAD SCI, V738, P257
   Packer L, 2001, NUTRITION, V17, P888, DOI 10.1016/S0899-9007(01)00658-X
   Packer L, 2011, J CLIN BIOCHEM NUTR, V48, P26, DOI 10.3164/jcbn.11-005FR
   Pagano G, 2014, INT J MOL SCI, V15, P20169, DOI 10.3390/ijms151120169
   Pagano G, 2014, OXID MED CELL LONGEV, V2014, DOI 10.1155/2014/541230
   Palacka P, 2010, BRATISL MED J, V111, P205
   PALADE GE, 1964, P NATL ACAD SCI USA, V52, P613, DOI 10.1073/pnas.52.2.613
   Parisi V, 2014, J GLAUCOMA, V23, P391, DOI 10.1097/IJG.0b013e318279b836
   Parvanova A, 2018, J ENDOCR SOC, V2, P420, DOI 10.1210/js.2017-00426
   Pérez-Sánchez C, 2017, ARTERIOSCL THROM VAS, V37, P1923, DOI 10.1161/ATVBAHA.117.309225
   Phillipson OT, 2014, NEUROBIOL AGING, V35, P847, DOI 10.1016/j.neurobiolaging.2013.10.073
   Pistone G, 2003, DRUG AGING, V20, P761, DOI 10.2165/00002512-200320100-00004
   Plioplys AV, 1997, NEUROPSYCHOBIOLOGY, V35, P16, DOI 10.1159/000119325
   Porasuphatana S, 2012, ASIA PAC J CLIN NUTR, V21, P12
   Qiao Y, 2013, APPL MICROBIOL BIOT, V97, P1689, DOI 10.1007/s00253-012-4323-6
   Quaranta L, 2019, ADV THER, V36, P2506, DOI 10.1007/s12325-019-01023-3
   Quintanilla RA, 2009, BRAIN RES BULL, V80, P242, DOI 10.1016/j.brainresbull.2009.07.010
   Ravcheev DA, 2016, FRONT MICROBIOL, V7, DOI 10.3389/fmicb.2016.00128
   RICHTER C, 1991, CHEM-BIOL INTERACT, V77, P1, DOI 10.1016/0009-2797(91)90002-O
   Rivera-Torres J, 2013, J PROTEOMICS, V91, P466, DOI 10.1016/j.jprot.2013.08.008
   Rodriguez MC, 2007, MUSCLE NERVE, V35, P235, DOI 10.1002/mus.20688
   Ruggenenti P, 2009, HYPERTENSION, V54, P567, DOI 10.1161/HYPERTENSIONAHA.109.132522
   Russo R, 2008, PROG BRAIN RES, V173, P575, DOI 10.1016/S0079-6123(08)01139-4
   Saboori S, 2018, NUTR METAB CARDIOVAS, V28, P779, DOI 10.1016/j.numecd.2018.04.003
   Sanoobar M, 2015, NUTR NEUROSCI, V18, P169, DOI 10.1179/1476830513Y.0000000106
   Santo Signorelli S, 2006, DRUG AGING, V23, P263, DOI 10.2165/00002512-200623030-00008
   Scalbert A, 2014, AM J CLIN NUTR, V99, P1286, DOI 10.3945/ajcn.113.076133
   Schniertshauer D, 2018, J AGING RES, V2018, DOI 10.1155/2018/6354680
   Schottlaender LV, 2016, PLOS ONE, V11, DOI 10.1371/journal.pone.0149557
   Schuchmann S, 2000, FREE RADICAL BIO MED, V28, P235, DOI 10.1016/S0891-5849(99)00226-9
   Shimizu M, 2017, HEART VESSELS, V32, P668, DOI 10.1007/s00380-016-0923-x
   Shinto L, 2014, J ALZHEIMERS DIS, V38, P111, DOI 10.3233/JAD-130722
   Sies H, 1997, EXP PHYSIOL, V82, P291, DOI 10.1113/expphysiol.1997.sp004024
   Skulachev VP, 2007, BIOCHEMISTRY-MOSCOW+, V72, P1385, DOI 10.1134/S0006297907120139
   Skulachev VP, 2009, BBA-BIOENERGETICS, V1787, P437, DOI 10.1016/j.bbabio.2008.12.008
   Smith RAJ, 2011, DISCOV MED, V11, P106
   Snigdha S, 2016, NEUROBIOL AGING, V37, P171, DOI 10.1016/j.neurobiolaging.2015.09.015
   SOHAL RS, 1992, MUTAT RES, V275, P295, DOI 10.1016/0921-8734(92)90033-L
   Solmonson A, 2018, J BIOL CHEM, V293, P7522, DOI 10.1074/jbc.TM117.000259
   Storch A, 2007, ARCH NEUROL-CHICAGO, V64, P938, DOI 10.1001/archneur.64.7.nct60005
   Stough C, 2019, FRONT AGING NEUROSCI, V11, DOI 10.3389/fnagi.2019.00103
   Tang WHW, 2014, J CLIN INVEST, V124, P4204, DOI 10.1172/JCI72331
   Tarnopolsky MA, 2008, ADV DRUG DELIVER REV, V60, P1561, DOI 10.1016/j.addr.2008.05.001
   Terruzzi I, 2019, BIOMED RES INT, V2019, DOI 10.1155/2019/5678548
   Thakurta IG, 2012, BIOGERONTOLOGY, V13, P479, DOI 10.1007/s10522-012-9392-5
   Thom E, 2005, J INT MED RES, V33, P267, DOI 10.1177/147323000503300301
   Tiano L, 2012, NEUROBIOL AGING, V33, DOI 10.1016/j.neurobiolaging.2011.03.025
   Valdecantos MP, 2019, INT J FOOD SCI NUTR, V70, P834, DOI 10.1080/09637486.2019.1572716
   Valenti D, 2018, FREE RADICAL BIO MED, V114, P69, DOI 10.1016/j.freeradbiomed.2017.08.014
   Vallance HD, 2018, MOL GENET METAB REP, V15, P130, DOI 10.1016/j.ymgmr.2018.04.005
   Vasilopoulos T, 2014, J GERONTOL B-PSYCHOL, V69, pS154, DOI 10.1093/geronb/gbu025
   Vyssokikh MY, 2020, P NATL ACAD SCI USA, V117, P6491, DOI 10.1073/pnas.1916414117
   Witte KKA, 2005, EUR HEART J, V26, P2238, DOI 10.1093/eurheartj/ehi442
   Xiang GD, 2008, CLIN ENDOCRINOL, V68, P716, DOI 10.1111/j.1365-2265.2007.03099.x
   Zammit VA, 2009, ADV DRUG DELIVER REV, V61, P1353, DOI 10.1016/j.addr.2009.04.024
   Zhang X, 2017, NEURAL REGEN RES, V12, P1979, DOI 10.4103/1673-5374.221152
   Zhang X, 2017, CURR MED CHEM, V24, P4329, DOI 10.2174/0929867324666170801100516
   Zhao L, 2014, EUR REV MED PHARMACO, V18, P3715
   Zhou Z, 2020, EUR J PHARM SCI, V141, DOI 10.1016/j.ejps.2019.105042
   Ziegler D, 2011, DIABETES CARE, V34, P2054, DOI 10.2337/dc11-0503
   Zmitek K, 2017, BIOFACTORS, V43, P132, DOI 10.1002/biof.1316
NR 144
TC 20
Z9 24
U1 2
U2 15
PU MDPI
PI BASEL
PA MDPI AG, Grosspeteranlage 5, CH-4052 BASEL, SWITZERLAND
SN 1661-6596
EI 1422-0067
J9 INT J MOL SCI
JI Int. J. Mol. Sci.
PD OCT
PY 2020
VL 21
IS 19
AR 7060
DI 10.3390/ijms21197060
PG 16
WC Biochemistry & Molecular Biology; Chemistry, Multidisciplinary
WE Science Citation Index Expanded (SCI-EXPANDED)
SC Biochemistry & Molecular Biology; Chemistry
GA ON2XB
UT WOS:000586569400001
PM 32992778
OA Green Submitted, gold
DA 2026-02-13
ER

PT J
AU Lietzau, G
   Magni, G
   Kehr, J
   Yoshitake, T
   Candeias, E
   Duarte, A
   Pettersson, H
   Skogsberg, J
   Abbracchio, MP
   Klein, T
   Nyström, T
   Ceruti, S
   Darsalia, V
   Patrone, C
AF Lietzau, Grazyna
   Magni, Giulia
   Kehr, Jan
   Yoshitake, Takashi
   Candeias, Emanuel
   Duarte, Ana, I
   Pettersson, Hans
   Skogsberg, Josefin
   Abbracchio, Maria P.
   Klein, Thomas
   Nystrom, Thomas
   Ceruti, Stefania
   Darsalia, Vladimer
   Patrone, Cesare
TI Dipeptidyl peptidase-4 inhibitors and sulfonylureas prevent the
   progressive impairment of the nigrostriatal dopaminergic system induced
   by diabetes during aging
SO NEUROBIOLOGY OF AGING
LA English
DT Article
DE Dipeptidyl peptidase-4 inhibitors; Dopaminergic system; Obesity;
   Oligodendrocytes; Diabetes
ID PARKINSONS-DISEASE; DPP-4 INHIBITOR; OLIGODENDROCYTE LINEAGE;
   INSULIN-RESISTANCE; PROGENITOR CELLS; HIGH-FAT; RECEPTOR; NEURONS;
   BRAIN; RISK
AB The nigrostriatal dopaminergic system (NDS) controls motor activity, and its impairment during type 2 diabetes (T2D) progression could increase Parkinson's disease risk in diabetics. If so, whether glycemia regulation prevents this impairment needs to be addressed. We investigated whether T2D impairs the NDS and whether dipeptidyl peptidase-4 inhibition (DPP-4i; a clinical strategy against T2D but also neuroprotective in animal models) prevents this effect, in middle-aged mice. Neither T2D (induced by 12 months of high-fat diet) nor aging (14 months) changed striatal dopamine content assessed by high-performance liquid chromatography. However, T2D reduced basal and amphetamine-stimulated striatal extracellular dopamine, assessed by microdialysis. Both the DPP-4i linagliptin and the sulfonylurea glimepiride (an antidiabetic comparator unrelated to DPP-4i) counteracted these effects. The functional T2D-induced effects did not correlate with NDS neuronal/glial alterations. However, aging itself affected striatal neurons/glia, and the glia effects were counteracted mainly by DPP-4i. These findings show NDS functional pathophysiology in T2D and suggest the preventive use of two unrelated anti-T2D drugs. Moreover, DPP-4i counteracted striatal age-related glial alterations suggesting striatal rejuvenation properties. (C) 2020 Elsevier Inc. All rights reserved.
C1 [Lietzau, Grazyna; Pettersson, Hans; Nystrom, Thomas; Darsalia, Vladimer; Patrone, Cesare] Karolinska Inst, Dept Clin Sci & Educ, Internal Med, Sodersjukhuset, Stockholm, Sweden.
   [Magni, Giulia; Abbracchio, Maria P.; Ceruti, Stefania] Univ Milan, Dept Pharmacol & Biomol Sci, Milan, Italy.
   [Kehr, Jan] Pronexus Analyt AB, Bromma, Sweden.
   [Kehr, Jan; Yoshitake, Takashi] Karolinska Inst, Dept Physiol & Pharmacol, Stockholm, Sweden.
   [Candeias, Emanuel; Duarte, Ana, I] Univ Coimbra, Ctr Neurosci & Cell Biol, Coimbra, Portugal.
   [Skogsberg, Josefin] Boehringer Ingelheim AB, Stockholm, Sweden.
   [Klein, Thomas] Boehringer Ingelheim Pharma GmbH & Co KG, Biberach, Germany.
C3 Sodersjukhuset Hospital; Karolinska Institutet; University of Milan;
   Karolinska Institutet; Universidade de Coimbra; Boehringer Ingelheim;
   Boehringer Ingelheim
RP Lietzau, G; Darsalia, V; Patrone, C (corresponding author), Karolinska Inst, Dept Clin Sci & Educ, Sjukhusbacken 10, SE-11883 Stockholm, Sweden.
EM grazyna.lietzau@ki.se; vladimer.darsalia@ki.se; cesare.patrone@ki.se
RI Darsalia, Vladimer/AAF-3608-2019; Candeias, Emanuel/GQI-3934-2022;
   Ceruti, Stefania/A-6376-2008; Magni, Giulia/AAH-9366-2020; patrone,
   cesare/AFV-5415-2022; Abbracchio, Maria/B-9342-2014; Duarte,
   Ana/GRT-0033-2022; Klein, Thomas/C-7579-2018
OI Darsalia, Vladimer/0000-0002-6693-934X; Candeias,
   Emanuel/0000-0002-8511-5821; Kehr, Jan/0000-0002-2410-124X; Ceruti,
   Stefania/0000-0003-1663-4211; Magni, Giulia/0000-0003-0995-8947;
   patrone, cesare/0000-0003-0470-4606; 
FU EFSD; Swedish Research Council [2018-02483]; Swedish Heart-Lung
   Foundation [20160511]; Diabetesfonden; Karolinska Institutet (KI;
   Foundation for Geriatric Diseases, KI Stiftelser och Fonder); Svensk
   Forening for Diabetologi; Ahlen Stiftelse; Stohnes Stiftelse; STROKE
   Riksforbundet; Gamla Tjanarinnor Stiftelse; InvestigatorInitiated Study
   Program for Diabetes (Boehringer Ingelheim); Stockholm County Council;
   KI; Swedish Research Council [2018-02483] Funding Source: Swedish
   Research Council; Vinnova [2018-02483] Funding Source: Vinnova
FX The authors' group is supported by the EFSD, the Swedish Research
   Council (2018-02483), the Swedish Heart-Lung Foundation (20160511),
   Diabetesfonden, Karolinska Institutet (KI; Foundation for Geriatric
   Diseases, KI Stiftelser och Fonder), Svensk Forening for Diabetologi,
   Ahlen Stiftelse, Stohnes Stiftelse, STROKE Riksforbundet, Gamla
   Tjanarinnor Stiftelse, the InvestigatorInitiated Study Program for
   Diabetes (Boehringer Ingelheim), the regional agreement on medical
   training and clinical research (ALF) between Stockholm County Council,
   and the KI. The authors thank Dr Fuad Bahram for technical assistance.
CR [Anonymous], 2017, National Diabetes Statistics Report, P20
   Athauda D, 2017, LANCET, V390, P1664, DOI 10.1016/S0140-6736(17)31585-4
   Athauda D, 2017, J PARKINSON DIS, V7, P451, DOI 10.3233/JPD-171192
   Avogaro A, 2018, BRIT J CLIN PHARMACO, V84, P1686, DOI 10.1111/bcp.13611
   Barateiro A, 2014, BBA-MOL CELL RES, V1843, P1917, DOI 10.1016/j.bbamcr.2014.04.018
   Barry RL, 2018, PLOS ONE, V13, DOI 10.1371/journal.pone.0191299
   Bennett DA, 1996, NEW ENGL J MED, V334, P71, DOI 10.1056/NEJM199601113340202
   Berke JD, 2018, NAT NEUROSCI, V21, P787, DOI 10.1038/s41593-018-0152-y
   Bertilsson G, 2008, J NEUROSCI RES, V86, P326, DOI 10.1002/jnr.21483
   Biosa A, 2018, MOL NEUROBIOL, V55, P8754, DOI 10.1007/s12035-018-1025-9
   Boccazzi M, 2016, PURINERG SIGNAL, V12, P661, DOI 10.1007/s11302-016-9530-7
   Brakedal B, 2017, MOVEMENT DISORD, V32, P1594, DOI 10.1002/mds.27128
   Cereda E, 2011, DIABETES CARE, V34, P2614, DOI 10.2337/dc11-1584
   Chalichem NSS, 2017, AM J ALZHEIMERS DIS, V32, P444, DOI 10.1177/1533317517722005
   Chiazza F, 2018, CARDIOVASC DIABETOL, V17, DOI 10.1186/s12933-018-0702-3
   Collier TJ, 2007, NEUROBIOL DIS, V26, P56, DOI 10.1016/j.nbd.2006.11.013
   Collier TJ, 2017, MOVEMENT DISORD, V32, P983, DOI 10.1002/mds.27037
   Cone JJ, 2013, PLOS ONE, V8, DOI 10.1371/journal.pone.0058251
   Costello R.A., 2018, SULFONYLUREAS
   Darsalia V, 2016, DIABETES OBES METAB, V18, P537, DOI 10.1111/dom.12641
   Darsalia V, 2019, FRONT NEUROL, V10, DOI 10.3389/fneur.2019.00493
   Darsalia V, 2018, NEUROPHARMACOLOGY, V136, P280, DOI 10.1016/j.neuropharm.2017.08.022
   Darsalia V, 2015, J CEREBR BLOOD F MET, V35, P718, DOI 10.1038/jcbfm.2015.17
   Darsalia V, 2013, DIABETES, V62, P1289, DOI 10.2337/db12-0988
   Deacon CF, 2013, EXPERT OPIN PHARMACO, V14, P2047, DOI 10.1517/14656566.2013.824966
   Fritz BM, 2018, NEUROSCIENCE, V372, P1, DOI 10.1016/j.neuroscience.2017.12.036
   Fumagalli M, 2017, ADV EXP MED BIOL, V1051, P169, DOI 10.1007/5584_2017_92
   Fumagalli M, 2011, J BIOL CHEM, V286, P10593, DOI 10.1074/jbc.M110.162867
   Gault VA, 2015, DIABETES OBES METAB, V17, P403, DOI 10.1111/dom.12432
   GUNDERSEN HJG, 1988, APMIS, V96, P857, DOI 10.1111/j.1699-0463.1988.tb00954.x
   Guo FZ, 2010, J NEUROSCI, V30, P12036, DOI 10.1523/JNEUROSCI.1360-10.2010
   Hidalgo-Figueroa M, 2012, J NEUROSCI, V32, P864, DOI 10.1523/JNEUROSCI.2693-11.2012
   Hölscher C, 2018, NEUROPHARMACOLOGY, V136, P251, DOI 10.1016/j.neuropharm.2018.01.040
   Hu G, 2007, DIABETES CARE, V30, P842, DOI 10.2337/dc06-2011
   Isik AT, 2017, DIABETES RES CLIN PR, V123, P192, DOI 10.1016/j.diabres.2016.12.010
   Jang Y, 2017, EXP NEUROBIOL, V26, P104, DOI 10.5607/en.2017.26.2.104
   Kang SH, 2010, NEURON, V68, P668, DOI 10.1016/j.neuron.2010.09.009
   Kehr J., 2006, ENCY SENSORS, P287
   Kehr J., 1999, MODERN TECHNIQUES NE, P1149
   Khunti K, 2018, LANCET DIABETES ENDO, V6, P821, DOI 10.1016/S2213-8587(18)30025-1
   Li YZ, 2009, P NATL ACAD SCI USA, V106, P1285, DOI 10.1073/pnas.0806720106
   Miyake Y, 2010, J NEUROL SCI, V293, P82, DOI 10.1016/j.jns.2010.03.002
   Morris JK, 2011, EXP NEUROL, V231, P171, DOI 10.1016/j.expneurol.2011.06.005
   Motulsky HJ, 2006, BMC BIOINFORMATICS, V7, DOI 10.1186/1471-2105-7-123
   Nassar NN, 2015, NEUROPHARMACOLOGY, V89, P308, DOI 10.1016/j.neuropharm.2014.10.007
   Neumann Bjoern, 2016, Front Biosci (Schol Ed), V8, P29, DOI 10.2741/s444
   Nguyen JCD, 2017, FRONT BEHAV NEUROSCI, V11, DOI 10.3389/fnbeh.2017.00022
   Nunes MC, 2003, NAT MED, V9, P439, DOI 10.1038/nm837
   Ou ZM, 2019, CELL REP, V26, P2984, DOI 10.1016/j.celrep.2019.02.060
   Pagano G, 2018, NEUROLOGY, V90, pE1654, DOI 10.1212/WNL.0000000000005475
   Palmer AL, 2018, FRONT AGING NEUROSCI, V10, DOI 10.3389/fnagi.2018.00337
   Patrone C, 2014, LANCET DIABETES ENDO, V2, P256, DOI 10.1016/S2213-8587(13)70125-6
   Pereira DB, 2016, NAT NEUROSCI, V19, P578, DOI 10.1038/nn.4252
   Pintana H, 2013, J ENDOCRINOL, V218, P1, DOI 10.1530/JOE-12-0521
   Powers KM, 2006, PARKINSONISM RELAT D, V12, P185, DOI 10.1016/j.parkreldis.2005.09.004
   Ransohoff RM, 2016, SCIENCE, V353, P777, DOI 10.1126/science.aag2590
   Reiner A, 2013, MOVEMENT DISORD, V28, P1691, DOI 10.1002/mds.25624
   Ren HX, 2012, CELL, V149, P1314, DOI 10.1016/j.cell.2012.04.032
   Renaud J, 2018, NEUROBIOL AGING, V69, P117, DOI 10.1016/j.neurobiolaging.2018.05.010
   Sa-Nguanmoo P, 2017, TOXICOL APPL PHARM, V333, P43, DOI 10.1016/j.taap.2017.08.005
   Santiago JA, 2014, NEUROBIOL DIS, V72, P84, DOI 10.1016/j.nbd.2014.03.019
   Savica R, 2012, MOVEMENT DISORD, V27, P974, DOI 10.1002/mds.25016
   Shen SM, 2008, NAT NEUROSCI, V11, P1024, DOI 10.1038/nn.2172
   Simon KC, 2007, NEUROLOGY, V69, P1688, DOI 10.1212/01.wnl.0000271883.45010.8a
   Speed N, 2011, PLOS ONE, V6, DOI 10.1371/journal.pone.0025169
   Spittau B, 2017, FRONT AGING NEUROSCI, V9, DOI 10.3389/fnagi.2017.00194
   Sulzer D, 2016, BASAL GANGLIA, V6, P123, DOI 10.1016/j.baga.2016.02.001
   Svenningsson P, 2016, MOVEMENT DISORD, V31, P1422, DOI 10.1002/mds.26734
   ter Horst KW, 2018, SCI TRANSL MED, V10, DOI 10.1126/scitranslmed.aar3752
   Xu Q, 2011, DIABETES CARE, V34, P910, DOI 10.2337/dc10-1922
   Yue XJ, 2016, MEDICINE, V95, DOI 10.1097/MD.0000000000003549
   Zhang LP, 2019, J PARKINSON DIS, V9, P157, DOI 10.3233/JPD-181503
NR 72
TC 21
Z9 21
U1 0
U2 12
PU ELSEVIER SCIENCE INC
PI NEW YORK
PA STE 800, 230 PARK AVE, NEW YORK, NY 10169 USA
SN 0197-4580
EI 1558-1497
J9 NEUROBIOL AGING
JI Neurobiol. Aging
PD MAY
PY 2020
VL 89
BP 12
EP 23
DI 10.1016/j.neurobiolaging.2020.01.004
PG 12
WC Geriatrics & Gerontology; Neurosciences
WE Science Citation Index Expanded (SCI-EXPANDED)
SC Geriatrics & Gerontology; Neurosciences & Neurology
GA KY4QD
UT WOS:000522552900002
PM 32143981
OA Green Submitted
DA 2026-02-13
ER

PT J
AU Han, B
   Park, C
   Lee, YJ
AF Han, Boeun
   Park, Chaeyoung
   Lee, Yujin
TI Quality of plant-based diets and healthy aging: A community-based
   prospective cohort study
SO CLINICAL NUTRITION
LA English
DT Article
DE Healthy aging; Plant-based diets; Community-based cohort study;
   Nutritional status
ID TOTAL-ENERGY INTAKE; CARDIOVASCULAR-DISEASE; MEDITERRANEAN DIET;
   HEART-DISEASE; MORTALITY; PATTERNS; TESTS
AB Background and aims: Although the global interest in plant-based diets is rising due to their environmental and health benefits, little is known about how plant-based diets and their quality relate to health aging. This study examined the associations of three plant-based diet indices with healthy aging in a community-based cohort of 6817 middle-aged and older adults. Methods: Using data from a validated food frequency questionnaire, three plant-based diet indices were calculated based on quality of plant-based foods [overall plant-based diet index (PDI), healthful plantbased diet index (hPDI), and unhealthful plant-based diet index (uPDI)]. Healthy aging was defined as the absence of major chronic diseases (cardiovascular diseases, type 2 diabetes, cancer, chronic obstructive pulmonary disease, end-stage renal disease), cognitive and physical functional impairments, and mental illness. Risk of unhealthy aging was assessed by multivariable Cox proportional hazards regression including demographics, lifestyle factors, and medical history. Results: During 16 years of prospective follow-up, 4258 did not achieve healthy aging. After multivariable adjustment, higher scores of uPDI were associated with an increased risk of unhealthy aging, with extreme-quartile hazard ratio (HR) compared with the lowest quartile = 1.12 (95 % CI, 1.02-1.24; Ptrend = 0.021). PDI and hPDI scores were not associated with healthy aging. When assessing the associations of uPDI with each domain of healthy aging, uPDI scores were positively associated with chronic diseases [HR (95 % CI): 1.15 (1.01-1.31); P-trend = 0.033)], physical function [HR (95 % CI): 1.13 (1.00-1.27); P-trend = 0.020)], cognitive function domains [HR (95 % CI): 1.46 (1.19-1.79); Ptrend = 0.001)], but not with mental health domain [HR (95 % CI): 1.03 (0.89-1.18); P-trend = 0.471]. Conclusion: Higher intake of unhealthy plant foods is associated with an increased risk of not achieving healthy aging. These findings highlight the importance of limiting the excessive consumption of less healthy plant-based foods, such as refined grains and sugary beverages, rather than simply adopting a vegetarian diet, to achieve healthy aging. (c) 2025 Elsevier Ltd and European Society for Clinical Nutrition and Metabolism. All rights are reserved, including those for text and data mining, AI training, and similar technologies.
C1 [Han, Boeun; Park, Chaeyoung; Lee, Yujin] Myongji Univ, Dept Food & Nutr, 116,Myongji Ro, Yongin, Gyeonggi Do, South Korea.
C3 Myongji University
RP Lee, YJ (corresponding author), Myongji Univ, 116 Myongji Ro, Yongin 17058, Gyeonggi Do, South Korea.
EM yujinlee@mju.ac.kr
OI Lee, Yujin/0000-0002-6948-2525
FU Basic Science Research Program through the National Research Foundation
   of Korea (NRF) - Ministry of Science, ICT & Future Planning
   [2021R1F1A1064068]
FX This work was supported by the Basic Science Research Program through
   the National Research Foundation of Korea (NRF) funded by the Ministry
   of Science, ICT & Future Planning (2021R1F1A1064068). The funders had no
   role in study design, data collection and analysis, decision to publish,
   or preparation of the manuscript.
CR Ahn Y, 2007, EUR J CLIN NUTR, V61, P1435, DOI 10.1038/sj.ejcn.1602657
   Ainsworth BE, 2000, MED SCI SPORT EXER, V32, pS498, DOI 10.1097/00005768-200009001-00009
   Alba BK, 2020, J NUTR, V150, P55, DOI 10.1093/jn/nxz205
   Bigman G, 2024, NUTRIENTS, V16, DOI 10.3390/nu16234249
   Cangelosi Giovanni, 2023, Acta Biomed, V94, pe2023189, DOI 10.23750/abm.v94iS3.14406
   Cheng E, 2025, BRIT J NUTR, V133, P1309, DOI 10.1017/S0007114525000856
   Clement ND, 2013, KNEE SURG SPORT TR A, V21, P2638, DOI 10.1007/s00167-013-2523-y
   Davis C, 2015, NUTRIENTS, V7, P9139, DOI 10.3390/nu7115459
   Dominguez LJ, 2024, GERONTOLOGY, V70, P15, DOI 10.1159/000534679
   Doundoulakis I, 2024, NUTR REV, V82, P715, DOI 10.1093/nutrit/nuad080
   Faraco G, 2019, NATURE, V574, P686, DOI 10.1038/s41586-019-1688-z
   Furbatto M, 2024, NUTRIENTS, V16, DOI 10.3390/nu16223947
   GRAMBSCH PM, 1994, BIOMETRIKA, V81, P515
   GURALNIK JM, 1995, NEW ENGL J MED, V332, P556, DOI 10.1056/NEJM199503023320902
   Hu FB, 1999, AM J EPIDEMIOL, V149, P531, DOI 10.1093/oxfordjournals.aje.a009849
   Huang S, 2024, J NUTR HEALTH AGING, V28, DOI 10.1016/j.jnha.2023.100027
   Kanerva N, 2014, PUBLIC HEALTH NUTR, V17, P1697, DOI 10.1017/S1368980013002395
   Kanerva N, 2013, BRIT J NUTR, V109, P520, DOI 10.1017/S0007114512001262
   Kang Y.W., 1997, Journal of Korean Neurological Association, V15, P300
   Kharaty S, 2023, EUR J NUTR, V62, P3397, DOI 10.1007/s00394-023-03242-5
   Kieffer DA, 2016, AM J PHYSIOL-RENAL, V310, pF857, DOI 10.1152/ajprenal.00513.2015
   Kim H, 2020, PLOS MED, V17, DOI 10.1371/journal.pmed.1003371
   Kim H, 2019, FRONT PUBLIC HEALTH, V7, DOI 10.3389/fpubh.2019.00375
   Kim Y, 2017, INT J EPIDEMIOL, V46, DOI 10.1093/ije/dyv316
   Kitada K, 2017, J CLIN INVEST, V127, P1944, DOI 10.1172/JCI88532
   Lai HTM, 2018, BMJ-BRIT MED J, V363, DOI 10.1136/bmj.k4067
   Li XD, 2024, CLIN NUTR, V43, P1694, DOI 10.1016/j.clnu.2024.06.004
   López-Otín C, 2013, CELL, V153, P1194, DOI 10.1016/j.cell.2013.05.039
   Ma X, 2022, FRONT IMMUNOL, V13, DOI 10.3389/fimmu.2022.988481
   Maroto-Rodriguez J, 2024, AGE AGEING, V53, DOI 10.1093/ageing/afae092
   Micha R, 2017, JAMA-J AM MED ASSOC, V317, P912, DOI 10.1001/jama.2017.0947
   Micha R, 2015, BMJ OPEN, V5, DOI 10.1136/bmjopen-2015-008705
   Morze J, 2021, EUR J NUTR, V60, P1561, DOI 10.1007/s00394-020-02346-6
   Nikparast A, 2024, NUTR REV, V83, pe157, DOI 10.1093/nutrit/nuae049
   Niso-Santano Mireia, 2019, Clin Pharmacol Transl Med, V3, P149, DOI 10.31700/2572-7656.000123
   Park SJ, 2024, EPIDEMIOL HEALTH, V46, DOI 10.4178/epih.e2024042
   Peng JY, 2025, J ALZHEIMERS DIS, V103, P282, DOI [10.1177/13872877241300253, 10.1177/138728772413002]
   Price NL, 2012, CELL METAB, V15, P675, DOI 10.1016/j.cmet.2012.04.003
   Qi R, 2023, NUTRIENTS, V15, DOI 10.3390/nu15245120
   Quek J, 2021, The association of plantbased diet with cardiovascular disease and mortality: a meta-analysis and systematic review of prospect cohort studies, V8
   Rossitto G, 2021, CARDIOVASC RES, V117, P1372, DOI 10.1093/cvr/cvaa205
   ROWE JW, 1987, SCIENCE, V237, P143, DOI 10.1126/science.3299702
   Ruiz-Pozo VA, 2024, The role of the Mediterranean diet in prediabetes management and prevention: a review of molecular mechanisms and clinical outcomes, V35
   Satija A, 2016, PLOS MED, V13, DOI 10.1371/journal.pmed.1002039
   Schorr K, 2025, J NUTR HEALTH AGING, V29, DOI 10.1016/j.jnha.2024.100463
   Sleiman D, 2015, FRONT PUBLIC HEALTH, V3, DOI 10.3389/fpubh.2015.00069
   Solfrizzi V, 2017, J ALZHEIMERS DIS, V59, P815, DOI [10.3233/JAD-170248, 10.3233/jad-170248]
   Sun Q, 2009, BRIT MED J, V339, DOI 10.1136/bmj.b3796
   Tammi R, 2024, EUR J NUTR, V63, P397, DOI 10.1007/s00394-023-03272-z
   Turati F, 2025, Indices of healthy and unhealthy plant-based diets and the risk of selected digestive cancers, V44, P76
   Vega-Cabello V, 2024, J NUTR, V154, P2264, DOI 10.1016/j.tjnut.2024.04.037
   von Elm E, 2008, J CLIN EPIDEMIOL, V61, P344, DOI [10.1016/j.jclinepi.2007.11.008, 10.2471/BLT.07.045120]
   Wang J, 2024, NUTR RES, V132, P112, DOI 10.1016/j.nutres.2024.10.005
   Ware J.E., 1995, SF 12 SCORE SF 12 PH
   Ware JE, 1996, MED CARE, V34, P220, DOI 10.1097/00005650-199603000-00003
   Willcox BJ, 2007, ANN NY ACAD SCI, V1114, P434, DOI 10.1196/annals.1396.037
   Willett WC, 1997, AM J CLIN NUTR, V65, P1220, DOI 10.1093/ajcn/65.4.1220S
   Wong MMH, 2020, NUTR METAB CARDIOVAS, V30, P738, DOI 10.1016/j.numecd.2020.02.002
   Yang FL, 2024, AGING CLIN EXP RES, V36, DOI 10.1007/s40520-024-02838-z
   Yeung SSY, 2021, NUTRIENTS, V13, DOI 10.3390/nu13124310
   Zhuang P, 2024, BMC MED, V22, DOI 10.1186/s12916-024-03683-7
NR 61
TC 0
Z9 0
U1 8
U2 8
PU CHURCHILL LIVINGSTONE
PI EDINBURGH
PA JOURNAL PRODUCTION DEPT, ROBERT STEVENSON HOUSE, 1-3 BAXTERS PLACE,
   LEITH WALK, EDINBURGH EH1 3AF, MIDLOTHIAN, SCOTLAND
SN 0261-5614
EI 1532-1983
J9 CLIN NUTR
JI Clin. Nutr.
PD SEP
PY 2025
VL 52
BP 124
EP 133
DI 10.1016/j.clnu.2025.07.020
EA AUG 2025
PG 10
WC Nutrition & Dietetics
WE Science Citation Index Expanded (SCI-EXPANDED)
SC Nutrition & Dietetics
GA 5XB3Q
UT WOS:001546385000003
PM 40763647
DA 2026-02-13
ER

PT J
AU Jiang, XX
   Lv, G
   Li, MH
   Yuan, J
   Lu, ZK
AF Jiang, Xiangxiang
   Lv, Gang
   Li, Minghui
   Yuan, Jing
   Lu, Z. Kevin
TI Predicting diabetes self-management education engagement: machine
   learning algorithms and models
SO BMJ OPEN DIABETES RESEARCH & CARE
LA English
DT Article
DE Diabetes Mellitus, Type 2; Health Education; Health Promotion
ID HEALTH DISPARITIES; SUPPORT; CARE
AB Introduction Diabetes self-management education (DSME) is endorsed by the American Diabetes Association (ADA) as an essential component of diabetes management. However, the utilization of DSME remains limited in the USA. This study aimed to investigate current DSME participation among the older population and to identify comprehensive factors of DSME engagement through employing various machine learning (ML) models based on a US nationally representative survey linked to claims data.Research design and methods Data from the Medicare Current Beneficiary Survey were employed, and this study included data on US Medicare beneficiaries with diabetes from 2017 to 2019. Comprehensive variables following the National Institute on Aging Health Disparities Research Framework were employed to ensure a comprehensive evaluation of factors associated with DSME using five common ML approaches.Results In our study, 37.94% of participants received DSME after the application of inclusion and exclusion criteria. A total of 95 variables were used and all ML models achieved accuracy scores exceeding 70%. Random forest had better predictive performance, with an accuracy of 85%. Seventy-four of 95 variables were identified as key variables. Racial/ethnic disparities in predictors for DSME were identified in this study.Conclusions This study identified comprehensive and critical factors associated with DSME engagement from biological, behavioral, sociocultural, and environmental domains using different ML models, as well as related racial/ethnic disparities. Aligning these findings with the DSME National Standards from the ADA would enhance the guidelines' effectiveness, promoting tailored and equal diabetes management approaches that cater to diverse races/ethnicities.
C1 [Jiang, Xiangxiang; Lu, Z. Kevin] Univ South Carolina, Coll Pharm, Dept Clin Pharm & Outcomes Sci, Columbia, SC 29208 USA.
   [Lv, Gang] Chinese Peoples Liberat Army Gen Hosp, Dept Gen Surg, Med Ctr 1, Beijing, Peoples R China.
   [Li, Minghui] Univ Tennessee, Hlth Sci Ctr, Dept Clin Pharm & Translat Sci, Memphis, TN USA.
   [Yuan, Jing] Fudan Univ, Sch Pharm, Dept Clin Pharm & Pharm Practice, Shanghai, Peoples R China.
C3 University of South Carolina System; University of South Carolina
   Columbia; Chinese People's Liberation Army General Hospital; University
   of Tennessee System; University of Tennessee Health Science Center;
   Fudan University
RP Lu, ZK (corresponding author), Univ South Carolina, Coll Pharm, Dept Clin Pharm & Outcomes Sci, Columbia, SC 29208 USA.
EM xj3@email.sc.edu; triangle3000@126.com; mli54@uthsc.edu;
   jyuan@fudan.edu.cn; lu32@mailbox.sc.edu
RI Jiang, Xiangxiang/GPX-9527-2022; Lu, Kevin/HTQ-8969-2023
CR Akyirem S, 2023, SCI DIABETES SELF-MA, V49, P206, DOI 10.1177/26350106231169693
   Amer Diabet Assoc, 2008, DIABETES CARE, V31, pS12, DOI [10.2337/dc20-SINT, 10.2337/dc08-S012, 10.2337/dc20-Sint]
   [Anonymous], 2022, ADA and ADCES update national standards for diabetes self-management education and support
   Bianchi L, 2016, ACTA DIABETOL, V53, P879, DOI 10.1007/s00592-016-0880-y
   Breiman L, 2001, MACH LEARN, V45, P5, DOI 10.1023/A:1010933404324
   Chawla NV, 2002, J ARTIF INTELL RES, V16, P321, DOI 10.1613/jair.953
   Chen MJ, 2022, PATIENT PREFER ADHER, V16, P925, DOI 10.2147/PPA.S335363
   Chen Tianqi., Xgboost
   CORTES C, 1995, MACH LEARN, V20, P273, DOI 10.1146/annurev-publhealth-060722-032021
   Davis J, 2022, DIABETES CARE, V45, P484, DOI 10.2337/dc21-2396
   Dohrmann E, 2022, CHILD ADOL PSYCH CL, V31, P193, DOI 10.1016/j.chc.2022.01.001
   Guyon I, 2002, MACH LEARN, V46, P389, DOI 10.1023/A:1012487302797
   Harris S, 2017, LANCET, V389, P44
   Hepp T, 2016, METHOD INFORM MED, V55, P422, DOI 10.3414/ME16-01-0033
   Hill CV, 2015, ETHNIC DIS, V25, P245, DOI [10.18865/ed.25.3.245, 10.18865/ed.25.3.245]
   Li R, 2014, MMWR-MORBID MORTAL W, V63, P1045
   Luo HB, 2018, PREV CHRONIC DIS, V15, DOI 10.5888/pcd15.170316
   Macias-Konstantopoulos WL, 2023, WEST J EMERG MED, V24, P906, DOI 10.5811/westjem.58408
   Medicare Current Beneficiary Survey (MCBS), 2023, Centers for medicare & medicaid services
   Mendez I, 2022, SCI DIABETES SELF-MA, V48, P23, DOI 10.1177/26350106211065378
   Powers MA, 2020, DIABETES CARE, V43, P1636, DOI 10.2337/dci20-0023
   Qin YF, 2022, INT J ENV RES PUB HE, V19, DOI 10.3390/ijerph192215027
   Ross S, 2015, J AM ASSOC NURSE PRA, V27, P653, DOI 10.1002/2327-6924.12225
   Saria S, 2018, PLOS MED, V15, DOI 10.1371/journal.pmed.1002721
   Strawbridge LM, 2017, MED CARE, V55, P391, DOI 10.1097/MLR.0000000000000653
   Strawbridge LM, 2015, HEALTH EDUC BEHAV, V42, P530, DOI 10.1177/1090198114566271
   Yoshida Y, 2021, BMJ OPEN DIAB RES CA, V9, DOI 10.1136/bmjdrc-2021-002136
   Zheng WB, 2024, IEEE IMTC P, DOI 10.1109/I2MTC60896.2024.10561174
NR 28
TC 4
Z9 4
U1 1
U2 1
PU BMJ PUBLISHING GROUP
PI LONDON
PA BRITISH MED ASSOC HOUSE, TAVISTOCK SQUARE, LONDON WC1H 9JR, ENGLAND
EI 2052-4897
J9 BMJ OPEN DIAB RES CA
JI BMJ Open Diab. Res. Care
PD FEB 1
PY 2025
VL 13
IS 1
AR e004632
DI 10.1136/bmjdrc-2024-004632
PG 7
WC Endocrinology & Metabolism
WE Science Citation Index Expanded (SCI-EXPANDED)
SC Endocrinology & Metabolism
GA X4C6F
UT WOS:001424852800001
PM 39965870
OA Green Submitted, gold
DA 2026-02-13
ER

PT J
AU Lettieri-Barbato, D
   Giovannetti, E
   Aquilano, K
AF Lettieri-Barbato, Daniele
   Giovannetti, Esmeralda
   Aquilano, Katia
TI Effects of dietary restriction on adipose mass and biomarkers of healthy
   aging in human
SO AGING-US
LA English
DT Article
DE adipose tissue; aging; calorie restriction; fasting; biomarkers; human;
   longevity
ID LOW-CALORIE DIET; WEIGHT-LOSS MAINTENANCE; BETA-CELL FUNCTION; ABDOMINAL
   FAT LOSS; BODY-COMPOSITION; HIGH-PROTEIN; ENDURANCE EXERCISE; ENERGY
   RESTRICTION; HIGH-CARBOHYDRATE; INSULIN ACTION
AB In developing countries the rise of obesity and obesity-related metabolic disorders, such as cardiovascular diseases and type 2 diabetes, reflects the changes in lifestyle habits and wrong dietary choices. Dietary restriction (DR) regimens have been shown to extend health span and lifespan in many animal models including primates. Identifying biomarkers predictive of clinical benefits of treatment is one of the primary goals of precision medicine. To monitor the clinical outcomes of DR interventions in humans, several biomarkers are commonly adopted. However, a validated link between the behaviors of such biomarkers and DR effects is lacking at present time. Through a systematic analysis of human intervention studies, we evaluated the effect size of DR (i. e. calorie restriction, very low calorie diet, intermittent fasting, alternate day fasting) on healthrelated biomarkers. We found that DR is effective in reducing total and visceral adipose mass and improving inflammatory cytokines profile and adiponectin/leptin ratio. By analysing the levels of canonical biomarkers of healthy aging, we also validated the changes of insulin, IGF-1 and IGFBP-1,2 to monitor DR effects. Collectively, we developed a useful platform to evaluate the human responses to dietary regimens low in calories.
C1 [Lettieri-Barbato, Daniele; Giovannetti, Esmeralda; Aquilano, Katia] Univ Roma Tor Vergata, Dept Biol, Rome, Italy.
   [Aquilano, Katia] IRCCS San Raffaele La Pisana, Rome, Italy.
C3 University of Rome Tor Vergata; IRCCS San Raffaele Pisana
RP Lettieri-Barbato, D (corresponding author), Univ Roma Tor Vergata, Dept Biol, Rome, Italy.
EM d.lettieribarbato@hotmail.it
RI AQUILANO, KATIA/K-8888-2016; Lettieri Barbato, Daniele/K-8759-2016
OI AQUILANO, KATIA/0000-0002-5905-9870; Lettieri Barbato,
   Daniele/0000-0002-1172-814X
FU "Uncovering Excellence" - University of Rome Tor Vergata; Ministero
   della Salute [GR-2011-02348047]
FX This work was supported by "Uncovering Excellence" - University of Rome
   Tor Vergata and Ministero della Salute (GR-2011-02348047).
CR Agueda M, 2012, NUTR METAB CARDIOVAS, V22, P208, DOI 10.1016/j.numecd.2010.06.010
   Al-Regaiey KA, 2016, EUR REV MED PHARMACO, V20, P2468
   Baba NH, 1999, INT J OBESITY, V23, P1202, DOI 10.1038/sj.ijo.0801064
   Balasubramanian P, 2016, GROWTH HORM IGF RES, V28, P66, DOI 10.1016/j.ghir.2016.01.001
   Barbato DL, 2016, AGEING RES REV, V28, P85, DOI 10.1016/j.arr.2016.05.007
   Barbato DL, 2014, BBA-MOL CELL BIOL L, V1841, P1555, DOI 10.1016/j.bbalip.2014.08.004
   Belobrajdic DP, 2010, EUR J ENDOCRINOL, V162, P1075, DOI 10.1530/EJE-10-0062
   Bhutani S, 2013, OBESITY, V21, P1370, DOI 10.1002/oby.20353
   Borenstein M, 2009, Introduction to meta-analysis, P421
   Cangemi R, 2010, AGING CELL, V9, P236, DOI 10.1111/j.1474-9726.2010.00553.x
   Claessens M, 2009, INT J OBESITY, V33, P296, DOI 10.1038/ijo.2008.278
   Clemmons David R., 1997, Cytokine and Growth Factor Reviews, V8, P45, DOI 10.1016/S1359-6101(96)00053-6
   Clifton PM, 2004, J NUTR, V134, P1741, DOI 10.1093/jn/134.7.1741
   Curtis R, 2005, NAT REV DRUG DISCOV, V4, P569, DOI 10.1038/nrd1777
   Das SK, 2007, AM J CLIN NUTR, V85, P1023, DOI 10.1093/ajcn/85.4.1023
   de Luis DA, 2012, EUR REV MED PHARMACO, V16, P1814
   Emran S, 2014, AGING-US, V6, P390, DOI 10.18632/aging.100665
   Fontana L, 2004, P NATL ACAD SCI USA, V101, P6659, DOI 10.1073/pnas.0308291101
   Fontana L, 2008, AGING CELL, V7, P681, DOI 10.1111/j.1474-9726.2008.00417.x
   Fontana L, 2007, JAMA-J AM MED ASSOC, V297, P986, DOI 10.1001/jama.297.9.986
   Fontana L, 2014, AGING CELL, V13, P391, DOI 10.1111/acel.12207
   Fontana L, 2006, AM J CLIN NUTR, V84, P1456, DOI 10.1093/ajcn/84.6.1456
   Fontana L, 2010, AGE, V32, P97, DOI 10.1007/s11357-009-9118-z
   García-Unciti M, 2012, ANN NUTR METAB, V61, P296, DOI [10.1159/000342467, 10.1159/000]
   Ghoshal K, 2015, WORLD J DIABETES, V6, P151, DOI 10.4239/wjd.v6.i1.151
   Goldberg EL, 2015, IMMUNOL REV, V265, P63, DOI 10.1111/imr.12295
   Guilherme A, 2008, NAT REV MOL CELL BIO, V9, P367, DOI 10.1038/nrm2391
   Halberg N, 2005, J APPL PHYSIOL, V99, P2128, DOI 10.1152/japplphysiol.00683.2005
   Harris AD, 2004, CLIN INFECT DIS, V38, P1586, DOI 10.1086/420936
   Harvie MN, 2011, INT J OBESITY, V35, P714, DOI 10.1038/ijo.2010.171
   Haugaard SB, 2009, LIPIDS HEALTH DIS, V8, DOI 10.1186/1476-511X-8-34
   Hedbacker K, 2010, CELL METAB, V11, P11, DOI 10.1016/j.cmet.2009.11.007
   Heilbronn LK, 2006, JAMA-J AM MED ASSOC, V295, P1539, DOI 10.1001/jama.295.13.1539
   Heilbronn LK, 2005, AM J CLIN NUTR, V81, P69
   Higgins J.P., 2011, COCHRANE HDB SYSTEMA, V5
   Holloszy JO, 2007, EXP GERONTOL, V42, P709, DOI 10.1016/j.exger.2007.03.009
   Horvath S, 2014, P NATL ACAD SCI USA, V111, P15538, DOI 10.1073/pnas.1412759111
   Janssen JAMJL, 1998, ARTERIOSCL THROM VAS, V18, P277, DOI 10.1161/01.ATV.18.2.277
   Johansson K, 2014, AM J CLIN NUTR, V99, P14, DOI 10.3945/ajcn.113.070052
   Johnston CS, 2004, J NUTR, V134, P586, DOI 10.1093/jn/134.3.586
   Kang HS, 2015, BIOCHEM J, V467, P453, DOI 10.1042/BJ20141248
   Karbowska J, 2013, HORM MOL BIOL CLIN I, V14, P65, DOI 10.1515/hmbci-2013-0009
   Kasim-Karakas SE, 2009, FERTIL STERIL, V92, P262, DOI 10.1016/j.fertnstert.2008.05.065
   Kleiner Rima E, 2006, MedGenMed, V8, P39
   Klempel MC, 2012, NUTR J, V11, DOI 10.1186/1475-2891-11-98
   Larson-Meyer DE, 2006, DIABETES CARE, V29, P1337, DOI 10.2337/dc05-2565
   Lasker DAW, 2008, NUTR METAB, V5, DOI 10.1186/1743-7075-5-30
   Layman DK, 2005, J NUTR, V135, P1903, DOI 10.1093/jn/135.8.1903
   Layman DK, 2003, J NUTR, V133, P411, DOI 10.1093/jn/133.2.411
   Lee K, 2009, INT J CLIN PRACT, V63, P195, DOI 10.1111/j.1742-1241.2008.01965.x
   Lejeune MPGM, 2005, BRIT J NUTR, V93, P281, DOI 10.1079/BJN20041305
   Lettieri Barbato Daniele, 2016, Aging (Albany NY), V8, P1571, DOI [10.18632/aging.101003, 10.18632/aging.101003]
   Lettieri-Barbato D, 2013, BRIT J NUTR, V109, P1544, DOI 10.1017/S0007114513000263
   Levine ME, 2014, CELL METAB, V19, P407, DOI 10.1016/j.cmet.2014.02.006
   Longo VD, 2010, TRENDS PHARMACOL SCI, V31, P89, DOI 10.1016/j.tips.2009.11.004
   Meazza C, 2011, J PEDIATR ENDOCR MET, V24, P953, DOI 10.1515/JPEM.2011.373
   Melanson KJ, 2012, NUTR J, V11, DOI 10.1186/1475-2891-11-57
   Meyer TE, 2006, J AM COLL CARDIOL, V47, P398, DOI 10.1016/j.jacc.2005.08.069
   Minamino T, 2009, NAT MED, V15, P1082, DOI 10.1038/nm.2014
   Most J., AGEING RES REV
   Nicklas BJ, 2009, AM J CLIN NUTR, V89, P1043, DOI 10.3945/ajcn.2008.26938
   Norrelund H, 2000, CLIN ENDOCRINOL, V52, P305, DOI 10.1046/j.1365-2265.2000.00937.x
   Oh Y, 1998, BREAST CANCER RES TR, V47, P283, DOI 10.1023/A:1005911319432
   Omodei D, 2011, FEBS LETT, V585, P1537, DOI 10.1016/j.febslet.2011.03.015
   Pareja-Galeano H., 2016, Mech Ageing Dev
   Parrella E, 2010, THESCIENTIFICWORLDJO, V10, P161, DOI 10.1100/tsw.2010.8
   Pearson ER, 2016, DIABETIC MED, V33, P712, DOI 10.1111/dme.13075
   Pijl H, 2001, J CLIN ENDOCR METAB, V86, P5509, DOI 10.1210/jc.86.11.5509
   Redman LM, 2008, ARCH INTERN MED, V168, P1859, DOI 10.1001/archinte.168.17.1859
   Redman LM, 2010, AGING CELL, V9, P32, DOI 10.1111/j.1474-9726.2009.00530.x
   Samaras N, 2013, REJUV RES, V16, P285, DOI 10.1089/rej.2013.1425
   Soenen S, 2012, PHYSIOL BEHAV, V107, P374, DOI 10.1016/j.physbeh.2012.08.004
   Sohal RS, 1996, SCIENCE, V273, P59, DOI 10.1126/science.273.5271.59
   Sterne JAC, 2000, J CLIN EPIDEMIOL, V53, P1119, DOI 10.1016/S0895-4356(00)00242-0
   Svendsen PF, 2012, SCAND J CLIN LAB INV, V72, P410, DOI 10.3109/00365513.2012.691542
   Tapsell L, 2010, NUTR METAB CARDIOVAS, V20, P317, DOI 10.1016/j.numecd.2009.04.007
   Tchkonia T, 2010, AGING CELL, V9, P667, DOI 10.1111/j.1474-9726.2010.00608.x
   Varady KA, 2011, OBES REV, V12, pE593, DOI 10.1111/j.1467-789X.2011.00873.x
   Varady KA, 2007, AM J CLIN NUTR, V86, P7, DOI 10.1093/ajcn/86.1.7
   Wallace TM, 2004, DIABETES CARE, V27, P1487, DOI 10.2337/diacare.27.6.1487
   Weiss EP, 2006, AM J CLIN NUTR, V84, P1033
   Westerterp-Plantenga MS, 2004, INT J OBESITY, V28, P57, DOI 10.1038/sj.ijo.0802461
   Wheatcroft SB, 2007, DIABETES, V56, P285, DOI 10.2337/db06-0436
   Wiesenborn DS, 2014, AGING-US, V6, P900, DOI 10.18632/aging.100700
   Willcox BJ, 2007, ANN NY ACAD SCI, V1114, P434, DOI 10.1196/annals.1396.037
   Wycherley TP, 2012, AM J CLIN NUTR, V96, P1281, DOI 10.3945/ajcn.112.044321
   Wycherley TP, 2010, DIABETES CARE, V33, P969, DOI 10.2337/dc09-1974
   Yoshimura E, 2014, J OBES, V2014, DOI 10.1155/2014/197216
NR 88
TC 50
Z9 57
U1 0
U2 40
PU IMPACT JOURNALS LLC
PI ORCHARD PARK
PA 6666 E QUAKER ST, STE 1, ORCHARD PARK, NY 14127 USA
SN 1945-4589
J9 AGING-US
JI Aging-US
PD DEC
PY 2016
VL 8
IS 12
BP 3341
EP 3355
DI 10.18632/aging.101122
PG 15
WC Cell Biology; Geriatrics & Gerontology
WE Science Citation Index Expanded (SCI-EXPANDED)
SC Cell Biology; Geriatrics & Gerontology
GA EI5IP
UT WOS:000392527800017
PM 27899768
OA Green Submitted
DA 2026-02-13
ER

PT J
AU Weiss, EP
   Fontana, L
AF Weiss, Edward P.
   Fontana, Luigi
TI Caloric restriction: powerful protection for the aging heart and
   vasculature
SO AMERICAN JOURNAL OF PHYSIOLOGY-HEART AND CIRCULATORY PHYSIOLOGY
LA English
DT Review
DE cardiovascular disease; inflammation; oxidative stress; arterial
   stiffness; cardiovascular aging
ID NF-KAPPA-B; RANDOMIZED CONTROLLED-TRIAL; AGE-RELATED-CHANGES; MONKEYS
   MACACA-FASCICULARIS; CORONARY-ARTERY-DISEASE; LOW-DENSITY-LIPOPROTEIN;
   NITRIC-OXIDE SYNTHASE; INCIDENT CARDIOVASCULAR EVENTS;
   ENDOTHELIUM-DEPENDENT DILATION; BLOOD-PRESSURE VARIABILITY
AB Weiss EP, Fontana L. Caloric restriction: powerful protection for the aging heart and vasculature. Am J Physiol Heart Circ Physiol 301: H1205-H1219, 2011. First published August 12, 2011; doi: 10.1152/ajpheart.00685.2011.-Cardiovascular disease (CVD) is the leading cause of morbidity and mortality in the United States. Research has shown that the majority of the cardiometabolic alterations associated with an increased risk of CVD (e.g., insulin resistance/type 2 diabetes, abdominal obesity, dyslipidemia, hypertension, and inflammation) can be prevented, and even reversed, with the implementation of healthier diets and regular exercise. Data from animal and human studies indicate that more drastic interventions, i.e., calorie restriction with adequate nutrition (CR), may have additional beneficial effects on several metabolic and molecular factors that are modulating cardiovascular aging itself (e.g., cardiac and arterial stiffness and heart rate variability). The purpose of this article is to review the current knowledge on the effects of CR on the aging of the cardiovascular system and CVD risk in rodents, monkeys, and humans. Taken together, research shows that CR has numerous beneficial effects on the aging cardiovascular system, some of which are likely related to reductions in inflammation and oxidative stress. In the vasculature, CR appears to protect against endothelial dysfunction and arterial stiffness and attenuates atherogenesis by improving several cardiometabolic risk factors. In the heart, CR attenuates age-related changes in the myocardium (i.e., CR protects against fibrosis, reduces cardiomyocyte apoptosis, prevents myosin isoform shifts, etc.) and preserves or improves left ventricular diastolic function. These effects, in combination with other benefits of CR, such as protection against obesity, diabetes, hypertension, and cancer, suggest that CR may have a major beneficial effect on health span, life span, and quality of life in humans.
C1 [Weiss, Edward P.] St Louis Univ, Dept Nutr & Dietet, St Louis, MO 63104 USA.
   [Weiss, Edward P.; Fontana, Luigi] Washington Univ, Sch Med, Dept Med, Div Geriatr & Nutr Sci, St Louis, MO 63110 USA.
   [Fontana, Luigi] Ist Super Sanita, Div Nutr & Aging, I-00161 Rome, Italy.
C3 Saint Louis University; Washington University (WUSTL); Istituto
   Superiore di Sanita (ISS)
RP Weiss, EP (corresponding author), St Louis Univ, Doisy Coll Hlth Sci, Dept Nutr & Diabet, St Louis, MO 63104 USA.
EM eweiss4@slu.edu
RI Weiss, Edward/P-1682-2017; Fontana, Luigi/K-4773-2013
OI Fontana, Luigi/0000-0001-8500-5537
FU National Institutes of Health [UL1-RR-024992, P30-DK-056341,
   K01-DK-080886]; Istituto Superiore di Sanita/National Institutes of
   Health; Ministero della Salute; Longer Life Foundation; Bakewell
   Foundation; Scott and Annie Appleby Charitable Trust; National Institute
   of Diabetes and Digestive and Kidney Diseases [P30DK056341] Funding
   Source: NIH RePORTER
FX This study was supported by National Institutes of Health Grants
   UL1-RR-024992, P30-DK-056341, and K01-DK-080886; by grants from Istituto
   Superiore di Sanita/National Institutes of Health Collaboration Program,
   Ministero della Salute, the Longer Life Foundation (an RGA/Washington
   University Partnership), and the Bakewell Foundation; and by a donation
   from the Scott and Annie Appleby Charitable Trust. The funding agencies
   provided financial support to the authors for their time in writing this
   manuscript and for their research on the effects of calorie restriction
   on the cardiovascular system but had no role in the analysis or
   interpretation of data or in the writing of this review article.
CR Adler A, 2003, AM J PHYSIOL-HEART C, V285, pH1015, DOI 10.1152/ajpheart.01047.2002
   Ahmet I, 2011, J MOL CELL CARDIOL, V51, P263, DOI 10.1016/j.yjmcc.2011.04.015
   Alberti KGMM, 2006, DIABETIC MED, V23, P469, DOI 10.1111/j.1464-5491.2006.01858.x
   Allen JP, 2003, ADV SPACE RES, V31, P1629, DOI 10.1016/S0273-1177(03)00103-0
   Anderson RM, 2009, TOXICOL PATHOL, V37, P47, DOI 10.1177/0192623308329476
   [Anonymous], 2008, NATL VITAL STAT REPO
   Antelmi I, 2004, AM J CARDIOL, V93, P381, DOI 10.1016/j.amjcard.2003.09.065
   ANVERSA P, 1990, CIRC RES, V67, P871, DOI 10.1161/01.RES.67.4.871
   AVOLIO A, 1995, HYPERTENSION, V26, P34, DOI 10.1161/01.HYP.26.1.34
   AVOLIO AP, 1985, CIRCULATION, V71, P202, DOI 10.1161/01.CIR.71.2.202
   AVOLIO AP, 1983, CIRCULATION, V68, P50, DOI 10.1161/01.CIR.68.1.50
   Barbagallo CM, 1998, GERONTOLOGY, V44, P106, DOI 10.1159/000021992
   Barja G, 2004, TRENDS NEUROSCI, V27, P595, DOI 10.1016/j.tins.2004.07.005
   Barrett-Connor E, 1998, DIABETES CARE, V21, P1236, DOI 10.2337/diacare.21.8.1236
   Barzilai N, 1998, J CLIN INVEST, V101, P1353, DOI 10.1172/JCI485
   Behnke BJ, 2010, J APPL PHYSIOL, V108, P14, DOI 10.1152/japplphysiol.00970.2009
   Berkowitz DE, 2003, CIRCULATION, V108, P2000, DOI 10.1161/01.CIR.0000092948.04444.C7
   Blann AD, 2000, BLOOD COAGUL FIBRIN, V11, P623, DOI 10.1097/00001721-200010000-00006
   Bruunsgaard H, 2000, CLIN EXP IMMUNOL, V121, P255, DOI 10.1046/j.1365-2249.2000.01281.x
   Bucala R, 1992, Adv Pharmacol, V23, P1
   BURING JE, 1992, CIRCULATION, V85, P22, DOI 10.1161/01.CIR.85.1.22
   Camandola S, 1997, BIOFACTORS, V6, P173, DOI 10.1002/biof.5520060211
   CAMEJO G, 1976, ATHEROSCLEROSIS, V24, P341, DOI 10.1016/0021-9150(76)90126-X
   Cangemi R, 2010, AGING CELL, V9, P236, DOI 10.1111/j.1474-9726.2010.00553.x
   Castello L, 2005, FASEB J, V19, P1863, DOI 10.1096/fj.04-2864fje
   Cefalu WT, 2000, J GERONTOL A-BIOL, V55, pB355, DOI 10.1093/gerona/55.7.B355
   Cefalu WT, 2004, J GERONTOL A-BIOL, V59, P1007
   Cefalu WT, 1999, TOXICOL SCI, V52, P49, DOI 10.1093/toxsci/52.2.49
   Cefalu WT, 1997, J GERONTOL A-BIOL, V52, pB10, DOI 10.1093/gerona/52A.1.B10
   CELERMAJER DS, 1994, J AM COLL CARDIOL, V24, P471, DOI 10.1016/0735-1097(94)90305-0
   CERAMI A, 1985, J AM GERIATR SOC, V33, P626, DOI 10.1111/j.1532-5415.1985.tb06319.x
   Cerqueira FM, 2010, AGEING RES REV, V9, P424, DOI 10.1016/j.arr.2010.05.002
   Cheitlin Melvin D, 2003, Am J Geriatr Cardiol, V12, P9, DOI 10.1111/j.1076-7460.2003.01751.x
   CHOBANIAN AV, 2003, JAMA-J AM MED ASSOC, V289, P2560, DOI DOI 10.1161/01.HYP.0000107251.49515.C2
   COGGAN AR, 1992, J APPL PHYSIOL, V72, P1780, DOI 10.1152/jappl.1992.72.5.1780
   Colman RJ, 2008, J GERONTOL A-BIOL, V63, P556, DOI 10.1093/gerona/63.6.556
   Colman RJ, 2009, SCIENCE, V325, P201, DOI 10.1126/science.1173635
   Colman RJ, 1998, AGING CLIN EXP RES, V10, P83, DOI 10.1007/BF03339642
   Compagno V, 2001, INT J MOL MED, V7, P507
   Cooke JP, 1997, ANNU REV MED, V48, P489, DOI 10.1146/annurev.med.48.1.489
   CORNWELL GG, 1991, J GERONTOL, V46, pB167, DOI 10.1093/geronj/46.5.B167
   Coutinho M, 1999, DIABETES CARE, V22, P233, DOI 10.2337/diacare.22.2.233
   CRANDALL DL, 1983, AM J PHYSIOL, V244, pH444, DOI 10.1152/ajpheart.1983.244.3.H444
   Csiszar A, 2003, FASEB J, V17, P1183, DOI 10.1096/fj.02-1049fje
   Csiszar A, 2004, PHYSIOL GENOMICS, V17, P21, DOI 10.1152/physiolgenomics.00136.2003
   Csiszar A, 2002, CIRC RES, V90, P1159, DOI 10.1161/01.RES.0000020401.61826.EA
   Csiszar A, 2009, MECH AGEING DEV, V130, P518, DOI 10.1016/j.mad.2009.06.004
   DAHLEN GH, 1986, CIRCULATION, V74, P758, DOI 10.1161/01.CIR.74.4.758
   Das SK, 2007, AM J CLIN NUTR, V85, P1023, DOI 10.1093/ajcn/85.4.1023
   Davies CH, 1996, CARDIOVASC RES, V31, P152, DOI 10.1016/0008-6363(95)00187-5
   de Jonge L, 2010, OBESITY, V18, P414, DOI 10.1038/oby.2009.408
   Dhahbi JM, 2006, J GERONTOL A-BIOL, V61, P218, DOI 10.1093/gerona/61.3.218
   Dolinsky VW, 2010, HYPERTENSION, V56, P412, DOI 10.1161/HYPERTENSIONAHA.110.154732
   Donato AJ, 2007, CIRC RES, V100, P1659, DOI 10.1161/01.RES.0000269183.13937.e8
   Edwards IJ, 1998, J GERONTOL A-BIOL, V53, pB443, DOI 10.1093/gerona/53A.6.B443
   ELLIOTT RJ, 1994, CALCIFIED TISSUE INT, V54, P268, DOI 10.1007/BF00295949
   Erdös B, 2007, EXP GERONTOL, V42, P745, DOI 10.1016/j.exger.2007.04.007
   Fisher JP, 2009, J PHYSIOL-LONDON, V587, P5427, DOI 10.1113/jphysiol.2009.177998
   FLEG JL, 1995, J APPL PHYSIOL, V78, P890, DOI 10.1152/jappl.1995.78.3.890
   Fluckiger L, 1999, J GERONTOL A-BIOL, V54, pB219, DOI 10.1093/gerona/54.5.B219
   Fontana L, 2004, P NATL ACAD SCI USA, V101, P6659, DOI 10.1073/pnas.0308291101
   Fontana L, 2008, AGING CELL, V7, P681, DOI 10.1111/j.1474-9726.2008.00417.x
   Fontana L, 2007, AM J PHYSIOL-ENDOC M, V293, pE197, DOI 10.1152/ajpendo.00102.2007
   Fontana L, 2007, JAMA-J AM MED ASSOC, V297, P986, DOI 10.1001/jama.297.9.986
   Fontana L, 2006, J CLIN ENDOCR METAB, V91, P3232, DOI 10.1210/jc.2006-0328
   Fontana L, 2010, SCIENCE, V328, P321, DOI 10.1126/science.1172539
   Fontana L, 2010, AGE, V32, P97, DOI 10.1007/s11357-009-9118-z
   Fornieri C, 1999, CONNECT TISSUE RES, V40, P131, DOI 10.3109/03008209909029109
   Fox CS, 2008, DIABETES CARE, V31, P1582, DOI 10.2337/dc08-0025
   Franklin SS, 1997, CIRCULATION, V96, P308
   Fulton D, 1999, NATURE, V399, P597, DOI 10.1038/21218
   Galarraga B, 2009, RHEUMATOLOGY, V48, P1418, DOI 10.1093/rheumatology/kep251
   GARG UC, 1989, J CLIN INVEST, V83, P1774, DOI 10.1172/JCI114081
   Gerhard M, 1996, HYPERTENSION, V27, P849, DOI 10.1161/01.HYP.27.4.849
   Giani JF, 2008, J GERONTOL A-BIOL, V63, P788, DOI 10.1093/gerona/63.8.788
   Goraya TY, 2002, J AM COLL CARDIOL, V40, P946, DOI 10.1016/S0735-1097(02)02065-X
   Gostynski M, 2004, INT J OBESITY, V28, P1082, DOI 10.1038/sj.ijo.0802714
   Gredilla R, 2001, FASEB J, V15, P1589, DOI 10.1096/fj.00-0764fje
   Gresl TA, 2001, AM J PHYSIOL-ENDOC M, V281, pE757, DOI 10.1152/ajpendo.2001.281.4.E757
   Guo ZM, 2002, MECH AGEING DEV, V123, P1121, DOI 10.1016/S0047-6374(02)00008-8
   HADDAD F, 1993, J APPL PHYSIOL, V74, P606, DOI 10.1152/jappl.1993.74.2.606
   Hajjar I, 2003, JAMA-J AM MED ASSOC, V290, P199, DOI 10.1001/jama.290.2.199
   Hajra L, 2000, P NATL ACAD SCI USA, V97, P9052, DOI 10.1073/pnas.97.16.9052
   Hansen TW, 2006, CIRCULATION, V113, P664, DOI 10.1161/CIRCULATIONAHA.105.579342
   Hansson GK, 2005, NEW ENGL J MED, V352, P1685, DOI 10.1056/NEJMra043430
   Harrison DE, 2009, NATURE, V460, P392, DOI 10.1038/nature08221
   Heilbronn LK, 2006, JAMA-J AM MED ASSOC, V295, P1539, DOI 10.1001/jama.295.13.1539
   HERLIHY JT, 1992, AM J PHYSIOL, V263, pH1021, DOI 10.1152/ajpheart.1992.263.4.H1021
   HOELDTKE RD, 1985, J CLIN ENDOCR METAB, V60, P479, DOI 10.1210/jcem-60-3-479
   Hofer T, 2008, REJUV RES, V11, P793, DOI 10.1089/rej.2008.0712
   Howard G, 1996, CIRCULATION, V93, P1809, DOI 10.1161/01.CIR.93.10.1809
   Ishii T, 2002, METHOD ENZYMOL, V348, P182, DOI 10.1016/S0076-6879(02)48637-5
   Jacobson A, 2007, AM J PHYSIOL-HEART C, V293, pH1344, DOI 10.1152/ajpheart.00413.2007
   *JAP MIN HLTH LAB, 2002, RES MIN HLTH LAB WEL
   Joly L, 2009, EUR J NUCL MED MOL I, V36, P979, DOI 10.1007/s00259-008-1047-z
   Kalain R, 2006, J GERONTOL A-BIOL, V61, P211, DOI 10.1093/gerona/61.3.211
   KALANT N, 1988, MECH AGEING DEV, V46, P89, DOI 10.1016/0047-6374(88)90117-0
   Kang LS, 2009, AM J PHYSIOL-HEART C, V297, pH1087, DOI 10.1152/ajpheart.00356.2009
   KATZEL LI, 1994, METABOLISM, V43, P190, DOI 10.1016/0026-0495(94)90244-5
   KEDZIERSKI W, 1990, MOL BRAIN RES, V7, P45, DOI 10.1016/0169-328X(90)90072-L
   Kemi M, 2000, TOXICOL PATHOL, V28, P285, DOI 10.1177/019262330002800208
   KEMNITZ JW, 1994, AM J PHYSIOL, V266, pE540, DOI 10.1152/ajpendo.1994.266.4.E540
   Khoshdel AR, 2006, J HYPERTENS, V24, P1231, DOI 10.1097/01.hjh.0000234098.85497.31
   KITZMAN DW, 1991, J AM COLL CARDIOL, V18, P1243, DOI 10.1016/0735-1097(91)90542-H
   Klebanov S, 1997, J GERONTOL A-BIOL, V52, pB184, DOI 10.1093/gerona/52A.4.B184
   Klebanov S, 1997, AM J PHYSIOL-HEART C, V273, pH2333, DOI 10.1152/ajpheart.1997.273.5.H2333
   Kobayashi M, 2006, ADV ENZYME REGUL, V46, P113, DOI 10.1016/j.advenzreg.2006.01.007
   KOVACS SJ, 1987, AM J PHYSIOL, V252, pH178, DOI 10.1152/ajpheart.1987.252.1.H178
   KUBES P, 1991, P NATL ACAD SCI USA, V88, P4651, DOI 10.1073/pnas.88.11.4651
   LAKATTA EG, 1987, ANNU REV PHYSIOL, V49, P519
   Lakatta EG, 2003, CIRCULATION, V107, P139, DOI 10.1161/01.CIR.0000048892.83521.58
   LAKATTA EG, 1975, CIRC RES, V36, P262, DOI 10.1161/01.RES.36.2.262
   Lakatta EG, 1999, J AM GERIATR SOC, V47, P613, DOI 10.1111/j.1532-5415.1999.tb02579.x
   LAKATTA EG, 1993, PHYSIOL REV, V73, P413, DOI 10.1152/physrev.1993.73.2.413
   Lane M.A., 1998, Journal of Anti-Aging Medicine, V1, P315, DOI DOI 10.1089/rej.1.1998.1.315
   LANE MA, 1995, AM J PHYSIOL-ENDOC M, V268, pE941, DOI 10.1152/ajpendo.1995.268.5.E941
   Larson-Meyer DE, 2008, OBESITY, V16, P1355, DOI 10.1038/oby.2008.201
   Larson-Meyer DE, 2006, DIABETES CARE, V29, P1337, DOI 10.2337/dc05-2565
   Lee J, 1999, FREE RADICAL BIO MED, V26, P260, DOI 10.1016/S0891-5849(98)00195-6
   Leeuwenburgh C, 1997, ARCH BIOCHEM BIOPHYS, V346, P74, DOI 10.1006/abbi.1997.0297
   Lefevre M, 2009, ATHEROSCLEROSIS, V203, P206, DOI 10.1016/j.atherosclerosis.2008.05.036
   Leonarduzzi G, 1997, FASEB J, V11, P851, DOI 10.1096/fasebj.11.11.9285483
   Levay EA, 2010, NUTR RES, V30, P366, DOI 10.1016/j.nutres.2010.05.001
   LEVY D, 1988, ANN INTERN MED, V108, P7, DOI 10.7326/0003-4819-108-1-7
   Libby P, 2006, AM J CLIN NUTR, V83, p456S
   LINDEN T, 1989, EUR J CLIN INVEST, V19, P38, DOI 10.1111/j.1365-2362.1989.tb00193.x
   Lloyd-Jones DM, 2006, CIRCULATION, V113, P791, DOI 10.1161/CIRCULATIONAHA.105.548206
   Luo SF, 2008, TOXICOL APPL PHARM, V232, P396, DOI 10.1016/j.taap.2008.07.019
   Machida S, 2002, J GERONTOL A-BIOL, V57, pB339, DOI 10.1093/gerona/57.9.B339
   Mager DE, 2006, FASEB J, V20, P631, DOI 10.1096/fj.05-5263com
   Masoro EJ, 2005, MECH AGEING DEV, V126, P913, DOI 10.1016/j.mad.2005.03.012
   MASORO EJ, 1992, J GERONTOL, V47, pB202, DOI 10.1093/geronj/47.6.B202
   Mattagajasingh I, 2007, P NATL ACAD SCI USA, V104, P14855, DOI 10.1073/pnas.0704329104
   McGrath BP, 1998, ARTERIOSCL THROM VAS, V18, P1149, DOI 10.1161/01.ATV.18.7.1149
   McMullen JR, 2004, CIRCULATION, V109, P3050, DOI 10.1161/01.CIR.0000130641.08705.45
   Messaoudi I, 2006, P NATL ACAD SCI USA, V103, P19448, DOI 10.1073/pnas.0606661103
   Meydani M, 2011, J NUTR HEALTH AGING, V15, P456, DOI 10.1007/s12603-011-0002-z
   Meyer TE, 2006, J AM COLL CARDIOL, V47, P398, DOI 10.1016/j.jacc.2005.08.069
   Miles EA, 2008, ATHEROSCLEROSIS, V196, P298, DOI 10.1016/j.atherosclerosis.2006.11.002
   MILLER TR, 1986, AM J CARDIOL, V58, P531, DOI 10.1016/0002-9149(86)90028-7
   Mittendorfer B, 2003, AM J PHYSIOL-ENDOC M, V284, pE549, DOI 10.1152/ajpendo.00379.2002
   Mizuguchi Y, 2008, CIRC J, V72, P538
   MORRIS GS, 1990, AM J PHYSIOL, V258, pR346, DOI 10.1152/ajpregu.1990.258.2.R346
   Nguyen T, 2009, J BIOL CHEM, V284, P13291, DOI 10.1074/jbc.R900010200
   O'Keefe JH Jr, 2004, J AM COLL CARDIOL, V43, P2142, DOI 10.1016/j.jacc.2004.03.046
   Oeppen J, 2002, SCIENCE, V296, P1029, DOI 10.1126/science.1069675
   OLIVETTI G, 1991, CIRC RES, V68, P1560, DOI 10.1161/01.RES.68.6.1560
   Paolisso G, 1998, AM J PHYSIOL-ENDOC M, V275, pE294, DOI 10.1152/ajpendo.1998.275.2.E294
   Pearson KJ, 2008, P NATL ACAD SCI USA, V105, P2325, DOI 10.1073/pnas.0712162105
   PORT S, 1980, NEW ENGL J MED, V303, P1133, DOI 10.1056/NEJM198011133032001
   Proctor DN, 2006, MICROCIRCULATION, V13, P325, DOI 10.1080/10739680600618967
   Pyke KE, 2005, J PHYSIOL-LONDON, V568, P357, DOI 10.1113/jphysiol.2005.089755
   Racette SB, 2006, J GERONTOL A-BIOL, V61, P943, DOI 10.1093/gerona/61.9.943
   REAVEN GM, 1995, PHYSIOL REV, V75, P473, DOI 10.1152/physrev.1995.75.3.473
   Redman LM, 2007, J CLIN ENDOCR METAB, V92, P865, DOI 10.1210/jc.2006-2184
   Riordan MM, 2008, AM J PHYSIOL-HEART C, V294, pH1174, DOI 10.1152/ajpheart.01236.2007
   Rippe C, 2010, AGING CELL, V9, P304, DOI 10.1111/j.1474-9726.2010.00557.x
   RUOSLAHTI E, 1991, CELL, V64, P867, DOI 10.1016/0092-8674(91)90308-L
   Sakalihasan N, 2009, EUR J VASC ENDOVASC, V37, P728, DOI 10.1016/j.ejvs.2008.12.024
   SCHUYLER GT, 1990, MECH AGEING DEV, V56, P23, DOI 10.1016/0047-6374(90)90112-S
   SCHWARTZ JB, 1991, J GERONTOL, V46, pM99, DOI 10.1093/geronj/46.3.M99
   Selvin E, 2010, ATHEROSCLEROSIS, V208, P69, DOI 10.1016/j.atherosclerosis.2009.06.025
   Semba RD, 2009, AM J HYPERTENS, V22, P74, DOI 10.1038/ajh.2008.320
   Seymour EM, 2006, J MOL CELL CARDIOL, V41, P661, DOI 10.1016/j.yjmcc.2006.07.012
   Shechter M, 2009, INT J CARDIOL, V134, P52, DOI 10.1016/j.ijcard.2008.01.021
   SHIMOKAWA I, 1993, J GERONTOL, V48, pB27, DOI 10.1093/geronj/48.1.B27
   Shinmura K, 2011, J MOL CELL CARDIOL, V50, P117, DOI 10.1016/j.yjmcc.2010.10.018
   Sindler AL, 2009, J PHYSIOL-LONDON, V587, P3885, DOI 10.1113/jphysiol.2009.172221
   Soare A, 2011, AGING-US, V3, P374, DOI 10.18632/aging.100280
   Sohal RS, 1996, SCIENCE, V273, P59, DOI 10.1126/science.273.5271.59
   Sonntag WE, 1999, J GERONTOL A-BIOL, V54, pB521, DOI 10.1093/gerona/54.12.B521
   Spaulding CC, 1997, MECH AGEING DEV, V93, P87, DOI 10.1016/S0047-6374(96)01824-6
   SPINA M, 1983, ARTERIOSCLEROSIS, V3, P64, DOI 10.1161/01.ATV.3.1.64
   STAMLER J, 1989, CIRC RES, V65, P789, DOI 10.1161/01.RES.65.3.789
   Stowe RP, 2010, J GERONTOL A-BIOL, V65, P429, DOI 10.1093/gerona/glp198
   STRATTON JR, 1992, CIRCULATION, V86, P504, DOI 10.1161/01.CIR.86.2.504
   Sung BY, 2006, EXP GERONTOL, V41, P590, DOI 10.1016/j.exger.2006.04.005
   TADDEI S, 1995, CIRCULATION, V91, P1981, DOI 10.1161/01.CIR.91.7.1981
   Taffet GE, 1997, J GERONTOL A-BIOL, V52, pB285, DOI 10.1093/gerona/52A.6.B285
   Tanabe T, 2003, ACTA PHYSIOL SCAND, V178, P3, DOI 10.1046/j.1365-201X.2003.01100.x
   Tanaka H, 2000, CIRCULATION, V102, P1270, DOI 10.1161/01.CIR.102.11.1270
   Tanaka H, 2001, J AM COLL CARDIOL, V37, P153, DOI 10.1016/S0735-1097(00)01054-8
   THOMAS J, 1993, J GERONTOL, V48, pB151, DOI 10.1093/geronj/48.4.B151
   TODA T, 1980, ACTA ANAT, V106, P35
   Trott DW, 2011, J APPL PHYSIOL, V110, P1171, DOI 10.1152/japplphysiol.01037.2010
   Tschudi MR, 1996, J CLIN INVEST, V98, P899, DOI 10.1172/JCI118872
   Ungvari Z, 2008, CIRC RES, V102, P519, DOI 10.1161/CIRCRESAHA.107.168369
   Ungvari Z, 2007, AM J PHYSIOL-HEART C, V293, pH37, DOI 10.1152/ajpheart.01346.2006
   Ungvari Z, 2011, J GERONTOL A-BIOL, V66, P866, DOI 10.1093/gerona/glr092
   Ungvari Z, 2011, AM J PHYSIOL-HEART C, V301, pH363, DOI 10.1152/ajpheart.01134.2010
   UREN NG, 1995, J NUCL MED, V36, P2032
   VAITKEVICIUS PV, 1993, CIRCULATION, V88, P1456, DOI 10.1161/01.CIR.88.4.1456
   van der Loo B, 2000, J EXP MED, V192, P1731, DOI 10.1084/jem.192.12.1731
   Vlachopoulos C, 2005, CIRCULATION, V112, P2193, DOI 10.1161/CIRCULATIONAHA.105.535435
   Vlachopoulos C, 2010, AM J HYPERTENS, V23, P351, DOI 10.1038/ajh.2009.256
   Vlachopoulos C, 2010, J AM COLL CARDIOL, V55, P1318, DOI 10.1016/j.jacc.2009.10.061
   Walford RL, 2002, J GERONTOL A-BIOL, V57, pB211, DOI 10.1093/gerona/57.6.B211
   Watanabe M, 1996, TOHOKU J EXP MED, V180, P115, DOI 10.1620/tjem.180.115
   Weindruch R, 1997, NEW ENGL J MED, V337, P986, DOI 10.1056/NEJM199710023371407
   Weindruch R., 1988, The Retardation of Aging and Disease by Dietary Restriction
   WEINGAND KW, 1989, EXP MOL PATHOL, V50, P1, DOI 10.1016/0014-4800(89)90052-X
   Weiss EP, 2008, REJUV RES, V11, P605, DOI 10.1089/rej.2007.0622
   Weiss EP, 2006, AM J CLIN NUTR, V84, P1033
   Weiss EP, 2006, J APPL PHYSIOL, V101, P938, DOI 10.1152/japplphysiol.01398.2005
   Whidden MA, 2011, BIOCHEM BIOPH RES CO, V408, P454, DOI 10.1016/j.bbrc.2011.04.051
   WHITE M, 1994, CIRCULATION, V90, P1225, DOI 10.1161/01.CIR.90.3.1225
   Wilkinson IB, 2002, CIRCULATION, V105, P213, DOI 10.1161/hc0202.101970
   Willcox BJ, 2007, ANN NY ACAD SCI, V1114, P434, DOI 10.1196/annals.1396.037
   Willcox DC, 2009, J AM COLL NUTR, V28, p500S, DOI 10.1080/07315724.2009.10718117
   Wu DY, 2003, J BIOL CHEM, V278, P10983, DOI 10.1074/jbc.M207470200
   Yan JY, 2011, ARTERIOSCL THROM VAS, V31, P608, DOI 10.1161/ATVBAHA.110.220749
   Yeboah J, 2007, CIRCULATION, V115, P2390, DOI 10.1161/CIRCULATIONAHA.106.678276
   Zanetti M, 2010, EXP GERONTOL, V45, P848, DOI 10.1016/j.exger.2010.07.002
   Zeina AR, 2008, CORONARY ARTERY DIS, V19, P37, DOI 10.1097/MCA.0b013e3282f2f19e
   ZENKER G, 1986, STROKE, V17, P942, DOI 10.1161/01.STR.17.5.942
   Zhu M, 2004, EXP GERONTOL, V39, P1049, DOI 10.1016/j.exger.2004.03.024
   Zou Y, 2004, FASEB J, V18, DOI 10.1096/fj.03-0849fje
NR 217
TC 141
Z9 169
U1 0
U2 28
PU AMER PHYSIOLOGICAL SOC
PI BETHESDA
PA 9650 ROCKVILLE PIKE, BETHESDA, MD 20814 USA
SN 0363-6135
EI 1522-1539
J9 AM J PHYSIOL-HEART C
JI Am. J. Physiol.-Heart Circul. Physiol.
PD OCT
PY 2011
VL 301
IS 4
BP H1205
EP H1219
DI 10.1152/ajpheart.00685.2011
PG 15
WC Cardiac & Cardiovascular Systems; Physiology; Peripheral Vascular
   Disease
WE Science Citation Index Expanded (SCI-EXPANDED)
SC Cardiovascular System & Cardiology; Physiology
GA 826NE
UT WOS:000295360100002
PM 21841020
OA Green Submitted
DA 2026-02-13
ER

PT J
AU Jia, WJ
   Wang, CY
   Zheng, JM
   Li, YM
   Yang, CX
   Wan, QL
   Shen, J
AF Jia, Wenjuan
   Wang, Chongyang
   Zheng, Jingming
   Li, Yimin
   Yang, Caixian
   Wan, Qin-Li
   Shen, Jie
TI Pioglitazone Hydrochloride Extends the Lifespan of Caenorhabditis
   elegans by Activating DAF-16/FOXO- and SKN-1/NRF2-Related Signaling
   Pathways
SO OXIDATIVE MEDICINE AND CELLULAR LONGEVITY
LA English
DT Article
ID C. ELEGANS; DIETARY RESTRICTION; OXIDATIVE STRESS; LONGEVITY; AMPK;
   METABOLISM; EXTENSION; IDENTIFICATION; DYSFUNCTION; INHIBITION
AB Pioglitazone hydrochloride (PGZ), a nuclear receptor peroxisome proliferator-activated receptor gamma (PPAR-gamma) agonist, is a universally adopted oral agent for the treatment of type 2 diabetes (T2D). Previous studies reported that PGZ could ameliorate the symptoms of aging-related diseases and Alzheimer's disease. However, whether PGZ participates in aging regulation and the underlying mechanism remain undetermined. Here, we found that PGZ significantly prolonged the lifespan and healthspan of Caenorhabditis elegans (C. elegans). We found that a variety of age-related pathways and age-related genes are required for PGZ-induced lifespan extension. The transcription factors DAF-16/FOXO, HSF-1, and SKN-1/NRF2, as well as the nuclear receptors DAF-12 and NHR-49, all functioned in the survival advantage conferred by PGZ. Moreover, our results demonstrated that PGZ induced lifespan extension through the inhibition of insulin/insulin-like signaling (IIS) and reproductive signaling pathways, as well as the activation of dietary restriction- (DR-) related pathways. Additionally, our results also indicated that beneficial longevity mediated by PGZ is linked to its antioxidative activity. Our research may provide a basis for further research on PGZ, as an anti-T2D drug, to interfere with aging and reduce the incidence of age-related diseases in diabetic patients.
C1 [Jia, Wenjuan; Shen, Jie] Southern Med Univ, Affiliated Hosp 3, Dept Endocrinol & Metab, Guangzhou 510630, Peoples R China.
   [Jia, Wenjuan; Yang, Caixian] Guangzhou Med Univ, Qingyuan Peoples Hosp, Dept Endocrinol, Affiliated Hosp 6, Qingyuan 511518, Peoples R China.
   [Wang, Chongyang] Jinan Univ, Zhuhai Hosp, Zhuhai Peoples Hosp, Zhuhai Precis Med Ctr, Guangzhou 510632, Peoples R China.
   [Zheng, Jingming; Li, Yimin; Wan, Qin-Li] Jinan Univ, Sch Med, Dept Pathogen Biol, Guangzhou 510632, Peoples R China.
   [Shen, Jie] Southern Med Univ, Shunde Hosp, Peoples Hosp Shunde 1, Inst & Dept Endocrinol & Metab, Foshan 528399, Peoples R China.
C3 Southern Medical University - China; Guangzhou Medical University; Jinan
   University; Jinan University; Southern Medical University - China
RP Shen, J (corresponding author), Southern Med Univ, Affiliated Hosp 3, Dept Endocrinol & Metab, Guangzhou 510630, Peoples R China.; Wan, QL (corresponding author), Jinan Univ, Sch Med, Dept Pathogen Biol, Guangzhou 510632, Peoples R China.; Shen, J (corresponding author), Southern Med Univ, Shunde Hosp, Peoples Hosp Shunde 1, Inst & Dept Endocrinol & Metab, Foshan 528399, Peoples R China.
EM 2019695061@gzhmu.edu.cn; science@stu2019.jnu.edu.cn;
   13078126231@163.com; 864294224@qq.com; 1683638275@qq.com;
   wanqinli@hotmail.com; sjiesy@smu.edu.cn
RI shen, jie/JJF-0994-2023; wang, chongyang/HNT-0865-2023; 王,
   重陽/AAD-7033-2022
OI , yimin/0000-0001-8002-2354; Jia, Wenjuan/0000-0001-9140-207X; 王,
   重陽/0000-0003-2254-1871
FU National Natural Science Foundation of China [82001465]; Guangdong
   Provincial Basic Research Program, China [2020A1515111026]
FX AcknowledgmentsThis work was supported by the National Natural Science
   Foundation of China (No. 82001465) and the Guangdong Provincial Basic
   Research Program, China (2020A1515111026).
CR Anisimov VN, 2008, CELL CYCLE, V7, P2769, DOI 10.4161/cc.7.17.6625
   Cabreiro F, 2013, CELL, V153, P228, DOI 10.1016/j.cell.2013.02.035
   Campisi J, 2019, NATURE, V571, P183, DOI 10.1038/s41586-019-1365-2
   Chen AL, 2019, NAT CHEM BIOL, V15, P453, DOI 10.1038/s41589-019-0243-4
   Chen J, 2017, ELIFE, V6, DOI 10.7554/eLife.31268
   Chiang WC, 2012, CELL, V148, P322, DOI 10.1016/j.cell.2011.12.019
   Chomczynski P, 2006, NAT PROTOC, V1, P581, DOI 10.1038/nprot.2006.83
   Dehghan E, 2017, NAT COMMUN, V8, DOI 10.1038/s41467-017-02394-3
   Dorling JL, 2020, AGEING RES REV, V64, DOI 10.1016/j.arr.2020.101038
   Eruslanov E, 2010, METHODS MOL BIOL, V594, P57, DOI 10.1007/978-1-60761-411-1_4
   Fontana L, 2015, CELL, V161, P106, DOI 10.1016/j.cell.2015.02.020
   Fontana L, 2010, SCIENCE, V328, P321, DOI 10.1126/science.1172539
   Greer EL, 2007, CURR BIOL, V17, P1646, DOI 10.1016/j.cub.2007.08.047
   Hsin H, 1999, NATURE, V399, P362, DOI 10.1038/20694
   Huang C, 2004, P NATL ACAD SCI USA, V101, P8084, DOI 10.1073/pnas.0400848101
   Hwang AB, 2014, P NATL ACAD SCI USA, V111, pE4458, DOI 10.1073/pnas.1411199111
   Jafari M, 2007, BIOGERONTOLOGY, V8, P639, DOI 10.1007/s10522-007-9105-7
   Katsyuba E, 2018, NATURE, V563, P354, DOI 10.1038/s41586-018-0645-6
   Kenyon CJ, 2010, NATURE, V464, P504, DOI 10.1038/nature08980
   Larsen PL, 2002, SCIENCE, V295, P120, DOI 10.1126/science.1064653
   Lee HJ, 2008, J BIOL CHEM, V283, P14988, DOI 10.1074/jbc.M709115200
   López-Otín C, 2013, CELL, V153, P1194, DOI 10.1016/j.cell.2013.05.039
   McCormick M, 2012, AGING CELL, V11, P192, DOI 10.1111/j.1474-9726.2011.00768.x
   Motola DL, 2006, CELL, V124, P1209, DOI 10.1016/j.cell.2006.01.037
   Murphy CT, 2003, NATURE, V424, P277, DOI 10.1038/nature01789
   Nagashima T, 2019, PLOS GENET, V15, DOI 10.1371/journal.pgen.1008297
   Naim N, 2021, AGING CELL, V20, DOI 10.1111/acel.13413
   Onken B, 2010, PLOS ONE, V5, DOI 10.1371/journal.pone.0008758
   Pallauf K, 2016, CURR MED CHEM, V23, P4639, DOI 10.2174/0929867323666161024151233
   Petr MA, 2020, TRENDS CELL BIOL, V30, P117, DOI 10.1016/j.tcb.2019.12.001
   Pryor R, 2019, CELL, V178, P1299, DOI 10.1016/j.cell.2019.08.003
   Ravichandran M, 2018, CELL METAB, V27, P914, DOI 10.1016/j.cmet.2018.02.004
   Rea SL, 2007, PLOS BIOL, V5, P2312, DOI 10.1371/journal.pbio.0050259
   Ryu D, 2016, NAT MED, V22, P879, DOI 10.1038/nm.4132
   Seok H, 2019, SCI REP-UK, V9, DOI 10.1038/s41598-019-40736-x
   Shen ZQ, 2021, AGING CELL, V20, DOI 10.1111/acel.13345
   Steinbaugh MJ, 2015, ELIFE, V4, DOI 10.7554/eLife.07836
   Stiernagle Theresa, 2006, WormBook, P1
   Taylor RC, 2016, BRAIN RES, V1648, P588, DOI 10.1016/j.brainres.2016.04.017
   Tullet JMA, 2008, CELL, V132, P1025, DOI 10.1016/j.cell.2008.01.030
   Tullet JMA, 2017, AGING CELL, V16, P1191, DOI 10.1111/acel.12627
   Vatner SF, 2020, AGEING RES REV, V64, DOI 10.1016/j.arr.2020.101194
   Wan QL, 2021, SCI ADV, V7, DOI 10.1126/sciadv.abc3026
   Wan QL, 2020, AGING-US, V12, P2840, DOI 10.18632/aging.102781
   Wan QL, 2020, FOOD FUNCT, V11, P347, DOI [10.1039/c9fo02000d, 10.1039/C9FO02000D]
   Wan QL, 2019, AGING-US, V11, P3993, DOI 10.18632/aging.102033
   Wan QL, 2013, EXP GERONTOL, V48, P499, DOI 10.1016/j.exger.2013.02.020
   Wei YH, 2016, P NATL ACAD SCI USA, V113, pE2832, DOI 10.1073/pnas.1524727113
   Weinberg F, 2010, P NATL ACAD SCI USA, V107, P8788, DOI 10.1073/pnas.1003428107
   Wu LF, 2016, CELL, V167, P1705, DOI 10.1016/j.cell.2016.11.055
   Xie M, 2012, CELL METAB, V16, P322, DOI 10.1016/j.cmet.2012.07.016
   Yang W, 2010, AGING CELL, V9, P433, DOI 10.1111/j.1474-9726.2010.00571.x
NR 52
TC 13
Z9 13
U1 2
U2 32
PU WILEY
PI HOBOKEN
PA 111 RIVER ST, HOBOKEN 07030-5774, NJ USA
SN 1942-0900
EI 1942-0994
J9 OXID MED CELL LONGEV
JI Oxidative Med. Cell. Longev.
PD MAY 29
PY 2022
VL 2022
AR 8496063
DI 10.1155/2022/8496063
PG 11
WC Cell Biology
WE Science Citation Index Expanded (SCI-EXPANDED)
SC Cell Biology
GA 2E4YQ
UT WOS:000812234800005
PM 35677109
OA Green Submitted, hybrid
DA 2026-02-13
ER

PT J
AU Kase, NG
   Friedman, EG
   Brodman, M
AF Kase, Nathan G.
   Friedman, Elissa Gretz
   Brodman, Michael
TI The midlife transition and the risk of cardiovascular disease and cancer
   Part II: strategies to maximize quality of life and limit dysfunction
   and disease
SO AMERICAN JOURNAL OF OBSTETRICS AND GYNECOLOGY
LA English
DT Review
DE disabilities; disease; dysfunction; menopausal hormone therapy; midlife
   prevention strategies; women
ID MENOPAUSAL HORMONE-THERAPY; CORONARY-HEART-DISEASE; CONJUGATED EQUINE
   ESTROGENS; BONE-MINERAL DENSITY; WOMENS HEALTH; POSTMENOPAUSAL WOMEN;
   METABOLIC SYNDROME; VASOMOTOR SYMPTOMS; UNITED-STATES; WEIGHT-LOSS
AB Chronic dysfunction, disabilities, and complex diseases such as cardiovascular disease, diabetes mellitus type 2, osteoporosis and certain cancers, among other burdens, emerge and accelerate in midlife women. Previously in part I, we described the clinical and laboratory research findings that more readily explain and clarify the underlying pathogenetic mechanisms driving these clinical burdens, including new findings on how in particular visceral obesity and the emergence and acceleration of various components of metabolic syndrome-glucotoxicity and lipotoxicity-and a chronic systemic inflammatory state abetted by the loss of ovarian production of estradiol and the inevitable inroads of aging generate this spectrum of clinical problems. These research insights translate into opportunities for effective care strategies leading to prevention, amelioration, possible correction, and enhanced quality of life. To achieve these goals, updated detailed diagnostic, management, and therapeutic guidelines implemented by a reprogrammed and repurposed "menopause" office visit are described. A triage mechanism-when to refer to other specialists for further care-is emphasized. The previously polarized views of menopausal hormone therapy have narrowed significantly, leading to the construction of a more confident, unified, and wider clinical application. Accordingly, a menopausal hormone therapy program providing maximum benefit and minimum risk, accompanied by an algorithm for enhanced shared decision making, is included.Y
C1 [Kase, Nathan G.; Friedman, Elissa Gretz; Brodman, Michael] Icahn Sch Med Mt Sinai, Dept Obstet Gynecol & Reprod Sci, New York, NY 10029 USA.
   [Kase, Nathan G.] Icahn Sch Med Mt Sinai, Dept Med, Div Endocrinol Diabet & Bone Dis, New York, NY 10029 USA.
C3 Icahn School of Medicine at Mount Sinai; Icahn School of Medicine at
   Mount Sinai
RP Kase, NG (corresponding author), Icahn Sch Med Mt Sinai, Dept Obstet Gynecol & Reprod Sci, New York, NY 10029 USA.; Kase, NG (corresponding author), Icahn Sch Med Mt Sinai, Dept Med, Div Endocrinol Diabet & Bone Dis, New York, NY 10029 USA.
EM nathan.kase@mssm.edu
CR Afshin A, 2017, NEW ENGL J MED, V377, P13, DOI [10.1056/NEJMoa1614362, 10.1016/j.chemosphere.2024.142151]
   Aguilar M, 2015, JAMA-J AM MED ASSOC, V313, P1973, DOI 10.1001/jama.2015.4260
   Allen NE, 2010, AM J EPIDEMIOL, V172, P1394, DOI 10.1093/aje/kwq300
   [Anonymous], 2018, 2018 Physical Activity Guidelines Advisory Committee Scientific Report
   [Anonymous], 2016, KYLEENA
   [Anonymous], 2016, SKYLA
   [Anonymous], 2007, PROVERA TABLETS
   [Anonymous], 2017, National Diabetes Statistics Report
   [Anonymous], 2019, BMJ BRIT MED J, DOI DOI 10.1136/BMJ.K4810
   Appiah D, 2014, DIABETES CARE, V37, P725, DOI 10.2337/dc13-1986
   Arnett D.K., 2019, J AM COLL CARDIOL, V140, DOI [DOI 10.1016/j.jacc.2019.03.010, DOI 10.1161/CIR.0000000000000678]
   Arps K, 2019, AM J MED, V132, pE599, DOI 10.1016/j.amjmed.2019.01.031
   Arps K, 2019, AM J MED, V132, pE569, DOI 10.1016/j.amjmed.2019.01.016
   Avgerinos KI, 2019, METABOLISM, V92, P121, DOI 10.1016/j.metabol.2018.11.001
   Avis NE, 2015, JAMA INTERN MED, V175, P531, DOI 10.1001/jamainternmed.2014.8063
   Azrad M, 2019, BREAST CANCER RES TR, V176, P649, DOI 10.1007/s10549-019-05268-y
   Baber RJ, 2016, CLIMACTERIC, V19, P109, DOI 10.3109/13697137.2015.1129166
   BarrettConnor E, 1997, CIRCULATION, V95, P252, DOI 10.1161/01.CIR.95.1.252
   Berry JD, 2012, NEW ENGL J MED, V366, P321, DOI 10.1056/NEJMoa1012848
   Bhavnani BR, 2014, J STEROID BIOCHEM, V142, P16, DOI 10.1016/j.jsbmb.2013.10.011
   Bhavnani BR, 1998, P SOC EXP BIOL MED, V217, P6
   Bhupathiraju SN, 2017, AM J EPIDEMIOL, V186, P696, DOI 10.1093/aje/kwx131
   Black DM, 2006, JAMA-J AM MED ASSOC, V296, P2927, DOI 10.1001/jama.296.24.2927
   BOURGAIN C, 1990, HUM REPROD, V5, P537, DOI 10.1093/oxfordjournals.humrep.a137138
   Brand JS, 2013, DIABETES CARE, V36, P1012, DOI 10.2337/dc12-1020
   Bromberger JT, 2007, J AFFECT DISORDERS, V103, P267, DOI 10.1016/j.jad.2007.01.034
   Bromberger JT, 2010, ARCH GEN PSYCHIAT, V67, P598, DOI 10.1001/archgenpsychiatry.2010.55
   Caldwell M, 2019, J CARDIOVASC PHARM T, V24, P207, DOI 10.1177/1074248418817344
   Campbell WW, 2010, J GERONTOL A-BIOL, V65, P1115, DOI 10.1093/gerona/glq083
   Canonico M, 2016, MENOPAUSE, V23, P587, DOI 10.1097/GME.0000000000000665
   Chadid S, 2018, BRIT J CANCER, V118, P1665, DOI 10.1038/s41416-018-0106-x
   Chen WY, 2006, ARCH INTERN MED, V166, P1027, DOI 10.1001/archinte.166.9.1027
   Chlebowski RT, 2016, JNCI-J NATL CANCER I, V108, DOI 10.1093/jnci/djv350
   Cirillo DJ, 2005, JAMA-J AM MED ASSOC, V293, P330, DOI 10.1001/jama.293.3.330
   Clarke TC., Early release of selected estimates based on data from 2016 National Health Interview survey
   Cobin RH, 2017, ENDOCR PRACT, V23, P869, DOI 10.4158/EP171828.PS
   Compston J, 2005, BEST PRACT RES CL RH, V19, P1007, DOI 10.1016/j.berh.2005.06.010
   Crandall CJ, 2018, MENOPAUSE, V25, P11, DOI 10.1097/GME.0000000000000956
   El Khoudary SR, 2019, MENOPAUSE, V26, P1213, DOI 10.1097/GME.0000000000001424
   El Khoudary SR, 2012, ATHEROSCLEROSIS, V225, P180, DOI 10.1016/j.atherosclerosis.2012.07.025
   Ervin R Bethene, 2009, Natl Health Stat Report, P1
   Finkelstein JS, 2008, J CLIN ENDOCR METAB, V93, P861, DOI 10.1210/jc.2007-1876
   Flegal KM, 2012, JAMA-J AM MED ASSOC, V307, P491, DOI 10.1001/jama.2012.39
   Furness S, 2009, COCHRANE DATABASE SY, V2
   Gleason CE, 2005, ANN NY ACAD SCI, V1052, P93, DOI 10.1196/annals.1347.007
   Go AS, 2014, CIRCULATION, V129, pE28, DOI 10.1161/01.cir.0000441139.02102.80
   Greendale GA, 2019, JCI INSIGHT, V4, DOI 10.1172/jci.insight.124865
   Grodstein F, 2000, ANN INTERN MED, V133, P933, DOI 10.7326/0003-4819-133-12-200012190-00008
   Howard BV, 2006, JAMA-J AM MED ASSOC, V295, P39, DOI 10.1001/jama.295.1.39
   Islam S, 2009, MENOPAUSE, V16, P77, DOI 10.1097/gme.0b013e31817b816e
   Islami F, 2019, JAMA ONCOL, V5, P384, DOI 10.1001/jamaoncol.2018.5639
   Jackson EA, 2016, J WOMENS HEALTH, V25, P1204, DOI 10.1089/jwh.2015.5670
   Judd HL, 1996, JAMA-J AM MED ASSOC, V275, P370, DOI 10.1001/jama.1996.03530290040035
   Karim R, 2011, MENOPAUSE, V18, P1172, DOI 10.1097/gme.0b013e31821b01c7
   Kase NG, 2020, AM J OBSTET GYNECOL
   Keum N, 2015, JNCI-J NATL CANCER I, V107, DOI [10.1093/jnci/dju428, 10.1093/jnci/djv088, 10.1093/jnci/dju428]
   Khera AV, 2016, NEW ENGL J MED, V375, P2349, DOI 10.1056/NEJMoa1605086
   Khosla S, 2017, LANCET DIABETES ENDO, V5, P898, DOI 10.1016/S2213-8587(17)30188-2
   Krall EA, 1997, AM J MED, V102, P536
   Kuiper GGJM, 1997, ENDOCRINOLOGY, V138, P863, DOI 10.1210/en.138.3.863
   LaMonte MJ, 2019, JAMA NETW OPEN, V2, DOI 10.1001/jamanetworkopen.2019.14084
   Lee AW, 2016, OBSTET GYNECOL, V127, P828, DOI 10.1097/AOG.0000000000001387
   Lee CD, 2003, STROKE, V34, P2475, DOI 10.1161/01.STR.0000091843.02517.9D
   Lee CG, 2009, J CLIN ENDOCR METAB, V94, P1104, DOI 10.1210/jc.2008-0701
   Lega IC, 2020, ENDOCR REV, V41, P33, DOI 10.1210/endrev/bnz014
   Lewis SF, 2016, CARDIOLOGY, V134, P360, DOI 10.1159/000444785
   Lim SS, 2012, LANCET, V380, P2224, DOI 10.1016/S0140-6736(12)61766-8
   LINDSAY R, 1976, LANCET, V1, P1038
   Looker Anne C, 2017, Natl Health Stat Report, P1
   López-Suárez A, 2019, METABOLISM, V92, P136, DOI 10.1016/j.metabol.2018.10.013
   Lovejoy JC, 2008, INT J OBESITY, V32, P949, DOI 10.1038/ijo.2008.25
   LUFKIN EG, 1992, ANN INTERN MED, V117, P1, DOI 10.7326/0003-4819-117-1-1
   Maclennan AH, 2004, COCHRANE DATABASE SY, V2004
   Manson JE, 1999, NEW ENGL J MED, V341, P650, DOI 10.1056/NEJM199908263410904
   Manson JE, 2007, NEW ENGL J MED, V356, P2591, DOI 10.1056/NEJMoa071513
   Manson JE, 2017, JAMA-J AM MED ASSOC, V318, P927, DOI 10.1001/jama.2017.11217
   Manson JE, 2016, NEW ENGL J MED, V374, P803, DOI 10.1056/NEJMp1514242
   Manson JE, 2015, MENOPAUSE, V22, P247, DOI [10.1097/gme.0000000000000373, 10.1097/GME.0000000000000373]
   Manson JE, 2014, FERTIL STERIL, V101, P916, DOI 10.1016/j.fertnstert.2014.02.043
   Manson JE, 2013, JAMA-J AM MED ASSOC, V310, P1353, DOI 10.1001/jama.2013.278040
   Matthews CE, 2020, J CLIN ONCOL, V38, P686, DOI 10.1200/JCO.19.02407
   Menke A, 2015, JAMA-J AM MED ASSOC, V314, P1021, DOI 10.1001/jama.2015.10029
   Merhi Z, 2014, J CLIN ENDOCR METAB, V99, P1146, DOI 10.1210/jc.2013-4465
   Neuhouser ML, 2015, JAMA ONCOL, V1, P611, DOI 10.1001/jamaoncol.2015.1546
   Nevitt MC, 1996, ARCH INTERN MED, V156, P2073, DOI 10.1001/archinte.156.18.2073
   Ogden CL, 2014, JAMA-J AM MED ASSOC, V311, P806, DOI 10.1001/jama.2014.732
   Park SK, 2017, DIABETIC MED, V34, P531, DOI 10.1111/dme.13301
   Pinkerton JV, 2020, NEW ENGL J MED, V382, P446, DOI 10.1056/NEJMcp1714787
   Pinkerton JV, 2017, MENOPAUSE, V24, P728, DOI 10.1097/GME.0000000000000921
   POWERS MS, 1985, AM J OBSTET GYNECOL, V152, P1099, DOI 10.1016/0002-9378(85)90569-1
   Ramlo-Halsted BA, 1999, PRIMARY CARE, V26, P771, DOI 10.1016/S0095-4543(05)70130-5
   Rasgon NL, 2016, MOL PSYCHIATR, V21, P1648, DOI 10.1038/mp.2016.162
   Rossouw JE, 2007, JAMA-J AM MED ASSOC, V297, P1465, DOI 10.1001/jama.297.13.1465
   Santen RJ, 2010, J CLIN ENDOCR METAB, V95, pS7, DOI 10.1210/jc.2009-2509
   Santoro N, 2017, MENOPAUSE, V24, P238, DOI 10.1097/GME.0000000000000756
   Santoro N, 2015, MENOPAUSE, V22, P1301, DOI 10.1097/GME.0000000000000557
   Saul SR, 2019, ANN NY ACAD SCI, V1440, P5, DOI 10.1111/nyas.13952
   Sawaya GF, 2017, AM J OBSTET GYNECOL, V217, DOI 10.1016/j.ajog.2017.05.003
   Sawaya GF, 2014, ANN INTERN MED, V161, P78, DOI 10.7326/M14-1205
   Sherling DH, 2017, J CARDIOVASC PHARM T, V22, P365, DOI 10.1177/1074248416686187
   Shifren JL, 2019, JAMA-J AM MED ASSOC, V321, P2458, DOI 10.1001/jama.2019.5346
   Shulman GI, 2014, NEW ENGL J MED, V371, P2237
   Slater CC, 2001, MENOPAUSE, V8, P200, DOI 10.1097/00042192-200105000-00009
   Smith GI, 2016, CELL REP, V17, P849, DOI 10.1016/j.celrep.2016.09.047
   Sokka T, 2008, CLIN EXP RHEUMATOL, V26, pS35, DOI 10.1161/CIRCULATIONAHA.109.192644
   Soules Michael R., 2001, Fertility and Sterility, V76, P874, DOI 10.1097/00042192-200111000-00004
   Sowers M, 2006, AM J EPIDEMIOL, V163, P950, DOI 10.1093/aje/kwj109
   Sowers M, 2001, J AM GERIATR SOC, V49, P1485, DOI 10.1046/j.1532-5415.2001.4911241.x
   Sowers M, 2011, J BONE JOINT SURG AM, V93A, P241, DOI 10.2106/JBJS.I.00667
   Speroff L, 1973, CLIN GYNECOLOGIC END, P38
   Stuenkel CA, 2015, J CLIN ENDOCR METAB, V100, P3975, DOI 10.1210/jc.2015-2236
   Thurston RC, 2012, J CLIN ENDOCR METAB, V97, P3487, DOI 10.1210/jc.2012-1410
   Thurston RC, 2012, OBSTET GYNECOL, V119, P753, DOI 10.1097/AOG.0b013e31824a09ec
   Tirosh A, 2011, NEW ENGL J MED, V364, P1315, DOI 10.1056/NEJMoa1006992
   Turgeon JL, 2004, SCIENCE, V304, P1269, DOI 10.1126/science.1096725
   Varady KA, 2018, MENOPAUSE, V25, P697, DOI [10.1097/GME.0000000000001098, 10.1097/gme.0000000000001098]
   Ward ZJ, 2019, NEW ENGL J MED, V381, P2440, DOI 10.1056/NEJMsa1909301
   Wild RA, 2013, MENOPAUSE, V20, P254, DOI [10.1097/gme.0b013e31826f80e0, 10.1097/GME.0b013e31826f80e0]
   Wildemeersch D, 2016, GYNECOL ENDOCRINOL, V32, P598, DOI 10.1080/09513590.2016.1177014
   Wilson PWF, 2005, CIRCULATION, V112, P3066, DOI 10.1161/CIRCULATIONAHA.105.539528
   Wolff EF, 2005, FERTIL STERIL, V84, P285, DOI 10.1016/j.fertnstert.2004.12.062
NR 121
TC 4
Z9 5
U1 1
U2 8
PU MOSBY-ELSEVIER
PI NEW YORK
PA 360 PARK AVENUE SOUTH, NEW YORK, NY 10010-1710 USA
SN 0002-9378
EI 1097-6868
J9 AM J OBSTET GYNECOL
JI Am. J. Obstet. Gynecol.
PD DEC
PY 2020
VL 223
IS 6
BP 834
EP +
DI 10.1016/j.ajog.2020.06.008
PG 16
WC Obstetrics & Gynecology
WE Science Citation Index Expanded (SCI-EXPANDED); Social Science Citation Index (SSCI)
SC Obstetrics & Gynecology
GA PL4EX
UT WOS:000603078300018
PM 32533929
DA 2026-02-13
ER

PT J
AU Marseglia, A
   Fratiglioni, L
   Kalpouzos, G
   Wang, R
   Bäckman, L
   Xu, WL
AF Marseglia, Anna
   Fratiglioni, Laura
   Kalpouzos, Gregoria
   Wang, Rui
   Backman, Lars
   Xu, Weili
TI Prediabetes and diabetes accelerate cognitive decline and predict
   microvascular lesions: A population-based cohort study
SO ALZHEIMERS & DEMENTIA
LA English
DT Article
DE Type 2 diabetes; Prediabetes; Cognitive decline; Cerebral microvascular
   lesions; Magnetic resonance imaging; White matter hyperintensities;
   Longitudinal study; Aging
ID SMALL VESSEL DISEASE; OLDER-ADULTS; BRAIN VOLUMES; ALZHEIMERS-DISEASE;
   TYPE-2; ATROPHY; GLUCOSE; HIPPOCAMPAL; DEMENTIA; RISK
AB Introduction: The impact of prediabetes and diabetes on cognitive decline and the potential underlying mechanisms remain unclear. We investigated whether prediabetes and diabetes accelerate cognitive decline and brain aging, and the initial pathological changes linked to microvascular processes.
   Methods: Nine-year longitudinal data from the Swedish National Study on Aging and Care-Kungsholmen (n = 2746, age >= 60 years) and the magnetic resonance imaging subsample (n = 455) were used. Cognitive function was assessed with Mini-Mental State Examination. Brain magnetic resonance imaging markers included total brain tissue, white matter, gray matter, white matter hyperintensities, and hippocampal volumes.
   Results: Compared with diabetes-free status, prediabetes and diabetes were independently associated with accelerated cognitive decline. Prediabetes was cross-sectionally associated with smaller total brain tissue volume (P < .01), particularly smaller white matter volume. Diabetes was associated with larger white matter hyperintensities volume. Longitudinally, diabetes was associated with faster white matter hyperintensities accumulation. No associations between prediabetes or diabetes and hippocampal volume were found.
   Discussion: Diabetes and prediabetes accelerate cognitive decline and might predict microvascular lesions among dementia-free older adults. (C) 2018 the Alzheimer's Association. Published by Elsevier Inc. All rights reserved.
C1 [Marseglia, Anna; Fratiglioni, Laura; Kalpouzos, Gregoria; Wang, Rui; Backman, Lars; Xu, Weili] Karolinska Inst, Aging Res Ctr, Dept Neurobiol Care Sci & Soc, Stockholm, Sweden.
   [Marseglia, Anna; Fratiglioni, Laura; Kalpouzos, Gregoria; Wang, Rui; Backman, Lars; Xu, Weili] Stockholm Univ, Stockholm, Sweden.
   [Fratiglioni, Laura] Stockholm Gerontol Res Ctr, Stockholm, Sweden.
   [Xu, Weili] Tianjin Med Univ, Sch Publ Hlth, Dept Epidemiol & Biostat, Tianjin, Peoples R China.
C3 Karolinska Institutet; Stockholm University; Karolinska Institutet;
   Stockholm Gerontol Research Center; Tianjin Medical University
RP Marseglia, A; Xu, WL (corresponding author), Karolinska Inst, Aging Res Ctr, Dept Neurobiol Care Sci & Soc, Stockholm, Sweden.; Marseglia, A; Xu, WL (corresponding author), Stockholm Univ, Stockholm, Sweden.; Xu, WL (corresponding author), Tianjin Med Univ, Sch Publ Hlth, Dept Epidemiol & Biostat, Tianjin, Peoples R China.
EM anna.marseglia@ki.se; xuweili@tmu.edu.cn
RI Marseglia, Anna/AAG-2358-2019; Xu, Weili/AAB-6530-2020; Wang,
   Rui/HGE-4083-2022
OI KALPOUZOS, Grégoria/0000-0003-2209-5699; Wang, Rui/0000-0001-7209-741X
FU Swedish Ministry of Health and Social Affairs; Swedish Research Council
   [2017-00981]; Swedish Research Council for Health, Working Life and
   Welfare; National Natural Science Foundation of China [81771519];
   Demensfonden; Konung Gustaf V:s och Drottning Victorias Frimurare
   Foundation [2016-2017]; Karolinska Institutet (KID funding); Alexander
   von Humboldt Research Award; European Union's Horizon 2020 research and
   innovation program [667375]
FX The Swedish National Study on Aging and Care-Kungsholmen
   (http://www.snac.org) is financially supported by the Swedish Ministry
   of Health and Social Affairs, the participating County Councils and
   Municipalities, the Swedish Research Council, and the Swedish Research
   Council for Health, Working Life and Welfare. In addition, W.X. also
   received grants from the Swedish Research Council (No 2017-00981), the
   National Natural Science Foundation of China (No.: 81771519),
   Demensfonden, and the Konung Gustaf V:s och Drottning Victorias
   Frimurare Foundation (No.: 2016-2017). A.M. received support from the
   Karolinska Institutet (KID funding) and private foundations (Gun och
   Bertil Stohnes Stiftelsen; Stiftelsen For Gamla Tjanarinnor). L.B. was
   supported by an Alexander von Humboldt Research Award and by a donation
   from the af Jochnick Foundation. Finally, this project is part of the
   CoSTREAM (www.costream.eu) and received funding from the European
   Union's Horizon 2020 research and innovation program (No.: 667375).
CR Abner EL, 2016, ALZHEIMERS DEMENT, V12, P882, DOI 10.1016/j.jalz.2015.12.006
   [Anonymous], DIABETES CARE S1
   [Anonymous], 2015, WORLD ALZHEIMER REPO
   Ashburner J, 2005, NEUROIMAGE, V26, P839, DOI 10.1016/j.neuroimage.2005.02.018
   Bamberg F, 2017, DIABETES, V66, P158, DOI 10.2337/db16-0630
   Biessels GJ, 2014, DIABETES, V63, P2244, DOI 10.2337/db14-0348
   Biessels GJ, 2014, LANCET DIABETES ENDO, V2, P246, DOI 10.1016/S2213-8587(13)70088-3
   Calderón-Larrañaga A, 2017, J GERONTOL A-BIOL, V72, P1417, DOI 10.1093/gerona/glw233
   Christman AL, 2011, DIABETOLOGIA, V54, P1645, DOI 10.1007/s00125-011-2095-7
   Davatzikos C, 2009, BRAIN, V132, P2026, DOI 10.1093/brain/awp091
   de Bresser J, 2010, DIABETES CARE, V33, P1309, DOI 10.2337/dc09-1923
   Dubois B, 2010, LANCET NEUROL, V9, P1118, DOI 10.1016/S1474-4422(10)70223-4
   Espeland MA, 2013, DIABETES CARE, V36, P90, DOI 10.2337/dc12-0555
   Fischer AL, 2009, J CLIN EXP NEUROPSYC, V31, P809, DOI 10.1080/13803390802537636
   Fischl B, 2002, NEURON, V33, P341, DOI 10.1016/S0896-6273(02)00569-X
   Gerritsen L, 2015, PSYCHOL MED, V45, P1219, DOI 10.1017/S0033291714002293
   Gregg EW, 2016, LANCET DIABETES ENDO, V4, P537, DOI 10.1016/S2213-8587(16)30010-9
   IDF, 2015, IDF DIAB ATL 2015 BR
   Jack CR, 2010, LANCET NEUROL, V9, P119, DOI 10.1016/S1474-4422(09)70299-6
   JACK CR, 1989, RADIOLOGY, V172, P549, DOI 10.1148/radiology.172.2.2748838
   Köhncke Y, 2016, NEUROBIOL AGING, V41, P173, DOI 10.1016/j.neurobiolaging.2016.02.013
   Lagergren M, 2004, AGING CLIN EXP RES, V16, P158
   Love S, 2017, CLIN SCI, V131, P1579, DOI 10.1042/CS20170148
   Marseglia A, 2018, J GERONTOL A-BIOL, V73, P400, DOI 10.1093/gerona/glx112
   Marseglia A, 2016, J ALZHEIMERS DIS, V53, P1069, DOI 10.3233/JAD-160266
   Moran C, 2015, NEUROLOGY, V85, P1123, DOI 10.1212/WNL.0000000000001982
   Reitz C, 2017, J AM GERIATR SOC, V65, P277, DOI 10.1111/jgs.14551
   Roberts RO, 2014, NEUROLOGY, V82, P1132, DOI 10.1212/WNL.0000000000000269
   Rydwik E, 2013, PLOS ONE, V8, DOI 10.1371/journal.pone.0070471
   Salameh TS, 2016, J PHARMACOL EXP THER, V359, P452, DOI 10.1124/jpet.116.237057
   Samaras K, 2014, AGE, V36, P977, DOI 10.1007/s11357-013-9613-0
   Schneider AL, 2017, DIABETES CARE, V40, P1514, DOI 10.2337/dc17-1185
   Shaw ME, 2017, BRAIN TOPOGR, V30, P408, DOI 10.1007/s10548-017-0544-4
   Spauwen PJJ, 2013, DIABETES CARE, V36, P1554, DOI 10.2337/dc12-0746
   Tuligenga RH, 2014, LANCET DIABETES ENDO, V2, P228, DOI 10.1016/S2213-8587(13)70192-X
   van den Berg E, 2010, DIABETOLOGIA, V53, P58, DOI 10.1007/s00125-009-1571-9
   Wardlaw JM, 2013, LANCET NEUROL, V12, P822, DOI 10.1016/S1474-4422(13)70124-8
   Weinstein G, 2015, NEUROLOGY, V84, P2329, DOI 10.1212/WNL.0000000000001655
   Wisse LEM, 2014, J NEUROL SCI, V344, P32, DOI 10.1016/j.jns.2014.06.008
   Xu WL, 2007, DIABETES, V56, P211, DOI 10.2337/db06-0879
   Yaffe K, 2004, NEUROLOGY, V63, P658, DOI 10.1212/01.WNL.0000134666.64593.BA
   Yaffe K, 2013, JAMA INTERN MED, V173, P1300, DOI 10.1001/jamainternmed.2013.6176
   Zlokovic BV, 2011, NAT REV NEUROSCI, V12, P723, DOI 10.1038/nrn3114
NR 43
TC 143
Z9 160
U1 1
U2 38
PU ELSEVIER SCIENCE INC
PI NEW YORK
PA STE 800, 230 PARK AVE, NEW YORK, NY 10169 USA
SN 1552-5260
EI 1552-5279
J9 ALZHEIMERS DEMENT
JI Alzheimers. Dement.
PD JAN
PY 2019
VL 15
IS 1
BP 25
EP 33
DI 10.1016/j.jalz.2018.06.3060
PG 9
WC Clinical Neurology
WE Science Citation Index Expanded (SCI-EXPANDED)
SC Neurosciences & Neurology
GA HH1PV
UT WOS:000455493000004
PM 30114414
DA 2026-02-13
ER

PT J
AU Kessler, K
   Pivovarova-Ramich, O
AF Kessler, Katharina
   Pivovarova-Ramich, Olga
TI Meal Timing, Aging, and Metabolic Health
SO INTERNATIONAL JOURNAL OF MOLECULAR SCIENCES
LA English
DT Review
DE circadian clock; meal timing; chrononutrition; metabolic health; aging
ID CLOCK GENE-EXPRESSION; PERIPHERAL CIRCADIAN CLOCKS; CALORIC RESTRICTION;
   FOOD-INTAKE; SUPRACHIASMATIC NUCLEUS; SHIFT WORK; SUBSTRATE OXIDATION;
   DIETARY RESTRICTION; ADIPOSE-TISSUE; NORMAL-WEIGHT
AB A growing body of evidence suggests that meal timing is an important factor for metabolic regulation and that the circadian clock tightly interacts with metabolic functions. The proper functioning of the circadian clock is critical for maintaining metabolic health. Therefore, chrononutrition, a novel discipline which investigates the relation between circadian rhythms, nutrition, and metabolism, has attracted increasing attention in recent years. Circadian rhythms are strongly affected by obesity, type 2 diabetes, and other dietary-induced metabolic diseases. With increasing age, the circadian system also undergoes significant changes which contribute to the dysregulation of metabolic rhythms. Metabolic diseases are a major health concern, particularly in light of a growing aging population, and effective approaches for their prevention and treatment are urgently needed. Recently, animal studies have impressively shown beneficial effects of several dietary patterns (e.g., caloric restriction or time-restricted feeding) on circadian rhythms and metabolic outcomes upon nutritional challenges. Whether these dietary patterns show the same beneficial effects in humans is, however, less well studied. As indicated by recent studies, dietary approaches might represent a promising, attractive, and easy-to-adapt strategy for the prevention and therapy of circadian and metabolic disturbances in humans of different age.
C1 [Kessler, Katharina; Pivovarova-Ramich, Olga] German Inst Human Nutr Potsdam Rehbrucke, Dept Mol Toxicol, Res Grp Mol Nutr Med, D-14558 Nuthetal, Germany.
   [Kessler, Katharina; Pivovarova-Ramich, Olga] German Ctr Diabet Res DZD, D-85764 Munich, Germany.
   [Kessler, Katharina; Pivovarova-Ramich, Olga] Charite, Dept Endocrinol Diabet & Nutr, Campus Benjamin Franklin, D-12203 Berlin, Germany.
   [Kessler, Katharina] Univ Cambridge, Dept Vet Med, Cambridge CB3 0ES, England.
C3 Leibniz Association; Deutsches Institut fur Ernahrungsforschung
   Potsdam-Rehbrucke (DIfE); German Center for Diabetes Research (DZD);
   Free University of Berlin; Humboldt University of Berlin; Charite
   Universitatsmedizin Berlin; University of Cambridge
RP Pivovarova-Ramich, O (corresponding author), German Inst Human Nutr Potsdam Rehbrucke, Dept Mol Toxicol, Res Grp Mol Nutr Med, D-14558 Nuthetal, Germany.; Pivovarova-Ramich, O (corresponding author), German Ctr Diabet Res DZD, D-85764 Munich, Germany.; Pivovarova-Ramich, O (corresponding author), Charite, Dept Endocrinol Diabet & Nutr, Campus Benjamin Franklin, D-12203 Berlin, Germany.
EM olga.ramich@dife.de
RI Ramich, Olga/AAK-5663-2020
OI Ramich, Olga/0000-0002-3583-8546
FU German Science Foundation (DFG) [KFO218 PF164/16-1 OP]; German Diabetes
   Society; German Center for Diabetes Research (DZD grant) [82DZD0019G];
   German Institute of Human Nutrition
FX The studies included in this review were supported by a grant of the
   German Science Foundation (DFG grant KFO218 PF164/16-1 OP, AFHP), by a
   grant of the German Diabetes Society (Allgemeine Projektforderung, 2015,
   OP), by a grant of the German Center for Diabetes Research (DZD grant
   82DZD0019G, OP), and by an internal grant of the German Institute of
   Human Nutrition (2015, KK).
CR Aljuraiban GS, 2015, J ACAD NUTR DIET, V115, P528, DOI 10.1016/j.jand.2014.11.017
   Allison KC, 2018, PHYSIOL BEHAV, V192, P158, DOI 10.1016/j.physbeh.2018.02.047
   Almoosawi S, 2013, NUTR METAB CARDIOVAS, V23, P1025, DOI 10.1016/j.numecd.2013.01.003
   Almoosawi S, 2013, INT J OBESITY, V37, P725, DOI 10.1038/ijo.2012.103
   Ando H, 2009, DIABETOLOGIA, V52, P329, DOI 10.1007/s00125-008-1194-6
   Ando H, 2011, ENDOCRINOLOGY, V152, P1347, DOI 10.1210/en.2010-1068
   Anson RM, 2003, P NATL ACAD SCI USA, V100, P6216, DOI 10.1073/pnas.1035720100
   Anton SD, 2018, OBESITY, V26, P254, DOI 10.1002/oby.22065
   Antunes LC, 2010, NUTR RES REV, V23, P155, DOI 10.1017/S0954422410000016
   Arble DM, 2009, OBESITY, V17, P2100, DOI 10.1038/oby.2009.264
   Archer SN, 2014, P NATL ACAD SCI USA, V111, pE682, DOI 10.1073/pnas.1316335111
   Asher G, 2015, CELL, V161, P84, DOI 10.1016/j.cell.2015.03.015
   Bandín C, 2015, INT J OBESITY, V39, P828, DOI 10.1038/ijo.2014.182
   Banks G, 2016, MAMM GENOME, V27, P332, DOI 10.1007/s00335-016-9639-6
   Bi SR, 2018, MECH AGEING DEV, V175, P46, DOI 10.1016/j.mad.2018.07.005
   Bo S, 2015, INT J OBESITY, V39, P1689, DOI 10.1038/ijo.2015.138
   Bonaconsa M, 2014, EXP GERONTOL, V55, P70, DOI 10.1016/j.exger.2014.03.011
   Bray MS, 2010, INT J OBESITY, V34, P1589, DOI 10.1038/ijo.2010.63
   Brown SA, 2016, TRENDS ENDOCRIN MET, V27, P415, DOI 10.1016/j.tem.2016.03.015
   Carlson O, 2007, METABOLISM, V56, P1729, DOI 10.1016/j.metabol.2007.07.018
   Chaix A, 2014, CELL METAB, V20, P991, DOI 10.1016/j.cmet.2014.11.001
   Challet E, 1998, AM J PHYSIOL-REG I, V274, pR1751, DOI 10.1152/ajpregu.1998.274.6.R1751
   Chaudhari Amol, 2017, Nutr Healthy Aging, V4, P101, DOI [10.3233/nha-160006, 10.3233/NHA-160006]
   Chen CY, 2016, P NATL ACAD SCI USA, V113, P206, DOI 10.1073/pnas.1508249112
   Costa SSF, 2015, FRONT NEUROL, V6, DOI 10.3389/fneur.2015.00043
   Damiola F, 2000, GENE DEV, V14, P2950, DOI 10.1101/gad.183500
   Davidson AJ, 2006, CURR BIOL, V16, pR914, DOI 10.1016/j.cub.2006.09.058
   De Bacquer D, 2009, INT J EPIDEMIOL, V38, P848, DOI 10.1093/ije/dyn360
   Deleidi M, 2015, FRONT NEUROSCI-SWITZ, V9, DOI 10.3389/fnins.2015.00172
   Dijk DJ, 2000, CHRONOBIOL INT, V17, P285, DOI 10.1081/CBI-100101049
   Eckel-Mahan KL, 2013, CELL, V155, P1464, DOI 10.1016/j.cell.2013.11.034
   Fonken LK, 2010, P NATL ACAD SCI USA, V107, P18664, DOI 10.1073/pnas.1008734107
   Fontana L, 2018, MECH AGEING DEV, V176, P19, DOI 10.1016/j.mad.2018.10.005
   Fontana L, 2009, BBA-GEN SUBJECTS, V1790, P1133, DOI 10.1016/j.bbagen.2009.02.002
   Froy O, 2006, AM J PHYSIOL-ENDOC M, V291, pE1017, DOI 10.1152/ajpendo.00140.2006
   Froy O, 2011, PHYSIOLOGY, V26, P225, DOI 10.1152/physiol.00012.2011
   Froy O, 2009, MECH AGEING DEV, V130, P154, DOI 10.1016/j.mad.2008.10.006
   Gabel Kelsey, 2018, Nutr Healthy Aging, V4, P345, DOI [10.3233/nha-170036, 10.3233/NHA-170036]
   Gallant AR, 2012, OBES REV, V13, P528, DOI 10.1111/j.1467-789X.2011.00975.x
   Garaulet M, 2013, INT J OBESITY, V37, P604, DOI 10.1038/ijo.2012.229
   Garrido M, 2013, OXID MED CELL LONGEV, V2013, DOI 10.1155/2013/729804
   Gill S, 2015, CELL METAB, V22, P789, DOI 10.1016/j.cmet.2015.09.005
   Gómez-Abellán P, 2008, INT J OBESITY, V32, P121, DOI 10.1038/sj.ijo.0803689
   Gupta NJ, 2017, PLOS ONE, V12, DOI 10.1371/journal.pone.0172852
   Hatori M, 2012, CELL METAB, V15, P848, DOI 10.1016/j.cmet.2012.04.019
   HAYASHI Y, 1982, SLEEP, V5, P277, DOI 10.1093/sleep/5.3.277
   Hibi M, 2013, AM J PHYSIOL-REG I, V304, pR94, DOI 10.1152/ajpregu.00115.2012
   HOFMAN MA, 1994, BRAIN RES, V651, P134, DOI 10.1016/0006-8993(94)90689-0
   Hood S, 2017, J CLIN INVEST, V127, P437, DOI 10.1172/JCI90328
   Huang YL, 2002, PHYSIOL BEHAV, V76, P597, DOI 10.1016/S0031-9384(02)00733-3
   Izumo M, 2014, ELIFE, V3, DOI 10.7554/eLife.04617
   Jakubowicz D, 2015, DIABETOLOGIA, V58, P912, DOI 10.1007/s00125-015-3524-9
   Jakubowicz D, 2013, OBESITY, V21, P2504, DOI 10.1002/oby.20460
   Jiang P, 2017, AM J PHYSIOL-ENDOC M, V312, pE369, DOI 10.1152/ajpendo.00295.2016
   Johnston JD, 2016, ADV NUTR, V7, P399, DOI 10.3945/an.115.010777
   Juárez C, 2012, EUR J NEUROSCI, V35, P1458, DOI 10.1111/j.1460-9568.2012.08051.x
   Karatsoreos IN, 2011, P NATL ACAD SCI USA, V108, P1657, DOI 10.1073/pnas.1018375108
   Katewa SD, 2016, CELL METAB, V23, P143, DOI 10.1016/j.cmet.2015.10.014
   Keller M, 2009, P NATL ACAD SCI USA, V106, P21407, DOI 10.1073/pnas.0906361106
   Kessler K, 2018, AM J CLIN NUTR, V108, P1209, DOI 10.1093/ajcn/nqy224
   Kessler K, 2017, SCI REP-UK, V7, DOI 10.1038/srep44170
   Kohsaka A, 2007, CELL METAB, V6, P414, DOI 10.1016/j.cmet.2007.09.006
   Kolker DE, 2003, J BIOL RHYTHM, V18, P159, DOI 10.1177/0748730403251802
   Lamia KA, 2008, P NATL ACAD SCI USA, V105, P15172, DOI 10.1073/pnas.0806717105
   Landgraf D, 2015, ELIFE, V4, DOI 10.7554/eLife.06253
   LeCheminant JD, 2013, BRIT J NUTR, V110, P2108, DOI 10.1017/S0007114513001359
   Lindgren O, 2009, J CLIN ENDOCR METAB, V94, P2887, DOI 10.1210/jc.2009-0366
   Luo WY, 2012, AGING CELL, V11, P428, DOI 10.1111/j.1474-9726.2012.00800.x
   Manoogian ENC, 2017, AGEING RES REV, V39, P59, DOI 10.1016/j.arr.2016.12.006
   Masoro EJ, 2009, BBA-GEN SUBJECTS, V1790, P1040, DOI 10.1016/j.bbagen.2009.02.011
   Mattson MP, 2005, J NUTR BIOCHEM, V16, P129, DOI 10.1016/j.jnutbio.2004.12.007
   Mazzoccoli G, 2011, GERIATR GERONTOL INT, V11, P98, DOI 10.1111/j.1447-0594.2010.00628.x
   McHill AW, 2017, AM J CLIN NUTR, V106, P1213, DOI 10.3945/ajcn.117.161588
   Mendoza J, 2005, J NEUROSCI, V25, P1514, DOI 10.1523/JNEUROSCI.4397-04.2005
   Mieda M, 2006, P NATL ACAD SCI USA, V103, P12150, DOI 10.1073/pnas.0604189103
   Mistlberger RE, 1998, APPETITE, V30, P255, DOI 10.1006/appe.1997.0134
   Monk TH, 2000, J SLEEP RES, V9, P101, DOI 10.1046/j.1365-2869.2000.00184.x
   Moro T, 2016, J TRANSL MED, V14, DOI 10.1186/s12967-016-1044-0
   Mukherji A, 2015, P NATL ACAD SCI USA, V112, pE6683, DOI 10.1073/pnas.1519735112
   Nakamura TJ, 2011, J NEUROSCI, V31, P10201, DOI 10.1523/JNEUROSCI.0451-11.2011
   Niccoli T, 2012, CURR BIOL, V22, pR741, DOI 10.1016/j.cub.2012.07.024
   Palomba M, 2008, J BIOL RHYTHM, V23, P220, DOI 10.1177/0748730408316998
   Panda S, 2016, SCIENCE, V354, P1008, DOI 10.1126/science.aah4967
   Paschos GK, 2012, NAT MED, V18, P1768, DOI 10.1038/nm.2979
   Patel SA, 2016, SCI REP-UK, V6, DOI 10.1038/srep25970
   Patterson RE, 2017, ANNU REV NUTR, V37, P371, DOI 10.1146/annurev-nutr-071816-064634
   Patterson RE, 2015, J ACAD NUTR DIET, V115, P1203, DOI 10.1016/j.jand.2015.02.018
   Pivovarova O, 2016, INT J OBESITY, V40, P899, DOI 10.1038/ijo.2016.34
   Pivovarova O, 2015, J CLIN ENDOCR METAB, V100, P2291, DOI 10.1210/jc.2014-3868
   Qin LQ, 2003, LIFE SCI, V73, P2467, DOI 10.1016/S0024-3205(03)00628-3
   Roenneberg T, 2007, SLEEP MED REV, V11, P429, DOI 10.1016/j.smrv.2007.07.005
   Roenneberg T, 2012, CURR BIOL, V22, P939, DOI 10.1016/j.cub.2012.03.038
   Salgado-Delgado R, 2010, ENDOCRINOLOGY, V151, P1019, DOI 10.1210/en.2009-0864
   Sandhu SK, 2017, DIABETIC MED, V34, P539, DOI 10.1111/dme.13081
   Sato M, 2014, CELL REP, V8, P392, DOI 10.1016/j.celrep.2014.06.015
   Scheer FAJL, 2009, P NATL ACAD SCI USA, V106, P4453, DOI 10.1073/pnas.0808180106
   Schmidt C, 2012, CHRONOBIOL INT, V29, P482, DOI 10.3109/07420528.2012.658984
   Sellix MT, 2012, J NEUROSCI, V32, P16193, DOI 10.1523/JNEUROSCI.3559-12.2012
   Singh R, 2015, CLIN CHIM ACTA, V451, P222, DOI 10.1016/j.cca.2015.09.033
   Stote KS, 2007, AM J CLIN NUTR, V85, P981, DOI 10.1093/ajcn/85.4.981
   Su W, 2012, AM J PHYSIOL-HEART C, V302, pH621, DOI 10.1152/ajpheart.00825.2011
   Sutton EF, 2018, CELL METAB, V27, P1212, DOI 10.1016/j.cmet.2018.04.010
   Sutton GM, 2013, AGE, V35, P533, DOI 10.1007/s11357-012-9389-7
   Tanaka Y, 2000, PHARMACOL BIOCHEM BE, V66, P827, DOI 10.1016/S0091-3057(00)00288-4
   Tinsley GM, 2017, EUR J SPORT SCI, V17, P200, DOI 10.1080/17461391.2016.1223173
   TOUITOU Y, 1981, J ENDOCRINOL, V91, P467, DOI 10.1677/joe.0.0910467
   Turek FW, 2005, SCIENCE, V308, P1043, DOI 10.1126/science.1108750
   VanCauter E, 1996, J CLIN ENDOCR METAB, V81, P2468, DOI 10.1210/jc.81.7.2468
   Vetter C, 2016, JAMA-J AM MED ASSOC, V315, P1726, DOI 10.1001/jama.2016.4454
   Vieira E, 2014, PLOS ONE, V9, DOI 10.1371/journal.pone.0111678
   Walcott EC, 1996, PHYSIOL BEHAV, V60, P1205, DOI 10.1016/S0031-9384(96)00215-6
   Wang JK, 2017, CELL METAB, V25, P102, DOI 10.1016/j.cmet.2016.10.003
   Wefers J, 2018, P NATL ACAD SCI USA, V115, P7789, DOI 10.1073/pnas.1722295115
   Wehrens SMT, 2017, CURR BIOL, V27, P1768, DOI 10.1016/j.cub.2017.04.059
   Wijsman CA, 2013, AGING CELL, V12, P207, DOI 10.1111/acel.12042
   Wittenbrink N, 2018, J CLIN INVEST, V128, P3826, DOI 10.1172/JCI120874
   Yamanaka A, 2010, J NEUROENDOCRINOL, V22, P818, DOI 10.1111/j.1365-2826.2010.02015.x
   Yamazaki S, 2002, P NATL ACAD SCI USA, V99, P10801, DOI 10.1073/pnas.152318499
   Yasumoto Y, 2016, METABOLISM, V65, P714, DOI 10.1016/j.metabol.2016.02.003
   Yu EA, 2011, AGING-US, V3, P479, DOI 10.18632/aging.100323
NR 120
TC 68
Z9 76
U1 0
U2 30
PU MDPI
PI BASEL
PA ST ALBAN-ANLAGE 66, CH-4052 BASEL, SWITZERLAND
EI 1422-0067
J9 INT J MOL SCI
JI Int. J. Mol. Sci.
PD APR 2
PY 2019
VL 20
IS 8
AR 1911
DI 10.3390/ijms20081911
PG 16
WC Biochemistry & Molecular Biology; Chemistry, Multidisciplinary
WE Science Citation Index Expanded (SCI-EXPANDED)
SC Biochemistry & Molecular Biology; Chemistry
GA HX8ID
UT WOS:000467648700109
PM 31003407
OA Green Submitted, gold
DA 2026-02-13
ER

PT J
AU Al-Sa'ad, MM
   Shatarat, AT
   Amarin, JZ
   Badran, DH
AF Al-Sa'ad, Mouna M.
   Shatarat, Amjad T.
   Amarin, Justin Z.
   Badran, Darwish H.
TI Normative Values of Peripapillary Retinal Nerve Fiber Layer Thickness in
   a Middle Eastern Population
SO JOURNAL OF OPHTHALMOLOGY
LA English
DT Article
ID STRATUS OCT; SENSITIVITY; ISNT
AB Purpose. Peripapillary retinal nerve fiber layer (pRNFL) thickness is subject to high variability. Normative values of pRNFL thickness remain undocumented in the Middle East. The aim of our study is to assess the normative values of pRNFL thickness in a Middle Eastern population. Methods. A retrospective chart review of 74 patients was conducted. Outpatients who had presented to the ophthalmology clinic at the Jordan University Hospital between January 2016 and July 2018 were consecutively sampled. Measurements had been recorded using Fourier-domain optical coherence tomography. Multivariable regression models were developed to generate predicted normative values with adjustments to candidate confounders. Results. The mean global pRNFL thickness was 99 +/- 11 mu m. The mean quadrantic pRNFL thickness increased from the nasal quadrant (75 +/- 16 mu m) to the temporal (82 +/- 20 mu m), superior (114 +/- 20 mu m), and inferior (125 +/- 20 mu m) quadrants. Gender and eye sidedness did not contribute to the variability in pRNFL thickness. The relationship between aging and pRNFL thinning is independent of diabetes mellitus type 2 and systemic hypertension. Both systemic conditions significantly predicted pRNFL changes despite negative fundoscopic findings. Conclusions. Our set of predicted nonnative data may be used to interpret measurements of pRNFL thickness in Middle Eastern patients. Our findings suggest that systemic conditions with potential ocular manifestations may require consideration in predictive models of pRNFL thickness, even in the absence of gross fundoscopic findings. Normative data from additional Middle Eastern populations are required to appraise our models, which adjust for common clinical confounders.
C1 [Al-Sa'ad, Mouna M.] Univ Jordan, Sch Med, Dept Special Surg, Queen Rania Al Abdullah St, Amman 11942, Jordan.
   [Shatarat, Amjad T.; Badran, Darwish H.] Univ Jordan, Sch Med, Dept Anat & Histol, Queen Rania Al Abdullah St, Amman 11942, Jordan.
   [Amarin, Justin Z.] Univ Jordan, Sch Med, Queen Rania Al Abdullah St, Amman 11942, Jordan.
C3 University of Jordan; University of Jordan; University of Jordan
RP Shatarat, AT (corresponding author), Univ Jordan, Sch Med, Dept Anat & Histol, Queen Rania Al Abdullah St, Amman 11942, Jordan.
EM a.shatarat@ju.edu.jo
RI ; Al Saad, Mouna/R-6341-2018; Amarin, Justin Z/G-7481-2017; Baan,
   Darwish/G-5041-2015
OI Shatarat, Amjad/0000-0002-2101-0174; Al Saad, Mouna/0000-0002-2189-5259;
   Amarin, Justin Z/0000-0002-4484-1077; Baan, Darwish/0000-0002-8117-1762
CR Azarbod P, 2015, Prescriber, V26, P21, DOI 10.1002/psb.1297
   Budenz DL, 2005, INVEST OPHTH VIS SCI, V46, P2440, DOI 10.1167/iovs.04-1174
   Budenz DL, 2005, OPHTHALMOLOGY, V112, P3, DOI 10.1016/j.ophtha.2004.06.039
   Budenz DL, 2007, OPHTHALMOLOGY, V114, P1046, DOI 10.1016/j.ophtha.2006.08.046
   Celebi ARC, 2013, INVEST OPHTH VIS SCI, V54, P8095, DOI 10.1167/iovs.13-12634
   Chen XF, 2015, PLOS ONE, V10, DOI 10.1371/journal.pone.0125919
   Choma MA, 2003, OPT EXPRESS, V11, P2183, DOI 10.1364/OE.11.002183
   Cole TJ, 2015, ARCH DIS CHILD, V100, P608, DOI 10.1136/archdischild-2014-307149
   Conlon R, 2017, CAN J OPHTHALMOL, V52, P114, DOI 10.1016/j.jcjo.2016.07.013
   Dave P, 2015, BRIT J OPHTHALMOL, V99, P1713, DOI 10.1136/bjophthalmol-2014-306331
   HUANG D, 1991, SCIENCE, V254, P1178, DOI 10.1126/science.1957169
   Hwang DJ, 2014, INVEST OPHTH VIS SCI, V55, P4213, DOI 10.1167/iovs.13-13776
   Jeoung JW, 2010, INVEST OPHTH VIS SCI, V51, P938, DOI 10.1167/iovs.08-3335
   Manassakorn A, 2008, JPN J OPHTHALMOL, V52, P450, DOI 10.1007/s10384-008-0538-6
   Ozkok A, 2015, INT J OPHTHALMOL-CHI, V8, P98, DOI 10.3980/j.issn.2222-3959.2015.01.18
   Podoleanu AG, 2008, PROG RETIN EYE RES, V27, P464, DOI 10.1016/j.preteyeres.2008.03.002
   Pradhan ZS, 2016, J GLAUCOMA, V25, pE1, DOI 10.1097/IJG.0000000000000064
   Sahin OZ, 2015, BLOOD PRESSURE, V24, P178, DOI 10.3109/08037051.2014.1000562
   Tankam P, 2015, OPT LETT, V40, P1113, DOI 10.1364/OL.40.001113
   Tariq YM, 2012, EYE, V26, P1563, DOI 10.1038/eye.2012.216
   Yang HS, 2017, PLOS ONE, V12, DOI DOI 10.1371/JOURNAL.PONE.0170341
   Zhang X, 2016, TRANSL VIS SCI TECHN, V5, DOI 10.1167/tvst.5.2.1
NR 22
TC 4
Z9 4
U1 0
U2 0
PU HINDAWI LTD
PI LONDON
PA ADAM HOUSE, 3RD FLR, 1 FITZROY SQ, LONDON, W1T 5HF, ENGLAND
SN 2090-004X
EI 2090-0058
J9 J OPHTHALMOL
JI J. Ophthalmol.
PY 2018
VL 2018
AR 7238464
DI 10.1155/2018/7238464
PG 5
WC Ophthalmology
WE Science Citation Index Expanded (SCI-EXPANDED)
SC Ophthalmology
GA GV4FX
UT WOS:000446054500001
PM 30310697
OA Green Submitted, gold
DA 2026-02-13
ER

PT J
AU Bárcena, C
   Valdés-Mas, R
   Mayoral, P
   Garabaya, C
   Durand, S
   Rodríguez, F
   Fernández-García, MT
   Salazar, N
   Nogacka, AM
   Garatachea, N
   Bossut, N
   Aprahamian, F
   Lucia, A
   Kroemer, G
   Freije, JMP
   Quirós, PM
   López-Otín, C
AF Barcena, Clea
   Valdes-Mas, Rafael
   Mayoral, Pablo
   Garabaya, Cecilia
   Durand, Sylvere
   Rodriguez, Francisco
   Teresa Fernandez-Garcia, Maria
   Salazar, Nuria
   Nogacka, Alicja M.
   Garatachea, Nuria
   Bossut, Noelie
   Aprahamian, Fanny
   Lucia, Alejandro
   Kroemer, Guido
   Freije, Jose M. P.
   Quiros, Pedro M.
   Lopez-Otin, Carlos
TI Healthspan and lifespan extension by fecal microbiota transplantation
   into progeroid mice
SO NATURE MEDICINE
LA English
DT Article
ID GUT MICROBIOTA; INTESTINAL MICROBIOTA; BILE-ACIDS; METABOLITES;
   ACTIVATION; PHYSIOLOGY; NUTRIENT; GENETICS; SHAPE
AB The gut microbiome is emerging as a key regulator of several metabolic, immune and neuroendocrine pathways(1,2). Gut microbiome deregulation has been implicated in major conditions such as obesity, type 2 diabetes, cardiovascular disease, non-alcoholic fatty acid liver disease and cancer(3-6), but its precise role in aging remains to be elucidated. Here, we find that two different mouse models of progeria are characterized by intestinal dysbiosis with alterations that include an increase in the abundance of Proteobacteria and Cyanobacteria, and a decrease in the abundance of Verrucomicrobia. Consistent with these findings, we found that human progeria patients also display intestinal dysbiosis and that long-lived humans (that is, centenarians) exhibit a substantial increase in Verrucomicrobia and a reduction in Proteobacteria. Fecal microbiota transplantation from wild-type mice enhanced healthspan and lifespan in both progeroid mouse models, and transplantation with the verrucomicrobia Akkermansia muciniphila was sufficient to exert beneficial effects. Moreover, metabolomic analysis of ileal content points to the restoration of secondary bile acids as a possible mechanism for the beneficial effects of reestablishing a healthy microbiome. Our results demonstrate that correction of the accelerated aging-associated intestinal dysbiosis is beneficial, suggesting the existence of a link between aging and the gut microbiota that provides a rationale for microbiome-based interventions against age-related diseases.
C1 [Barcena, Clea; Valdes-Mas, Rafael; Mayoral, Pablo; Garabaya, Cecilia; Rodriguez, Francisco; Freije, Jose M. P.; Quiros, Pedro M.; Lopez-Otin, Carlos] Univ Oviedo, Inst Univ Oncol IUOPA, Fac Med, Dept Bioquim & Biol Mol, Oviedo, Spain.
   [Durand, Sylvere; Bossut, Noelie; Aprahamian, Fanny; Kroemer, Guido] Gustave Roussy Canc Campus, Cell Biol & Metabol Platforms, Villejuif, France.
   [Durand, Sylvere; Bossut, Noelie; Aprahamian, Fanny; Kroemer, Guido] Ctr Rech Cordeliers, Equipe 11 Labellisee Ligue Canc, Paris, France.
   [Durand, Sylvere; Bossut, Noelie; Aprahamian, Fanny; Kroemer, Guido] INSERM, U1138, Paris, France.
   [Durand, Sylvere; Bossut, Noelie; Aprahamian, Fanny; Kroemer, Guido] Univ Paris 05, Sorbonne Paris Cite, Paris, France.
   [Teresa Fernandez-Garcia, Maria] Univ Oviedo, IUOPA, Unidad Histopatol Mol, Oviedo, Spain.
   [Salazar, Nuria; Nogacka, Alicja M.] CSIC, IPLA, Dept Microbiol & Biochem Dairy Prod, Villaviciosa, Spain.
   [Salazar, Nuria; Nogacka, Alicja M.] Inst Invest Sanitaria Principado Asturias ISPA, Diet Microbiota & Hlth Grp, Oviedo, Spain.
   [Garatachea, Nuria] Univ Zaragoza, Dept Physiatry & Nursing, Fac Hlth & Sport Sci, Huesca, Spain.
   [Garatachea, Nuria] Univ Zaragoza, GENUD, Zaragoza, Spain.
   [Lucia, Alejandro] Univ Europea Madrid, Fac Sport Sci, Madrid, Spain.
   [Lucia, Alejandro] Inst Invest Hosp 12 Octubre i 12, Madrid, Spain.
   [Lucia, Alejandro] CIBERFES, Madrid, Spain.
   [Kroemer, Guido] Univ Paris 06, Paris, France.
   [Kroemer, Guido] Hop Europeen Georges Pompidou, AP HP, Pole Biol, Paris, France.
   [Kroemer, Guido] Karolinska Inst, Karolinska Univ Hosp, Dept Womens & Childrens Hlth, Stockholm, Sweden.
   [Freije, Jose M. P.; Quiros, Pedro M.; Lopez-Otin, Carlos] Ctr Invest Biomed Red Canc CIBERONC, Madrid, Spain.
C3 University of Oviedo; Instituto Universitario de Oncologia de Asturias;
   UNICANCER; Gustave Roussy; Sorbonne Universite; Universite Paris Cite;
   Institut National de la Sante et de la Recherche Medicale (Inserm);
   Universite Paris Cite; Institut National de la Sante et de la Recherche
   Medicale (Inserm); Universite Paris Cite; University of Oviedo; Consejo
   Superior de Investigaciones Cientificas (CSIC); CSIC - Instituto de
   Productos Lacteos de Asturias (IPLA); Instituto de Investigacion
   Sanitaria del Principado de Asturias (ISPA); University of Zaragoza;
   University of Zaragoza; European University of Madrid; Hospital
   Universitario 12 de Octubre; CIBER - Centro de Investigacion Biomedica
   en Red; CIBERFES; Sorbonne Universite; Assistance Publique Hopitaux
   Paris (APHP); Universite Paris Cite; Hopital Universitaire Europeen
   Georges-Pompidou - APHP; Karolinska Institutet; Karolinska University
   Hospital; CIBER - Centro de Investigacion Biomedica en Red; CIBERONC
RP Quirós, PM; López-Otín, C (corresponding author), Univ Oviedo, Inst Univ Oncol IUOPA, Fac Med, Dept Bioquim & Biol Mol, Oviedo, Spain.; Quirós, PM; López-Otín, C (corresponding author), Ctr Invest Biomed Red Canc CIBERONC, Madrid, Spain.
EM pmquiros@gmail.com; clo@uniovi.es
RI Nogacka, Alicja/GVS-6361-2022; López-Otín, Carlos/AAB-2106-2020; Freije,
   Jose MP/A-6535-2008; Barcena, Clea/AAB-4606-2020; Valdés-Mas,
   Rafael/AAC-2879-2021; Garatachea, Nuria/ABF-8732-2020; M Quiros,
   Peo/L-3186-2017; Salazar, Nuria/D-2189-2015; Kroemer, Guido/B-4263-2013;
   Garabaya, Cecilia/LTE-9943-2024
OI Nogacka, Alicja/0000-0001-8300-6149; López-Otín,
   Carlos/0000-0001-6964-1904; Mayoral, Pablo/0000-0003-3567-3777; Freije,
   Jose MP/0000-0002-4688-8266; Barcena, Clea/0000-0002-7452-2536; Lucia,
   Alejano/0000-0002-5565-0997; Valdés-Mas, Rafael/0000-0002-0737-5425; M
   Quiros, Peo/0000-0002-7793-6291; Salazar, Nuria/0000-0003-1435-7628; 
FU FPI - Ministerio de Economia y Competividad (MINECO); Juan de la Cierva
   - Ministerio de Economia y Competividad (MINECO); Fondo de
   Investigaciones Sanitarias; Fondos FEDER [PI15/00558]; European Union;
   Ligue contre le Cancer; Agence National de la Recherche (ANR); ANR;
   ERA-Net for Research on Rare Diseases; Association pour la recherche sur
   le cancer (ARC); Canceropole Ile-de-France; Chancelerie des universites
   de Paris (Legs Poix); Fondation pour la Recherche Medicale (FRM);
   Fundacion Bancaria Caja de Ahorros de Asturias; Ministerio de Economia y
   Competitividad-FEDER; Gobierno del Principado de Asturias; European
   Research Council; Instituto de Salud Carlos III (RTICC); Progeria
   Research Foundation
FX The authors thank M. Stamsnijder and the Progeria Family Circle, and all
   the participants that have kindly engaged in our study. The authors also
   thank G. Velasco, Y. Espanol, A.R. Folgueras, X.M. Caravia, J.M. Fraile,
   I. Varela, M. Mittelbrunn and K. Iribarren for helpful comments and
   advice; R. Feijoo, A. Moyano, D.A. Puente, S.A. Miranda, M.S. Pitiot, V.
   Garcia de la Fuente and M.C. Muniz for excellent technical assistance;
   M. Gueimonde and C.G. de los Reyes-Gavilan (IPLA-CSIC) for providing A.
   muciniphila; C. Mayolas for help with logistic organization. The authors
   acknowledge generous support by J. I. Cabrera. A.M.N. is a recipient of
   a FPI predoctoral contract and N.S. is supported by a Juan de la Cierva
   postdoctoral contract, both granted by Ministerio de Economia y
   Competividad (MINECO). A.L.'s research on aging is funded by Fondo de
   Investigaciones Sanitarias and Fondos FEDER (PI15/00558). The
   metabolomics platform is supported by H2020 European Union project
   OncoBiome. G. K. is supported by Ligue contre le Cancer (equipe
   labellisee); Agence National de la Recherche (ANR) -Projets blancs; ANR
   under the frame of E-Rare-2, the ERA-Net for Research on Rare Diseases;
   Association pour la recherche sur le cancer (ARC); Canceropole
   Ile-de-France; Chancelerie des universites de Paris (Legs Poix),
   Fondation pour la Recherche Medicale (FRM); a donation by Elior;
   European Research Area Network on Cardiovascular Diseases (ERA-CVD,
   MINOTAUR); Gustave Roussy Odyssea; the European Union Horizon 2020
   Project Oncobiome; Fondation Carrefour; Institut National du Cancer
   (INCa); Inserm (HTE); Institut Universitaire de France; LeDucq
   Foundation; the LabEx Immuno-Oncology; the RHU Torino Lumiere; the
   Seerave Foundation; the SIRIC Stratified Oncology Cell DNA Repair and
   Tumor Immune Elimination (SOCRATE); the SIRIC Cancer Research and
   Personalized Medicine (CARPEM). The Instituto Universitario de Oncologia
   is supported by Fundacion Bancaria Caja de Ahorros de Asturias. J.M.P.F.
   is supported by Ministerio de Economia y Competitividad-FEDER and
   Gobierno del Principado de Asturias. C.L.-O. is supported by grants from
   the European Research Council (DeAge, ERC Advanced Grant), Ministerio de
   Economia y Competitividad-FEDER, Instituto de Salud Carlos III (RTICC)
   and Progeria Research Foundation.
CR Abubucker S, 2012, PLOS COMPUT BIOL, V8, DOI 10.1371/journal.pcbi.1002358
   Bárcena C, 2018, CELL REP, V24, P2392, DOI 10.1016/j.celrep.2018.07.089
   Biagi E, 2016, CURR BIOL, V26, P1480, DOI 10.1016/j.cub.2016.04.016
   Bodogai M, 2018, SCI TRANSL MED, V10, DOI 10.1126/scitranslmed.aat4271
   Breton J, 2016, CELL METAB, V23, P324, DOI 10.1016/j.cmet.2015.10.017
   Buffie CG, 2015, NATURE, V517, P205, DOI 10.1038/nature13828
   Cabreiro F, 2013, EMBO MOL MED, V5, P1300, DOI 10.1002/emmm.201100972
   Cox LM, 2014, CELL, V158, P705, DOI 10.1016/j.cell.2014.05.052
   Enot DP, 2015, CELL CYCLE, V14, P2399, DOI 10.1080/15384101.2015.1064206
   Everard A, 2013, P NATL ACAD SCI USA, V110, P9066, DOI 10.1073/pnas.1219451110
   Goodrich JK, 2014, CELL, V159, P789, DOI 10.1016/j.cell.2014.09.053
   Gopalakrishnan V, 2018, SCIENCE, V359, P97, DOI 10.1126/science.aan4236
   Gordon LB, 2014, CELL, V156, P400, DOI 10.1016/j.cell.2013.12.028
   Kalabis J, 2006, J BIOL CHEM, V281, P6434, DOI 10.1074/jbc.M512905200
   Koeth RA, 2013, NAT MED, V19, P576, DOI 10.1038/nm.3145
   Langille MGI, 2013, NAT BIOTECHNOL, V31, P814, DOI 10.1038/nbt.2676
   Leulier F, 2017, CELL METAB, V25, P522, DOI 10.1016/j.cmet.2017.02.001
   Lloyd-Price J, 2017, NATURE, V550, P61, DOI 10.1038/nature23889
   Loomba R, 2017, CELL METAB, V25, P1054, DOI 10.1016/j.cmet.2017.04.001
   Maharshak N, 2013, GUT MICROBES, V4, P316, DOI 10.4161/gmic.25486
   O'Toole PW, 2015, SCIENCE, V350, P1214, DOI 10.1126/science.aac8469
   Osorio FG, 2012, GENE DEV, V26, P2311, DOI 10.1101/gad.197954.112
   Osorio FG, 2011, SCI TRANSL MED, V3, DOI 10.1126/scitranslmed.3002847
   Pierre JF, 2016, AM J PHYSIOL-GASTR L, V311, pG286, DOI 10.1152/ajpgi.00202.2016
   Plovier H, 2017, NAT MED, V23, P107, DOI 10.1038/nm.4236
   Postler TS, 2017, CELL METAB, V26, P110, DOI 10.1016/j.cmet.2017.05.008
   Puente XS, 2011, AM J HUM GENET, V88, P650, DOI 10.1016/j.ajhg.2011.04.010
   Qin JJ, 2012, NATURE, V490, P55, DOI 10.1038/nature11450
   Ridaura VK, 2013, SCIENCE, V341, P1079, DOI 10.1126/science.1241214
   Ríos-Covián D, 2016, FRONT MICROBIOL, V7, DOI 10.3389/fmicb.2016.00185
   Ritchie ME, 2015, NUCLEIC ACIDS RES, V43, DOI 10.1093/nar/gkv007
   Rothschild D, 2018, NATURE, V555, P210, DOI 10.1038/nature25973
   Routy B, 2018, SCIENCE, V359, P91, DOI 10.1126/science.aan3706
   Schneeberger M, 2015, SCI REP-UK, V5, DOI 10.1038/srep16643
   Schroeder B, 2016, NAT MED, V22, P1079, DOI 10.1038/nm.4185
   Segata N, 2011, GENOME BIOL, V12, DOI 10.1186/gb-2011-12-6-r60
   Thaiss CA, 2016, NATURE, V535, P65, DOI 10.1038/nature18847
   Vallim TQD, 2013, CELL METAB, V17, P657, DOI 10.1016/j.cmet.2013.03.013
   van Nood E, 2013, NEW ENGL J MED, V368, P2145, DOI [10.1056/NEJMoa1205037, 10.1056/NEJMc1303919]
   Varela I, 2005, NATURE, V437, P564, DOI 10.1038/nature04019
   Vrieze A, 2012, GASTROENTEROLOGY, V143, P913, DOI 10.1053/j.gastro.2012.06.031
   Wahlström A, 2016, CELL METAB, V24, P41, DOI 10.1016/j.cmet.2016.05.005
   Wang CX, 2004, MECH AGEING DEV, V125, P629, DOI 10.1016/j.mad.2004.07.003
   Wang YH, 2018, NAT MED, V24, P1804, DOI 10.1038/s41591-018-0238-9
   Weingarden AR, 2014, AM J PHYSIOL-GASTR L, V306, pG310, DOI 10.1152/ajpgi.00282.2013
   Zarrinpar A, 2018, NAT COMMUN, V9, DOI 10.1038/s41467-018-05336-9
   Zitvogel L, 2017, NAT REV MICROBIOL, V15, P465, DOI 10.1038/nrmicro.2017.44
NR 47
TC 489
Z9 551
U1 11
U2 331
PU NATURE PUBLISHING GROUP
PI NEW YORK
PA 75 VARICK ST, 9TH FLR, NEW YORK, NY 10013-1917 USA
SN 1078-8956
EI 1546-170X
J9 NAT MED
JI Nat. Med.
PD AUG
PY 2019
VL 25
IS 8
BP 1234
EP +
DI 10.1038/s41591-019-0504-5
PG 22
WC Biochemistry & Molecular Biology; Cell Biology; Medicine, Research &
   Experimental
WE Science Citation Index Expanded (SCI-EXPANDED)
SC Biochemistry & Molecular Biology; Cell Biology; Research & Experimental
   Medicine
GA IQ0BI
UT WOS:000480414600021
PM 31332389
OA Green Submitted
DA 2026-02-13
ER

PT J
AU Pan, FH
   He, X
   Feng, J
   Cui, WX
   Gao, L
   Li, M
   Yang, HY
   Wang, C
   Hu, Y
AF Pan, Fenghui
   He, Xuan
   Feng, Jie
   Cui, Wenxia
   Gao, Lei
   Li, Man
   Yang, Haiyan
   Wang, Chun
   Hu, Yun
TI Peptidome analysis reveals the involvement of endogenous peptides in
   mouse pancreatic dysfunction with aging
SO JOURNAL OF CELLULAR PHYSIOLOGY
LA English
DT Article
DE aging; diabetes; LC-MS; MS; pancreatic dysfunction; peptidomics
ID INSULIN-SECRETION; PREVALENCE; OBESITY; ALPHA
AB Type 2 diabetes (T2D) is a glucose regulation disorder that has significantly enhanced mortality and the global disease burden. The prevalence of T2D has increased worldwide and is higher in the elderly. The function of pancreatic islets decreases with age, which is one important reason for the occurrence of diabetes in the elderly. Recently, peptidome analysis has attracted attention. However, the role of age-related peptides in pancreatic dysfunction has not been investigated extensively. Here, we conducted a comparison of endogenous peptides between pancreas from adult and aging mice by liquid chromatography tandem mass spectrometry (LC-MS/MS). A total of 2,089 peptides originating from 1,280 protein precursors were identified, of which 232 were upregulated and 183 were downregulated in the aging mice (fold change2 and p<0.05), suggesting that the expression of pancreatic peptides in mice varied with age. The molecular weight of most peptides was <3.0kDa, and the isoelectric point distribution had a bimodal characteristic. Further analysis of cleavage site patterns indicated that proteases cleaved pancreatic proteins according to their rules. Moreover, Gene Ontology and pathway analyses showed that the differentially expressed peptides potentially had specific effects on pancreatic dysfunction. Some differential peptides were located within the domains of precursor proteins that were closely associated with the development of diabetes. We believe that our research may advance the current understanding of pancreas-derived peptides and that certain peptides may be involved in the etiology of diabetes.
C1 [Pan, Fenghui; He, Xuan; Cui, Wenxia; Gao, Lei; Li, Man; Yang, Haiyan; Wang, Chun; Hu, Yun] Nanjing Med Univ, Div Geriatr, Drum Tower Clin Med Coll, Nanjing 210008, Jiangsu, Peoples R China.
   [Feng, Jie] Jiangsu Inst Planned Parenthood Res, Dept Lab & Inspect Ctr, Nanjing, Jiangsu, Peoples R China.
   [Hu, Yun] Nanjing Univ, Dept Chem, State Key Lab Analyt Chem Life Sci, Nanjing, Jiangsu, Peoples R China.
C3 Nanjing Medical University; Nanjing University
RP Wang, C; Hu, Y (corresponding author), Nanjing Med Univ, Div Geriatr, Drum Tower Clin Med Coll, Nanjing 210008, Jiangsu, Peoples R China.
EM dxiaolan@126.com; huyundr@sina.com
RI Pan, Fenghui/KBQ-5016-2024; Yang, Haiyan/OHT-9604-2025
FU Foundation of Jiangsu Province Health Bureau [BJ15005]; Natural Science
   Foundation of Jiangsu Province [BK20141089]
FX Foundation of Jiangsu Province Health Bureau, Grant/Award Number:
   BJ15005; Natural Science Foundation of Jiangsu Province, Grant/Award
   Number: BK20141089
CR Bragg F, 2017, JAMA-J AM MED ASSOC, V317, P280, DOI 10.1001/jama.2016.19720
   Budde P, 2005, COMB CHEM HIGH T SCR, V8, P775, DOI 10.2174/138620705774962535
   Cho YM, 2014, ANNU REV PHYSIOL, V76, P535, DOI 10.1146/annurev-physiol-021113-170315
   Chow SZ, 2014, DIABETES, V63, P2984, DOI 10.2337/db13-1121
   Cromer MK, 2015, P NATL ACAD SCI USA, V112, P4062, DOI 10.1073/pnas.1503696112
   De Tata V, 2014, FRONT ENDOCRINOL, V5, DOI 10.3389/fendo.2014.00138
   Ferro E.S., 2014, EuPA Open Proteomics, V3, P143, DOI DOI 10.1016/J.EUPROT.2014.02.009
   Foukas LC, 2010, CURR TOP MICROBIOL, V346, P115, DOI 10.1007/82_2010_59
   Guariguata L, 2014, DIABETES RES CLIN PR, V103, P137, DOI 10.1016/j.diabres.2013.11.002
   Hu LH, 2007, J PROTEOME RES, V6, P801, DOI 10.1021/pr060469e
   Jagot-Lacoussiere L, 2016, CANCER RES, V76, P5479, DOI 10.1158/0008-5472.CAN-16-0302
   Kalyani RR, 2013, ENDOCRIN METAB CLIN, V42, P333, DOI 10.1016/j.ecl.2013.02.010
   Keller MP, 2018, GENETICS, V209, P335, DOI 10.1534/genetics.118.300864
   Khan D, 2017, BBA-GEN SUBJECTS, V1861, P749, DOI 10.1016/j.bbagen.2017.01.005
   Kitaguchi T, 2013, BIOCHEM J, V450, P365, DOI 10.1042/BJ20121022
   Kushner JA, 2013, J CLIN INVEST, V123, P990, DOI 10.1172/JCI64095
   Lee C, 2015, CELL METAB, V21, P443, DOI 10.1016/j.cmet.2015.02.009
   Mietlicki-Baase EG, 2016, PHYSIOL BEHAV, V162, P130, DOI 10.1016/j.physbeh.2016.02.034
   Minerva L, 2011, ANAL CHEM, V83, P7682, DOI 10.1021/ac200888j
   Mitchell KJ, 2003, J BIOL CHEM, V278, P11057, DOI 10.1074/jbc.M210257200
   Nakamura Y, 2006, BIOCHEM BIOPH RES CO, V350, P68, DOI 10.1016/j.bbrc.2006.08.192
   Orces CH, 2018, DIABETES METAB SYND, V12, P147, DOI 10.1016/j.dsx.2017.12.002
   Rehfeld JF, 2016, BIOMARK MED, V10, P1125, DOI 10.2217/bmm-2016-0175
   Rorsman P, 2014, DIABETOLOGIA, V57, P1749, DOI 10.1007/s00125-014-3279-8
   Rorsman P, 2013, ANNU REV PHYSIOL, V75, P155, DOI 10.1146/annurev-physiol-030212-183754
   Rutter GA, 2017, DIABETES OBES METAB, V19, P30, DOI 10.1111/dom.12990
   Scheen AJ, 2005, DIABETES METAB, V31, pS27
   Svensson KJ, 2016, CELL METAB, V23, P454, DOI 10.1016/j.cmet.2016.01.008
   Tsang SW, 2010, MOL CELL ENDOCRINOL, V315, P263, DOI 10.1016/j.mce.2009.11.007
   van den Berg BHJ, 2012, PROTEOMICS, V12, P516, DOI 10.1002/pmic.201100379
   Villanueva J, 2006, MOL CELL PROTEOMICS, V5, P1840, DOI 10.1074/mcp.M600229-MCP200
   Wang LM, 2017, JAMA-J AM MED ASSOC, V317, P2515, DOI 10.1001/jama.2017.7596
   Wang LY, 2014, DIABETOLOGIA, V57, P1889, DOI 10.1007/s00125-014-3295-8
   Watanabe H, 2005, GASTROENTEROLOGY, V128, P1391, DOI 10.1053/j.gastro.2005.03.016
   Wu SF, 2006, PROTEOMICS, V6, P449, DOI 10.1002/pmic.200500221
   Xu J, 2018, NATURE, V556, P505, DOI 10.1038/s41586-018-0049-7
   Yada T, 2014, DIABETES OBES METAB, V16, P111, DOI 10.1111/dom.12344
NR 37
TC 4
Z9 6
U1 0
U2 18
PU WILEY
PI HOBOKEN
PA 111 RIVER ST, HOBOKEN 07030-5774, NJ USA
SN 0021-9541
EI 1097-4652
J9 J CELL PHYSIOL
JI J. Cell. Physiol.
PD AUG
PY 2019
VL 234
IS 8
BP 14090
EP 14099
DI 10.1002/jcp.28098
PG 10
WC Cell Biology; Physiology
WE Science Citation Index Expanded (SCI-EXPANDED)
SC Cell Biology; Physiology
GA HX2SA
UT WOS:000467240800172
PM 30618084
DA 2026-02-13
ER

PT J
AU Kravchenko, G
   Korycka-Bloch, R
   Stephenson, SS
   Kostka, T
   Soltysik, BK
AF Kravchenko, Ganna
   Korycka-Bloch, Renata
   Stephenson, Serena S.
   Kostka, Tomasz
   Soltysik, Bartlomiej K.
TI Cardiometabolic Disorders Are Important Correlates of Vulnerability in
   Hospitalized Older Adults
SO NUTRIENTS
LA English
DT Article
DE elderly; VES-13; frailty; multimorbidity; cardiovascular diseases;
   diabetes
ID BODY-MASS INDEX; PREDICTS MORTALITY; HEART-FAILURE; ELDERS SURVEY;
   FRAILTY; VES-13; ASSOCIATION; PREVALENCE; DISEASE; CANCER
AB With an increasingly aging population worldwide, the concept of multimorbidity has attracted growing interest over recent years, especially in terms of frailty, which leads to progressive multisystem decline and increased adverse clinical outcomes. The relative contribution of multiple disorders to overall frailty index in older populations has not been established so far. This study aimed to assess the association between the vulnerable elders survey-13 (VES-13) score, which is acknowledged to be one of the most widely used measures of frailty, and the most common accompanying diseases amongst hospitalized adults aged 60 years old and more. A total of 2860 participants with an average age of 83 years were included in this study. Multiple logistic regression with adjustment for age and nutritional status was used to assess the independent impact of every particular disease on vulnerability. Diabetes mellitus type 2, coronary artery disease, atrial fibrillation, heart failure, chronic kidney disease, osteoarthritis, fractures, eyes disorders, depression, dementia, pressure ulcers, and urinary incontinence were associated with higher scores of VES-13. Hospital admission of older subjects with those conditions should primarily draw attention to the risk of functional decline, especially while qualifying older patients for further treatment in surgery and oncology. At the same time, lipid disorders, gastrointestinal diseases, higher body mass index, and albumins level were related to a lower risk of being vulnerable, which may be attributed to a younger age and better nutritional status of those patients.
C1 [Kravchenko, Ganna; Korycka-Bloch, Renata; Stephenson, Serena S.; Kostka, Tomasz; Soltysik, Bartlomiej K.] Med Univ Lodz, Hlth Aging Res Ctr HARC, Dept Geriatr, Haller Sqr 1, PL-90647 Lodz, Poland.
C3 Medical University Lodz
RP Kostka, T (corresponding author), Med Univ Lodz, Hlth Aging Res Ctr HARC, Dept Geriatr, Haller Sqr 1, PL-90647 Lodz, Poland.
EM ganna.kravchenko@umed.lodz.pl; renata.korycka-bloch@umed.lodz.pl;
   serena.stephenson@umed.lodz.pl; tomasz.kostka@umed.lodz.pl;
   bartlomiej.soltysik@umed.lodz.pl
RI ; Sołtysik, Bartłomiej K/S-9839-2016; Stephenson, Serena
   Schecaniah/HZI-2334-2023
OI Korycka- Błoch, Renata/0009-0002-0820-7279; Sołtysik, Bartłomiej
   K/0000-0002-1382-3757; stephenson, serena
   schecaniah/0000-0001-5400-4646; Kostka, Tomasz/0000-0003-0437-650X
FU Special thanks to Lukasz Kroc, Edyta Piechocka-Wochniak and Elizaveta
   Fife for their support in collecting research material.
FX Special thanks to Lukasz Kroc, Edyta Piechocka-Wochniak and Elizaveta
   Fife for their support in collecting research material.
CR Afilalo J, 2009, AM J CARDIOL, V103, P1616, DOI 10.1016/j.amjcard.2009.01.375
   Aprahamian I, 2018, J CLIN HYPERTENS, V20, P186, DOI 10.1111/jch.13135
   Arai H, 2018, CLIN GERIATR MED, V34, P667, DOI 10.1016/j.cger.2018.06.011
   Ardoino I, 2020, PAIN THER, V9, P727, DOI 10.1007/s40122-020-00202-3
   Assis DL, 2021, REV ESC ENFERM USP, V55, DOI 10.1590/S1980-220X2020003603743
   Augschoell J, 2014, J GERIATR ONCOL, V5, P415, DOI 10.1016/j.jgo.2014.08.005
   Balakumar P, 2016, PHARMACOL RES, V113, P600, DOI 10.1016/j.phrs.2016.09.040
   Bandidwattanawong C, 2022, J GERIATR ONCOL, V13, P1256, DOI 10.1016/j.jgo.2022.04.016
   Bell SP, 2015, BMJ OPEN, V5, DOI 10.1136/bmjopen-2015-008122
   Benetos A, 2019, CIRC RES, V124, P1045, DOI 10.1161/CIRCRESAHA.118.313236
   Bhardwaj PV, 2021, AM J MED SCI, V362, P268, DOI 10.1016/j.amjms.2021.04.004
   Cabral JF, 2019, CIENC SAUDE COLETIVA, V24, P3227
   Carneiro F, 2015, BMC CANCER, V15, DOI 10.1186/s12885-015-1739-2
   Cavdar E, 2022, J GERIATR ONCOL, V13, P821, DOI 10.1016/j.jgo.2022.03.004
   Chao CT, 2018, CARDIOVASC DIABETOL, V17, DOI 10.1186/s12933-018-0772-2
   Chowdhury R, 2017, ARCH GERONTOL GERIAT, V68, P135, DOI 10.1016/j.archger.2016.10.007
   Cook MJ, 2022, ARTHRIT CARE RES, V74, P1989, DOI 10.1002/acr.24747
   Cornish Lynn, 2022, Nurs Older People, DOI [10.7748/nop.2022.e1405, 10.7748/nop.2022.e1405]
   Court-Brown CM, 2016, J BONE JOINT SURG AM, V98, DOI 10.2106/JBJS.15.00793
   Curtis E, 2018, J SURG RES, V230, P13, DOI 10.1016/j.jss.2018.04.017
   Davis MR, 2021, INT J CARDIOL, V333, P133, DOI 10.1016/j.ijcard.2021.02.062
   de Assis FC, 2021, CLINICS, V76, DOI 10.6061/clinics/2021/e3369
   El Assar M, 2019, CURR OPIN CLIN NUTR, V22, P52, DOI 10.1097/MCO.0000000000000535
   Evans NR, 2022, INT J STROKE, V17, P251, DOI 10.1177/17474930211034331
   Feng J, 2021, PAK J MED SCI, V37, P137, DOI 10.12669/pjms.37.1.3095
   Ferrero A, 2018, MEDICINE, V97, DOI 10.1097/MD.0000000000012298
   FOLSTEIN MF, 1975, J PSYCHIAT RES, V12, P189, DOI 10.1016/0022-3956(75)90026-6
   Guo Q, 2020, J GERIATR CARDIOL, V17, P105, DOI 10.11909/j.issn.1671-5411.2020.02.007
   Jaul E, 2010, DRUG AGING, V27, P311, DOI 10.2165/11318340-000000000-00000
   Jayanama K, 2022, BMC MED, V20, DOI 10.1186/s12916-022-02596-7
   John G, 2016, PLOS ONE, V11, DOI 10.1371/journal.pone.0158992
   Kameyama H, 2021, GERIATR GERONTOL INT, V21, P327, DOI 10.1111/ggi.14134
   Kenig J, 2015, ARCH GERONTOL GERIAT, V61, P437, DOI 10.1016/j.archger.2015.06.018
   Kroc L, 2016, EUR GERIATR MED, V7, P449, DOI 10.1016/j.eurger.2016.03.008
   Kroc L, 2021, NUTRIENTS, V13, DOI 10.3390/nu13010225
   Lahousse L, 2016, J GERONTOL A-BIOL, V71, P689, DOI 10.1093/gerona/glv154
   Lee Y, 2014, GERONTOLOGY, V60, P475, DOI 10.1159/000362330
   Lowenstein LM, 2016, J GERIATR ONCOL, V7, P437, DOI 10.1016/j.jgo.2016.07.011
   Luciani A, 2015, J GERIATR ONCOL, V6, P272, DOI 10.1016/j.jgo.2015.02.005
   Ma SL, 2009, OSTEOPOROSIS INT, V20, P1837, DOI 10.1007/s00198-009-0884-3
   Mielke N, 2022, SCI REP-UK, V12, DOI 10.1038/s41598-022-11358-7
   Min L, 2011, J AM GERIATR SOC, V59, P1471, DOI 10.1111/j.1532-5415.2011.03493.x
   Min L, 2009, J AM GERIATR SOC, V57, P2070, DOI 10.1111/j.1532-5415.2009.02497.x
   O'Brien MS, 2019, MECH AGEING DEV, V180, P21, DOI 10.1016/j.mad.2019.03.003
   Odden MC, 2012, ARCH INTERN MED, V172, P1162, DOI 10.1001/archinternmed.2012.2555
   Oliveros E, 2020, CLIN CARDIOL, V43, P99, DOI 10.1002/clc.23303
   Oscanoa TJ, 2018, ARCH GERONTOL GERIAT, V75, P139, DOI 10.1016/j.archger.2017.12.007
   Pandey A, 2019, JACC-HEART FAIL, V7, P1001, DOI 10.1016/j.jchf.2019.10.005
   Proietti M, 2022, AGE AGEING, V51, DOI 10.1093/ageing/afac192
   Proietti M, 2022, AGEING RES REV, V79, DOI 10.1016/j.arr.2022.101652
   Purser JL, 2006, J AM GERIATR SOC, V54, P1674, DOI 10.1111/j.1532-5415.2006.00914.x
   Richter D, 2022, EUR J PREV CARDIOL, V29, P216, DOI 10.1093/eurjpc/zwaa167
   Salaffi Fausto, 2020, Acta Biomed, V91, P274, DOI [10.23750/abm.v91i2.9094, 10.23750/abm.v91i2.9094]
   Saliba D, 2001, J AM GERIATR SOC, V49, P1691, DOI 10.1046/j.1532-5415.2001.49281.x
   Shang XW, 2024, BRIT J OPHTHALMOL, V108, P310, DOI 10.1136/bjo-2022-322048
   Silva SM, 2019, REV SAUDE PUBL, V53, DOI [10.11606/S1518-8787.2019053000802, 10.11606/s1518-8787.2019053000802]
   Soysal P, 2017, AGEING RES REV, V36, P78, DOI 10.1016/j.arr.2017.03.005
   Sternberg SA, 2014, OSTEOPOROSIS INT, V25, P763, DOI 10.1007/s00198-013-2471-x
   Sugimoto T, 2022, GERIATR GERONTOL INT, V22, P99, DOI 10.1111/ggi.14322
   Umegaki H, 2016, GERIATR GERONTOL INT, V16, P293, DOI 10.1111/ggi.12688
   Ushida K, 2022, ARCH GERONTOL GERIAT, V100, DOI 10.1016/j.archger.2022.104658
   Varadaraj V, 2019, AM J OPHTHALMOL, V208, P234, DOI 10.1016/j.ajo.2019.08.009
   Vaughan L, 2015, CLIN INTERV AGING, V10, DOI 10.2147/CIA.S69632
   Vernon TL, 2019, J PERIANESTH NURS, V34, P911, DOI 10.1016/j.jopan.2019.01.004
   Veronese N, 2018, EUR GERIATR MED, V9, P571, DOI 10.1007/s41999-018-0102-y
   Waite SJ, 2021, ARCH GERONTOL GERIAT, V92, DOI 10.1016/j.archger.2020.104268
   Wang JJ, 2019, BMJ OPEN, V9, DOI 10.1136/bmjopen-2018-024766
   Wilkinson C, 2019, AGE AGEING, V48, P196, DOI 10.1093/ageing/afy180
   Yan BZ, 2022, INT ORTHOP, V46, P2939, DOI 10.1007/s00264-022-05605-9
   Yanase T, 2018, ENDOCR J, V65, P1, DOI 10.1507/endocrj.EJ17-0390
   Yee N, 2020, INT J CHRONIC OBSTR, V15, P1967, DOI 10.2147/COPD.S245505
   YESAVAGE JA, 1983, J PSYCHIATR RES, V17, P37, DOI 10.1016/0022-3956(82)90033-4
   Zhang ZY, 2017, NUTRIENTS, V9, DOI 10.3390/nu9080829
   Zhao YL, 2022, CLIN INTERV AGING, V17, P675, DOI 10.2147/CIA.S362191
NR 74
TC 2
Z9 3
U1 2
U2 9
PU MDPI
PI BASEL
PA ST ALBAN-ANLAGE 66, CH-4052 BASEL, SWITZERLAND
EI 2072-6643
J9 NUTRIENTS
JI Nutrients
PD SEP
PY 2023
VL 15
IS 17
AR 3716
DI 10.3390/nu15173716
PG 15
WC Nutrition & Dietetics
WE Science Citation Index Expanded (SCI-EXPANDED)
SC Nutrition & Dietetics
GA R1HZ8
UT WOS:001061934900001
PM 37686746
OA Green Submitted, gold
DA 2026-02-13
ER

PT J
AU Zhu, Y
   Fang, YM
   Medina, D
   Bartke, A
   Yuan, R
AF Zhu, Yun
   Fang, Yimin
   Medina, David
   Bartke, Andrzej
   Yuan, Rong
TI Metformin treatment of juvenile mice alters aging-related developmental
   and metabolic phenotypes
SO MECHANISMS OF AGEING AND DEVELOPMENT
LA English
DT Article
DE GnRH; GHRH; Sex maturation; Metabolism; Body size
ID GROWTH-FACTOR-I; LIFE-SPAN; DIETARY RESTRICTION; CIRCULATING IGF1;
   BOVINE OOCYTES; HORMONE; LONGEVITY; FERTILITY; WEIGHT; HEALTH
AB Accumulating evidence suggests that the influence on developmental traits might have long-term effects on aging and health later in life. Metformin is a widely used drug for treating type 2 diabetes and is also used for delaying sexual maturation in girls with precocious puberty. The current report focuses on investigating the effects of metformin on development and metabolic traits. Heterogeneous mice (UM-HET3) were treated with i.p. metformin between the ages of 15 and 56 days. Our results show that body weight and food consumption were increased in both sexes, and sexual maturation was delayed in females. Tail length and circulating insulin-like growth factor 1 (IGF1) levels were significantly increased in both sexes. No significant difference was found in insulin tolerance test, but glucose tolerance was significantly reduced in the males. Circulating adiponectin and insulin levels were altered by metformin treatment in a sex-specific manner. Analysis of quantitative insulin sensitivity check index (QUICKI) suggests that metformin treatment increased insulin sensitivity in female pups, but had opposite effect in male pups. This study revealed that early life metformin treatment alters development and metabolism of mice in both sex-specific and non-specific manners. These effects of metformin may have longterm impacts on aging-related traits.
C1 [Zhu, Yun] Southern Illinois Sch Med, Dept Med Microbiol Immunol & Cell Biol, 801 N Rutledge,POB 19628, Springfield, IL 62794 USA.
   [Zhu, Yun; Medina, David; Bartke, Andrzej; Yuan, Rong] Southern Illinois Univ, Sch Med, Dept Internal Med, 801 N Rutledge,POB 19628, Springfield, IL 62794 USA.
   [Fang, Yimin] Southern Illinois Univ, Sch Med, Dept Neurol, 801 N Rutledge,POB 19628, Springfield, IL 62794 USA.
C3 Southern Illinois University System; Southern Illinois University;
   Southern Illinois University System; Southern Illinois University
RP Bartke, A; Yuan, R (corresponding author), Southern Illinois Univ, Sch Med, Dept Internal Med, 801 N Rutledge,POB 19628, Springfield, IL 62794 USA.
EM abartke@siumed.edu; ryuan@siumed.edu
RI ; Zhu, Yun/AAH-4885-2021; Bartke, Anzej/D-6640-2017
OI Medina, David/0000-0003-4093-6703; Yuan, Rong/0000-0001-9996-7331; Zhu,
   Yun/0000-0002-8330-4960; Bartke, Anzej/0000-0002-2569-557X
FU Division of Laboratory Animal Medicine of Southern Illinois University
   School of Medicine provides excellent environment for animal research;
   William E. McElroy Charitable Foundation [NIA R21AG062985]; American
   Diabetes Association [1-19-IBS-126]; SIU-SOM RSG; National Institute on
   Aging [R21AG062985] Funding Source: NIH RePORTER
FX Lisa Hensley kindly edited the manuscript. Division of Laboratory Animal
   Medicine of Southern Illinois University School of Medicine provides
   excellent environment for animal research. This study is supported by
   William E. McElroy Charitable Foundation, NIA R21AG062985, American
   Diabetes Association 1-19-IBS-126, to AB, and SIU-SOM RSG to RY.
CR Adamek A, 2018, INT J MOL SCI, V19, DOI 10.3390/ijms19051308
   Anisimov VN, 2015, CELL CYCLE, V14, P46, DOI 10.4161/15384101.2014.973308
   Anisimov VN, 2013, CRIT REV ONCOL HEMAT, V87, P201, DOI 10.1016/j.critrevonc.2013.01.005
   Ashpole NM, 2017, GEROSCIENCE, V39, P129, DOI 10.1007/s11357-017-9971-0
   Bartke A, 2003, BIOGERONTOLOGY, V4, P1, DOI 10.1023/A:1022448532248
   Bartke A, 2019, AGING-US, V11, P4066, DOI 10.18632/aging.102037
   Bartke A, 2019, WORLD J MENS HEALTH, V37, P19
   Barzilai N, 2016, CELL METAB, V23, P1060, DOI 10.1016/j.cmet.2016.05.011
   Berryman DE, 2008, GROWTH HORM IGF RES, V18, P455, DOI 10.1016/j.ghir.2008.05.005
   Bokov AF, 2011, PLOS ONE, V6, DOI 10.1371/journal.pone.0026891
   Cheng C, 2014, J GERONTOL A-BIOL, V69, P1299, DOI 10.1093/gerona/glu073
   Cohen LE, 1999, J CLIN INVEST, V104, P1123, DOI 10.1172/JCI7308
   Dekker MC, 2007, J CHILD PSYCHOL PSYC, V48, P657, DOI 10.1111/j.1469-7610.2007.01742.x
   DILMAN VM, 1978, MECH AGEING DEV, V8, P153, DOI 10.1016/0047-6374(78)90015-5
   Dupont J, 2014, MOL CELL ENDOCRINOL, V382, P527, DOI 10.1016/j.mce.2013.09.028
   Faggi L, 2018, MOL CELL ENDOCRINOL, V470, P60, DOI 10.1016/j.mce.2017.09.030
   Foretz M, 2019, NAT REV ENDOCRINOL, V15, P569, DOI 10.1038/s41574-019-0242-2
   Francis F, 2019, JOVE-J VIS EXP, DOI 10.3791/59074
   Gandini S, 2014, CANCER PREV RES, V7, P867, DOI 10.1158/1940-6207.CAPR-13-0424
   GLASS AR, 1986, PEDIATR RES, V20, P1161, DOI 10.1203/00006450-198611000-00024
   Goldberg R, 2013, J CLIN ENDOCR METAB, V98, P3989, DOI 10.1210/jc.2013-1452
   Gregoraszczuk EL, 2001, GYNECOL ENDOCRINOL, V15, P251, DOI 10.1080/713602881
   Guido M, 2005, FERTIL STERIL, V84, P1470, DOI 10.1016/j.fertnstert.2005.05.027
   Guo ZX, 2019, FRONT ENDOCRINOL, V10, DOI 10.3389/fendo.2019.00692
   HAMILTON GD, 1985, BIOL REPROD, V32, P773, DOI 10.1095/biolreprod32.4.773
   Hardie DG, 2007, NAT REV MOL CELL BIO, V8, P774, DOI 10.1038/nrm2249
   Hughey CC, 2017, J BIOL CHEM, V292, P20125, DOI 10.1074/jbc.M117.811547
   Ibáñez L, 2006, J CLIN ENDOCR METAB, V91, P2888, DOI 10.1210/jc.2006-0336
   Ibáñez L, 2011, FERTIL STERIL, V95, P727, DOI 10.1016/j.fertnstert.2010.08.052
   Induri S.N.R, ANNU REV PHARMACOL
   Ingram DK, 2017, AGEING RES REV, V39, P15, DOI 10.1016/j.arr.2017.05.008
   Iversen AB, 2017, SCI REP-UK, V7, DOI 10.1038/s41598-017-10010-z
   Izadyar F, 1999, MOL REPROD DEV, V53, P398, DOI 10.1002/(SICI)1098-2795(199908)53:4<398::AID-MRD5>3.0.CO;2-I
   Izadyar F, 1997, MOL REPROD DEV, V47, P175, DOI 10.1002/(SICI)1098-2795(199706)47:2<175::AID-MRD8>3.0.CO;2-J
   Jose D, ENDOCR REGUL, V55, P1
   Kelsey MM, 2016, CURR DIABETES REP, V16, DOI 10.1007/s11892-016-0751-5
   Knowler WC, 2015, DIABETES CARE, V38, P51, DOI 10.2337/dc14-0886
   Kooistra HS, 1998, DOMEST ANIM ENDOCRIN, V15, P93, DOI 10.1016/S0739-7240(97)00081-7
   Krysiak R, 2018, EXP CLIN ENDOCR DIAB, V126, P645, DOI 10.1055/a-0584-0006
   Kulkarni AS, 2020, CELL METAB, V32, P15, DOI 10.1016/j.cmet.2020.04.001
   Lachin JM, 2007, DIABETES, V56, P1153, DOI 10.2337/db06-0918
   LaMoia TE, 2021, ENDOCR REV, V42, P77, DOI 10.1210/endrev/bnaa023
   Langley-Evans S, 2014, J HUM NUTR DIET, V27, P105, DOI [10.1111/jhn.12204, 10.1111/jhn.12212]
   Lee A, 1998, OBES RES, V6, P47, DOI 10.1002/j.1550-8528.1998.tb00314.x
   Li P, 2021, DRUG DES DEV THER, V15, P2629, DOI 10.2147/DDDT.S309851
   Liao MF, 2020, NAT MED, V26, P842, DOI 10.1038/s41591-020-0901-9
   Lv WS, 2012, BRAIN RES, V1444, P11, DOI 10.1016/j.brainres.2012.01.028
   Markowicz-Piasecka M, 2017, CURR PHARM DESIGN, V23, P2532, DOI 10.2174/1381612822666161201152941
   Martin-Montalvo A, 2013, NAT COMMUN, V4, DOI 10.1038/ncomms3192
   Mauras N, 1996, HORM RES, V45, P74, DOI 10.1159/000184763
   McMullen S, 2009, P NUTR SOC, V68, P306, DOI 10.1017/S0029665109001396
   MERRY BJ, 1979, J REPROD FERTIL, V57, P253, DOI 10.1530/jrf.0.0570253
   Miller RA, 2002, AGING CELL, V1, P22, DOI 10.1046/j.1474-9728.2002.00006.x
   Miller RA, 1999, J AM GERIATR SOC, V47, P960, DOI 10.1111/j.1532-5415.1999.tb01291.x
   Mirzaalian Yaser, 2019, Arch Med Sci Atheroscler Dis, V4, pe32, DOI [10.5114/amsad.2019.84411, 10.5114/amsad.2019.84411]
   Moatt JP, 2016, BMC EVOL BIOL, V16, DOI 10.1186/s12862-016-0768-z
   Modina S, 2007, EUR J HISTOCHEM, V51, P173
   Monaghan P, 2008, PHILOS T R SOC B, V363, P1635, DOI 10.1098/rstb.2007.0011
   Naseh A, 2017, TURKISH J PEDIATR, V59, P625, DOI 10.24953/turkjped.2017.06.002
   Panici JA, 2010, FASEB J, V24, P5073, DOI 10.1096/fj.10-163253
   Patil Jyoti S, 2020, Maedica (Bucur), V15, P238, DOI [10.26574/maedica.2020.15.2.238, 10.26574/maedica.2020.15.2.238]
   Phimphilai M, 2021, FRONT ENDOCRINOL, V12, DOI 10.3389/fendo.2021.726182
   Power C, 1997, INT J OBESITY, V21, P507, DOI 10.1038/sj.ijo.0800454
   Rice S, 2015, INT J MOL MED, V35, P1088, DOI 10.3892/ijmm.2015.2108
   Samadi-Noshahr Z, 2021, FOOD SCI NUTR, V9, P1121, DOI 10.1002/fsn3.2090
   Shadyab AH, 2017, MENOPAUSE, V24, P35, DOI 10.1097/GME.0000000000000710
   Sharples AP, 2015, AGING CELL, V14, P511, DOI 10.1111/acel.12342
   Shaw RJ, 2009, ACTA PHYSIOL, V196, P65, DOI 10.1111/j.1748-1716.2009.01972.x
   Sidhom S, 2021, J GERONTOL A-BIOL, V76, P778, DOI 10.1093/gerona/glaa215
   Sun LY, 2017, ELIFE, V6, DOI 10.7554/eLife.24059
   Tarry-Adkins JL, 2019, PLOS MED, V16, DOI 10.1371/journal.pmed.1002848
   Tishinsky JM, 2012, BIOCHIMIE, V94, P2131, DOI 10.1016/j.biochi.2012.01.017
   Tosca L, 2011, BIOL REPROD, V84, P351, DOI 10.1095/biolreprod.110.087023
   Vallianou NG, 2019, HORM-INT J ENDOCRINO, V18, P141, DOI 10.1007/s42000-019-00093-w
   Vergara M, 2004, J GERONTOL A-BIOL, V59, P1244, DOI 10.1093/gerona/59.12.1244
   Vitale G, 2019, FRONT ENDOCRINOL, V10, DOI 10.3389/fendo.2019.00027
   Wang JY, 2018, J GERONTOL A-BIOL, V73, P882, DOI 10.1093/gerona/glx257
   Wang L, 2018, FRONT BEHAV NEUROSCI, V12, DOI 10.3389/fnbeh.2018.00290
   Widén E, 2012, DIABETES CARE, V35, P850, DOI 10.2337/dc11-1365
   Wrigley S, 2017, FRONT CELL NEUROSCI, V11, DOI 10.3389/fncel.2017.00014
   Wu AG, 2002, TOXICOL SCI, V70, P238, DOI 10.1093/toxsci/70.2.238
   Yang XD, 2020, PHARMACOL RES, V151, DOI 10.1016/j.phrs.2019.104588
   Yuan R, 2020, AGING CELL, V19, DOI 10.1111/acel.13263
   Yuan R, 2012, P NATL ACAD SCI USA, V109, P8224, DOI 10.1073/pnas.1121113109
   Yuan R, 2009, AGING CELL, V8, P277, DOI 10.1111/j.1474-9726.2009.00478.x
   Zheng TZ, 2016, ANN GLOB HEALTH, V82, P41, DOI 10.1016/j.aogh.2016.01.008
NR 86
TC 15
Z9 16
U1 0
U2 4
PU ELSEVIER IRELAND LTD
PI CLARE
PA ELSEVIER HOUSE, BROOKVALE PLAZA, EAST PARK SHANNON, CO, CLARE, 00000,
   IRELAND
SN 0047-6374
EI 1872-6216
J9 MECH AGEING DEV
JI Mech. Ageing Dev.
PD JAN
PY 2022
VL 201
AR 111597
DI 10.1016/j.mad.2021.111597
EA NOV 2021
PG 10
WC Cell Biology; Geriatrics & Gerontology
WE Science Citation Index Expanded (SCI-EXPANDED)
SC Cell Biology; Geriatrics & Gerontology
GA XM3NB
UT WOS:000728737300002
PM 34780856
OA Green Submitted
DA 2026-02-13
ER

PT J
AU Yoshida, K
   Nakashima, E
   Kubo, Y
   Yamaoka, M
   Kajimura, J
   Kyoizumi, S
   Hayashi, T
   Ohishi, W
   Kusunoki, Y
AF Yoshida, Kengo
   Nakashima, Eiji
   Kubo, Yoshiko
   Yamaoka, Mika
   Kajimura, Junko
   Kyoizumi, Seishi
   Hayashi, Tomonori
   Ohishi, Waka
   Kusunoki, Yoichiro
TI Inverse Associations between Obesity Indicators and Thymic T-Cell
   Production Levels in Aging Atomic-Bomb Survivors
SO PLOS ONE
LA English
DT Article
ID AGE-RELATED-CHANGES; CALORIC RESTRICTION; LYMPHOCYTE POPULATIONS;
   GROWTH-HORMONE; HOMEOSTASIS; LEPTIN; DEFICIENCY; INCREASES; IMMUNITY;
   SUBSETS
AB Reduction of the naive T-cell population represents a deteriorating state in the immune system that occurs with advancing age. In animal model studies, obesity compromises the T-cell immune system as a result of enhanced adipogenesis in primary lymphoid organs and systemic inflammation. In this study, to test the hypothesis that obesity may contribute to the aging of human T-cell immunity, a thousand atomic-bomb survivors were examined for obesity status and ability to produce naive T cells, i.e., T-cell receptor excision circle (TREC) numbers in CD4 and CD8 T cells. The number of TRECs showed a strong positive correlation with naive T cell numbers, and lower TREC numbers were associated with higher age. We found that the TREC number was inversely associated with levels of obesity indicators (BMI, hemoglobin A1c) and serum CRP levels. Development of type-2 diabetes and fatty liver was also associated with lower TREC numbers. This population study suggests that obesity with enhanced inflammation is involved in aging of the human T-cell immune system. Given the fact that obesity increases the risk of numerous age-related diseases, attenuated immune competence is a possible mechanistic link between obesity and disease development among the elderly.
C1 [Yoshida, Kengo; Kubo, Yoshiko; Yamaoka, Mika; Kajimura, Junko; Kyoizumi, Seishi; Hayashi, Tomonori; Kusunoki, Yoichiro] Radiat Effects Res Fdn, Dept Radiobiol Mol Epidemiol, Hiroshima, Japan.
   [Nakashima, Eiji] Radiat Effects Res Fdn, Dept Stat, Hiroshima, Japan.
   [Ohishi, Waka] Radiat Effects Res Fdn, Dept Clin Studies, Hiroshima, Japan.
C3 Radiation Effects Research Foundation - Japan; Radiation Effects
   Research Foundation - Japan; Radiation Effects Research Foundation -
   Japan
RP Yoshida, K (corresponding author), Radiat Effects Res Fdn, Dept Radiobiol Mol Epidemiol, Hiroshima, Japan.
EM kyoshi@rerf.or.jp
FU Japanese Ministry of Health, Labour and Welfare (MHLW); U.S. Department
   of Energy (DOE) [DE-HS0000031]; MHLW; U.S. National Institute of Allergy
   and Infectious Diseases (NIAID) [HHSN272200900059C]; Grants-in-Aid for
   Scientific Research [23590840, 24390162] Funding Source: KAKEN
FX The Radiation Effects Research Foundation (RERF, http://www.rerf.or.jp),
   Hiroshima and Nagasaki, Japan is a private, non-profit foundation funded
   by the Japanese Ministry of Health, Labour and Welfare (MHLW) and the
   U.S. Department of Energy (DOE), the latter in part through DOE Award
   DE-HS0000031 to the National Academy of Sciences. This study is based on
   RERF Research Protocols #4-02 and 3-09, and is supported by the MHLW
   (http://www.mhlw.go.jp) Grant-in-Aid and the U.S. National Institute of
   Allergy and Infectious Diseases (NIAID Contract HHSN272200900059C,
   http://www.niaid.nih.gov). The funders had no role in study design, data
   collection and analysis, decision to publish, or preparation of the
   manuscript. The views of the authors do not necessarily reflect those of
   the two governments.
CR Beebe GW, 1960, 1060 AT BOMB CAS COM
   Chen C, 2009, SCI SIGNAL, V2, DOI 10.1126/scisignal.2000559
   Chen J, 2010, MECH AGEING DEV, V131, P29, DOI 10.1016/j.mad.2009.11.003
   Chinn IK, 2012, SEMIN IMMUNOL, V24, P309, DOI 10.1016/j.smim.2012.04.005
   Cullings HM, 2006, RADIAT RES, V166, P219, DOI 10.1667/RR3546.1
   Dixit VD, 2008, J LEUKOCYTE BIOL, V84, P882, DOI 10.1189/jlb.0108028
   Donath MY, 2011, NAT REV IMMUNOL, V11, P98, DOI 10.1038/nri2925
   Douek DC, 1998, NATURE, V396, P690, DOI 10.1038/25374
   Falagas ME, 2006, LANCET INFECT DIS, V6, P438, DOI 10.1016/S1473-3099(06)70523-0
   Ferrando-Martínez S, 2013, AGE, V35, P251, DOI 10.1007/s11357-011-9341-2
   Flegal KM, 2007, JAMA-J AM MED ASSOC, V298, P2028, DOI 10.1001/jama.298.17.2028
   Haynes L, 2012, SEMIN IMMUNOL, V24, P350, DOI 10.1016/j.smim.2012.04.001
   Herasimtschuk AA, 2013, CLIN EXP IMMUNOL, V173, P444, DOI 10.1111/cei.12141
   Howard JK, 1999, J CLIN INVEST, V104, P1051, DOI 10.1172/JCI6762
   Hsu HC, 2010, CURR OPIN IMMUNOL, V22, P541, DOI 10.1016/j.coi.2010.05.002
   Karlsson EA, 2010, EXP BIOL MED, V235, P1412, DOI 10.1258/ebm.2010.010227
   Koetz K, 2000, P NATL ACAD SCI USA, V97, P9203, DOI 10.1073/pnas.97.16.9203
   Kusunoki Y, 2008, INT J RADIAT BIOL, V84, P1, DOI 10.1080/09553000701616106
   Kyoizumi S, 2010, INT J RADIAT BIOL, V86, P56, DOI 10.3109/09553000903272641
   Linton PJ, 2004, NAT IMMUNOL, V5, P133, DOI 10.1038/ni1033
   Messaoudi I, 2006, P NATL ACAD SCI USA, V103, P19448, DOI 10.1073/pnas.0606661103
   Morrhaye G, 2009, PLOS ONE, V4, DOI 10.1371/journal.pone.0005668
   Naveiras O, 2009, NATURE, V460, P259, DOI 10.1038/nature08099
   Naylor K, 2005, J IMMUNOL, V174, P7446, DOI 10.4049/jimmunol.174.11.7446
   Nikolich-Zugich J, 2012, SEMIN IMMUNOL, V24, P356, DOI 10.1016/j.smim.2012.04.009
   Oysyannikova IG, 2014, VACCINE, V32, P881, DOI 10.1016/j.vaccine.2013.12.009
   Palmer G, 2006, J IMMUNOL, V177, P2899, DOI 10.4049/jimmunol.177.5.2899
   Prasad S, 2012, PREV MED, V54, pS29, DOI 10.1016/j.ypmed.2011.11.011
   Priceman SJ, 2013, P NATL ACAD SCI USA, V110, P13079, DOI 10.1073/pnas.1311557110
   Qiu Q, 2010, J IMMUNOL, V184, P1681, DOI 10.4049/jimmunol.0900062
   Semposski GD, 2002, MOL IMMUNOL, V38, P841, DOI 10.1016/S0161-5890(01)00122-5
   Serana F, 2011, J CLIN IMMUNOL, V31, P540, DOI 10.1007/s10875-011-9526-6
   Thewissen M, 2007, CLIN IMMUNOL, V123, P209, DOI 10.1016/j.clim.2007.01.005
   Verschuren MCM, 1997, J IMMUNOL, V158, P1208
   Winer S, 2009, NAT MED, V15, P921, DOI 10.1038/nm.2001
   Yamaoka M, 2004, RADIAT RES, V161, P290, DOI 10.1667/RR3143
   Yang H, 2009, BLOOD, V114, P3803, DOI 10.1182/blood-2009-03-213595
   Yang HW, 2009, J IMMUNOL, V183, P3040, DOI 10.4049/jimmunol.0900562
   Yasunaga J, 2001, BLOOD, V97, P3177, DOI 10.1182/blood.V97.10.3177
   Zoncu R, 2011, NAT REV MOL CELL BIO, V12, P21, DOI 10.1038/nrm3025
NR 40
TC 18
Z9 19
U1 0
U2 1
PU PUBLIC LIBRARY SCIENCE
PI SAN FRANCISCO
PA 1160 BATTERY STREET, STE 100, SAN FRANCISCO, CA 94111 USA
SN 1932-6203
J9 PLOS ONE
JI PLoS One
PD MAR 20
PY 2014
VL 9
IS 3
AR e91985
DI 10.1371/journal.pone.0091985
PG 8
WC Multidisciplinary Sciences
WE Science Citation Index Expanded (SCI-EXPANDED)
SC Science & Technology - Other Topics
GA AD6FV
UT WOS:000333352800062
PM 24651652
OA Green Submitted, gold
DA 2026-02-13
ER

PT J
AU Gilloteaux, J
   Nicaise, C
   Sprimont, L
   Bissler, J
   Finkelstein, JA
   Payne, WR
AF Gilloteaux, Jacques
   Nicaise, Charles
   Sprimont, Lindsay
   Bissler, John
   Finkelstein, Judith A.
   Payne, Warren R.
TI Leptin receptor defect with diabetes causes skeletal muscle atrophy in
   female obese Zucker rats where peculiar depots networked with
   mitochondrial damages
SO ULTRASTRUCTURAL PATHOLOGY
LA English
DT Article
DE Diabetes 2; skeletal muscle; atrophy; lipids; mitochondria; ceramide
ID TIBIALIS ANTERIOR MUSCLE; FATTY-ACID OXIDATION; INTRAMYOCELLULAR
   LIPID-CONTENT; HEAVY-CHAIN ISOFORMS; INSULIN-RESISTANCE; FIBER-TYPE;
   ELECTRON-MICROSCOPY; ENDOPLASMIC-RETICULUM; ENDURANCE EXERCISE; CERAMIDE
   CHANNELS
AB Tibialis anterior muscles of 45-week-old female obese Zucker rats with defective leptin receptor and non-insulin dependent diabetes mellitus (NIDDM) showed a significative atrophy compared to lean muscles, based on histochemical-stained section's measurements in the sequence: oxidative slow twitch (SO, type I) < oxidative fast twitch (FOG, type IIa) < fast glycolytic (FG, type IIb). Both oxidative fiber's outskirts resembled 'ragged' fibers and, in these zones, ultrastructure revealed small clusters of endoplasm-like reticulum filled with unidentified electron contrasted compounds, contiguous and continuous with adjacent mitochondria envelope. The linings appeared crenated stabbed by circular patterns resembling those found of ceramides. The same fibers contained scattered degraded mitochondria that tethered electron contrasted droplets favoring larger depots while mitoptosis were widespread in FG fibers. Based on other interdisciplinary investigations on the lipid depots of diabetes 2 muscles made us to propose these accumulated contrasted contents to be made of peculiar lipids, including acyl-ceramides, as those were only found while diabetes 2 progresses in aging obese rats. These could interfere in NIDDM with mitochondrial oxidative energetic demands and muscle functions.
C1 [Gilloteaux, Jacques] St Georges Univ, Dept Anat Sci, Sch Med,Sch Hlth & Life Sci, KB Taylor Global Scholars Program,Univ Northumbri, Newcastle Upon Tyne, Tyne & Wear, England.
   [Gilloteaux, Jacques; Nicaise, Charles; Sprimont, Lindsay] Univ Namur, Dept Med, Unite Rech Physiol Mol URPHyM Narilis, Namur, Belgium.
   [Gilloteaux, Jacques; Bissler, John; Finkelstein, Judith A.] Northeast Ohio Med Univ Neomed, Dept Anat, Rootstown, OH USA.
   [Bissler, John] Univ Tennessee, Ctr Hlth Sci, Div Nephrol, St Jude Childrens Res Hosp, Memphis, TN 38163 USA.
   [Bissler, John] Univ Tennessee, Ctr Hlth Sci, Le Bonheur Childrens Hosp, Memphis, TN 38163 USA.
   [Payne, Warren R.] Victoria Univ, Inst Sport & Hlth, Footscray Pk Campus, Melbourne, Vic, Australia.
C3 University of Namur; University System of Ohio; Northeast Ohio Medical
   University (NEOMED); University of Tennessee System; University of
   Tennessee Health Science Center; St Jude Children's Research Hospital;
   University of Tennessee System; University of Tennessee Health Science
   Center; Victoria University
RP Gilloteaux, J (corresponding author), Univ Namur, URPhyM Narilis, Dept Med, Rue Bruxelles 61, B-5000 Namur, Belgium.; Gilloteaux, J (corresponding author), St Georges Univ, Dept Anat Sci, Sch Med, UNN,Sch Life Sci, Northumbria St,Drill Hall 013, Newcastle Upon Tyne NE1 8JG, Tyne & Wear, England.
EM jacques.gilloteaux@unamur.be
RI Bissler, John/HMV-6851-2023
FU Norheast Ohio Medical University or NEOMed, Rootstown, Ohio, USA
   [USPHS-2-S 07/RR05806-06, USPHS-S-O7 RR 058005-05]
FX This work was supported by JG and JAF Biomedical Grants USPHS Biomedical
   Grants USPHS-2-S 07/RR05806-06 and USPHS-S-O7 RR 058005-05 of
   Northeastern Ohio Universities College of Medicine (now Norheast Ohio
   Medical University or NEOMed), Rootstown, Ohio, USA.
CR Acevedo LM, 2017, J APPL PHYSIOL, V123, P249, DOI 10.1152/japplphysiol.00282.2017
   AHMAD I, 1993, NEUROENDOCRINOLOGY, V58, P332, DOI 10.1159/000126558
   AHMAD I, 1990, J CELL BIOCHEM, V43, P59, DOI 10.1002/jcb.240430106
   Ambrustmacher VW., 1994, JB LIPPINCOTT PATHOL, P1349
   Anderson EJ, 2009, J CLIN INVEST, V119, P573, DOI 10.1172/JCI37048
   Angelini C., 2010, EUROPEAN HDB NEUROLO, V1
   ANGERMULLER S, 1982, HISTOCHEM J, V14, P823, DOI 10.1007/BF01033631
   Anishkin A, 2006, BIOPHYS J, V90, P2414, DOI 10.1529/biophysj.105.071977
   [Anonymous], 2020, National Diabetes Statistics Report 2020, P1
   ARIANO MA, 1973, J HISTOCHEM CYTOCHEM, V21, P51, DOI 10.1177/21.1.51
   ARMSTRONG RB, 1984, AM J ANAT, V171, P259, DOI 10.1002/aja.1001710303
   AroniadouAnderjaska V, 1996, TISSUE CELL, V28, P719, DOI 10.1016/S0040-8166(96)80074-7
   Arumugam S, 2021, NAT COMMUN, V12, DOI 10.1038/s41467-021-23961-9
   Axelrod CL, 2021, METABOLISM, V121, DOI 10.1016/j.metabol.2021.154803
   Azain MJ, 2006, EXP BIOL MED, V231, P76
   Bangham A.D., 1974, Methods in Membrane Biology, V1, P61, DOI [DOI 10.1007/978-1-4615-7422-4_1, 10.1007/978-1-4615-7422-4_1.]
   BANGHAM AD, 1964, J MOL BIOL, V8, P660, DOI 10.1016/S0022-2836(64)80115-7
   BARNETT M, 1992, HORM METAB RES, V24, P360, DOI 10.1055/s-2007-1003335
   BECK B, 1990, PHYSIOL BEHAV, V47, P449, DOI 10.1016/0031-9384(90)90107-F
   Becker T, 2018, BIOESSAYS, V40, DOI 10.1002/bies.201800013
   Beeson M, 2003, DIABETES, V52, P1926, DOI 10.2337/diabetes.52.8.1926
   Belazi D, 2009, HISTOCHEM CELL BIOL, V132, P105, DOI 10.1007/s00418-009-0587-z
   Benador IY, 2018, CELL METAB, V27, P869, DOI 10.1016/j.cmet.2018.03.003
   Blaak EE, 2000, AM J PHYSIOL-ENDOC M, V279, pE146, DOI 10.1152/ajpendo.2000.279.1.E146
   BLANCHETTEMACKIE EJ, 1995, J LIPID RES, V36, P1211
   Boden G, 1997, DIABETES, V46, P3, DOI 10.2337/diabetes.46.1.3
   Boesch C, 2000, ANN NY ACAD SCI, V904, P25
   Boini KM, 2017, FRONT BIOSCI-LANDMRK, V22, P96, DOI 10.2741/4474
   BORTOFF A, 1980, AM J PHYSIOL, V238, pC34, DOI 10.1152/ajpcell.1980.238.1.C34
   Bouret S, 2015, PHYSIOL REV, V95, P47, DOI 10.1152/physrev.00007.2014
   Boyle KE, 2011, J CLIN ENDOCR METAB, V96, P775, DOI 10.1210/jc.2010-2253
   BRAY GA, 1977, FED PROC, V36, P148
   Brechtel K, 1999, ROFO-FORTSCHR RONTG, V171, P113
   Brennan AM, 2006, NAT CLIN PRACT ENDOC, V2, P318, DOI 10.1038/ncpendmet0196
   Broskey NT, 2018, METABOLISM, V82, P118, DOI 10.1016/j.metabol.2017.12.012
   CAMPION DR, 1987, GROWTH, V51, P397
   Carpenter S., 2001, Pathology of Skeletal Muscle
   Chavez JA, 2003, J BIOL CHEM, V278, P10297, DOI 10.1074/jbc.M212307200
   Chavez JA, 2012, CELL METAB, V15, P585, DOI 10.1016/j.cmet.2012.04.002
   Chomentowski P, 2011, J CLIN ENDOCR METAB, V96, P494, DOI 10.1210/jc.2010-0822
   CLAUDE A, 1970, J CELL BIOL, V47, P745, DOI 10.1083/jcb.47.3.745
   COLBERG SR, 1995, J CLIN INVEST, V95, P1846, DOI 10.1172/JCI117864
   Colleluori G, 2019, CELL METAB, V30, P261, DOI 10.1016/j.cmet.2019.06.008
   Colombini M, 2017, J BIOENERG BIOMEMBR, V49, P57, DOI 10.1007/s10863-016-9646-z
   Cornachione A, 2008, SCAND J MED SCI SPOR, V18, P453, DOI 10.1111/j.1600-0838.2007.00720.x
   Couser N, 2017, CLIN ASPECTS LAB DET, V2, P167, DOI 10.1016/B978-0-12-802896-4.00008-0
   Davis Ryan L, 2018, Handb Clin Neurol, V147, P125, DOI 10.1016/B978-0-444-63233-3.00010-5
   De Feyter HMML, 2006, MAGN RESON MED, V56, P19, DOI 10.1002/mrm.20924
   Debashree B, 2018, J NEUROCHEM, V145, P323, DOI 10.1111/jnc.14318
   DEKONING JJ, 1987, J MORPHOL, V194, P75, DOI 10.1002/jmor.1051940107
   Devries MC, 2013, J CLIN ENDOCR METAB, V98, P4852, DOI 10.1210/jc.2013-2044
   Doblado L, 2021, INT J MOL SCI, V22, DOI 10.3390/ijms22083903
   Dubé JJ, 2008, AM J PHYSIOL-ENDOC M, V294, pE882, DOI 10.1152/ajpendo.00769.2007
   Dubowitz V., 2020, Muscle biopsy: a practical approach, V5th ed.
   Dubowitz V., 1973, MUSCLE BIOPSY MODERN, P138
   Dumas JF, 2009, DIABETES METAB, V35, P159, DOI 10.1016/j.diabet.2009.02.002
   DURSCHLAG RP, 1983, GROWTH, V47, P282
   Edelman S V, 1998, Adv Intern Med, V43, P449
   Endo T, 2019, BIOCHEM SOC T, V47, P1269, DOI 10.1042/BST20190153
   ERICSSON JL, 1965, Z ZELLFORSCH MIK ANA, V66, P161, DOI 10.1007/BF00344332
   EZAKI O, 1992, DIABETES, V41, P920, DOI 10.2337/diabetes.41.8.920
   Faour O, 2017, TRANSL RES ANAT, V6, P4, DOI 10.1016/j.tria.2017.01.001
   Ferreira R, 2010, PROTEOMICS, V10, P3142, DOI 10.1002/pmic.201000173
   Fillmore N, 2015, EXP PHYSIOL, V100, P730, DOI 10.1113/EP085052
   Fisher E R, 1974, Pathol Annu, V9, P345
   Fisher-Wellman KH, 2012, TRENDS ENDOCRIN MET, V23, P142, DOI 10.1016/j.tem.2011.12.008
   Flegal KM, 2010, JAMA-J AM MED ASSOC, V303, P235, DOI 10.1001/jama.2009.2014
   Franklin RM, 2009, PHYSICIAN SPORTSMED, V37, P20, DOI 10.3810/psm.2009.04.1679
   Frisbee JC, 2006, ESSAYS BIOCHEM, V42, P145, DOI 10.1042/bse0420145
   FUJII T, 1977, OPHTHALMOLOGICA, V174, P228, DOI 10.1159/000308607
   Fujimoto T, 2008, HISTOCHEM CELL BIOL, V130, P263, DOI 10.1007/s00418-008-0449-0
   Galadari S, 2013, LIPIDS HEALTH DIS, V12, DOI 10.1186/1476-511X-12-98
   Galan N., 2021, SINGLE CARE TEAM
   Galicia-Garcia U, 2020, INT J MOL SCI, V21, DOI 10.3390/ijms21176275
   Gemmink A, 2018, J PHYSIOL-LONDON, V596, P857, DOI 10.1113/JP275182
   Genders AJ, 2020, INT J MOL SCI, V21, DOI 10.3390/ijms21186948
   Ghadially FN., 1997, ULTRASTRUCT PATHOL, V1, P252
   Ghosh D, 2019, J ULTRAS MED, V38, P2589, DOI 10.1002/jum.14956
   GILLOTEAUX J, 1989, ANAT EMBRYOL, V179, P227, DOI 10.1007/BF00326587
   GILLOTEAUX J, 1979, HISTOCHEMISTRY, V63, P227, DOI 10.1007/BF00644545
   GILLOTEAUX J, 1985, AM ZOOL, V25, pA121
   GILLOTEAUX J, 1985, ANAT REC, V211, pA69
   GILLOTEAUX J, 1984, J CELL BIOL, V99, pA437
   GILLOTEAUX J, 1983, ACTA HISTOCHEM, V73, P47, DOI 10.1016/S0065-1281(83)80074-9
   Gilloteaux J, 2000, TISSUE CELL, V32, P243, DOI 10.1054/tice.2000.0112
   GILLOTEAUX J, 1989, AM J ANAT, V186, P161, DOI 10.1002/aja.1001860206
   Gilloteaux J., 2019, BRAIN NERVES, DOI 10.15761/JBN.1000126
   Gilloteaux J., 1990, EMBRYONIC ORIGINS DE, V588, P373
   Gilloteaux J, 2018, ULTRASTRUCT PATHOL, V42, P377, DOI 10.1080/01913123.2018.1522405
   Gilloteaux J, 2015, ULTRASTRUCT PATHOL, V39, P255, DOI 10.3109/01913123.2015.1014611
   Ginjupalli GK, 2018, DATA BRIEF, V16, P423, DOI 10.1016/j.dib.2017.11.036
   GOLLNICK PD, 1969, AM J PHYSIOL, V216, P1502, DOI 10.1152/ajplegacy.1969.216.6.1502
   Gong DW, 1997, J BIOL CHEM, V272, P24129, DOI 10.1074/jbc.272.39.24129
   Goodpaster BH, 2001, J CLIN ENDOCR METAB, V86, P5755, DOI 10.1210/jc.86.12.5755
   Goossens GH, 2021, NAT REV ENDOCRINOL, V17, P47, DOI 10.1038/s41574-020-00431-8
   GUTH L, 1969, EXP NEUROL, V25, P138, DOI 10.1016/0014-4886(69)90077-6
   HAGGARTY P, 1986, BIOCHEM J, V235, P323, DOI 10.1042/bj2350323
   Hanson J., 1955, SYMPSOCEXPBIOL, V9, P228
   Haus JM, 2009, DIABETES, V58, P337, DOI 10.2337/db08-1228
   Hayden MR, 2021, INT J MOL SCI, V22, DOI 10.3390/ijms22115427
   He J, 2001, DIABETES, V50, P817, DOI 10.2337/diabetes.50.4.817
   Hey-Mogensen M, 2012, ACTA PHYSIOL, V204, P354, DOI 10.1111/j.1748-1716.2011.02347.x
   Hilber K, 1999, FEBS LETT, V455, P267, DOI 10.1016/S0014-5793(99)00903-5
   Hochachka PW., 1994, MUSCLES MOL METABOLI
   Holloszy JO, 2009, AM J CLIN NUTR, V89, p463S, DOI 10.3945/ajcn.2008.26717C
   Holloway GP, 2009, AM J PHYSIOL-ENDOC M, V296, pE738, DOI 10.1152/ajpendo.90896.2008
   Honka MJ, 2018, EUR J ENDOCRINOL, V178, P523, DOI 10.1530/EJE-17-0882
   HOPPELER H, 1973, PFLUG ARCH EUR J PHY, V344, P217, DOI 10.1007/BF00588462
   HOPPELER H, 1986, INT J SPORTS MED, V7, P187, DOI 10.1055/s-2008-1025758
   HORTON ES, 1995, DIABETES RES CLIN PR, V28, pS3, DOI 10.1016/0168-8227(95)01087-T
   HUXLEY AF, 1957, PROG BIOPHYS MOL BIO, V7, P255, DOI 10.1016/S0096-4174(18)30128-8
   Iida M, 1996, BIOCHEM BIOPH RES CO, V222, P19, DOI 10.1006/bbrc.1996.0691
   Iida M, 1996, BIOCHEM BIOPH RES CO, V224, P597, DOI 10.1006/bbrc.1996.1070
   ISHIKAWA S, 1985, OPHTHALMOLOGICA, V191, P172, DOI 10.1159/000309582
   Janssen I, 2000, J APPL PHYSIOL, V89, P81
   JERUSALEM F, 1975, NEUROLOGY, V25, P127, DOI 10.1212/WNL.25.2.127
   JOHNSON PR, 1971, J LIPID RES, V12, P706
   JOHNSON PR, 1978, METABOLISM, V27, P1941, DOI 10.1016/S0026-0495(78)80011-0
   Kahn D, 2021, DIABETOLOGIA, V64, P168, DOI 10.1007/s00125-020-05315-0
   Kakehi S, 2020, J CLIN MED, V9, DOI 10.3390/jcm9123951
   Karamanou M, 2016, WORLD J DIABETES, V7, P1, DOI 10.4239/wjd.v7.i1.1
   Katta A, 2009, MUSCLE NERVE, V39, P503, DOI 10.1002/mus.21255
   Katzberg H, 2014, DIABETES CARE, V37, pE17, DOI 10.2337/dc13-1163
   Kellermayer MSZ, 2018, MUSCLE CONTRACTION H
   KELLEY DE, 1994, J CLIN INVEST, V94, P2349, DOI 10.1172/JCI117600
   Kelley DE, 2002, DIABETES, V51, P2944, DOI 10.2337/diabetes.51.10.2944
   King H, 1998, DIABETES CARE, V21, P1414, DOI 10.2337/diacare.21.9.1414
   Kjellberg MA, 2015, PLOS ONE, V10, DOI 10.1371/journal.pone.0143385
   Koh HCE, 2018, AM J PHYSIOL-ENDOC M, V315, pE872, DOI 10.1152/ajpendo.00161.2018
   Korach-André M, 2005, METABOLISM, V54, P522, DOI 10.1016/j.metabol.2004.11.006
   KORNOVSK.MJ, 1967, J CELL BIOL, V35, P213
[truncated: 4,860,782 more chars]
