# Supplementary material for: Investigating the research trajectory and future trends in type 2 diabetes mellitus and aging: a bibliometric analysis from 2009 to 2025 based on big data
Source: Front Aging. 2026 Apr 22;7:1779773. doi: 10.3389/fragi.2026.1779773 (PMC13143900; doi:10.3389/fragi.2026.1779773)
Supplement: Supplementary file 1 [file DataSheet1.zip › input/download_06.txt]

FN Clarivate Analytics Web of Science
VR 1.0
PT J
AU Anastasiou, IA
   Kounatidis, D
   Vallianou, NG
   Rebelos, E
   Karampela, I
   Dalamaga, M
AF Anastasiou, Ioanna A.
   Kounatidis, Dimitris
   Vallianou, Natalia G.
   Rebelos, Eleni
   Karampela, Irene
   Dalamaga, Maria
TI Clonal Hematopoiesis of Indeterminate Potential and Cardiometabolic
   Disease: Challenges, Controversies and Future Perspectives
SO INTERNATIONAL JOURNAL OF MOLECULAR SCIENCES
LA English
DT Review
DE aging; atherosclerosis; cardiometabolic; cardiovascular; clonal
   hematopoiesis; clonal hematopoiesis of indeterminate potential; CHIP;
   diabetes; inflammation; obesity
ID MYELODYSPLASTIC-SYNDROME; CARDIOVASCULAR-DISEASE; CELL TRANSPLANTATION;
   ADVERSE OUTCOMES; HEART-FAILURE; RISK; TET2; MUTATIONS; AGE; OBESITY
AB Clonal hematopoiesis of indeterminate potential (CHIP) is defined by the expansion of hematopoietic stem cells harboring leukemogenic mutations in the absence of overt malignancy. Strongly associated with advancing age, CHIP is detected by next-generation sequencing of peripheral blood in more than 20% of individuals over 80, most commonly through mutations in DNMT3A, TET2, ASXL1, and PPM1D. While CHIP confers over a four-fold increased risk of hematologic malignancy, it has recently emerged as a key determinant of cardiometabolic health. Epidemiological data indicated a 40% higher cardiovascular disease (CVD) risk events and a 34% increase in all-cause mortality among CHIP carriers, with specific mutations and larger clone sizes conferring greater cardiovascular burden. Preclinical studies have shown that macrophages deficient in TET2 or DNMT3A drive interleukin (IL)-1 beta/IL-6 inflammasome activation, thereby promoting atherosclerosis and metabolic dysfunction, whereas the JAK2V617F mutation accelerates thrombosis. CHIP integrates into a broader network of dysregulation encompassing adiposity and inflammaging, which underlies its association with diverse comorbidities, including type 2 diabetes (T2D), chronic kidney disease (CKD), and chronic obstructive pulmonary disease (COPD). Multi-omics approaches have identified epigenetic and proteomic signatures correlated with CHIP expansion, providing potential biomarkers for risk stratification. Despite growing evidence of its systemic impact, CHIP screening remains limited to research settings. Emerging therapeutic strategies, including inflammasome inhibition, STING modulation, and epigenetic restoration, highlight its potential as a modifiable risk factor. This narrative review synthesizes current epidemiological, mechanistic, and translational insights, framing CHIP as an emerging causal factor in cardiometabolic disease and as a promising target for precision medicine in aging populations.
C1 [Anastasiou, Ioanna A.; Kounatidis, Dimitris; Rebelos, Eleni] Natl & Kapodistrian Univ Athens, Laiko Gen Hosp, Diabet Ctr, Dept Propaedeut Internal Med 1,Med Sch, Athens 11527, Greece.
   [Anastasiou, Ioanna A.] Natl & Kapodistrian Univ Athens, Dept Pharmacol, Athens 11527, Greece.
   [Vallianou, Natalia G.] Sismanogleio Gen Hosp, Dept Internal Med 1, Athens 15126, Greece.
   [Rebelos, Eleni] Univ Turku, Turku PET Ctr, Turku 20014, Finland.
   [Rebelos, Eleni] Univ Pisa, Dept Clin & Expt Med, I-56126 Pisa, Italy.
   [Karampela, Irene] Natl & Kapodistrian Univ Athens, Attikon Gen Univ Hosp, Med Sch, Dept Crit Care 2, Athens 12462, Greece.
   [Dalamaga, Maria] Natl & Kapodistrian Univ Athens, Med Sch, Dept Biol Chem, Athens 11527, Greece.
C3 Laiko General Hospital; National & Kapodistrian University of Athens;
   National & Kapodistrian University of Athens; University of Turku;
   University of Pisa; University Hospital Attikon; National & Kapodistrian
   University of Athens; National & Kapodistrian University of Athens
RP Dalamaga, M (corresponding author), Natl & Kapodistrian Univ Athens, Med Sch, Dept Biol Chem, Athens 11527, Greece.
EM anastasiouiwanna@gmail.com; dimitriskounatidis82@outlook.com;
   natalia.vallianou@gmail.com; elenirebelos@gmail.com; eikaras1@gmail.com;
   madalamaga@med.uoa.gr
RI ANASTASIOU, IOANNA/CAH-9770-2022; Karampela, Irene/AAE-6235-2021;
   Rebelos, Eleni/ABI-5173-2020
OI ANASTASIOU, IOANNA/0000-0002-7560-0575; Dalamaga,
   Maria/0000-0002-7008-388X; vallianou, natalia/0000-0003-3874-5393
CR Abplanalp WT, 2023, NAT CARDIOVASC RES, V2, P819, DOI 10.1038/s44161-023-00322-x
   Agathocleous M, 2017, NATURE, V549, P476, DOI 10.1038/nature23876
   Agrawal M, 2022, BLOOD, V140, P1094, DOI 10.1182/blood.2022015384
   Ahmad H, 2023, ANNU REV MED, V74, P249, DOI 10.1146/annurev-med-042921-112347
   Ahn HJ, 2024, EUR HEART J, V45, P778, DOI 10.1093/eurheartj/ehad869
   Akhiyat N, 2023, ARTERIOSCL THROM VAS, V43, P774, DOI 10.1161/ATVBAHA.122.318928
   Asada S, 2021, CANCER SCI, V112, P3962, DOI 10.1111/cas.15094
   Baldini C, 2021, EUR HEART J, V42, P4389, DOI 10.1093/eurheartj/ehab447
   Belizaire R, 2023, NAT REV IMMUNOL, DOI 10.1038/s41577-023-00843-3
   Bhattacharya R, 2022, STROKE, V53, P788, DOI 10.1161/STROKEAHA.121.037388
   Bhattacharya R, 2021, JAMA CARDIOL, V6, P1069, DOI 10.1001/jamacardio.2021.1678
   Bi FF, 2024, FASEB BIOADV, V6, P477, DOI 10.1096/fba.2024-00080
   Bick AG, 2022, SCI REP-UK, V12, DOI 10.1038/s41598-021-04308-2
   Bick AG, 2020, NATURE, V586, P763, DOI 10.1038/s41586-020-2819-2
   Bick AG, 2020, CIRCULATION, V141, P124, DOI 10.1161/CIRCULATIONAHA.119.044362
   Buckley LF, 2025, JACC-ADV, V4, DOI [10.1016/j.jacadv.2025.101622, 10.1016/j.jacadv.2025.101622]
   Büttner P, 2023, INT J MOL SCI, V24, DOI 10.3390/ijms24043962
   Busque L, 2020, BLOOD ADV, V4, P2430, DOI 10.1182/bloodadvances.2019000770
   Buttigieg MM, 2023, JCO PRECIS ONCOL, V7, DOI 10.1200/PO.23.00132
   Calverley PMA, 2023, RESPIROLOGY, V28, P428, DOI 10.1111/resp.14489
   Cargo C, 2024, LANCET HAEMATOL, V11, pe51, DOI 10.1016/S2352-3026(23)00340-X
   Cavalli G, 2015, RHEUMATOLOGY, V54, P2134, DOI 10.1093/rheumatology/kev269
   Cimmino L, 2017, CELL, V170, P1079, DOI 10.1016/j.cell.2017.07.032
   Cobo I, 2022, IMMUNITY, V55, P1386, DOI 10.1016/j.immuni.2022.06.022
   Cull AH, 2017, EXP HEMATOL, V55, P56, DOI 10.1016/j.exphem.2017.08.001
   Dalamaga M, 2008, J EUR ACAD DERMATOL, V22, P543, DOI 10.1111/j.1468-3083.2007.02520.x
   Dalamaga M, 2007, ONCOLOGY-BASEL, V73, P26, DOI 10.1159/000120995
   Dalamaga M, 2015, HORM MOL BIOL CLIN I, V23, P5, DOI 10.1515/hmbci-2015-0016
   Dalamaga Maria, 2013, World J Exp Med, V3, P34, DOI 10.5493/wjem.v3.i3.34
   Dalamaga M, 2013, METABOLISM, V62, P1830, DOI 10.1016/j.metabol.2013.09.007
   Dawoud AAZ, 2022, LEUKEMIA, V36, P507, DOI 10.1038/s41375-021-01382-3
   Dawoud AAZ, 2020, LEUKEMIA, V34, P2660, DOI 10.1038/s41375-020-0896-8
   De Siervi S, 2023, INT J MOL SCI, V24, DOI 10.3390/ijms241310633
   Denicolò S, 2022, KIDNEY INT REP, V7, P876, DOI 10.1016/j.ekir.2022.01.1064
   Dietz AC, 2017, BIOL BLOOD MARROW TR, V23, P1422, DOI 10.1016/j.bbmt.2017.05.022
   Dorsheimer L, 2019, JAMA CARDIOL, V4, P25, DOI 10.1001/jamacardio.2018.3965
   Edelmann B, 2018, J CLIN INVEST, V128, P4359, DOI 10.1172/JCI90312
   Ezzat D, 2025, J AM COLL CARDIOL, V86, P1093, DOI [10.1016/j.jacc.2025.07.058, 10.1016/j.jacc.2025.07.058]
   Fabiani E, 2023, MEDITERR J HEMATOL I, V15, DOI 10.4084/MJHID.2023.064
   Fiedler EC, 2018, CELL METAB, V28, P534, DOI 10.1016/j.cmet.2018.09.015
   Franceschi C, 2018, NAT REV ENDOCRINOL, V14, P576, DOI 10.1038/s41574-018-0059-4
   Fuster JJ, 2020, CELL REP, V33, DOI 10.1016/j.celrep.2020.108326
   Fuster JJ, 2017, SCIENCE, V355, P842, DOI 10.1126/science.aag1381
   Gajagowni S, 2024, PROG CARDIOVASC DIS, V86, P79, DOI 10.1016/j.pcad.2024.09.001
   Gatlik E, 2024, CTS-CLIN TRANSL SCI, V17, DOI 10.1111/cts.13789
   Gelli E, 2024, SCI REP-UK, V14, DOI 10.1038/s41598-024-79748-7
   Genovese G, 2014, NEW ENGL J MED, V371, P2477, DOI 10.1056/NEJMoa1409405
   Gibson CJ, 2017, J CLIN ONCOL, V35, P1598, DOI 10.1200/JCO.2016.71.6712
   Goldman EA, 2023, CSH MOL CASE STUD, V9, DOI 10.1101/mcs.a006251
   Gopalkrishna S, 2022, CARDIOVASC RES, V118, P2596, DOI 10.1093/cvr/cvab302
   Gozdecka M, 2025, NATURE, V642, DOI 10.1038/s41586-025-08980-6
   Gumuser ED, 2023, J AM COLL CARDIOL, V81, P1996, DOI 10.1016/j.jacc.2023.03.401
   Guo DQ, 2014, PLOS ONE, V9, DOI 10.1371/journal.pone.0113649
   Haring B, 2021, J AM HEART ASSOC, V10, DOI 10.1161/JAHA.120.018789
   Harris BHL, 2022, CANCER METAST REV, V41, P491, DOI 10.1007/s10555-022-10046-2
   Heimlich JB, 2024, CIRC-GENOM PRECIS ME, V17, DOI 10.1161/CIRCGEN.123.004415
   Hettwer J, 2022, CARDIOVASC RES, V118, P2778, DOI 10.1093/cvr/cvab337
   Hormaechea-Agulla D, 2021, CELL STEM CELL, V28, P1428, DOI 10.1016/j.stem.2021.03.002
   Hosseini M, 2025, NATURE, V642, DOI 10.1038/s41586-025-08871-w
   Jagannathan-Bogdan M, 2013, DEVELOPMENT, V140, P2463, DOI 10.1242/dev.083147
   Jaiswal S, 2017, NEW ENGL J MED, V377, P111, DOI 10.1056/NEJMoa1701719
   Jaiswal S, 2014, NEW ENGL J MED, V371, P2488, DOI 10.1056/NEJMoa1408617
   Jensen K, 2021, JAMA ONCOL, V7, P107, DOI 10.1001/jamaoncol.2020.5161
   Kallai A, 2025, GEROSCIENCE, V47, P2739, DOI 10.1007/s11357-025-01654-1
   Kar SP, 2022, NAT GENET, V54, P1155, DOI 10.1038/s41588-022-01121-z
   Kestenbaum B, 2023, AM J KIDNEY DIS, V81, P329, DOI 10.1053/j.ajkd.2022.08.014
   Kim MJ, 2023, FRONT PUBLIC HEALTH, V11, DOI 10.3389/fpubh.2023.1181879
   Kinzhebay A, 2025, NEUROL INT, V17, DOI 10.3390/neurolint17020019
   Kirschner K, 2025, LANCET HAEMATOL, V12, pe650, DOI 10.1016/S2352-3026(25)00137-1
   Köhnke T, 2021, CANCER DISCOV, V11, P2987, DOI 10.1158/2159-8290.CD-21-0901
   Komic L, 2023, LIFE-BASEL, V13, DOI 10.3390/life13061365
   Kondo M, 2010, IMMUNOL REV, V238, P37, DOI 10.1111/j.1600-065X.2010.00963.x
   Kounatidis D, 2024, BIOMEDICINES, V12, DOI 10.3390/biomedicines12040826
   Kuhnert S, 2022, CELLS-BASEL, V11, DOI 10.3390/cells11132121
   Kundu A, 2020, J BIOL CHEM, V295, P1754, DOI 10.1074/jbc.RA119.011089
   Lee EJ, 2023, ANN NEUROL, V94, P836, DOI 10.1002/ana.26754
   Lee JK, 2025, ERJ OPEN RES, V11, DOI [10.1183/23120541.00292-2024, 10.1183/23120541.00292-2024]
   Leroy B, 2014, HUM MUTAT, V35, P672, DOI 10.1002/humu.22552
   Li X, 2023, SIGNAL TRANSDUCT TAR, V8, DOI 10.1038/s41392-023-01502-8
   Li YJ, 2025, ANN NEUROL, V98, P826, DOI 10.1002/ana.27304
   Libby P, 2019, J AM COLL CARDIOL, V74, P567, DOI 10.1016/j.jacc.2019.06.007
   Liu Jie, 2025, Heart Rhythm, DOI 10.1016/j.hrthm.2025.05.011
   Liu WL, 2024, BLOOD, V143, P1539, DOI 10.1182/blood.2023022260
   Lussana F, 2009, THROMB RES, V124, P409, DOI 10.1016/j.thromres.2009.02.004
   Mack TM, 2024, NATURE AGING, DOI 10.1038/s43587-024-00647-7
   Malcovati L, 2017, BLOOD, V129, P3371, DOI 10.1182/blood-2017-01-763425
   Mantovani A, 2017, NAT REV CLIN ONCOL, V14, P399, DOI 10.1038/nrclinonc.2016.217
   Marchetti A, 2024, HEPATOLOGY, V80, P816, DOI 10.1097/HEP.0000000000000839
   Marston NA, 2024, NAT MED, V30, DOI 10.1038/s41591-024-03188-z
   Miller PG, 2022, BLOOD, V139, P357, DOI 10.1182/blood.2021013531
   Miller PG, 2021, BLOOD ADV, V5, P2982, DOI 10.1182/bloodadvances.2021004554
   Mohammad A, 2025, BLOOD REV, V74, DOI 10.1016/j.blre.2025.101323
   Mohammadnia N, 2025, J AM COLL CARDIOL, V86, P1983, DOI 10.1016/j.jacc.2025.08.025
   Molinaro R, 2024, INT J CARDIOL, V409, DOI 10.1016/j.ijcard.2024.132184
   Moschen AR, 2011, MOL MED, V17, P840, DOI 10.2119/molmed.2010.00108
   Moyen TB, 2025, SCI REP-UK, V15, DOI 10.1038/s41598-025-24475-w
   Nachun D, 2021, AGING CELL, V20, DOI 10.1111/acel.13366
   Nead KT, 2024, BLOOD ADV, V8, P5215, DOI 10.1182/bloodadvances.2024012929
   Nidorf SM, 2024, EUR HEART J, V45, P1596, DOI 10.1093/eurheartj/ehae208
   Ogawa S, 2016, BLOOD, V128, P337, DOI 10.1182/blood-2016-01-636381
   Oh TJ, 2022, ENDOCRINOL METAB, V37, P243, DOI 10.3803/EnM.2021.1337
   Oren O, 2024, J CLIN INVEST, V134, DOI 10.1172/JCI180066
   Osorio FG, 2018, CELL REP, V25, P2308, DOI 10.1016/j.celrep.2018.11.014
   Papadavid E, 2016, J EUR ACAD DERMATOL, V30, P1749, DOI 10.1111/jdv.13700
   Papavasileiou G, 2023, SEMIN CANCER BIOL, V91, P70, DOI 10.1016/j.semcancer.2023.03.002
   Park E, 2024, J CARDIOVASC AGING, V4, DOI 10.20517/jca.2023.39
   Parulekar AD, 2017, J AM MED DIR ASSOC, V18, P1063, DOI 10.1016/j.jamda.2017.09.028
   Pascual-Figal DA, 2021, J AM COLL CARDIOL, V77, P1747, DOI 10.1016/j.jacc.2021.02.028
   Pasupuleti SK, 2023, J CLIN INVEST, V133, DOI 10.1172/JCI163968
   Pasupuleti SK, 2021, BLOOD, V138, DOI 10.1182/blood-2021-153521
   Patel SA, 2025, BRIT J HAEMATOL, V206, P800, DOI 10.1111/bjh.19948
   Pavlidou A, 2011, WORLD J GASTROENTERO, V17, P1614, DOI [10.3748/wjg.v17.i12.1614, 10.3748/wjg.v17.i12. 1614]
   Petridou E, 2001, CANCER CAUSE CONTROL, V12, P645, DOI 10.1023/A:1011255825887
   Petrie M, 2024, J CARD FAIL, V30, P126
   Pingali SR, 2017, BIOL BLOOD MARROW TR, V23, P1059, DOI 10.1016/j.bbmt.2017.03.030
   Polizio AH, 2024, CIRC RES, V135, P933, DOI 10.1161/CIRCRESAHA.124.324492
   Raddatz MA, 2025, CARDIOL CLIN, V43, P13, DOI 10.1016/j.ccl.2024.08.004
   Rauch PJ, 2023, NAT CARDIOVASC RES, V2, P805, DOI 10.1038/s44161-023-00326-7
   Ridker PM, 2017, NEW ENGL J MED, V377, P1119, DOI 10.1056/NEJMoa1707914
   Ridker PM, 2021, LANCET, V397, P2060, DOI 10.1016/S0140-6736(21)00520-1
   Riely GJ, 2008, CLIN CANCER RES, V14, P5731, DOI 10.1158/1078-0432.CCR-08-0646
   Saadatagah S, 2024, JAMA NETW OPEN, V7, DOI 10.1001/jamanetworkopen.2023.51927
   Saadatagah S, 2023, TRANSL RES, V255, P152, DOI 10.1016/j.trsl.2022.08.013
   Sánchez-Cabo F, 2021, NAT REV CARDIOL, V18, P463, DOI 10.1038/s41569-021-00554-z
   Sano S, 2018, CIRC RES, V123, P335, DOI 10.1161/CIRCRESAHA.118.313225
   Schenz J, 2022, FRONT IMMUNOL, V13, DOI 10.3389/fimmu.2022.968778
   Schuermans A, 2025, NAT REV CARDIOL, V22, P845, DOI 10.1038/s41569-025-01148-9
   Schuermans A, 2024, JAMA NETW OPEN, V7, DOI 10.1001/jamanetworkopen.2023.53244
   Schuermans A, 2024, EUR HEART J, V45, P791, DOI 10.1093/eurheartj/ehad670
   Schuermans A, 2025, JAMA CARDIOL, V10, P1147, DOI 10.1001/jamacardio.2025.3369
   Senguttuvan NB, 2025, INDIAN HEART J, V77, P51, DOI 10.1016/j.ihj.2025.01.006
   Shi CX, 2023, EUR J HEART FAIL, V25, P4, DOI 10.1002/ejhf.2715
   Sidlow R, 2020, JAMA CARDIOL, V5, P958, DOI 10.1001/jamacardio.2020.1271
   Sikking MA, 2024, JACC-HEART FAIL, V12, P905, DOI 10.1016/j.jchf.2023.06.037
   Sikking MA, 2023, J AM HEART ASSOC, V12, DOI 10.1161/JAHA.123.030603
   Silvestre-Roig C, 2020, NAT REV CARDIOL, V17, P327, DOI 10.1038/s41569-019-0326-7
   Singh A, 2022, JCO PRECIS ONCOL, V6, DOI 10.1200/PO.21.00309
   Singh I, 2023, CURR ONCOL REP, V25, P539, DOI 10.1007/s11912-023-01382-9
   Singh J, 2024, BLOOD ADV, V8, P3771, DOI 10.1182/bloodadvances.2024013228
   Sperling AS, 2022, BLOOD, V140, P1753, DOI 10.1182/blood.2021014956
   Steensma DP, 2020, BLOOD, V136, P1623, DOI 10.1182/blood.2019004291
   Stein A, 2022, BASIC RES CARDIOL, V117, DOI 10.1007/s00395-022-00969-w
   Sun Y, 2025, CARDIOVASC DIABETOL, V24, DOI 10.1186/s12933-025-02626-7
   Svensson EC, 2022, JAMA CARDIOL, V7, P521, DOI 10.1001/jamacardio.2022.0386
   Tahri S, 2022, BLOOD ADV, V6, P2230, DOI [10.1016/s2152-2650(21)02114-5, 10.1182/bloodadvances.2021004926]
   Tan HSV, 2025, ANN HEMATOL, V104, P1355, DOI 10.1007/s00277-025-06244-x
   Tao HK, 2021, HUM MOL GENET, V30, P865, DOI 10.1093/hmg/ddab046
   Tobias DK, 2023, DIABETES CARE, V46, DOI 10.2337/dc23-0805
   Tovy A, 2022, ELIFE, V11, DOI 10.7554/eLife.72359
   Tsilingiris D, 2024, CURR OBES REP, V13, P1, DOI 10.1007/s13679-023-00542-z
   Uslu U, 2022, BLOOD CANCER DISCOV, V3, P382, DOI 10.1158/2643-3230.BCD-22-0067
   Uzieliene I, 2019, FRONT ENDOCRINOL, V10, DOI 10.3389/fendo.2019.00756
   van Zeventer IA, 2020, BLOOD, V135, P1161, DOI 10.1182/blood.2019004362
   Vlasschaert C, 2025, J AM SOC NEPHROL, V36, P1764, DOI [10.1681/asn.0000000680, 10.1681/ASN.0000000680]
   Vlasschaert C, 2023, CIRCULATION, V147, P358, DOI 10.1161/CIRCULATIONAHA.122.062126
   Walsh K, 2022, FRONT AGING-LAUSANNE, V3, DOI 10.3389/fragi.2022.841796
   Weeks LD, 2023, NEJM EVID, V2, DOI [10.1056/evidoa2200310, 10.1056/EVIDoa2200310]
   Wei JH, 2025, DIABETES, V74, DOI 10.2337/db24-0841
   Weiskopf K, 2016, MICROBIOL SPECTR, V4, DOI 10.1128/microbiolspec.MCHD-0031-2016
   Weng JX, 2025, J ATHEROSCLER THROMB, V32, P525, DOI 10.5551/jat.65056
   Wimalarathne NS, 2025, AM J PHYSIOL-HEART C, V329, pH1575, DOI 10.1152/ajpheart.00577.2025
   Wolach O, 2018, SCI TRANSL MED, V10, DOI 10.1126/scitranslmed.aan8292
   Wong WJ, 2023, NATURE, V616, DOI 10.1038/s41586-023-05857-4
   Xie ZE, 2024, BLOOD, V144, P2456, DOI 10.1182/blood.2024024962
   You D, 2017, ELIFE, V6, DOI 10.7554/eLife.30766
   Yu B, 2021, J AM COLL CARDIOL, V78, P42, DOI 10.1016/j.jacc.2021.04.085
   Yu Zhi, 2025, Nat Commun, V16, P11688, DOI 10.1038/s41467-025-66755-z
   Zekavat SM, 2023, NAT CARDIOVASC RES, V2, P144, DOI 10.1038/s44161-022-00206-6
   Zemel MB, 2002, J AM COLL NUTR, V21, p146S, DOI 10.1080/07315724.2002.10719212
   Zeng ZW, 2025, BMC MED, V23, DOI 10.1186/s12916-025-04140-9
   Zhao JA, 2022, FRONT IMMUNOL, V13, DOI 10.3389/fimmu.2022.888306
   Zhao XX, 2025, CARDIOVASC DIABETOL, V24, DOI 10.1186/s12933-025-02877-4
   Zuriaga MA, 2025, DIABETOLOGIA, V68, P920, DOI 10.1007/s00125-025-06393-8
NR 173
TC 0
Z9 0
U1 1
U2 1
PU MDPI
PI BASEL
PA MDPI AG, Grosspeteranlage 5, CH-4052 BASEL, SWITZERLAND
SN 1661-6596
EI 1422-0067
J9 INT J MOL SCI
JI Int. J. Mol. Sci.
PD DEC 25
PY 2025
VL 27
IS 1
AR 233
DI 10.3390/ijms27010233
PG 42
WC Biochemistry & Molecular Biology; Chemistry, Multidisciplinary
WE Science Citation Index Expanded (SCI-EXPANDED)
SC Biochemistry & Molecular Biology; Chemistry
GA AV0KY
UT WOS:001657435400001
PM 41516113
OA Green Submitted, gold
DA 2026-02-13
ER

PT J
AU Butler, AA
   Havel, PJ
AF Butler, Andrew A.
   Havel, Peter J.
TI Adropin: A cardio-metabolic hormone in the periphery, a neurohormone in
   the brain?
SO PEPTIDES
LA English
DT Article
DE Glycolysis; Gluconeogenesis; Liver; Pancreas; Brain; Adropin; Insulin;
   Glucagon
ID OXIDATIVE STRESS; INSULIN-RESISTANCE; OBESITY; EXPRESSION; CONSUMPTION;
   INCREASES; CORRELATE; DISEASE; BIOLOGY; ENERGY
AB Whole-body metabolic homeostasis is regulated by physiological responses across organs and tissues to proteins and peptides (<50 amino acids) released into the interstitial and circulatory spaces. These secreted factors integrate signals of metabolic status at both the cellular and systemic level, regulate the intake and distribution of ingested and stored energy substrates across tissues, and minimize toxicity from excessive excursions in circulating concentrations of energy substrates (for example, glucotoxicity and lipotoxicity). The proteins and peptides that are known to be secreted into circulation that are involved in regulating metabolic processes represent a fraction of the secretome predicted by the Human Proteome Atlas. Many undiscovered leads for targeting new therapies for metabolic diseases may therefore exist. In this review, we discuss the biology of adropin, the peptide encoded by the Energy Homeostasis Associated (ENHO) gene. First described as a feeding-responsive, liver-secreted peptide ("hepatokine") involved in metabolic homeostasis, > 2 decades of research indicate adropin is a stress-responsive peptide acting across multiple tissues, vascular, and organ systems. Adropin modulates the responses of liver and muscle to insulin and glucagon in regulating glucose homeostasis. Adropin inhibits hepatic glucose production and stimulates glycolysis but also inhibits tissue fibrosis and maintains vascular health in aging and metabolic disease states. Adropin is also highly expressed in the central nervous system where recent data suggest neuroprotective actions. Collectively, these results suggest the potential for targeting adropin in reducing risk of both metabolic (metabolic syndrome/type-2 diabetes) and neurodegenerative diseases in the context of aging and obesity.
C1 [Butler, Andrew A.] St Louis Univ, Sch Med, Dept Pharmacol & Physiol, 1402 S Grand Blvd, St. Louis, MO 63104 USA.
   [Butler, Andrew A.] St Louis Univ, Inst Translat Neurosci, St Louis, MO USA.
   [Havel, Peter J.] Univ Calif Davis, Sch Vet Med, Dept Mol Biosci, Davis, CA USA.
   [Havel, Peter J.] Univ Calif Davis, Dept Nutr, Davis, CA USA.
   [Havel, Peter J.] Univ British Columbia, Fac Med, Dept Cellular & Physiol Sci, Vancouver, BC, Canada.
C3 Saint Louis University; Saint Louis University; University of California
   System; University of California Davis; University of California System;
   University of California Davis; University of British Columbia
RP Butler, AA (corresponding author), St Louis Univ, Sch Med, Dept Pharmacol & Physiol, 1402 S Grand Blvd, St. Louis, MO 63104 USA.
EM andrew.butler@health.slu.edu
RI Havel, Peter/AFU-9329-2022
OI Butler, Anew/0000-0001-7196-0170
FU NHLBI NIH HHS [R01 HL121324] Funding Source: Medline; NIA NIH HHS [R21
   AG083451, R21 AG087308, R01 AG085572] Funding Source: Medline; NIDDK NIH
   HHS [U2C DK135074] Funding Source: Medline
CR Aggarwal G, 2023, NPJ AGING, V9, DOI 10.1038/s41514-023-00122-4
   Aggarwal G, 2024, GEROSCIENCE, V46, P897, DOI 10.1007/s11357-023-00824-3
   Altamimi TR, 2019, METABOLISM, V98, P37, DOI 10.1016/j.metabol.2019.06.005
   Atella V, 2015, AGING-US, V7, P882, DOI 10.18632/aging.100833
   Banerjee S., 2020, J Biol Chem
   Banerjee S, 2021, NPJ AGING MECH DIS, V7, DOI 10.1038/s41514-021-00076-5
   Banerjee S, 2020, J BIOL CHEM, V295, P13753, DOI 10.1074/jbc.RA120.014381
   Bayliss WM, 1902, P R SOC LONDON, V69, P352
   Bornstein MR, 2024, CELL METAB, V36, P1456, DOI 10.1016/j.cmet.2024.06.003
   Bremer AA, 2014, J NUTR, V144, P5, DOI 10.3945/jn.113.178061
   Bremer AA, 2011, CTS-CLIN TRANSL SCI, V4, P243, DOI 10.1111/j.1752-8062.2011.00298.x
   Bruss MD, 2010, AM J PHYSIOL-ENDOC M, V298, pE108, DOI 10.1152/ajpendo.00524.2009
   Burris TP, 2023, PHARMACOL REV, V75, P1233, DOI 10.1124/pharmrev.121.000436
   Butler AA, 2019, J BIOL CHEM, V294, P9706, DOI 10.1074/jbc.RA119.007528
   Butler AA, 2015, SCI REP-UK, V5, DOI 10.1038/srep14691
   Butler AA, 2012, J CLIN ENDOCR METAB, V97, P3783, DOI 10.1210/jc.2012-2194
   Campbell LA, 2024, JAMA-J AM MED ASSOC, V332, P600, DOI 10.1001/jama.2024.5126
   Chen S, 2017, CELL DEATH DIS, V8, DOI 10.1038/cddis.2017.362
   Chen X, 2019, REDOX BIOL, V21, DOI 10.1016/j.redox.2018.101068
   Clark HF, 2003, GENOME RES, V13, P2265, DOI 10.1101/gr.1293003
   Cox CL, 2011, J CLIN ENDOCR METAB, V96, pE2034, DOI 10.1210/jc.2011-1050
   Cunnane SC, 2020, NAT REV DRUG DISCOV, V19, P609, DOI 10.1038/s41573-020-0072-x
   Duarte JAG, 2014, J LIPID RES, V55, P2541, DOI 10.1194/jlr.M052308
   Elkins JS, 2006, OBESITY, V14, P1472, DOI 10.1038/oby.2006.167
   Fang M, 2025, NAT MED, V31, DOI 10.1038/s41591-024-03340-9
   Finan B, 2020, DIABETES, V69, P532, DOI 10.2337/dbi19-0004
   Franceschi C, 2018, FRONT MED-LAUSANNE, V5, DOI 10.3389/fmed.2018.00061
   Gao S, 2019, J BIOL CHEM, V294, P13366, DOI 10.1074/jbc.RA119.008967
   Gao S, 2015, MOL METAB, V4, P310, DOI 10.1016/j.molmet.2015.01.005
   Gao S, 2014, DIABETES, V63, P3242, DOI 10.2337/db14-0388
   Ghoshal S, 2018, MOL METAB, V8, P51, DOI 10.1016/j.molmet.2017.12.002
   Havel PJ, 2017, ILAR J, V58, P251, DOI 10.1093/ilar/ilx031
   Hung YH, 2019, PHYSIOL GENOMICS, V51, P379, DOI 10.1152/physiolgenomics.00037.2019
   Jump DB, 1999, LIPIDS, V34, pS209, DOI 10.1007/BF02562292
   Jurrissen TJ, 2022, AM J PHYSIOL-HEART C, V323, pH879, DOI 10.1152/ajpheart.00385.2022
   Klein S, 2022, CELL METAB, V34, P11, DOI 10.1016/j.cmet.2021.12.012
   Kumar KG, 2012, OBESITY, V20, P1394, DOI 10.1038/oby.2012.31
   Kumar KG, 2008, CELL METAB, V8, P468, DOI 10.1016/j.cmet.2008.10.011
   Li N, 2021, FRONT PHYSIOL, V12, DOI 10.3389/fphys.2021.696163
   Liang MR, 2024, SCI TRANSL MED, V16, DOI 10.1126/scitranslmed.add6570
   Lonsdale J, 2013, NAT GENET, V45, P580, DOI 10.1038/ng.2653
   Lovren F, 2010, CIRCULATION, V122, pS185, DOI 10.1161/CIRCULATIONAHA.109.931782
   Ma Q, 2013, ANNU REV PHARMACOL, V53, P401, DOI 10.1146/annurev-pharmtox-011112-140320
   Makarewich CA, 2017, TRENDS CELL BIOL, V27, P685, DOI 10.1016/j.tcb.2017.04.006
   Mure LS, 2018, SCIENCE, V359, P1232, DOI 10.1126/science.aao0318
   Myers MG, 2021, NAT METAB, V3, P737, DOI 10.1038/s42255-021-00408-5
   Pajvani UB, 2015, DIABETOLOGIA, V58, P2459, DOI 10.1007/s00125-015-3722-5
   Rao A, 2017, BBA-MOL CELL RES, V1864, P1318, DOI 10.1016/j.bbamcr.2017.05.001
   Roden M, 2019, NATURE, V576, P51, DOI 10.1038/s41586-019-1797-8
   Satapati S, 2015, J CLIN INVEST, V125, P4447, DOI 10.1172/JCI82204
   St-Onge MP, 2014, OBESITY, V22, P1056, DOI 10.1002/oby.20631
   Stanhope KL, 2013, CURR OPIN LIPIDOL, V24, P198, DOI 10.1097/MOL.0b013e3283613bca
   Stevens JR, 2016, OBESITY, V24, P1731, DOI 10.1002/oby.21557
   Stokar J, 2022, MOL METAB, V60, DOI 10.1016/j.molmet.2022.101482
   Thapa D., 2019, J. Mol. Cell Cardiol.
   Thapa D, 2019, PHYSIOL REP, V7, DOI 10.14814/phy2.14043
   Thapa D, 2018, REDOX BIOL, V18, P25, DOI 10.1016/j.redox.2018.06.003
   Titchenell PM, 2017, TRENDS ENDOCRIN MET, V28, P497, DOI 10.1016/j.tem.2017.03.003
   Uhlén M, 2019, SCI SIGNAL, V12, DOI 10.1126/scisignal.aaz0274
   Uhlen M, 2015, SCIENCE, V347, DOI [10.1126/science.347.6227.1274-c, 10.1126/science.1260419]
   Albrechtsen NWJ, 2023, DIABETOLOGIA, DOI 10.1007/s00125-023-05947-y
   Wilkerson JL, 2024, PHYSIOL REV, V104, DOI 10.1152/physrev.00008.2023
   Wong CM, 2014, J BIOL CHEM, V289, P25976, DOI 10.1074/jbc.M114.576058
   Xu H., 2020, FASEB J.
   Yang CJ, 2023, STROKE, V54, P234, DOI 10.1161/STROKEAHA.122.039628
   Yang CJ, 2021, REDOX BIOL, V48, DOI 10.1016/j.redox.2021.102197
   Yang CJ, 2018, AGING DIS, V9, P322, DOI 10.14336/AD.2017.0523
   Zhang L, 2023, ACTA DIABETOL, V60, P971, DOI 10.1007/s00592-023-02082-3
   Zizza CA, 2002, OBES RES, V10, P816, DOI 10.1038/oby.2002.110
NR 69
TC 4
Z9 4
U1 0
U2 1
PU ELSEVIER SCIENCE INC
PI NEW YORK
PA STE 800, 230 PARK AVE, NEW YORK, NY 10169 USA
SN 0196-9781
EI 1873-5169
J9 PEPTIDES
JI Peptides
PD MAY
PY 2025
VL 187
AR 171391
DI 10.1016/j.peptides.2025.171391
EA MAR 2025
PG 9
WC Biochemistry & Molecular Biology; Endocrinology & Metabolism;
   Pharmacology & Pharmacy
WE Science Citation Index Expanded (SCI-EXPANDED)
SC Biochemistry & Molecular Biology; Endocrinology & Metabolism;
   Pharmacology & Pharmacy
GA 1MD4Y
UT WOS:001468299100001
PM 40097041
DA 2026-02-13
ER

PT J
AU Muñoz, VR
   Gaspar, RC
   Mancini, MCS
   de Lima, RD
   Vieira, RFL
   Crisol, BM
   Antunes, GC
   Trombeta, JCS
   Bonfante, ILP
   Simabuco, FM
   da Silva, ASR
   Cavaglieri, CR
   Ropelle, ER
   Cintra, DE
   Pauli, JR
AF Munoz, V. R.
   Gaspar, R. C.
   Mancini, M. C. S.
   de Lima, R. D.
   Vieira, R. F. L.
   Crisol, B. M.
   Antunes, G. C.
   Trombeta, J. C. S.
   Bonfante, I. L. P.
   Simabuco, F. M.
   da Silva, A. S. R.
   Cavaglieri, C. R.
   Ropelle, E. R.
   Cintra, D. E.
   Pauli, J. R.
TI Short-term physical exercise controls age-related hyperinsulinemia and
   improves hepatic metabolism in aged rodents
SO JOURNAL OF ENDOCRINOLOGICAL INVESTIGATION
LA English
DT Article
DE Aging; Physical exercise; Liver; Hyperinsulinemia
ID INSULIN-RESISTANCE; SECRETION; INFLAMMATION; HUMANS; DIET
AB Purpose Aging is associated with changes in glucose homeostasis related to both decreased insulin secretion and/or impaired insulin action, contributing to the high prevalence of type 2 diabetes (T2D) in the elderly population. Additionally, studies are showing that chronically high levels of circulating insulin can also lead to insulin resistance. In contrast, physical exercise has been a strategy used to improve insulin sensitivity and metabolic health. However, the molecular alterations resulting from the effects of physical exercise in the liver on age-related hyperinsulinemia conditions are not yet fully established. This study aimed to investigate the effects of 7 days of aerobic exercise on hepatic metabolism in aged hyperinsulinemic rats (i.e., Wistar and F344) and in Slc2a4(+/-) mice (hyperglycemic and hyperinsulinemic mice). Results Both aged models showed alterations in insulin and glucose tolerance, which were associated with essential changes in hepatic fat metabolism (lipogenesis, gluconeogenesis, and inflammation). In contrast, 7 days of physical exercise was efficient in improving whole-body glucose and insulin sensitivity, and hepatic metabolism. The Slc2a4(+/-) mice presented significant metabolic impairments (insulin resistance and hepatic fat accumulation) that were improved by short-term exercise training. In this scenario, high circulating insulin may be an important contributor to age-related insulin resistance and hepatic disarrangements in some specific conditions. Conclusion In conclusion, our data demonstrated that short-term aerobic exercise was able to control mechanisms related to hepatic fat accumulation and insulin sensitivity in aged rodents. These effects could contribute to late-life metabolic health and prevent the development/progression of age-related T2D.
C1 [Munoz, V. R.; Gaspar, R. C.; de Lima, R. D.; Vieira, R. F. L.; Crisol, B. M.; Antunes, G. C.; Ropelle, E. R.; Pauli, J. R.] Univ Estadual Campinas, UNICAMP, Lab Mol Biol Exercise, Limeira, SP, Brazil.
   [Mancini, M. C. S.; Simabuco, F. M.] Univ Estadual Campinas, UNICAMP, Sch Appl Sci FCA, Multidisciplinary Lab Food & Hlth LabMAS, Limeira, SP, Brazil.
   [Trombeta, J. C. S.; Bonfante, I. L. P.; Cavaglieri, C. R.] Univ Estadual Campinas, UNICAMP, Fac Phys Educ, Exercise Physiol Lab FISEX, Campinas, Brazil.
   [da Silva, A. S. R.] Univ Sao Paulo, Ribeirao Preto Med Sch, Postgrad Program Rehabil & Funct Performance, Ribeirao Preto, SP, Brazil.
   [da Silva, A. S. R.] Univ Sao Paulo, Sch Phys Educ & Sport Ribeirao Preto, Ribeirao Preto, SP, Brazil.
   [Ropelle, E. R.; Cintra, D. E.; Pauli, J. R.] Univ Estadual Campinas, UNICAMP, OCRC Obes & Comorbid Res Ctr, Campinas, SP, Brazil.
   [Ropelle, E. R.; Pauli, J. R.] Univ Estadual Campinas, UNICAMP, Natl Inst Sci & Technol Obes & Diabet, Campinas, SP, Brazil.
   [Cintra, D. E.] Univ Estadual Campinas, UNICAMP, Lab Nutr Genom, Limeira, SP, Brazil.
C3 Universidade Estadual de Campinas; Universidade Estadual de Campinas;
   Universidade Estadual de Campinas; Universidade de Sao Paulo;
   Universidade de Sao Paulo; Universidade Estadual de Campinas;
   Universidade Estadual de Campinas; Universidade Estadual de Campinas
RP Pauli, JR (corresponding author), Univ Estadual Campinas, UNICAMP, Lab Mol Biol Exercise, Limeira, SP, Brazil.; Pauli, JR (corresponding author), Univ Estadual Campinas, UNICAMP, OCRC Obes & Comorbid Res Ctr, Campinas, SP, Brazil.; Pauli, JR (corresponding author), Univ Estadual Campinas, UNICAMP, Natl Inst Sci & Technol Obes & Diabet, Campinas, SP, Brazil.
EM rodrigopaulifca@gmail.com
RI Silva, Adelino/P-3400-2019; Cintra, Dennys/N-7758-2017; Ropelle,
   Eduardo/C-3977-2012; Pauli, José/AAD-2763-2021; Bonfante,
   Ivan/AAN-3544-2020; Muñoz, Vitor/N-4793-2015; Camargo Silva Mancini,
   Mariana/K-7377-2018; Cavaglieri, Claudia/C-4291-2012; Crisol,
   Barbara/IAQ-0653-2023; Simabuco, Fernando/G-8421-2017; Vieira, Renan
   Fudoli Lins/ABA-9442-2020
OI Camargo Silva Mancini, Mariana/0000-0002-2755-0032; Calheiros Antunes,
   Gabriel/0000-0002-2400-8475; Cavaglieri, Claudia/0000-0002-7795-6575;
   Lima, Roon/0000-0003-2056-8384; Crisol, Barbara/0000-0003-2026-2844;
   Simabuco, Fernando/0000-0002-1672-9686; Vieira, Renan Fudoli
   Lins/0000-0002-6525-7996
FU FAEPEX; National Council for Scientific and Technological Development
   (CNPq) [303571/2018-7, 140285/2016-4, 442542/2014-3, 306535/2017-3];
   Coordination for the Improvement of Higher Education Personnel (CAPES)
   [001]; Sao Paulo Research Foundation (FAPESP) [2015/26000-2,
   2016/18488-8, 2018/20872-6, 2019/11820-5, 2020/13443-1, 2021/08692-5]
FX This work was supported by FAEPEX, the National Council for Scientific
   and Technological Development (CNPq; case numbers 303571/2018-7;
   140285/2016-4; 442542/2014-3 and 306535/2017-3), the Coordination for
   the Improvement of Higher Education Personnel (CAPES; finance code 001),
   and the Sao Paulo Research Foundation (FAPESP; case numbers
   2015/26000-2, 2016/18488-8, 2018/20872-6, 2019/11820-5, 2020/13443-1 and
   2021/08692-5).
CR Ardigò D, 2005, METABOLISM, V54, P1566, DOI 10.1016/j.metabol.2005.05.027
   Baboota RK, 2022, MOL METAB, V64, DOI 10.1016/j.molmet.2022.101558
   Barzilai N, 2012, J GERONTOL A-BIOL, V67, P1329, DOI 10.1093/gerona/gls145
   Batista TM, 2021, DIABETOLOGIA, V64, P994, DOI 10.1007/s00125-021-05415-5
   Braga RR, 2021, SCI REP-UK, V11, DOI 10.1038/s41598-021-82352-8
   Cen HH, 2022, FASEB J, V36, DOI 10.1096/fj.202100497RR
   Chang AM, 2003, AM J PHYSIOL-ENDOC M, V284, pE7, DOI 10.1152/ajpendo.00366.2002
   Corkey BE, 2012, DIABETES, V61, P4, DOI 10.2337/db11-1483
   Dankner R, 2012, DIABETES-METAB RES, V28, P618, DOI 10.1002/dmrr.2322
   Doria A, 2008, CELL METAB, V8, P186, DOI 10.1016/j.cmet.2008.08.006
   Duckworth WC, 1998, ENDOCR REV, V19, P608, DOI 10.1210/er.19.5.608
   Dutta S, 2016, LIFE SCI, V152, P244, DOI 10.1016/j.lfs.2015.10.025
   Ferrannini E, 1997, J CLIN INVEST, V100, P1166, DOI 10.1172/JCI119628
   FINK RI, 1985, DIABETES, V34, P275, DOI 10.2337/diabetes.34.3.275
   Fisher SJ, 2003, J CLIN INVEST, V111, P463, DOI 10.1172/JCI16426
   FOLCH J, 1957, J BIOL CHEM, V226, P497
   Fredrickson G, 2021, MOL METAB, V53, DOI 10.1016/j.molmet.2021.101270
   Geloneze B, 2014, METABOLISM, V63, P922, DOI 10.1016/j.metabol.2014.04.004
   GUMBINER B, 1989, DIABETES, V38, P1549, DOI 10.2337/diabetes.38.12.1549
   Gustafson B, 2019, NAT COMMUN, V10, DOI 10.1038/s41467-019-10688-x
   Hoene M, 2021, MOL METAB, V54, DOI 10.1016/j.molmet.2021.101359
   Hotamisligil GS, 2006, NATURE, V444, P860, DOI 10.1038/nature05485
   Janssen JAMJL, 2021, INT J MOL SCI, V22, DOI 10.3390/ijms22157797
   Kahn BB, 1998, CELL, V92, P593, DOI 10.1016/S0092-8674(00)81125-3
   Kumari R, 2021, FRONT CELL DEV BIOL, V09, DOI 10.3389/fcell.2021.645593
   Kurauti MA, 2019, J CELL PHYSIOL, V234, P9802, DOI 10.1002/jcp.27667
   Lee Joon Hyoek, 1998, Korean Journal of Internal Medicine, V13, P10
   Li Q, 2021, NAT MED, V27, P1941, DOI 10.1038/s41591-021-01501-8
   MARANGOU AG, 1986, DIABETES, V35, P1383, DOI 10.2337/diabetes.35.12.1383
   Marmentini C, 2021, FRONT ENDOCRINOL, V12, DOI 10.3389/fendo.2021.679492
   Maude H, 2021, FRONT ENDOCRINOL, V12, DOI 10.3389/fendo.2021.681356
   Mehran AE, 2012, CELL METAB, V16, P723, DOI 10.1016/j.cmet.2012.10.019
   Mehta SR, 2012, J CLIN ENDOCR METAB, V97, P2151, DOI 10.1210/jc.2011-2430
   Meijnikman AS, 2022, DIABETES, V71, P1929, DOI 10.2337/db21-1076
   Michael MD, 2000, MOL CELL, V6, P87, DOI 10.1016/S1097-2765(00)00010-1
   Muñoz VR, 2018, J CELL BIOCHEM, V119, P5885, DOI 10.1002/jcb.26780
   Muñoz VR, 2018, J CELL PHYSIOL, V233, P4791, DOI 10.1002/jcp.26278
   Muñoz VR, 2020, J GERONTOL A-BIOL, V75, P432, DOI 10.1093/gerona/gly293
   Muñoz VR, 2018, J PHYSIOL SCI, V68, P493, DOI 10.1007/s12576-017-0559-3
   Ogrodnik M, 2017, NAT COMMUN, V8, DOI 10.1038/ncomms15691
   Park MH, 2014, ARCH PHARM RES, V37, P1507, DOI 10.1007/s12272-014-0474-6
   Petersen AMW, 2005, J APPL PHYSIOL, V98, P1154, DOI 10.1152/japplphysiol.00164.2004
   REAVEN E, 1983, DIABETES, V32, P175, DOI 10.2337/diabetes.32.2.175
   REAVEN E, 1983, J CLIN INVEST, V71, P345, DOI 10.1172/JCI110775
   Rhee EJ, 2011, AM J MED, V124, P69, DOI 10.1016/j.amjmed.2010.08.012
   Roden M, 2019, NATURE, V576, P51, DOI 10.1038/s41586-019-1797-8
   Samuel VT, 2018, CELL METAB, V27, P22, DOI 10.1016/j.cmet.2017.08.002
   Shanik MH, 2008, DIABETES CARE, V31, pS262, DOI 10.2337/dc08-s264
   Sheedfar F, 2013, AGING CELL, V12, P950, DOI 10.1111/acel.12128
   Smith HJ, 2020, DEV CELL, V54, P196, DOI 10.1016/j.devcel.2020.06.011
   Spinelli R, 2020, J ENDOCRINOL INVEST, V43, P1373, DOI 10.1007/s40618-020-01255-z
   Spinelli R, 2022, AGING CELL, V21, DOI 10.1111/acel.13557
   Thomas DD, 2019, J ENDOCR SOC, V3, P1727, DOI 10.1210/js.2019-00065
   Thyfault JP, 2020, DIABETES, V69, P517, DOI 10.2337/dbi18-0043
   Tricò D, 2018, JCI INSIGHT, V3, DOI 10.1172/jci.insight.124912
   WARD GM, 1990, DIABETES, V39, P501, DOI 10.2337/diabetes.39.4.501
   Yang J, 2021, NUTRIENTS, V13, DOI 10.3390/nu13020501
NR 57
TC 3
Z9 4
U1 0
U2 5
PU SPRINGER
PI NEW YORK
PA ONE NEW YORK PLAZA, SUITE 4600, NEW YORK, NY, UNITED STATES
SN 0391-4097
EI 1720-8386
J9 J ENDOCRINOL INVEST
JI J. Endocrinol. Invest.
PD APR
PY 2023
VL 46
IS 4
BP 815
EP 827
DI 10.1007/s40618-022-01947-8
EA NOV 2022
PG 13
WC Endocrinology & Metabolism
WE Science Citation Index Expanded (SCI-EXPANDED)
SC Endocrinology & Metabolism
GA A3DG5
UT WOS:000877413800001
PM 36318449
DA 2026-02-13
ER

PT J
AU Ogoniak, L
   Sandmann, S
   Varghese, J
   Ziller, MJ
   Neuhaus, N
   Busch, AS
AF Ogoniak, Lynn
   Sandmann, Sarah
   Varghese, Julian
   Ziller, Michael J.
   Neuhaus, Nina
   Busch, Alexander Siegfried
TI Role of genetics in the age-related testosterone decline in men: a UK
   Biobank study
SO EUROPEAN JOURNAL OF ENDOCRINOLOGY
LA English
DT Article
DE testosterone; male; decline; aging; genetic
ID ASSOCIATION; ESTRADIOL; HORMONES
AB Objective Age-related decline in circulating testosterone (T) levels in men varies significantly and is often linked to comorbidities such as Type 2 diabetes and cardiovascular disease (CVD). While the genetic basis of T levels is well studied, the role of genetics in age-related T decline remains unclear. This study aims to investigate the genetic contribution to age-related T decline in men and its association with comorbidities.Design A longitudinal, population-based study in 6354 men including consecutive T, bioavailable testosterone (BAT), and sex hormone-binding globulin (SHBG) measurements.Methods We assessed the association of longitudinal serum biomarker changes with changes in disease prevalences and a polygenic score (PGS) for BAT developed in 183 909 UK Biobank participants.Results In the follow-up cohort (mean age: 58.2 years; mean follow-up: 4.3 years), baseline levels of BAT, T, and SHBG were each negatively associated with their respective relative changes at follow-up (all P < .001). A PGS for BAT, strongly associated with baseline levels (P = 2.2 x 10-16, R-2=0.16), was not associated with BAT decline over time. Genome-wide analysis of BAT change identified no significant genetic loci. Instead, the BAT decline was associated with prevalence of several comorbidities including cancers and CVD (P = .007 and .012, respectively).Conclusions Non-genetic factors are strongly associated with age-related BAT decline, whereas genetic predisposition may have a limited role. However, this does not rule out a potential genetic contribution. Our findings offer insight into the relationship between comorbidities and hormonal changes, supporting further research into their roles in T decline and related health risks in aging men.
C1 [Ogoniak, Lynn] Univ Munster, Inst Med Informat, D-48149 Munster, Germany.
   [Sandmann, Sarah; Varghese, Julian] Otto von Guericke Univ, Inst Med Data Sci, D-39120 Magdeburg, Germany.
   [Ziller, Michael J.] Univ Munster, Dept Psychiat, D-48139 Munster, Germany.
   [Neuhaus, Nina] Univ Hosp Munster, Dept Clin & Surg Androl, Ctr Reprod Med & Androl, D-48149 Munster, Germany.
   [Busch, Alexander Siegfried] Univ Munster, Dept Gen Pediat, Albert Schweitzer Campus 1-A1, D-48149 Munster, Germany.
C3 University of Munster; Otto von Guericke University; University of
   Munster; University of Munster; University of Munster
RP Busch, AS (corresponding author), Univ Munster, Dept Gen Pediat, Albert Schweitzer Campus 1-A1, D-48149 Munster, Germany.
EM alexandersiegfried.busch@ukmuenster.de
RI Ogoniak, Lynn/MIQ-9192-2025; Neuhaus, Nina/AFU-8655-2022; Sandmann,
   Sarah/X-6727-2019
OI Ogoniak, Lynn/0000-0002-2739-0251; Neuhaus, Nina/0000-0003-0181-6194;
   Sandmann, Sarah/0000-0002-5011-0641
FU Deutsche Forschungsgemeinschaft [100261]
FX This research has been conducted using the UK Biobank resource under
   application number 100261.
CR Altshuler DM, 2015, NATURE, V526, P68, DOI 10.1038/nature15393
   Andersson AM, 2007, J CLIN ENDOCR METAB, V92, P4696, DOI 10.1210/jc.2006-2633
   Bycroft C, 2018, NATURE, V562, P203, DOI 10.1038/s41586-018-0579-z
   Choi SW, 2020, NAT PROTOC, V15, P2759, DOI 10.1038/s41596-020-0353-1
   Collister JA, 2022, FRONT GENET, V13, DOI 10.3389/fgene.2022.818574
   Feldman HA, 2002, J CLIN ENDOCR METAB, V87, P589, DOI 10.1210/jc.87.2.589
   Ferrini RL, 1998, AM J EPIDEMIOL, V147, P750
   Holmboe SA, 2016, J CLIN ENDOCR METAB, V101, P3180, DOI 10.1210/jc.2016-1778
   Holmboe SA, 2015, J CLIN ENDOCR METAB, V100, P4472, DOI 10.1210/jc.2015-2460
   Kelsey TW, 2014, PLOS ONE, V9, DOI 10.1371/journal.pone.0109346
   Laurentino S, 2020, AGING CELL, V19, DOI 10.1111/acel.13242
   Marees AT, 2018, INT J METH PSYCH RES, V27, DOI 10.1002/mpr.1608
   Marriott RJ, 2022, CLIN ENDOCRINOL, V96, P589, DOI 10.1111/cen.14648
   Ohlsson C, 2011, PLOS GENET, V7, DOI 10.1371/journal.pgen.1002313
   Purcell S, 2007, AM J HUM GENET, V81, P559, DOI 10.1086/519795
   Ruth KS, 2020, NAT MED, V26, P252, DOI 10.1038/s41591-020-0751-5
   Stanworth RD, 2008, CLIN INTERV AGING, V3, P25
   Stroganov O, 2022, PLOS ONE, V17, DOI 10.1371/journal.pone.0275816
   Vermeulen A, 1999, J CLIN ENDOCR METAB, V84, P3666, DOI 10.1210/jc.84.10.3666
   Vikan T, 2010, EUR J ENDOCRINOL, V162, P747, DOI 10.1530/EJE-09-0943
   Wistuba J., 2023, ANDROLOGY MALE REPRO, P15, DOI DOI 10.1007/978-3-031-31574-92
   Yeap BB, 2009, NAT CLIN PRACT ENDOC, V5, P113, DOI 10.1038/ncpendmet1050
NR 22
TC 0
Z9 0
U1 0
U2 0
PU OXFORD UNIV PRESS
PI OXFORD
PA GREAT CLARENDON ST, OXFORD OX2 6DP, ENGLAND
SN 0804-4643
EI 1479-683X
J9 EUR J ENDOCRINOL
JI Eur. J. Endocrinol.
PD AUG
PY 2025
VL 193
IS 2
BP 197
EP 203
DI 10.1093/ejendo/lvaf143
PG 7
WC Endocrinology & Metabolism
WE Science Citation Index Expanded (SCI-EXPANDED)
SC Endocrinology & Metabolism
GA 6AT5B
UT WOS:001548902800001
PM 40673695
DA 2026-02-13
ER

PT J
AU Chen, H
   Tang, XY
   Su, W
   Li, S
   Yang, RY
   Cheng, H
   Zhang, GX
   Zhou, XY
AF Chen, Han
   Tang, Xinyu
   Su, Wei
   Li, Shuo
   Yang, Ruoyun
   Cheng, Hong
   Zhang, Guoxin
   Zhou, Xiaoying
TI Causal effects of lipid-lowering therapies on aging-related outcomes and
   risk of cancers: a drug-target Mendelian randomization study
SO AGING-US
LA English
DT Article
DE lipid-lowering drugs; aging; Mendelian randomization
ID INSTRUMENTAL VARIABLES; LDL-CHOLESTEROL; STATIN THERAPY; PCSK9
AB Background: Despite the widespread use of statins, newer lipid-lowering drugs have been emerging. It remains unclear how the long-term use of novel lipid-lowering drugs affects the occurrence of cancers and age-related diseases.Methods: A drug-target Mendelian randomization study was performed. Genetic variants of nine lipid-lowering drug-target genes (HMGCR, PCKS9, NPC1L1, LDLR, APOB, CETP, LPL, APOC3, and ANGPTL3) were extracted as exposures from the summary data of Global Lipids Genetics Consortium Genome-Wide Association Studies (GWAS). GWAS summary data of cancers and noncancerous diseases were used as outcomes. The inversevariance weighted method was applied as the main statistical approach. Sensitivity tests were conducted to evaluate the robustness, pleiotropy, and heterogeneity of the results.Results: In addition to marked effects on decreased risks of atherosclerotic cardiovascular diseases, genetically proxied lipid-lowering variants of PCKS9, CETP, LPL, LDLR, and APOC3 were associated with longer human lifespans (q<0.05). Lipid-lowering variants of ANGPTL3 and LDLR were associated with reduced risks of colorectal cancer, and ANGPTL3 was also associated with lower risks of gastric cancer (q<0.05). Lipid-lowering LPL variants were associated with decreased risks of hypertension, type 2 diabetes, nonalcoholic fatty liver disease, and bladder cancer (q<0.05). Lipid-lowering variants of PCKS9 and HMGCR were associated with decreased risks of osteoporosis (q<0.05). Lipid-lowering APOB variants were associated with a decreased risk of thyroid cancer (q<0.05).Conclusions: Our study provides genetic evidence that newer nonstatin lipid-lowering agents have causal effects on decreased risks of several common cancers and cardiometabolic diseases. These data provide genetic insights into the potential benefits of newer nonstatin therapies.
C1 [Chen, Han; Su, Wei; Li, Shuo; Yang, Ruoyun; Zhang, Guoxin; Zhou, Xiaoying] Nanjing Med Univ, Affiliated Hosp 1, Dept Gastroenterol, Nanjing, Jiangsu, Peoples R China.
   [Tang, Xinyu] Nanjing Med Univ, Affiliated Hosp 1, Dept Radiat Oncol, Nanjing, Jiangsu, Peoples R China.
   [Cheng, Hong] Nanjing Med Univ, Affiliated Hosp 1, Dept Neurol, Nanjing, Jiangsu, Peoples R China.
C3 Nanjing Medical University; Nanjing Medical University; Nanjing Medical
   University
RP Zhang, GX; Zhou, XY (corresponding author), Nanjing Med Univ, Affiliated Hosp 1, Dept Gastroenterol, Nanjing, Jiangsu, Peoples R China.
EM zhangguoxinzxy@njmu.edu.cn; zhouxiaoying0926@njmu.edu.cn
OI Chen, Han/0000-0002-7513-034X
FU China Postdoctoral Science Foundation [2023M731417]; Spring Sunshine
   Program from the Ministry of Education of China [202201552]; Jiangsu
   province Hospital (the First Affiliated Hospital with Nanjing Medical
   University) Clinical Capacity Enhancement Project [JSPH-MC-2022-29]
FX This work was supported by China Postdoctoral Science Foundation (No.
   2023M731417) , Spring Sunshine Program from the Ministry of Education of
   China (No.202201552) and Jiangsu province Hospital (the First Affiliated
   Hospital with Nanjing Medical University) Clinical Capacity Enhancement
   Project (JSPH-MC-2022-29) .
CR Akoumianakis I, 2021, CURR ATHEROSCLER REP, V23, DOI 10.1007/s11883-021-00914-7
   Andrade C, 2020, J CLIN PSYCHIAT, V81, DOI 10.4088/JCP.20f13698
   Burgess S, 2016, STAT MED, V35, P1880, DOI 10.1002/sim.6835
   Cheng J, 2018, J CANCER, V9, P1500, DOI 10.7150/jca.23017
   Davies NM, 2018, BMJ-BRIT MED J, V362, DOI 10.1136/bmj.k601
   Dong B, 2014, ATHEROSCLEROSIS, V235, P449, DOI 10.1016/j.atherosclerosis.2014.05.931
   Evans Daniel S, 2022, Methods Mol Biol, V2547, P1, DOI 10.1007/978-1-0716-2573-6_1
   Fitzgerald K, 2014, LANCET, V383, P60, DOI 10.1016/S0140-6736(13)61914-5
   Fulcher J, 2019, LANCET, V393, P407, DOI 10.1016/S0140-6736(18)31942-1
   Fulcher J, 2015, LANCET, V385, P1397, DOI 10.1016/S0140-6736(14)61368-4
   Galicia-Garcia U, 2020, INT J MOL SCI, V21, DOI 10.3390/ijms21134725
   Goldstein JL, 2009, ARTERIOSCL THROM VAS, V29, P431, DOI 10.1161/ATVBAHA.108.179564
   Hemani G, 2018, ELIFE, V7, DOI 10.7554/eLife.34408
   Hemani G, 2017, PLOS GENET, V13, DOI [10.1371/journal.pgen.1007081, 10.1371/journal.pgen.1007149]
   Istvan ES, 2001, SCIENCE, V292, P1160, DOI 10.1126/science.1059344
   Johnson AA, 2019, AGING CELL, V18, DOI 10.1111/acel.13048
   -Jones DML, 2022, J AM COLL CARDIOL, V80, P1366, DOI 10.1016/j.jacc.2022.07.006
   Mach F, 2019, ATHEROSCLEROSIS, V290, P140, DOI 10.1016/j.atherosclerosis.2019.08.014
   Mattioli K, 2020, GENOME BIOL, V21, DOI 10.1186/s13059-020-02110-3
   Mutlu AS, 2021, DEV CELL, V56, P1394, DOI 10.1016/j.devcel.2021.03.034
   Nicholls SJ, 2022, NAT MED, V28, P1672, DOI 10.1038/s41591-022-01936-7
   Pakiet A, 2019, LIPIDS HEALTH DIS, V18, DOI 10.1186/s12944-019-0977-8
   Raal FJ, 2020, NEW ENGL J MED, V383, P711, DOI 10.1056/NEJMoa2004215
   Raposeiras-Roubin S, 2021, J AM COLL CARDIOL, V77, P3031, DOI 10.1016/j.jacc.2021.04.059
   Ridker PM, 2012, LANCET, V380, P565, DOI 10.1016/S0140-6736(12)61190-8
   Sattar N, 2010, LANCET, V375, P735, DOI 10.1016/S0140-6736(09)61965-6
   Schmidt AF, 2020, NAT COMMUN, V11, DOI 10.1038/s41467-020-16969-0
   Staiger D, 1997, ECONOMETRICA, V65, P557, DOI 10.2307/2171753
   Stroes ES, 2015, EUR HEART J, V36, P1012, DOI 10.1093/eurheartj/ehv043
   Tanaka T, 2016, INT J MOL SCI, V17, DOI 10.3390/ijms17111806
   Thompson PD, 2015, J CLIN LIPIDOL, V9, P295, DOI 10.1016/j.jacl.2015.03.003
   Timmers PRHJ, 2019, ELIFE, V8, DOI 10.7554/eLife.39856
   Wang YX, 2023, MOL CARCINOGEN, V62, P546, DOI 10.1002/mc.23506
   Willer CJ, 2013, NAT GENET, V45, P1274, DOI 10.1038/ng.2797
NR 34
TC 5
Z9 5
U1 0
U2 12
PU IMPACT JOURNALS LLC
PI ORCHARD PARK
PA 6666 E QUAKER ST, STE 1, ORCHARD PARK, NY 14127 USA
SN 1945-4589
J9 AGING-US
JI Aging-US
PD DEC 31
PY 2023
VL 15
IS 24
BP 15228
EP 15242
PG 15
WC Cell Biology; Geriatrics & Gerontology
WE Science Citation Index Expanded (SCI-EXPANDED)
SC Cell Biology; Geriatrics & Gerontology
GA EI2Q3
UT WOS:001138232700005
PM 38127052
OA Green Submitted, hybrid
DA 2026-02-13
ER

PT J
AU Abood, AM
   Alghamdi, BS
AF Abood, A. M.
   Alghamdi, B. S.
TI Oxytocin supplementation alleviates age-related insulin resistance
   through down regulation of pro-inflammatory cytokine gene expression.
SO BIOMEDICAL RESEARCH-INDIA
LA English
DT Article
DE Oxytocin; Insulin resistance; Aging; Proinflammatory cytokines;
   Antioxidant
ID RECEPTOR SUBSTRATE-1; SKELETAL-MUSCLE; OBESITY; PHOSPHORYLATION;
   MECHANISMS; JNK
AB Insulin resistance has long been recognized as a characteristic of aging. Many studies reported a beneficial role of oxytocin in obesity and type 2 diabetes. The aim of this study is to investigate the role of oxytocin in age-related insulin resistance in Wistar rats. Forty male rats were divided into four equal groups: young group, oxytocin-treated young group, old group and oxytocin treated old group. Oxytocin treated groups received Intraperitoneal (Ip) injection of oxytocin in a dose of 3 mg/kg body weight for 5 days. Experimental procedures included measurement of body weight, Body Mass Index (BMI) and intraperitoneal glucose tolerance tests. IIOMA-IR index was also calculated. Assays of serum triglycerides, total cholesterol, LDL-C and HDL-C as well as serum IL-1 beta, IL-6 and TNF-alpha were performed. Malondialdehyde (MDA) and mRNA of IL-6, TNF-alpha and IL-1 beta were measured in Soleus Muscle (SM) and EF homogenates. Compared to young rats, old rats exhibited significant increase in BMI and HOMA-IR as well as an abnormal glucose tolerance test. Serum triglycerides, IL-6 and TNF-alpha were significantly increased in old rats. Furthermore, the MDA and mRNA of TNF-alpha and IL-6 of both SM and EF homogenates were significantly higher in old rats compared to young controls. These results, however, were notably lower in oxytocin supplemented rats compared to non-treated age matched group. In conclusion, oxytocin improves age related insulin resistance by alleviating inflammation and oxidative status in insulin sensitive tissues without affecting body weight.
C1 [Abood, A. M.; Alghamdi, B. S.] King Abdulaziz Univ, Fac Med, Physiol Dept, Jeddah, Saudi Arabia.
   [Abood, A. M.] Ain Shams Univ, Fac Med, Physiol Dept, Cairo, Egypt.
C3 King Abdulaziz University; Egyptian Knowledge Bank (EKB); Ain Shams
   University
RP Abood, AM (corresponding author), King Abdulaziz Univ, Fac Med, Jeddah, Saudi Arabia.
RI abood, atef/F-6499-2015
OI Alghai, Baah/0000-0002-9411-3609
CR Aguirre V, 2002, J BIOL CHEM, V277, P1531, DOI 10.1074/jbc.M101521200
   Aguirre V, 2000, J BIOL CHEM, V275, P9047, DOI 10.1074/jbc.275.12.9047
   Al-Amran F Fadhil, 2014, Heart Views, V15, P37, DOI 10.4103/1995-705X.137493
   Altirriba J, 2014, ENDOCRINOLOGY, V155, P4189, DOI 10.1210/en.2014-1466
   Camerino C, 2009, OBESITY, V17, P980, DOI 10.1038/oby.2009.12
   Carrascosa JM, 2011, CURR PROTEIN PEPT SC, V12, P305
   Chomyn A, 2003, BIOCHEM BIOPH RES CO, V304, P519, DOI 10.1016/S0006-291X(03)00625-9
   De Solís AJ, 2012, MECH AGEING DEV, V133, P306, DOI 10.1016/j.mad.2012.03.006
   De Tata V, 2014, FRONT ENDOCRINOL, V5, DOI 10.3389/fendo.2014.00138
   Deblon N, 2011, PLOS ONE, V6, DOI 10.1371/journal.pone.0025565
   DRAPER HH, 1990, METHOD ENZYMOL, V186, P421
   Erkanli K, 2013, ANN VASC SURG, V27, P662, DOI 10.1016/j.avsg.2012.10.012
   Gheni G, 2015, J DIABETES RES, V2015, DOI 10.1155/2015/261418
   Goldstein BJ, 2005, DIABETES, V54, P311, DOI 10.2337/diabetes.54.2.311
   Gual P, 2005, BIOCHIMIE, V87, P99, DOI 10.1016/j.biochi.2004.10.019
   Guarner-Lans V, 2011, EXP GERONTOL, V46, P517, DOI 10.1016/j.exger.2011.02.007
   Hirosumi J, 2002, NATURE, V420, P333, DOI 10.1038/nature01137
   Howcroft TK, 2013, AGING-US, V5, P84, DOI 10.18632/aging.100531
   Huffmeijer R, 2013, GERONTOLOGY, V59, P32, DOI 10.1159/000341333
   Itani SI, 2002, DIABETES, V51, P2005, DOI 10.2337/diabetes.51.7.2005
   Jankowski M, 2010, BASIC RES CARDIOL, V105, P205, DOI 10.1007/s00395-009-0076-5
   Jeyakumar SM, 2009, NUTR METAB, V6, DOI 10.1186/1743-7075-6-27
   Kim JH, 2012, ENVIRON HEALTH PERSP, V120, P1378, DOI 10.1289/ehp.1104406
   Kobayashi H, 2009, J CARDIOVASC PHARM, V54, P510, DOI 10.1097/FJC.0b013e3181bfac02
   MacDonald E, 2011, PSYCHONEUROENDOCRINO, V36, P1114, DOI 10.1016/j.psyneuen.2011.02.015
   MATTHEWS DR, 1985, DIABETOLOGIA, V28, P412, DOI 10.1007/BF00280883
   Monickaraj F, 2012, MOL CELL BIOCHEM, V365, P343, DOI 10.1007/s11010-012-1276-0
   Nation DA, 2010, PSYCHOSOM MED, V72, P376, DOI 10.1097/PSY.0b013e3181d74c48
   Nguyen MTA, 2005, J BIOL CHEM, V280, P35361, DOI 10.1074/jbc.M504611200
   Nolan CJ, 2011, LANCET, V378, P169, DOI 10.1016/S0140-6736(11)60614-4
   Schenk S, 2008, J CLIN INVEST, V118, P2992, DOI 10.1172/JCI34260
   Szeto A, 2013, PSYCHONEUROENDOCRINO, V38, P685, DOI 10.1016/j.psyneuen.2012.08.009
   Tilg H, 2008, MOL MED, V14, P222, DOI 10.2119/2007-00119.Tilg
   You JS, 2009, NUTR RES PRACT, V3, P307, DOI 10.4162/nrp.2009.3.4.307
   Yu BP, 2006, MECH AGEING DEV, V127, P436, DOI 10.1016/j.mad.2006.01.023
   Yu CL, 2002, J BIOL CHEM, V277, P50230, DOI 10.1074/jbc.M200958200
   Yuan MS, 2001, SCIENCE, V293, P1673, DOI 10.1126/science.1061620
   Yuksel B, 2016, J MATERN-FETAL NEO M, V29, P2691, DOI 10.3109/14767058.2015.1101447
   Zhang G, 2011, AM J PHYSIOL-ENDOC M, V301, pE1004, DOI 10.1152/ajpendo.00196.2011
   Zhang Hai, 2013, PLoS One, V8, pe61477, DOI 10.1371/journal.pone.0061477
NR 40
TC 6
Z9 6
U1 0
U2 1
PU ALLIED ACAD
PI LONDON
PA 40 BLOOMSBURY WAY, LOWER GROUND FLR, LONDON, WC1A 2SE, ENGLAND
SN 0970-938X
EI 0976-1683
J9 BIOMED RES-INDIA
JI Biomed. Res.-India
PY 2017
VL 28
IS 5
BP 2209
EP 2215
PG 7
WC Engineering, Biomedical; Medicine, Research & Experimental
WE Science Citation Index Expanded (SCI-EXPANDED)
SC Engineering; Research & Experimental Medicine
GA EO6YK
UT WOS:000396838200054
DA 2026-02-13
ER

PT J
AU Sato, S
   Sakurai, T
   Ogasawara, J
   Takahashi, M
   Izawa, T
   Imaizumi, K
   Taniguchi, N
   Ohno, H
   Kizaki, T
AF Sato, Shogo
   Sakurai, Takuya
   Ogasawara, Junetsu
   Takahashi, Motoko
   Izawa, Tetsuya
   Imaizumi, Kazuhiko
   Taniguchi, Naoyuki
   Ohno, Hideki
   Kizaki, Takako
TI A Circadian Clock Gene, Rev-erbα, Modulates the Inflammatory Function of
   Macrophages through the Negative Regulation of Ccl2 Expression
SO JOURNAL OF IMMUNOLOGY
LA English
DT Article
ID NF-KAPPA-B; NUCLEAR RECEPTORS; RHEUMATOID-ARTHRITIS; RESPONSE ELEMENT;
   IMMUNE-SYSTEM; ROR-ALPHA; TRANSCRIPTION; CHEMOKINES; ATHEROSCLEROSIS;
   CYTOKINES
AB Disruption of the circadian rhythm is a contributory factor to clinical and pathophysiological conditions, including cancer, the metabolic syndrome, and inflammation. Chronic and systemic inflammation are a potential trigger of type 2 diabetes and cardiovascular disease and are caused by the infiltration of large numbers of inflammatory macrophages into tissue. Although recent studies identified the circadian clock gene Rev-erb alpha, a member of the orphan nuclear receptors, as a key mediator between clockwork and inflammation, the molecular mechanism remains unknown. In this study, we demonstrate that Rev-erb alpha modulates the inflammatory function of macrophages through the direct regulation of Ccl2 expression. Clinical conditions associated with chronic and systemic inflammation, such as aging or obesity, dampened Rev-erb alpha gene expression in peritoneal macrophages from C57BL/6J mice. Rev-erb alpha agonists or overexpression of Rev-erb alpha in the murine macrophage cell line RAW264 suppressed the induction of Ccl2 following an LPS endotoxin challenge. We discovered that Rev-erb alpha represses Ccl2 expression directly through a Rev-erb alpha-binding motif in the Ccl2 promoter region. Rev-erb alpha also suppressed CCL2-activated signals, ERK and p38, which was recovered by the addition of exogenous CCL2. Further, Rev-erb alpha impaired cell adhesion and migration, which are inflammatory responses activated through the ERK- and p38-signaling pathways, respectively. Peritoneal macrophages from mice lacking Rev-erb alpha display increases in Ccl2 expression. These data suggest that Rev-erb alpha regulates the inflammatory infiltration of macrophages through the suppression of Ccl2 expression. Therefore, Rev-erb alpha may be a key link between aging-or obesity-associated impairment of clockwork and inflammation.
C1 [Sato, Shogo; Sakurai, Takuya; Ogasawara, Junetsu; Ohno, Hideki; Kizaki, Takako] Kyorin Univ, Sch Med, Dept Mol Predict Med & Sport Sci, Mitaka, Tokyo 1818611, Japan.
   [Takahashi, Motoko] Sapporo Med Univ, Sch Med, Dept Biochem, Sapporo, Hokkaido 0608556, Japan.
   [Izawa, Tetsuya] Doshisha Univ, Fac Hlth & Sport Sci, Kyotanabe, Kyoto 6100394, Japan.
   [Imaizumi, Kazuhiko] Waseda Univ, Fac Human Sci, Tokorozawa, Saitama 3591192, Japan.
   [Taniguchi, Naoyuki] RIKEN Global Res Cluster, Syst Glycobiol Res Grp, RIKEN Max Planck Joint Res Ctr, Wako, Saitama 3510198, Japan.
C3 Kyorin University; Sapporo Medical University; Doshisha University;
   Waseda University; RIKEN
RP Kizaki, T (corresponding author), Kyorin Univ, Sch Med, Dept Mol Predict Med & Sport Sci, 6-20-2 Shinkawa, Mitaka, Tokyo 1818611, Japan.
EM kizaki@ks.kyorin-u.ac.jp
RI Taniguchi, Naoyuki/I-4182-2014; Takahashi, Motoko/I-3154-2013
OI Taniguchi, Naoyuki/0000-0001-5889-5968; Sato, Shogo/0000-0002-2874-7072;
   Izawa, Tetsuya/0000-0001-5197-9085; Takahashi,
   Motoko/0000-0002-2112-6142
FU Japanese Ministry of Education, Culture Sports, Science and Technology;
   Nakatomi Foundation; Grants-in-Aid for Scientific Research [23590752,
   23700778, 26282186, 24500798, 25560340] Funding Source: KAKEN
FX This work was supported by the Japanese Ministry of Education, Culture
   Sports, Science and Technology (to T.K. and H.O.) and The Nakatomi
   Foundation (to S.S.).
CR Allen WE, 1998, J CELL BIOL, V141, P1147, DOI 10.1083/jcb.141.5.1147
   Ashida N, 2001, J BIOL CHEM, V276, P16555, DOI 10.1074/jbc.M009068200
   Bechtold DA, 2010, TRENDS PHARMACOL SCI, V31, P191, DOI 10.1016/j.tips.2010.01.002
   Boring L, 1998, NATURE, V394, P894, DOI 10.1038/29788
   Castanon-Cervantes O, 2010, J IMMUNOL, V185, P5796, DOI 10.4049/jimmunol.1001026
   Chauvet C, 2005, MOL ENDOCRINOL, V19, P2517, DOI 10.1210/me.2005-0153
   Cutolo M, 2012, CURR OPIN RHEUMATOL, V24, P312, DOI 10.1097/BOR.0b013e3283521c78
   FORMAN BM, 1994, MOL ENDOCRINOL, V8, P1253, DOI 10.1210/me.8.9.1253
   Freund A, 2010, TRENDS MOL MED, V16, P238, DOI 10.1016/j.molmed.2010.03.003
   Gerhardt CC, 2001, MOL CELL ENDOCRINOL, V175, P81, DOI 10.1016/S0303-7207(01)00394-X
   Gibbs JE, 2012, P NATL ACAD SCI USA, V109, P582, DOI 10.1073/pnas.1106750109
   Greene MW, 2012, CANCER LETT, V318, P115, DOI 10.1016/j.canlet.2012.01.001
   Gu L, 1998, MOL CELL, V2, P275, DOI 10.1016/S1097-2765(00)80139-2
   Guillaumond F, 2005, J BIOL RHYTHM, V20, P391, DOI 10.1177/0748730405277232
   HALBERG F, 1960, P SOC EXP BIOL MED, V103, P142
   HARDING HP, 1993, MOL CELL BIOL, V13, P3113, DOI 10.1128/MCB.13.5.3113
   Harding HP, 1997, MOL ENDOCRINOL, V11, P1737, DOI 10.1210/me.11.11.1737
   HARDING HP, 1995, MOL CELL BIOL, V15, P4791
   Hayashi M, 2007, BIOL PHARM BULL, V30, P621, DOI 10.1248/bpb.30.621
   Imeri L, 2009, NAT REV NEUROSCI, V10, P199, DOI 10.1038/nrn2576
   Journiac N, 2009, P NATL ACAD SCI USA, V106, P21365, DOI 10.1073/pnas.0911782106
   Keller M, 2009, P NATL ACAD SCI USA, V106, P21407, DOI 10.1073/pnas.0906361106
   Kizaki T, 2000, J LEUKOCYTE BIOL, V68, P21
   Kizaki T, 2002, P NATL ACAD SCI USA, V99, P9392, DOI 10.1073/pnas.142206299
   Kizaki T, 1996, ENDOCRINOLOGY, V137, P4260, DOI 10.1210/en.137.10.4260
   Kizaki T, 2011, BIOCHEM BIOPH RES CO, V413, P454, DOI 10.1016/j.bbrc.2011.08.117
   Libby P, 2000, J INTERN MED, V247, P349, DOI 10.1046/j.1365-2796.2000.00654.x
   Liu AC, 2008, PLOS GENET, V4, DOI 10.1371/journal.pgen.1000023
   Migita H, 2004, FEBS LETT, V561, P69, DOI 10.1016/S0014-5793(04)00118-8
   Narasimamurthy R, 2012, P NATL ACAD SCI USA, V109, P12662, DOI 10.1073/pnas.1209965109
   Nathan C, 2002, NATURE, V420, P846, DOI 10.1038/nature01320
   Olefsky JM, 2010, ANNU REV PHYSIOL, V72, P219, DOI 10.1146/annurev-physiol-021909-135846
   Osborn O, 2012, NAT MED, V18, P363, DOI 10.1038/nm.2627
   Perry MG, 2009, ANN RHEUM DIS, V68, P63, DOI 10.1136/ard.2007.086561
   Preitner N, 2002, CELL, V110, P251, DOI 10.1016/S0092-8674(02)00825-5
   Rajaratnam SM, 2001, LANCET, V358, P999, DOI 10.1016/S0140-6736(01)06108-6
   Raspé E, 2002, J LIPID RES, V43, P2172, DOI 10.1194/jlr.M200386-JLR200
   Reape TJ, 1999, ATHEROSCLEROSIS, V147, P213, DOI 10.1016/S0021-9150(99)00346-9
   Rot A, 2004, ANNU REV IMMUNOL, V22, P891, DOI 10.1146/annurev.immunol.22.012703.104543
   Sarkar D, 2006, CANCER LETT, V236, P13, DOI 10.1016/j.canlet.2005.04.009
   Scheiermann C, 2012, IMMUNITY, V37, P290, DOI 10.1016/j.immuni.2012.05.021
   Shirato K, 2009, PFLUG ARCH EUR J PHY, V459, P93, DOI 10.1007/s00424-009-0702-y
   Silver AC, 2012, IMMUNITY, V36, P251, DOI 10.1016/j.immuni.2011.12.017
   Ueda HR, 2002, NATURE, V418, P534, DOI 10.1038/nature00906
   Vu-Dac N, 1998, J BIOL CHEM, V273, P25713, DOI 10.1074/jbc.273.40.25713
   Wang J, 2006, J BIOL CHEM, V281, P33842, DOI 10.1074/jbc.M607873200
   Weisberg SP, 2006, J CLIN INVEST, V116, P115, DOI 10.1172/JCI24335
   Willyard C, 2008, NAT MED, V14, P477, DOI 10.1038/nm0508-477
   Yamasaki M, 2001, BIOCHEM J, V355, P751, DOI 10.1042/bj3550751
   Zhang G, 2013, NATURE, V497, P211, DOI 10.1038/nature12143
NR 50
TC 206
Z9 240
U1 1
U2 51
PU AMER ASSOC IMMUNOLOGISTS
PI BETHESDA
PA 9650 ROCKVILLE PIKE, BETHESDA, MD 20814 USA
SN 0022-1767
EI 1550-6606
J9 J IMMUNOL
JI J. Immunol.
PD JAN 1
PY 2014
VL 192
IS 1
BP 407
EP 417
DI 10.4049/jimmunol.1301982
PG 11
WC Immunology
WE Science Citation Index Expanded (SCI-EXPANDED)
SC Immunology
GA 279HJ
UT WOS:000328950700042
PM 24307731
DA 2026-02-13
ER

PT J
AU Huang, ES
   Liu, JY
   Lipska, KJ
   Grant, RW
   Laiteerapong, N
   Moffet, HH
   Schumm, LP
   Karter, AJ
AF Huang, Elbert S.
   Liu, Jennifer Y.
   Lipska, Kasia J.
   Grant, Richard W.
   Laiteerapong, Neda
   Moffet, Howard H.
   Schumm, L. Philip
   Karter, Andrew J.
TI Data-driven classification of health status of older adults with
   diabetes: The diabetes and aging study
SO JOURNAL OF THE AMERICAN GERIATRICS SOCIETY
LA English
DT Article
DE aging; comorbidity; complications; diabetes; latent class analysis
ID CARDIOVASCULAR OUTCOMES; GLYCEMIC CONTROL; GLUCOSE CONTROL; TYPE-2;
   COMPLICATIONS; MORTALITY; MELLITUS; FRAILTY
AB Background: We set out to identify empirically-derived health status classes of older adults with diabetes based on clusters of comorbid conditions which are associated with future complications.Methods: We conducted a cohort study among 105,786 older (& GE;65 years of age) adults with type 2 diabetes enrolled in an integrated healthcare delivery system. We used latent class analysis of 19 baseline comorbidities to derive health status classes and then compared incident complication rates (events per 100 person-years) by health status class during 5 years of follow-up. Complications included infections, hyperglycemic events, hypoglycemic events, microvascular events, cardiovascular events, and all-cause mortality.Results: Three health status classes were identified: Class 1 (58% of the cohort) had the lowest prevalence of most baseline comorbidities, Class 2 (22%) had the highest prevalence of obesity, arthritis, and depression, and Class 3 (20%) had the highest prevalence of cardiovascular conditions. The risk for incident complications was highest for Class 3, intermediate for Class 2 and lowest for Class 1. For example, the age, sex and race-adjusted rates for cardiovascular events (per 100 person-years) for Class 3, Class 2 and Class 1 were 6.5, 2.3, and 1.6, respectively; 2.1, 1.2, 0.7 for hypoglycemia; and 8.0, 3.8, and 2.3 for mortality.Conclusions: Three health status classes of older adults with diabetes were identified based on prevalent comorbidities and were associated with marked differences in risk of complications. These health status classes can inform population health management and guide the individualization of diabetes care.
C1 [Huang, Elbert S.; Laiteerapong, Neda] Univ Chicago, Dept Med, Sect Gen Internal Med, Chicago, IL 60637 USA.
   [Liu, Jennifer Y.; Grant, Richard W.; Moffet, Howard H.; Karter, Andrew J.] Kaiser Permanente Northern Calif, Div Res, Oakland, CA USA.
   [Lipska, Kasia J.] Yale Sch Med, Sect Endocrinol, New Haven, CT USA.
   [Schumm, L. Philip] Univ Chicago, Biostat Lab, Chicago, IL 60637 USA.
C3 University of Chicago; Kaiser Permanente; Yale University; University of
   Chicago
RP Huang, ES (corresponding author), Univ Chicago, Dept Med, Sect Gen Internal Med, Chicago, IL 60637 USA.; Huang, ES (corresponding author), Univ Chicago, Ctr Chron Dis Res & Policy, Dept Med, Sect Gen Internal Med, 5841South Maryland Ave,MC 2007, Chicago, IL 60637 USA.
EM ehuang@medicine.bsd.uchicago.edu
RI ; Laiteerapong, Neda/AAO-2596-2020
OI Huang, Elbert/0000-0002-4628-2061; 
FU National Institute of Diabetes and Digestive and Kidney Diseases [P30
   DK092924, P30 DK092949]; National Institute on Aging [K24AG069080, R01
   AG063391]; National Institute of Diabetes and Digestive and Kidney
   Diseases [P30DK092949, P30DK092924] Funding Source: NIH RePORTER;
   National Institute on Aging [R01AG063391, R01AG060756, K24AG069080]
   Funding Source: NIH RePORTER
FX National Institute of Diabetes and Digestive and Kidney Diseases,
   Grant/Award Numbers: P30 DK092924, P30 DK092949; National Institute on
   Aging, Grant/Award Numbers: K24AG069080, R01 AG063391
CR Amer Diabet Assoc, 2021, DIABETES CARE, V44, pS111, DOI 10.2337/dc21-S009
   Bartholomew D, 2011, WILEY SER PROBAB ST, P1, DOI 10.1002/9781119970583
   Blaum CS, 2010, MED CARE, V48, P327, DOI 10.1097/MLR.0b013e3181ca4035
   Brown SES, 2008, J AM GERIATR SOC, V56, P1183, DOI 10.1111/j.1532-5415.2008.01757.x
   Cox D.R., 1984, Analysis of survival data
   Duckworth W, 2009, NEW ENGL J MED, V360, P129, DOI 10.1056/NEJMoa0808431
   Fang ZY, 2004, ENDOCR REV, V25, P543, DOI 10.1210/er.2003-0012
   Fülöp T, 2016, REV INVEST CLIN, V68, P84
   Gerstein HC, 2008, NEW ENGL J MED, V358, P2545, DOI 10.1056/NEJMoa0802743
   Huang ES, 2008, ANN INTERN MED, V149, P11, DOI 10.7326/0003-4819-149-1-200807010-00005
   Huang ES, 2009, DIABETES CARE, V32, P2225, DOI 10.2337/dc09-0459
   Iribarren C, 2001, CIRCULATION, V103, P2668
   Karter AJ, 2002, JAMA-J AM MED ASSOC, V287, P2519, DOI 10.1001/jama.287.19.2519
   Karter AJ, 2004, MED CARE, V42, P110, DOI 10.1097/01.mlr.0000109023.64650.73
   Karter AJ, 2013, DIABETES CARE, V36, P574, DOI 10.2337/dc12-0722
   Kirkman MS, 2012, DIABETES CARE, V35, P2650, DOI 10.2337/dc12-1801
   Klompas M, 2013, DIABETES CARE, V36, P914, DOI 10.2337/dc12-0964
   Laiteerapong N., 2017, DIABETES AM, V1468
   Laiteerapong N, 2012, PREV CHRONIC DIS, V9, DOI 10.5888/pcd9.110287
   Lee SJ, 2013, JAMA-J AM MED ASSOC, V310, P2609, DOI 10.1001/jama.2013.282612
   LeRoith D, 2019, J CLIN ENDOCR METAB, V104, P1520, DOI 10.1210/jc.2019-00198
   Leung V, 2021, J GERONTOL A-BIOL, V76, P2071, DOI 10.1093/gerona/glab141
   Marso SP, 2016, NEW ENGL J MED, V375, P311, DOI [10.1056/NEJMoa1603827, 10.1056/NEJMc1615712]
   medpac, DAT BOOK HLTH CAR SP
   Newman S.C., 2001, WILEY S PRO STAT BIO
   Patel A, 2008, NEW ENGL J MED, V358, P2560, DOI 10.1056/NEJMoa0802987
   Pilla SJ, 2019, CURR DIABETES REP, V19, DOI 10.1007/s11892-019-1172-z
   Rejeski WJ, 2012, NEW ENGL J MED, V366, P1209, DOI 10.1056/NEJMoa1110294
   Reusch JEB, 2013, REV ENDOCR METAB DIS, V14, P77, DOI 10.1007/s11154-012-9234-4
   Schroeder EB, 2018, PHARMACOEPIDEM DR S, V27, P1053, DOI 10.1002/pds.4377
   Segal JB, 2017, MED CARE, V55, P716, DOI 10.1097/MLR.0000000000000729
   Selistre LD, 2019, JAMA INTERN MED, V179, P796, DOI 10.1001/jamainternmed.2019.0223
   Turner RC, 1998, LANCET, V352, P837, DOI 10.1016/s0140-6736(98)07019-6
   Uno H, 2011, STAT MED, V30, P1105, DOI 10.1002/sim.4154
   Wing R, 2013, NEW ENGL J MED, V369, P145, DOI 10.1056/NEJMoa1212914
   Zheng SL, 2018, JAMA-J AM MED ASSOC, V319, P1580, DOI 10.1001/jama.2018.3024
   Zinman B, 2016, NEW ENGL J MED, V374, P1094, DOI 10.1056/NEJMc1600827
NR 37
TC 8
Z9 9
U1 1
U2 22
PU WILEY
PI HOBOKEN
PA 111 RIVER ST, HOBOKEN 07030-5774, NJ USA
SN 0002-8614
EI 1532-5415
J9 J AM GERIATR SOC
JI J. Am. Geriatr. Soc.
PD JUL
PY 2023
VL 71
IS 7
BP 2120
EP 2130
DI 10.1111/jgs.18310
EA MAR 2023
PG 11
WC Geriatrics & Gerontology; Gerontology
WE Science Citation Index Expanded (SCI-EXPANDED); Social Science Citation Index (SSCI)
SC Geriatrics & Gerontology
GA M6MN0
UT WOS:000946080700001
PM 36883732
OA Green Submitted, hybrid
DA 2026-02-13
ER

PT J
AU Nieman, DC
AF Nieman, David C.
TI Coronavirus disease-2019: A tocsin to our aging, unfit, corpulent, and
   immunodeficient society
SO JOURNAL OF SPORT AND HEALTH SCIENCE
LA English
DT Review
DE COVID-19; Exercise; Immunology; Infection; Obesity
ID IMMUNE-RESPONSE; INCREASES SUSCEPTIBILITY; PHYSICAL-ACTIVITY; EXERCISE
   STRESS; LIFE-STYLE; INFLUENZA; OBESITY; INFECTION; DEATH; PATHOGENESIS
AB Acute and chronic respiratory illnesses cause widespread morbidity and mortality, and this class of illness now includes the novel coronavirus severe acute respiratory syndrome that is causing coronavirus disease-2019 (COVID-19). The world is experiencing a major demographic shift toward an older, obese, and physically inactive populace. Risk factor assessments based on pandemic data indicate that those at higher risk for severe illness from COVID-19 include older males, and people of all ages with obesity and related comorbidities such as hypertension and type 2 diabetes. Aging in and of itself leads to negative changes in innate and adaptive immunity, a process termed immunosenescence. Obesity causes systemic inflammation and adversely impacts immune function and host defense in a way that patterns immunosenescence. Two primary prevention strategies to reduce the risk for COVID-19 at both the community and individual levels include mitigation activities and the adoption of lifestyle practices consistent with good immune health. Animal and human studies support the idea that, in contrast to high exercise workloads, regular moderate-intensity physical activity improves immunosurveillance against pathogens and reduces morbidity and mortality from viral infection and respiratory illnesses including the common cold, pneumonia, and influenza. The odds are high that infectious disease pandemics spawned by novel pathogens will continue to inflict morbidity and mortality as the world's population becomes older and more obese. COVID-19 is indeed a wake-up call, a tocsin, to the world that primary prevention countermeasures focused on health behaviors and hygiene demand our full attention and support.
C1 [Nieman, David C.] Appalachian State Univ, Dept Biol, Coll Arts & Sci, North Carolina Res Campus, Kannapolis, NC 28081 USA.
C3 University of North Carolina; Appalachian State University
RP Nieman, DC (corresponding author), Appalachian State Univ, Dept Biol, Coll Arts & Sci, North Carolina Res Campus, Kannapolis, NC 28081 USA.
EM niemandc@appstate.edu
RI Nieman, David/AAC-9739-2022
CR Adams GR, 2011, BRAIN BEHAV IMMUN, V25, P658, DOI 10.1016/j.bbi.2011.01.002
   Afshin A, 2017, NEW ENGL J MED, V377, P13, DOI [10.1056/NEJMoa1614362, 10.1016/j.chemosphere.2024.142151]
   Agha NH, 2020, FASEB J, V34, P2869, DOI 10.1096/fj.201902327R
   [Anonymous], 2020, JAMA J AM MED ASSOC, DOI DOI 10.1001/JAMA.2020.3786
   Arentz M, 2020, JAMA-J AM MED ASSOC, V323, P1612, DOI [10.1016/j.jemermed.2020.04.002, 10.1001/jama.2020.4326]
   Baetjer AM, 1932, PHYSIOL REV, V12, P0453, DOI 10.1152/physrev.1932.12.3.453
   Baik I, 2000, ARCH INTERN MED, V160, P3082, DOI 10.1001/archinte.160.20.3082
   BARON RC, 1982, JAMA-J AM MED ASSOC, V248, P1724, DOI 10.1001/jama.248.14.1724
   Bigley AB, 2014, BRAIN BEHAV IMMUN, V39, P160, DOI 10.1016/j.bbi.2013.10.030
   Campbell JP, 2009, BRAIN BEHAV IMMUN, V23, P767, DOI 10.1016/j.bbi.2009.02.011
   Carter SJ, 2020, OBESITY, V28, P1176, DOI 10.1002/oby.22838
   CDC COVID-19 Response Team, 2020, MMWR-MORBID MORTAL W, V69, P343, DOI [10.15585/mmwr.mm6912e2, 10.15585/mmwr.mm6915e4]
   Ceddia MA, 1999, J APPL PHYSIOL, V87, P2253, DOI 10.1152/jappl.1999.87.6.2253
   Ceddia MA, 2000, J APPL PHYSIOL, V88, P804, DOI 10.1152/jappl.2000.88.2.804
   CHAO CC, 1992, CLIN IMMUNOL IMMUNOP, V62, P220, DOI 10.1016/0090-1229(92)90075-Y
   Charland KM, 2013, INFLUENZA OTHER RESP, V7, P718, DOI 10.1111/irv.12019
   Chen WH, 2020, CURR TROP MED REP, V7, P61, DOI 10.1007/s40475-020-00201-6
   Davis JM, 2008, AM J PHYSIOL-REG I, V295, pR505, DOI 10.1152/ajpregu.90319.2008
   Davis JM, 1997, J APPL PHYSIOL, V83, P1461, DOI 10.1152/jappl.1997.83.5.1461
   de Araújo AL, 2015, AGE, V37, DOI 10.1007/s11357-015-9843-4
   DRORY Y, 1991, MED SCI SPORT EXER, V23, P147
   Drosten C, 2003, NEW ENGL J MED, V348, P1967, DOI 10.1056/NEJMoa030747
   Duggal NA, 2019, NAT REV IMMUNOL, V19, P563, DOI 10.1038/s41577-019-0177-9
   Duggal NA, 2018, AGING CELL, V17, DOI 10.1111/acel.12750
   Durigon TS, 2018, J INNATE IMMUN, V10, P279, DOI 10.1159/000488953
   Folsom RW, 2001, EQUINE VET J, V33, P664, DOI 10.2746/042516401776249417
   Forum of International Respiratory Societies, GLOB IMP RESP DIS
   Frellstedt L, 2014, AM J RESP CELL MOL, V51, P135, DOI 10.1165/rcmb.2013-0341OC
   Fung SY, 2020, EMERG MICROBES INFEC, V9, P558, DOI 10.1080/22221751.2020.1736644
   Garg S, 2020, MMWR-MORBID MORTAL W, V69, P458, DOI 10.15585/mmwr.mm6915e3
   Green WD, 2017, ANN AM THORAC SOC, V14, pS406, DOI 10.1513/AnnalsATS.201706-447AW
   Gupta P, 2018, BRAIN BEHAV IMMUN, V71, P81, DOI 10.1016/j.bbi.2018.04.007
   Hainer V, 2015, PHYSIOL RES, V64, pS105, DOI 10.33549/physiolres.933130
   Hamer M, 2019, PREV MED, V123, P65, DOI 10.1016/j.ypmed.2019.03.002
   Honce R, 2020, MBIO, V11, DOI 10.1128/mBio.03341-19
   Honce R, 2019, FRONT IMMUNOL, V10, DOI 10.3389/fimmu.2019.01071
   HORSTMANN DM, 1950, JAMA-J AM MED ASSOC, V142, P236, DOI 10.1001/jama.1950.02910220016004
   Huttunen R, 2013, J HOSP INFECT, V85, P8, DOI 10.1016/j.jhin.2013.06.012
   ILBACK NG, 1984, INFECT IMMUN, V45, P498
   Inoue Y, 2007, J EPIDEMIOL, V17, P194, DOI 10.2188/jea.17.194
   James SL, 2018, LANCET, V392, P1789, DOI [10.1016/s0140-6736(18)32335-3, 10.1016/S0140-6736(18)32335-3]
   Jordan RE, 2020, BMJ-BRIT MED J, V368, DOI 10.1136/bmj.m1198
   Kelly T, 2008, INT J OBESITY, V32, P1431, DOI 10.1038/ijo.2008.102
   Kohut ML, 2009, J INFECT DIS, V200, P1434, DOI 10.1086/606014
   Kohut ML, 2001, J APPL PHYSIOL, V90, P678, DOI 10.1152/jappl.2001.90.2.678
   Kohut ML, 2004, VACCINE, V22, P2298, DOI 10.1016/j.vaccine.2003.11.023
   Kohut ML, 2002, J GERONTOL A-BIOL, V57, pM557, DOI 10.1093/gerona/57.9.M557
   KRIKLER DM, 1966, LANCET, V2, P1046
   Lavin KM, 2020, J APPL PHYSIOL, V128, P87, DOI 10.1152/japplphysiol.00495.2019
   Ledo A, 2020, BRAIN BEHAV IMMUN, V83, P135, DOI 10.1016/j.bbi.2019.09.024
   LEVINSON SO, 1945, AM J HYG, V42, P204, DOI 10.1093/oxfordjournals.aje.a119037
   Li Q, 2020, NEW ENGL J MED, V382, P1199, DOI 10.1056/NEJMoa2001316
   Liao XH, 2015, PLOS ONE, V10, DOI 10.1371/journal.pone.0138684
   Lighter J, 2020, CLIN INFECT DIS, V71, P896, DOI 10.1093/cid/ciaa415
   Luzi L, 2020, ACTA DIABETOL, V57, P759, DOI 10.1007/s00592-020-01522-8
   Maier HE, 2018, J INFECT DIS, V218, P1378, DOI 10.1093/infdis/jiy370
   McElhaney JE, 2011, AGEING RES REV, V10, P379, DOI 10.1016/j.arr.2010.10.008
   Milner JJ, 2012, P NUTR SOC, V71, P298, DOI 10.1017/S0029665112000158
   Monto AS, 2020, J INFECT DIS, V222, P9, DOI 10.1093/infdis/jiaa161
   Monto AS, 2014, J INFECT DIS, V210, P1792, DOI 10.1093/infdis/jiu327
   Morgan OW, 2010, PLOS ONE, V5, DOI 10.1371/journal.pone.0009694
   Muniz MGR, 2018, BIOMED RES INT, V2018, DOI 10.1155/2018/3412732
   Murphy EA, 2008, BRAIN BEHAV IMMUN, V22, P1152, DOI 10.1016/j.bbi.2008.06.004
   Murphy EA, 2008, AM J PHYSIOL-REG I, V294, pR1593, DOI 10.1152/ajpregu.00562.2007
   Murphy EA, 2004, AM J PHYSIOL-REG I, V287, pR1354, DOI 10.1152/ajpregu.00274.2004
   Neuman MI, 2010, AM J MED, V123, DOI 10.1016/j.amjmed.2009.07.028
   Nieman DC, 2020, J SPORT HEALTH SCI, V9, P432, DOI 10.1016/j.jshs.2019.12.003
   Nieman DC, 2020, PROTEOMES, V8, DOI 10.3390/proteomes8010004
   Nieman DC, 2019, J SPORT HEALTH SCI, V8, P201, DOI 10.1016/j.jshs.2018.09.009
   Nieman DC, 2019, ANNU REV FOOD SCI T, V10, P341, DOI 10.1146/annurev-food-032818-121316
   Nieman DC, 2011, BRIT J SPORT MED, V45, P987, DOI 10.1136/bjsm.2010.077875
   Nieman DC, 2005, MED SCI SPORT EXER, V37, P57, DOI 10.1249/01.MSS.0000149808.38194.21
   NIEMAN DC, 1993, MED SCI SPORT EXER, V25, P823, DOI 10.1249/00005768-199307000-00011
   NIEMAN DC, 1994, MED SCI SPORT EXER, V26, P172, DOI 10.1249/00005768-199402000-00007
   Nieman DC, 1997, J APPL PHYSIOL, V82, P1385, DOI 10.1152/jappl.1997.82.5.1385
   Olivo CR, 2014, J APPL PHYSIOL, V117, P998, DOI 10.1152/japplphysiol.00290.2014
   Parker S., 1996, Sport Med. Train. Rehab, V6, P269, DOI DOI 10.1080/15438629609512057
   Paulsen J, 2017, INT J EPIDEMIOL, V46, P1573, DOI 10.1093/ije/dyx091
   Pedersen BK, 2000, PHYSIOL REV, V80, P1055, DOI 10.1152/physrev.2000.80.3.1055
   Peeri N C., Int J Epidemiol
   PHILLIPS M, 1986, JAMA-J AM MED ASSOC, V256, P2696, DOI 10.1001/jama.256.19.2696
   REYES MP, 1976, P SOC EXP BIOL MED, V151, P333
   Richardson Safiya, 2020, JAMA, Journal of the American Medical Association, V323, P2052, DOI 10.1001/jama.2020.6775
   Rigonato-Oliveira NC, 2018, EXERC IMMUNOL REV, V24, P48
   ROBERTS JA, 1986, SPORTS MED, V3, P296, DOI 10.2165/00007256-198603040-00006
   ROBERTS JA, 1985, BRIT MED J, V290, P357, DOI 10.1136/bmj.290.6465.357
   Sanchez JL, 2015, CLIN MICROBIOL REV, V28, P743, DOI 10.1128/CMR.00039-14
   Sellami M, 2018, FRONT IMMUNOL, V9, DOI 10.3389/fimmu.2018.02187
   Shanely RA, 2013, SCAND J MED SCI SPOR, V23, P215, DOI 10.1111/j.1600-0838.2011.01373.x
   Sharp J C, 1989, Br J Sports Med, V23, P47
   Shi Y, 2020, FRONT IMMUNOL, V11, DOI 10.3389/fimmu.2020.00409
   Shi Y, 2019, FRONT PHYSIOL, V10, DOI 10.3389/fphys.2019.00709
   Simonnet A, 2020, OBESITY, V28, P1195, DOI 10.1002/oby.22831
   Simpson RJ, 2020, EXERC IMMUNOL REV, V26, P8
   Simpson RJ, 2017, EXERC SPORT SCI REV, V45, P163, DOI 10.1249/JES.0000000000000114
   Simpson RJ, 2012, AGEING RES REV, V11, P404, DOI 10.1016/j.arr.2012.03.003
   Song Y, 2020, INT J ENV RES PUB HE, V17, DOI 10.3390/ijerph17082655
   Sun Y, 2016, INFECT DIS LOND, V48, p813e22, DOI 10.1080/ 23744235.2016.1201721
   Thomas LA, 2005, BRAIN BEHAV IMMUN, V19, P377, DOI 10.1016/j.bbi.2005.04.002
   Turner JE, 2016, PHYSIOL BEHAV, V164, P376, DOI 10.1016/j.physbeh.2016.06.023
   U.S. Department of Health and Human Services, PHYS ACT GUID AM, V2nd
   Ukawa S, 2019, J EPIDEMIOL, V29, P233, DOI 10.2188/jea.JE20170341
   Upadhyay J, 2018, MED CLIN N AM, V102, P13, DOI 10.1016/j.mcna.2017.08.004
   van Beek AA, 2019, TRENDS IMMUNOL, V40, P113, DOI 10.1016/j.it.2018.12.007
   Van Kerkhove MD, 2011, PLOS MED, V8, DOI 10.1371/journal.pmed.1001053
   Wang HE, 2014, PREV MED, V65, P58, DOI 10.1016/j.ypmed.2014.04.017
   Ward ZJ, 2019, NEW ENGL J MED, V381, P2440, DOI 10.1056/NEJMsa1909301
   Warren KJ, 2015, PLOS ONE, V10, DOI 10.1371/journal.pone.0129713
   Wedell-Neergaard AS, 2018, PLOS ONE, V13, DOI 10.1371/journal.pone.0194991
   WEINSTEIN L, 1973, NEW ENGL J MED, V288, P370, DOI 10.1056/NEJM197302152880714
   Williams PT, 2014, MED SCI SPORT EXER, V46, P711, DOI 10.1249/MSS.0000000000000142
   Williams PT, 2013, PLOS ONE, V8, DOI 10.1371/journal.pone.0079344
   Wong C., 2014, HONG KONG MED J
   Wong CM, 2008, PLOS ONE, V3, DOI 10.1371/journal.pone.0002108
   Woods JA, 1997, INT J SPORTS MED, V18, P483
   Wu CM, 2020, JAMA INTERN MED, V180, P934, DOI [10.1016/j.jemermed.2020.04.007, 10.1001/jamainternmed.2020.0994]
   Wu SS, 2016, PLOS ONE, V11, DOI 10.1371/journal.pone.0148448
   Wu ZY, 2020, JAMA-J AM MED ASSOC, V323, P1239, DOI 10.1001/jama.2020.2648
   Ye Q, 2020, J INFECTION, V80, P607, DOI 10.1016/j.jinf.2020.03.037
   Zaki AM, 2012, NEW ENGL J MED, V367, P1814, DOI 10.1056/NEJMoa1211721
   Zheng J, 2020, INT J BIOL SCI, V16, P1678, DOI 10.7150/ijbs.45053
   Zhou F, 2020, LANCET, V395, P1054, DOI 10.1016/S0140-6736(20)30566-3
   Zhu N, 2020, NEW ENGL J MED, V382, P727, DOI [10.1172/JCI89857, 10.1056/NEJMoa2001017]
NR 123
TC 88
Z9 107
U1 1
U2 24
PU SHANGHAI UNIV SPORT
PI SHANGHAI
PA EDITORIAL BOARD, 650 QINGYUANHUAN RD, SHANGHAI, 200438, PEOPLES R CHINA
SN 2095-2546
EI 2213-2961
J9 J SPORT HEALTH SCI
JI J. Sport Health Sci.
PD JUL
PY 2020
VL 9
IS 4
BP 293
EP 301
DI 10.1016/j.jshs.2020.05.001
PG 9
WC Hospitality, Leisure, Sport & Tourism; Sport Sciences
WE Science Citation Index Expanded (SCI-EXPANDED); Social Science Citation Index (SSCI)
SC Social Sciences - Other Topics; Sport Sciences
GA MY3BC
UT WOS:000558293700002
PM 32389882
OA Green Submitted, gold
DA 2026-02-13
ER

PT J
AU Marseglia, A
   Aslan, AKD
   Fratiglioni, L
   Santoni, G
   Pedersen, NL
   Xu, WL
AF Marseglia, Anna
   Aslan, Anna K. Dahl
   Fratiglioni, Laura
   Santoni, Giola
   Pedersen, Nancy L.
   Xu, Weili
TI Cognitive Trajectories of Older Adults With Prediabetes and Diabetes: A
   Population-Based Cohort Study
SO JOURNALS OF GERONTOLOGY SERIES A-BIOLOGICAL SCIENCES AND MEDICAL
   SCIENCES
LA English
DT Article
DE Type 2 diabetes; Cognitive aging; Longitudinal study; Hyperglycemia
ID ALZHEIMERS-DISEASE; PROCESSING SPEED; RISK-FACTORS; DECLINE; ABILITIES;
   GLUCOSE; DEMENTIA; MELLITUS; MIDLIFE; IMPACT
AB Diabetes has been linked to dementia risk; however, the cognitive trajectories in older adults with diabetes remain unclear. We aimed to investigate the effect of prediabetes and diabetes on cognitive trajectories among cognitively intact older adults in a long-term follow-up study.
   Within the Swedish Adoption/Twin Study of Aging, 793 cognitively intact older adults aged >= y50 were identified at baseline and followed for up to 23 years. Based on standardized scores from 11 cognitive tests, administered at baseline and up to seven follow-ups, four cognitive domains (verbal abilities, spatial/fluid, memory, perceptual speed) were identified by principal-component analysis. Prediabetes was defined according to blood glucose levels in diabetes-free participants. Diabetes was ascertained based on self-report, hypoglycemic medication use and blood glucose levels. Data were analyzed with linear mixed-effect models adjusting for potential confounders.
   At baseline, 68 participants (8.6%) had prediabetes and 45 (5.7%) had diabetes. Compared to diabetes-free individuals, people with diabetes had a steeper decline over time in perceptual speed and verbal abilities. The annual declines in these domains were greater than the annual decline in memory. Prediabetes was associated with lower performance in memory in middle-age, but also associated with a less steep memory decline over the follow-up.
   Diabetes is associated with a faster decline in perceptual speed and verbal abilities, while prediabetes is associated with lower memory performance in middle-age. However, the detrimental effects of hyperglycemia seem to not affect memory over time.
C1 [Marseglia, Anna; Fratiglioni, Laura; Santoni, Giola; Xu, Weili] Karolinska Inst, Dept Neurobiol Care Sci & Soc, Aging Res Ctr, Stockholm, Sweden.
   [Marseglia, Anna; Fratiglioni, Laura; Santoni, Giola; Xu, Weili] Stockholm Univ, Stockholm, Sweden.
   [Aslan, Anna K. Dahl] Jonkoping Univ, Sch Hlth & Welf, Inst Gerontol, Jonkoping, Sweden.
   [Aslan, Anna K. Dahl; Pedersen, Nancy L.] Karolinska Inst, Dept Med Epidemiol & Biostat, Stockholm, Sweden.
   [Fratiglioni, Laura] Stockholm Gerontol Res Ctr, Stockholm, Sweden.
   [Pedersen, Nancy L.] Univ Southern Calif, Dept Psychol, Los Angeles, CA 90089 USA.
   [Xu, Weili] Tianjin Med Univ, Sch Publ Hlth, Dept Epidemiol & Biostat, Tianjin, Peoples R China.
C3 Karolinska Institutet; Stockholm University; Jonkoping University;
   Karolinska Institutet; Karolinska Institutet; Stockholm Gerontol
   Research Center; University of Southern California; Tianjin Medical
   University
RP Marseglia, A (corresponding author), Karolinska Inst, Aging Res Ctr, Gavlegatan 16, S-11330 Stockholm, Sweden.
EM anna.marseglia@ki.se
RI Pedersen, Nancy/ADM-3900-2022; Marseglia, Anna/AAG-2358-2019; Xu,
   Weili/AAB-6530-2020; Aslan, Anna/P-3773-2019
OI Pedersen, Nancy/0000-0001-8057-3543; Santoni, Giola/0000-0002-9094-5037;
   
FU MacArthur Foundation Research Network on Successful Aging; European
   Union's Horizon research and innovation programme [667375]; Sigurd och
   Elsa Goljes Minne Stiftelsen; National Institutes of Health [AG04563,
   AG10175]; Swedish Research Council [825-2007-7460, 825-2009-6141,
   521-2013-8689]; Demensfonden; Swedish Research Council for Health,
   Working Life and Welfare [2013-2292]; Gun och Bertil Stohnes Stiftelsen;
   Nationella forskarskolan om aldrande och halsa (SWEAH); Gamla
   Tjanarinnor Stiftelsen; Konung Gustaf V:s och Drottning Victorias
   Frimurarestiftelse; Swedish Council for Working Life and Social Research
   [97:0147:1B, FAS 2009-0795]
FX The Swedish Adoption/Twin Study of Aging was supported by grants from
   the National Institutes of Health (AG04563, AG10175), the MacArthur
   Foundation Research Network on Successful Aging, the Swedish Council for
   Working Life and Social Research (97:0147:1B, FAS 2009-0795), and the
   Swedish Research Council (825-2007-7460, 825-2009-6141). This work was
   further supported by the Swedish Research Council for Health, Working
   Life and Welfare (2013-2292), the Swedish Research Council
   (521-2013-8689). This study also received grants from the Nationella
   forskarskolan om aldrande och halsa (SWEAH), Gun och Bertil Stohnes
   Stiftelsen, Sigurd och Elsa Goljes Minne Stiftelsen, and Gamla
   Tjanarinnor Stiftelsen for the purpose of travel to international
   conferences. This project is also part of CoSTREAM (www.costream.eu) and
   received funding from the European Union's Horizon 2020 research and
   innovation programme under the grant agreement (No 667375). W.X. was
   also supported by Demensfonden and Konung Gustaf V:s och Drottning
   Victorias Frimurarestiftelse.
CR Abner EL, 2016, ALZHEIMERS DEMENT, V12, P882, DOI 10.1016/j.jalz.2015.12.006
   Amer Diabet Assoc, 2010, DIABETES CARE, V33, pS11, DOI [10.2337/dc10-S011, 10.2337/dc13-S011, 10.2337/dc11-S011]
   [Anonymous], 2015, The Global Impact of Dementia: An analysis of prevalence, incidence, cost and trends
   [Anonymous], 2015, IDF Diabetes Atlas, V7
   [Anonymous], DIABETES CARE S1
   [Anonymous], 2012, NEUROPSYCHOLOGICAL A
   Biessels GJ, 2014, DIABETES, V63, P2244, DOI 10.2337/db14-0348
   Biessels GJ, 2014, LANCET DIABETES ENDO, V2, P246, DOI 10.1016/S2213-8587(13)70088-3
   Bokenberger K, 2014, HEALTH PSYCHOL, V33, P1593, DOI 10.1037/hea0000028
   Chilelli NC, 2013, NUTR METAB CARDIOVAS, V23, P913, DOI 10.1016/j.numecd.2013.04.004
   Chobanian AV, 2003, HYPERTENSION, V42, P1206, DOI 10.1161/01.HYP.0000107251.49515.c2
   Dahl AK, 2013, INT J OBESITY, V37, P296, DOI 10.1038/ijo.2012.37
   Davies G, 2014, MOL PSYCHIATR, V19, P76, DOI 10.1038/mp.2012.159
   Dubois B, 2007, LANCET NEUROL, V6, P734, DOI 10.1016/S1474-4422(07)70178-3
   Finkel D, 2004, AGING NEUROPSYCHOL C, V11, P325, DOI 10.1080/13825580490511152
   Finkel D, 2003, DEV PSYCHOL, V39, P535, DOI 10.1037/0012-1649.39.3.535
   Finkel D, 2007, J GERONTOL B-PSYCHOL, V62, pP286, DOI 10.1093/geronb/62.5.P286
   Finkel D, 2007, PSYCHOL AGING, V22, P558, DOI 10.1037/0882-7974.22.3.558
   Finkel D, 2011, PSYCHOL AGING, V26, P872, DOI 10.1037/a0023371
   Fontbonne A, 2001, DIABETES CARE, V24, P366, DOI 10.2337/diacare.24.2.366
   Gatz M, 1997, J GERONTOL A-BIOL, V52, pM117, DOI 10.1093/gerona/52A.2.M117
   Ghasemi R, 2013, MOL NEUROBIOL, V47, P1045, DOI 10.1007/s12035-013-8404-z
   González-Reyes RE, 2016, CURR PHARM DESIGN, V22, P812, DOI 10.2174/1381612822666151209152013
   Hassing LB, 2003, AGING NEUROPSYCHOL C, V10, P99, DOI 10.1076/anec.10.2.99.14458
   Kanaya AM, 2004, ARCH INTERN MED, V164, P1327, DOI 10.1001/archinte.164.12.1327
   Knopman DS, 2009, ALZHEIMERS DEMENT, V5, P207, DOI 10.1016/j.jalz.2009.01.027
   Köhler M, 2012, J AM GERIATR SOC, V60, P1286, DOI 10.1111/j.1532-5415.2012.04032.x
   Lichtenstein P, 2002, J INTERN MED, V252, P184, DOI 10.1046/j.1365-2796.2002.01032.x
   Maggi S, 2009, DEMENT GERIATR COGN, V27, P24, DOI 10.1159/000183842
   Marseglia A, 2016, J ALZHEIMERS DIS, V53, P1069, DOI 10.3233/JAD-160266
   Mayeda ER, 2014, NEUROEPIDEMIOLOGY, V43, P220, DOI 10.1159/000366506
   Okereke OI, 2008, J AM GERIATR SOC, V56, P1028, DOI 10.1111/j.1532-5415.2008.01686.x
   PEDERSEN NL, 1992, PSYCHOL SCI, V3, P346, DOI 10.1111/j.1467-9280.1992.tb00045.x
   Rawlings AM, 2014, ANN INTERN MED, V161, P785, DOI 10.7326/M14-0737
   Samaras K, 2014, AGE, V36, P977, DOI 10.1007/s11357-013-9613-0
   Sanz CM, 2013, DIABETES CARE, V36, P1512, DOI 10.2337/dc12-1017
   Spauwen PJJ, 2013, DIABETES CARE, V36, P1554, DOI 10.2337/dc12-0746
   Tuligenga RH, 2014, LANCET DIABETES ENDO, V2, P228, DOI 10.1016/S2213-8587(13)70192-X
   van den Berg E, 2006, DIABETOLOGIA, V49, P2015, DOI 10.1007/s00125-006-0333-1
   Xu WL, 2007, DIABETES, V56, P211, DOI 10.2337/db06-0879
   Yaffe K, 2004, NEUROLOGY, V63, P658, DOI 10.1212/01.WNL.0000134666.64593.BA
NR 41
TC 29
Z9 32
U1 1
U2 10
PU OXFORD UNIV PRESS INC
PI CARY
PA JOURNALS DEPT, 2001 EVANS RD, CARY, NC 27513 USA
SN 1079-5006
EI 1758-535X
J9 J GERONTOL A-BIOL
JI J. Gerontol. Ser. A-Biol. Sci. Med. Sci.
PD MAR
PY 2018
VL 73
IS 3
BP 400
EP 406
DI 10.1093/gerona/glx112
PG 7
WC Geriatrics & Gerontology; Gerontology
WE Science Citation Index Expanded (SCI-EXPANDED); Social Science Citation Index (SSCI)
SC Geriatrics & Gerontology
GA FY4XC
UT WOS:000426829500022
PM 28633303
OA Green Submitted, Bronze
DA 2026-02-13
ER

PT J
AU Cui, HL
   Hu, D
   Liu, YL
   Zhao, JJ
AF Cui, Hailong
   Hu, Die
   Liu, Yanling
   Zhao, Jiejie
TI Identifying Acss1, Mtfp1 and Oxct1 as key
   regulators and promising biomarkers of sarcopenia in various models
SO GENE
LA English
DT Article
DE Sarcopenia; Mitochondria; Bioinformatics; Transcriptome analysis; Cancer
   cachexia; Fasting; Diabetes mellitus
ID KETONE-BODY; METABOLISM; PROTEIN; GENE; PREVALENCE; FISSION; MTP18
AB Mitochondrial dysfunction plays a critical role in muscular homeostasis, but the molecular mechanism underlying mitochondrial dynamics and sarcopenia awaits to be uncovered. We all know that malnutrition, cachexia, and type 2 diabetes are significant contributors to the development of sarcopenia.Therefore, we analyzed a bioinformatic analysis on cathectic differentially expressed genes (cDEGs), fasted differentially genes (fDEGs) and mitochondria-related genes. The overlapping genes identified were then validated by RT-qPCR and Western blotting experiments in various sarcopenia mice models and used to predict aging-related muscle loss in humans. First, the correlation analysis and PPI network indicated 6 overlapping candidates (Bdh1, Gdap1, Acss1, Mtfp1, Idh2, Oxct1) may constitute a regulatory effect in mitochondrial dynamics and muscle wasting. Next, we successfully established fasted, Lewis lung carcinoma (LLC) and Diabetes Mellitus (DM) induced sarcopenia mice models and verified that Acss1, Mtfp1 and Oxct1 shared common and significant variation tendency in these sarcopenia mice models. Further-more, Pearson correlation analysis showed that Acss1 was negatively related to the weight of gastrocnemius while Mtfp1 and Oxct1 displayed a significantly positive correlation with gastrocnemius weight in sarcopenic mice model induced by LLC, fasting and DM. What's more, ROC analysis based on human aging-related datasets indicated Acss1, Mtfp1, Oxct1 had outstanding diagnostic capabilities for sarcopenia. In general, we identified three hub genes (Acss1, Mtfp1 and Oxct1) that are strongly associated with mitochondrial dysfunction in sarcopenia and may provide novel and reliable indicators for screening, diagnosis, and prognosis, as well as potential therapeutic targets for patients with sarcopenia.
C1 [Cui, Hailong; Hu, Die; Zhao, Jiejie] Fudan Univ, Zhongshan Hosp, Dept Endocrinol & Metab, Key Lab Metab & Mol Med,Minist Educ, Shanghai 200032, Peoples R China.
   [Zhao, Jiejie] Fudan Univ, Zhongshan Hosp, Shanghai Geriatr Med Ctr, Dept Endocrinol & Metab, Shanghai 200030, Peoples R China.
   [Cui, Hailong; Liu, Yanling] Zhengzhou Univ, Dept Endocrinol & Metab, Affiliated Hosp 1, Zhengzhou 450052, Peoples R China.
   [Cui, Hailong] Zhengzhou Univ, Acad Med Sci, Zhengzhou 450001, Peoples R China.
   [Liu, Yanling; Zhao, Jiejie] 180 Fenglin Rd, Shanghai, Peoples R China.
C3 Fudan University; Fudan University; Zhengzhou University; Zhengzhou
   University
RP Liu, YL; Zhao, JJ (corresponding author), 180 Fenglin Rd, Shanghai, Peoples R China.
EM lyl198611@163.com; zhao.jiejie@zs-hospital.sh.cn
OI cui, hailong/0009-0007-9678-926X
FU National Natural Science Founda-tion of China [82000802]; Shanghai
   Sailing Program [20YF1435800]
FX This research was funded by the National Natural Science Founda-tion of
   China (82000802) and Shanghai Sailing Program (20YF1435800) .
CR Abrigo J, 2019, CURR PROTEIN PEPT SC, V20, P536, DOI 10.2174/1389203720666190402100902
   Narasimhulu CA, 2021, J CACHEXIA SARCOPENI, V12, P403, DOI 10.1002/jcsm.12662
   Ashburner M, 2000, NAT GENET, V25, P25, DOI 10.1038/75556
   Bardou P, 2014, BMC BIOINFORMATICS, V15, DOI 10.1186/1471-2105-15-293
   Bellanti F, 2021, BIOLOGY-BASEL, V10, DOI 10.3390/biology10010031
   Bodine SC, 2014, AM J PHYSIOL-ENDOC M, V307, pE469, DOI 10.1152/ajpendo.00204.2014
   Cassano V, 2020, NUTRIENTS, V12, DOI 10.3390/nu12020382
   Chen LK, 2022, J CACHEXIA SARCOPENI, V13, P1653, DOI 10.1002/jcsm.12981
   Chen LK, 2020, J AM MED DIR ASSOC, V21, P300, DOI 10.1016/j.jamda.2019.12.012
   Cho MR, 2022, J KOREAN MED SCI, V37, DOI 10.3346/jkms.2022.37.e146
   Cohen S, 2015, NAT REV DRUG DISCOV, V14, P58, DOI 10.1038/nrd4467
   Cox PJ, 2016, CELL METAB, V24, P256, DOI 10.1016/j.cmet.2016.07.010
   Cruz-Jentoft AJ, 2019, LANCET, V393, P2636, DOI 10.1016/S0140-6736(19)31138-9
   Cruz-Jentoft AJ, 2019, AGE AGEING, V48, P16, DOI 10.1093/ageing/afy169
   Donnarumma E, 2022, NAT COMMUN, V13, DOI 10.1038/s41467-022-34316-3
   Evans M, 2017, J PHYSIOL-LONDON, V595, P2857, DOI 10.1113/JP273185
   Feng LY, 2022, J CLIN ENDOCR METAB, V107, P1470, DOI 10.1210/clinem/dgab884
   Ferri E, 2020, INT J MOL SCI, V21, DOI 10.3390/ijms21155236
   Franz M, 2018, NUCLEIC ACIDS RES, V46, pW60, DOI 10.1093/nar/gky311
   Fukao T, 2004, PROSTAG LEUKOTR ESS, V70, P243, DOI 10.1016/j.plefa.2003.11.001
   Gan ZJ, 2018, CELL RES, V28, P969, DOI 10.1038/s41422-018-0078-7
   Grabacka M, 2016, INT J MOL SCI, V17, DOI 10.3390/ijms17122093
   Hood DA, 2019, ANNU REV PHYSIOL, V81, P19, DOI 10.1146/annurev-physiol-020518-114310
   Huang DW, 2009, NAT PROTOC, V4, P44, DOI 10.1038/nprot.2008.211
   Huang H, 2021, SCI REP-UK, V11, DOI 10.1038/s41598-021-01302-6
   Hwee DT, 2014, AGING CELL, V13, P92, DOI 10.1111/acel.12150
   Iqbal S, 2015, FRONT BIOSCI-LANDMRK, V20, P157, DOI 10.2741/4303
   Izzo A, 2021, NUTRIENTS, V13, DOI 10.3390/nu13010183
   Jogiat UM, 2022, J CACHEXIA SARCOPENI, V13, P2630, DOI 10.1002/jcsm.13082
   Johal J, 2022, NUTRIENTS, V14, DOI 10.3390/nu14132642
   Kanehisa M, 2000, NUCLEIC ACIDS RES, V28, P27, DOI 10.1093/nar/28.1.27
   Kim BH, 2021, ENDOCRINOL METAB, V36, P745, DOI 10.3803/EnM.2021.405
   Kim KS, 2014, GERIATR GERONTOL INT, V14, P115, DOI 10.1111/ggi.12189
   Kim TN, 2010, DIABETES CARE, V33, P1497, DOI 10.2337/dc09-2310
   Kumar P, 2021, CLIN TRANSL MED, V11, DOI 10.1002/ctm2.372
   Lakhter AJ, 2016, J BIOL CHEM, V291, P21869, DOI 10.1074/jbc.M115.712166
   Leduc-Gaudet JP, 2021, INT J MOL SCI, V22, DOI 10.3390/ijms22158179
   Lee H, 2021, J CACHEXIA SARCOPENI, V12, P1925, DOI 10.1002/jcsm.12794
   Mikkelsen KH, 2015, J CLIN ENDOCR METAB, V100, P636, DOI 10.1210/jc.2014-2608
   Obuchowski NA, 2018, PHYS MED BIOL, V63, P1, DOI 10.1088/1361-6560/aab4b1
   Oyabu M, 2022, FASEB J, V36, DOI 10.1096/fj.202101385RR
   Rath S, 2021, NUCLEIC ACIDS RES, V49, pD1541, DOI 10.1093/nar/gkaa1011
   Ritchie ME, 2015, NUCLEIC ACIDS RES, V43, DOI 10.1093/nar/gkv007
   Romanello V, 2021, CELL MOL LIFE SCI, V78, P1305, DOI 10.1007/s00018-020-03662-0
   Sligar J, 2022, AM J PHYSIOL-CELL PH, V322, pC461, DOI 10.1152/ajpcell.00388.2021
   Stankevicius V, 2017, ONCOL LETT, V13, P4190, DOI 10.3892/ol.2017.5877
   Tondera D, 2005, J CELL SCI, V118, P3049, DOI 10.1242/jcs.02415
   Tondera D, 2004, J BIOL CHEM, V279, P31544, DOI 10.1074/jbc.M404704200
   Uesaka K, 2022, J BIOSCI BIOENG, V134, P363, DOI 10.1016/j.jbiosc.2022.08.004
   Weis EM, 2022, EMBO MOL MED, V14, DOI 10.15252/emmm.202114753
   WILLIAMS.DH, 1971, BIOCHEM J, V121, P41, DOI 10.1042/bj1210041
   Wu SY, 2021, FOOD RES INT, V147, DOI 10.1016/j.foodres.2021.110550
   Zhang GH, 2017, SCI REP-UK, V7, DOI 10.1038/s41598-017-02347-2
NR 53
TC 13
Z9 14
U1 1
U2 10
PU ELSEVIER
PI AMSTERDAM
PA RADARWEG 29, 1043 NX AMSTERDAM, NETHERLANDS
SN 0378-1119
EI 1879-0038
J9 GENE
JI Gene
PD FEB 20
PY 2024
VL 896
AR 148053
DI 10.1016/j.gene.2023.148053
EA DEC 2023
PG 14
WC Genetics & Heredity
WE Science Citation Index Expanded (SCI-EXPANDED)
SC Genetics & Heredity
GA DW0Y8
UT WOS:001135013200001
PM 38042218
OA hybrid
DA 2026-02-13
ER

PT J
AU Catan, A
   Turpin, C
   Diotel, N
   Patche, J
   Guerin-Dubourg, A
   Debussche, X
   Bourdon, E
   Ah-You, N
   Le Moullec, N
   Besnard, M
   Veerapen, R
   Rondeau, P
   Meilhac, O
AF Catan, Aurelie
   Turpin, Chloe
   Diotel, Nicolas
   Patche, Jessica
   Guerin-Dubourg, Alexis
   Debussche, Xavier
   Bourdon, Emmanuel
   Ah-You, Nathalie
   Le Moullec, Nathalie
   Besnard, Mathieu
   Veerapen, Reuben
   Rondeau, Philippe
   Meilhac, Olivier
TI Aging and glycation promote erythrocyte phagocytosis by human
   endothelial cells: Potential impact in atherothrombosis under diabetic
   conditions
SO ATHEROSCLEROSIS
LA English
DT Article
DE Type 2 diabetes; Red blood cells; Oxidative stress; Glycation;
   Erythrophagocytosis; Atherosclerosis; Intraplaque hemorrhage
ID RED-BLOOD-CELLS; CLINICAL CONSEQUENCES; VASCULAR-DISEASE; MEDICAL
   THERAPY; ADHESION; PROGRESSION; PART; IRON; PATHOPHYSIOLOGY; MACROPHAGES
AB Background and aims: Atherothrombotic plaques of type 2 diabetic (T2D) patients are characterized by an increased neovascularization and intraplaque hemorrhage. The clearance of erythrocytes may be carried out by vascular cells. We explored the potential of human endothelial cells to bind and phagocyte in vitro aged and/or glycated erythrocytes as well as erythrocytes obtained from diabetic patients.
   Methods: Fresh, aged and glycated-aged erythrocytes from healthy volunteers and T2D patients were tested for their binding and phagocytosis capacity as well as the potential functional consequences on endothelial cells (viability, proliferation and wound healing capacity). Immunohistochemistry was also performed in human carotid atherothrombotic samples (from patients with or without T2D).
   Results: Aging and glycation of erythrocytes induced phosphatidylserine (PS) exposure and oxidative stress leading to enhanced endothelial cell binding and engulfment. Phagocytosis by endothelial cells was more pronounced with aged and glycated erythrocytes than with fresh ones. Phagocytosis was enhanced with T2D versus healthy erythrocytes. Furthermore, endothelial wound healing potential was significantly blunted after exposure to glycated-aged versus fresh erythrocytes. Finally, we show that interactions between erythrocytes and endothelial cells and their potential phagocytosis may occur in vivo, in atherothrombotic conditions, in neovessels and in the luminal endothelial lining.
   Conclusions: Endothelial cells may play an important role in erythrocyte clearance in an atherothrombotic environment. Under diabetic conditions, erythrocyte glycation favors their engulfment by endothelial cells and may participate in endothelial dysfunction, thereby promoting vulnerable atherothrombotic plaques to rupture.
C1 [Catan, Aurelie; Turpin, Chloe; Diotel, Nicolas; Patche, Jessica; Bourdon, Emmanuel; Rondeau, Philippe; Meilhac, Olivier] Univ la Reunion, INSERM, UMR Diabet Atherothrombose Therapies Reunion Ocea, F-97490 St Clotilde, France.
   [Guerin-Dubourg, Alexis] Ctr Hosp Gabriel Martin, St Paul, France.
   [Veerapen, Reuben] Clin St Clotilde, Grp Sante Clinifutur, St Denis, Reunion, France.
   [Debussche, Xavier; Ah-You, Nathalie; Le Moullec, Nathalie; Besnard, Mathieu; Meilhac, Olivier] CHU La Reunion, St Pierre, Reunion, France.
C3 Institut National de la Sante et de la Recherche Medicale (Inserm);
   University of La Reunion; CHU Reunion
RP Meilhac, O (corresponding author), Univ La Reunion, INSERM, Unite 1188, UMR DeTROI Diabet Atherothrombose Therapies Reuni, 2 Rue Maxime Riviere, F-97490 St Clotilde, Reunion, France.
EM olivier.meilhac@inserm.fr
RI Diotel, Nicolas/Y-1126-2019; Turpin, Chloé/CAJ-0094-2022; Bourdon,
   Emmanuel/P-8455-2019; Debussche, Xavier/S-8185-2016
OI Turpin, Chloé/0000-0002-7864-1081; Debussche, Xavier/0000-0003-3087-4297
FU Fondation de France; Fondation Philancia; FEDER funds [RE0001897]; BIOST
   Federation; APIDOM (GIRCI SOHO)
FX This work was supported by Fondation de France, Fondation Philancia,
   FEDER funds RE0001897 (EU-Region Reunion -French State national
   counterpart) as well as the BIOST Federation. MADi study was supported
   by APIDOM (GIRCI SOHO).
CR Babu N, 2004, CLIN HEMORHEOL MICRO, V31, P273
   BENNETT MR, 1995, CIRC RES, V77, P1136, DOI 10.1161/01.RES.77.6.1136
   Borst O, 2012, AM J PHYSIOL-CELL PH, V302, pC644, DOI 10.1152/ajpcell.00340.2011
   BRUNNING RD, 1976, BRIT J HAEMATOL, V34, P283, DOI 10.1111/j.1365-2141.1976.tb00198.x
   Burger P, 2012, BLOOD, V119, P5512, DOI 10.1182/blood-2011-10-386805
   Buttari B, 2015, BIOMED RES INT, V2015, DOI 10.1155/2015/616834
   Closse C, 1999, BRIT J HAEMATOL, V107, P300, DOI 10.1046/j.1365-2141.1999.01718.x
   Creager MA, 2003, CIRCULATION, V108, P1527, DOI 10.1161/01.CIR.0000091257.27563.32
   Delbosc S, 2017, FRONT CARDIOVASC MED, V4, DOI 10.3389/fcvm.2017.00043
   Fens MHAM, 2008, BLOOD, V111, P4542, DOI 10.1182/blood-2007-06-094763
   Fens MHAM, 2012, HAEMATOL-HEMATOL J, V97, P500, DOI 10.3324/haematol.2011.048694
   Franken NAP, 2006, NAT PROTOC, V1, P2315, DOI 10.1038/nprot.2006.339
   GARFIELD RE, 1975, LAB INVEST, V33, P418
   Hayden MR, 2004, CARDIOVASC DIABETOL, V3, DOI 10.1186/1475-2840-3-1
   Jing CH, 2019, STROKE, V50, P1539, DOI 10.1161/STROKEAHA.118.024578
   Kolb S, 2007, J PATHOL, V212, P249, DOI 10.1002/path.2190
   Kolluru G.K., 2012, INT J VASC MED, V2012, DOI DOI 10.1155/2012/918267
   Kolodgie FD, 2003, NEW ENGL J MED, V349, P2316, DOI 10.1056/NEJMoa035655
   Le Dall J, 2010, CARDIOVASC RES, V85, P184, DOI 10.1093/cvr/cvp253
   Liang CC, 2007, NAT PROTOC, V2, P329, DOI 10.1038/nprot.2007.30
   Lüscher TF, 2003, CIRCULATION, V108, P1655, DOI 10.1161/01.CIR.0000089189.70578.E2
   Manodori AB, 2002, J LAB CLIN MED, V140, P161, DOI 10.1067/mlc.2002.126504
   Marques L, 2016, BBA-MOL BASIS DIS, V1862, P1137, DOI 10.1016/j.bbadis.2016.03.004
   MCFARLAND KF, 1979, DIABETES, V28, P1011, DOI 10.2337/diabetes.28.11.1011
   Nagai R, 2005, ANN NY ACAD SCI, V1043, P146, DOI 10.1196/annals.1333.018
   Nagy E, 2010, ARTERIOSCL THROM VAS, V30, P1347, DOI 10.1161/ATVBAHA.110.206433
   Ni W, 2016, STROKE, V47, P505, DOI 10.1161/STROKEAHA.115.010920
   Park YM, 2014, EXP MOL MED, V46, DOI 10.1038/emm.2014.38
   Picard F., 2007, ANN CARDIOL ANGEIOL, V66, P385
   Plutzky J, 2003, AM J MED, V115, P55, DOI 10.1016/j.amjmed.2003.09.010
   Prost M., 1992, U.S. Patent, Patent No. [5 135-850, 5135850]
   Purushothaman KR, 2011, VASC MED, V16, P103, DOI 10.1177/1358863X11402249
   Sailaja YR, 2003, FREE RADICAL BIO MED, V35, P133, DOI 10.1016/S0891-5849(03)00071-6
   Schrijvers DM, 2005, ARTERIOSCL THROM VAS, V25, P1256, DOI 10.1161/01.ATV.0000166517.18801.a7
   Sompong W, 2015, PLOS ONE, V10, DOI 10.1371/journal.pone.0129495
   Tziakas DN, 2010, INT J CARDIOL, V142, P2, DOI 10.1016/j.ijcard.2009.10.031
   Virtue MA, 2004, DIABETES CARE, V27, P931, DOI 10.2337/diacare.27.4.931
   Viskupicova J, 2015, REDOX BIOL, V5, P381, DOI 10.1016/j.redox.2015.06.011
   WAUTIER JL, 1994, P NATL ACAD SCI USA, V91, P7742, DOI 10.1073/pnas.91.16.7742
   WAUTIER JL, 1981, NEW ENGL J MED, V305, P237, DOI 10.1056/NEJM198107303050501
   Wautier MP, 2006, CLIN HEMORHEOL MICRO, V35, P379
   Weksler BB, 2005, FASEB J, V19, P1872, DOI 10.1096/fj.04-3458fje
   Yuan XM, 1996, ATHEROSCLEROSIS, V124, P61, DOI 10.1016/0021-9150(96)05817-0
   Zhang QB, 2011, J PROTEOME RES, V10, P3076, DOI 10.1021/pr200040j
NR 44
TC 43
Z9 47
U1 0
U2 15
PU ELSEVIER IRELAND LTD
PI CLARE
PA ELSEVIER HOUSE, BROOKVALE PLAZA, EAST PARK SHANNON, CO, CLARE, 00000,
   IRELAND
SN 0021-9150
EI 1879-1484
J9 ATHEROSCLEROSIS
JI Atherosclerosis
PD DEC
PY 2019
VL 291
BP 87
EP 98
DI 10.1016/j.atherosclerosis.2019.10.015
PG 12
WC Cardiac & Cardiovascular Systems; Peripheral Vascular Disease
WE Science Citation Index Expanded (SCI-EXPANDED)
SC Cardiovascular System & Cardiology
GA JT5EN
UT WOS:000501013100011
PM 31704555
OA hybrid
DA 2026-02-13
ER

PT J
AU Dafre, AL
   Zahid, S
   Probst, JJ
   Currais, A
   Yu, JT
   Schubert, D
   Maher, P
AF Dafre, Alcir L.
   Zahid, Saadia
   Probst, Jessica Jorge
   Currais, Antonio
   Yu, Jingting
   Schubert, David
   Maher, Pamela
TI CMS121: a novel approach to mitigate aging-related obesity and metabolic
   dysfunction
SO AGING-US
LA English
DT Article
DE obesity; diabetes; geroneuroprotection; metabolic disorders; ketogenic
   diet
ID KETOGENIC DIET; HEPATIC STEATOSIS; LIVER; DISEASE; ACID; CARBOHYDRATE;
   HOMEOSTASIS; DEFICIENCY; MICE
AB Background: Modulated by differences in genetic and environmental factors, laboratory mice often show progressive weight gain, eventually leading to obesity and metabolic dyshomeostasis. Since the geroneuroprotector CMS121 has a positive effect on energy metabolism in a mouse model of type 2 diabetes, we investigated the potential of CMS121 to counteract the metabolic changes observed during the ageing process of wild type mice. Methods: Control or CMS121-containing diets were supplied ad libitum for 6 months, and mice were sacrificed at the age of 7 months. Blood, adipose tissue, and liver were analyzed for glucose, lipids, and protein markers of energy metabolism. Results: The CMS121 diet induced a 40% decrease in body weight gain and improved both glucose and lipid indexes. Lower levels of hepatic caspase 1, caspase 3, and NOX4 were observed with CMS121 indicating a lower liver inflammatory status. Adipose tissue from CMS121-treated mice showed increased levels of the transcription factors Nrf1 and TFAM, as well as markers of mitochondrial electron transport complexes, levels of GLUT4 and a higher resting metabolic rate. Metabolomic analysis revealed elevated plasma concentrations of short chain acylcarnitines and butyrate metabolites in mice treated with CMS121. Conclusions: The diminished de novo lipogenesis, which is associated with increased acetyl-CoA, acylcarnitine, and butyrate metabolite levels, could contribute to safeguarding not only the peripheral system but also the aging brain. By mimicking the effects of ketogenic diets, CMS121 holds promise for metabolic diseases such as obesity and diabetes, since these diets are hard to follow over the long term.
C1 [Dafre, Alcir L.; Zahid, Saadia; Currais, Antonio; Schubert, David; Maher, Pamela] Salk Inst Biol Studies, Cellular Neurobiol Lab, La Jolla, CA 92037 USA.
   [Zahid, Saadia] Natl Univ Sci & Technol NUST, Atta Ur Rahman Sch Appl Biosci, Neurobiol Res Lab, Islamabad, Pakistan.
   [Dafre, Alcir L.; Probst, Jessica Jorge] Univ Fed Santa Catarina, Dept Biochem, BR-88040900 Florianopolis, SC, Brazil.
   [Yu, Jingting] Salk Inst Biol Studies, Razavi Newman Integrat Genom & Bioinformat Core, La Jolla, CA 92037 USA.
C3 Salk Institute; National University of Sciences & Technology - Pakistan;
   Universidade Federal de Santa Catarina (UFSC); Salk Institute
RP Dafre, AL; Maher, P (corresponding author), Salk Inst Biol Studies, Cellular Neurobiol Lab, La Jolla, CA 92037 USA.; Dafre, AL (corresponding author), Univ Fed Santa Catarina, Dept Biochem, BR-88040900 Florianopolis, SC, Brazil.
EM alcir.dafre@ufsc.br; pmaher@salk.edu
RI Dafre, Alcir/AAE-7738-2019; Yu, Jingting/AAW-1416-2021; Currais,
   Antonio/C-1149-2009
OI Yu, Jingting/0009-0005-1182-3680; Prot, Jessica/0000-0003-4447-5879;
   Currais, Antonio/0000-0003-4142-7054
FU National Institutes of Health [RF1AG054714, RF1AG061296, RO1AG069206,
   R01AG067331]
FX This work was funded by grants RF1AG054714 (D.S. and P.M.) , RF1AG061296
   (P.M.) , RO1AG069206 (P.M.) , and R01AG067331 (A.C.) from the National
   Institutes of Health.
CR Asadi M, 2022, BIOTECHNOL APPL BIOC, V69, P1633, DOI 10.1002/bab.2233
   Ates G, 2020, REDOX BIOL, V36, DOI 10.1016/j.redox.2020.101648
   Azzimato V, 2021, GASTROENTEROLOGY, V161, P1982, DOI 10.1053/j.gastro.2021.08.030
   Baumgartner RN, 2000, ANN NY ACAD SCI, V904, P437
   Benedé-Ubieto R, 2020, DIABET METAB SYND OB, V13, P439, DOI 10.2147/DMSO.S234665
   Benfato ID, 2017, EXP PHYSIOL, V102, P1524, DOI 10.1113/EP086265
   Bertocci LA, 1999, J APPL PHYSIOL, V86, P2077, DOI 10.1152/jappl.1999.86.6.2077
   Brooks GA, 2018, CELL METAB, V27, P757, DOI 10.1016/j.cmet.2018.03.008
   Bueno NB, 2013, BRIT J NUTR, V110, P1178, DOI 10.1017/S0007114513000548
   Chen LY, 2019, EXPERT OPIN INV DRUG, V28, P917, DOI 10.1080/13543784.2019.1657825
   Ge CX, 2021, INT IMMUNOPHARMACOL, V92, DOI 10.1016/j.intimp.2020.107353
   Chiang CH, 2023, BIOGERONTOLOGY, V24, P391, DOI 10.1007/s10522-023-10023-4
   Choi MS, 2020, J MED FOOD, V23, P1019, DOI 10.1089/jmf.2019.4619
   Currais A, 2019, ELIFE, V8, DOI 10.7554/eLife.47866
   Deng Y, 2023, BIOSCI TRENDS, V17, P283, DOI 10.5582/bst.2023.01211
   Dolatshahi M, 2024, AGING DIS, V15, P1843, DOI 10.14336/AD.2023.0707
   Duran J, 2009, FEBS J, V276, P4555, DOI 10.1111/j.1742-4658.2009.07161.x
   Dynka D, 2023, NUTRIENTS, V15, DOI 10.3390/nu15204312
   Fan J, 2011, MOL CELL BIOL, V31, P4938, DOI 10.1128/MCB.06120-11
   Fan KR, 2022, BIOCHEM BIOPH RES CO, V607, P103, DOI 10.1016/j.bbrc.2022.03.110
   Faulkner R, 2022, FRONT MOL BIOSCI, V9, DOI 10.3389/fmolb.2022.1006822
   Félix-Soriano E, 2023, J PHYSIOL BIOCHEM, V79, P451, DOI 10.1007/s13105-023-00964-2
   Ferguson BS, 2018, EUR J APPL PHYSIOL, V118, P691, DOI 10.1007/s00421-017-3795-6
   Gaballah HH, 2019, J CELL BIOCHEM, V120, P12762, DOI 10.1002/jcb.28544
   Gonçalves LF, 2017, INT J EXP PATHOL, V98, P100, DOI 10.1111/iep.12228
   Guertin DA, 2023, NAT REV CANCER, V23, P156, DOI 10.1038/s41568-022-00543-5
   Heinonen S, 2020, OBES REV, V21, DOI 10.1111/obr.12958
   Henderson ST, 2009, NUTR METAB, V6, DOI 10.1186/1743-7075-6-31
   Huang PL, 2009, DIS MODEL MECH, V2, P231, DOI 10.1242/dmm.001180
   Hui S, 2017, NATURE, V551, P115, DOI 10.1038/nature24057
   Hung PL, 2021, NUTRIENTS, V13, DOI 10.3390/nu13010021
   Izquierdo M, 2023, AGEING RES REV, V88, DOI 10.1016/j.arr.2023.101940
   Jackson Laboratory, 2023, Body Weight Information for C57BL/6J (000664)
   Kemper MF, 2015, LIPIDS, V50, P1185, DOI 10.1007/s11745-015-4085-x
   Kepchia D, 2021, AGING-US, V13, P3269, DOI 10.18632/aging.202631
   Krikorian R, 2012, NEUROBIOL AGING, V33, DOI 10.1016/j.neurobiolaging.2010.10.006
   Lan T, 2015, PLOS ONE, V10, DOI 10.1371/journal.pone.0129743
   Li SM, 2022, BMC ENDOCR DISORD, V22, DOI 10.1186/s12902-022-00947-2
   Luukkonen PK, 2020, P NATL ACAD SCI USA, V117, P7347, DOI 10.1073/pnas.1922344117
   Mandal AK, 2015, ANNU REV PHYSIOL, V77, P323, DOI 10.1146/annurev-physiol-021113-170343
   Mardinoglu A, 2018, CELL METAB, V27, P559, DOI 10.1016/j.cmet.2018.01.005
   Mentzelou M, 2023, NUTRIENTS, V15, DOI 10.3390/nu15102270
   Mina AI, 2018, CELL METAB, V28, P656, DOI 10.1016/j.cmet.2018.06.019
   Mooli RGR, 2022, FRONT PHYSIOL, V13, DOI 10.3389/fphys.2022.946474
   Panov AV, 2023, INT J MOL SCI, V24, DOI 10.3390/ijms24010379
   Panza F, 2023, J ALZHEIMERS DIS, V94, P879, DOI 10.3233/JAD-230312
   Pedraza-Vázquez G, 2023, ARCH GERONTOL GERIAT, V105, DOI 10.1016/j.archger.2022.104856
   Podrini C, 2013, MAMM GENOME, V24, P240, DOI 10.1007/s00335-013-9456-0
   Ruiz-Sala P, 2021, J CLIN MED, V10, DOI 10.3390/jcm10214855
   Sabbatinelli J, 2021, MECH AGEING DEV, V195, DOI 10.1016/j.mad.2021.111444
   Saeed AA, 2017, J LIPID RES, V58, P455, DOI 10.1194/jlr.P073403
   SCHWARTZ RM, 1989, DEV MED CHILD NEUROL, V31, P152
   Seimon RV, 2016, PLOS ONE, V11, DOI 10.1371/journal.pone.0145157
   Soeters PB, 2021, CLIN NUTR, V40, P2988, DOI 10.1016/j.clnu.2021.02.012
   Song Y, 2010, NATURE, V468, P933, DOI 10.1038/nature09564
   Sun Q, 2016, J LEUKOCYTE BIOL, V100, P961, DOI 10.1189/jlb.3MR0516-224R
   Ursini F, 2020, FREE RADICAL BIO MED, V152, P175, DOI 10.1016/j.freeradbiomed.2020.02.027
   Wang L, 2021, NUTRIENTS, V13, DOI 10.3390/nu13103420
   Wang WS, 2019, CELL METAB, V30, P174, DOI 10.1016/j.cmet.2019.05.005
   Wei XC, 2016, NATURE, V539, P294, DOI 10.1038/nature20117
   Weiss JM, 2023, NAT METAB, V5, P981, DOI 10.1038/s42255-023-00801-2
   World Health Organization, 2023, WHO acceleration plan to stop obesity
   World Obesity Federation, 2020, Obesity: missing the 2025 global targets
   Wu N, 2013, MOL CELL, V49, P1167, DOI 10.1016/j.molcel.2013.01.035
   Xu YL, 2023, J ALZHEIMERS DIS, V92, P1173, DOI 10.3233/JAD-230002
   Yancy WS Jr, 2004, ANN INTERN MED, V140, P769, DOI 10.7326/0003-4819-140-10-200405180-00006
   Yang H, 2016, DIABETES, V65, P3396, DOI 10.2337/db16-0136
   Yi ZJ, 2020, HEPATOLOGY, V72, P1394, DOI 10.1002/hep.31147
   Zahid S, 2023, INT J MOL SCI, V24, DOI 10.3390/ijms24076828
   Zhang Q, 2021, CELL METAB, V33, P833, DOI 10.1016/j.cmet.2021.01.015
   Zhou BN, 2023, FRONT ENDOCRINOL, V14, DOI 10.3389/fendo.2023.1190762
NR 71
TC 1
Z9 1
U1 0
U2 5
PU IMPACT JOURNALS LLC
PI ORCHARD PARK
PA 6666 E QUAKER ST, STE 1, ORCHARD PARK, NY 14127 USA
SN 1945-4589
J9 AGING-US
JI Aging-US
PD MAR 31
PY 2024
VL 16
IS 6
BP 4980
EP 4999
PG 20
WC Cell Biology; Geriatrics & Gerontology
WE Science Citation Index Expanded (SCI-EXPANDED)
SC Cell Biology; Geriatrics & Gerontology
GA MY5T4
UT WOS:001197216500017
PM 38517358
OA Green Submitted, hybrid
DA 2026-02-13
ER

PT J
AU Von Schulze, AT
   Deng, FY
   Morris, JK
   Geiger, PC
AF Von Schulze, Alex T.
   Deng, Fengyan
   Morris, Jill K.
   Geiger, Paige C.
TI Heat therapy: possible benefits for cognitive function and the aging
   brain
SO JOURNAL OF APPLIED PHYSIOLOGY
LA English
DT Review
DE Alzheimer's disease; cognitive function; heat shock proteins; heat
   therapy; metabolism
ID ALZHEIMERS-DISEASE; DIABETES-MELLITUS; BLOOD-PRESSURE; MITOCHONDRIAL
   DYSFUNCTION; ENDOTHELIAL FUNCTION; INSULIN-RESISTANCE; TRANSGENIC MODEL;
   SKELETAL-MUSCLE; A-BETA; STRESS
AB Alzheimer's disease (AD) is the most common neurodegenerative disease, yet there are no disease-modifying treatments available and there is no cure. It is becoming apparent that metabolic and vascular conditions such as type 2 diabetes (T2D) and hypertension promote the development and accumulation of Alzheimer's disease-related dementia pathologies. To this end, aerobic exercise, which is a common lifestyle intervention for both metabolic disease and hypertension, is shown to improve brain health during both healthy aging and dementia. However, noncompliance or other barriers to exercise response are common in exercise treatment paradigms. In addition, reduced intracellular proteostasis and mitochondrial function could contribute to the etiology of AD. Specifically, compromised chaperone systems [i.e., heat shock protein (HSP) systems] can contribute to protein aggregates (i.e., beta-amyloid plaques and neurofibrillary tangles) and reduced mitochondrial quality control (i.e., mitophagy). Therefore, novel therapies that target whole body metabolism, the vasculature, and chaperone systems (like HSPs) are needed to effectively treat AD. This review focuses on the role of heat therapy in the treatment and prevention of AD. Heat therapy has been independently shown to reduce whole body insulin resistance, improve vascular function, activate interorgan cross talk via endocytic vesicles, and activate HSPs to improve mitochondrial function and proteostasis in a variety of tissues. Thus, heat therapy could offer immense clinical benefit to patients suffering from AD. Importantly, future studies in patients are needed to determine the safety and efficacy of heat therapy in preventing AD.
C1 [Von Schulze, Alex T.; Deng, Fengyan; Geiger, Paige C.] Univ Kansas, Med Ctr, Dept Mol & Integrat Physiol, Kansas City, KS 66103 USA.
   [Morris, Jill K.] Univ Kansas, Med Ctr, Dept Neurol, Kansas City, KS 66103 USA.
C3 University of Kansas; University of Kansas Medical Center; University of
   Kansas; University of Kansas Medical Center
RP Geiger, PC (corresponding author), Univ Kansas, Med Ctr, Dept Mol & Integrat Physiol, Kansas City, KS 66103 USA.
EM pgeiger@kumc.edu
FU Madison and Lila Self Graduate Fellowship; National Institutes of Health
   Institutional Development Award (IDeA) from the National Institute of
   General Medical Sciences of the NIH [P20 GM103418]; University of Kansas
   Alzheimer's Disease Center [P30 AG035982]; National Institute on Aging
   [AG066488]; National Institute of General Medical Sciences [P20GM103418]
   Funding Source: NIH RePORTER; National Institute on Aging [R01AG062548]
   Funding Source: NIH RePORTER
FX Research support was provided by the Madison and Lila Self Graduate
   Fellowship (to A. T. Von Schulze). Work performed by A. T. Von Schulze,
   F. Deng, and P. C. Geiger was supported by the National Institutes of
   Health Institutional Development Award (IDeA) from the National
   Institute of General Medical Sciences of the NIH under Grant number P20
   GM103418, the University of Kansas Alzheimer's Disease Center P30
   AG035982, and the National Institute on Aging AG066488.
CR Adlard PA, 2005, J NEUROSCI, V25, P4217, DOI 10.1523/JNEUROSCI.0496-05.2005
   Ahlskog JE, 2011, MAYO CLIN PROC, V86, P876, DOI 10.4065/mcp.2011.0252
   Akerman AP, 2019, AM J PHYSIOL-HEART C, V316, pH1495, DOI 10.1152/ajpheart.00151.2019
   Akinyemi RO, 2013, CURR ALZHEIMER RES, V10, P642
   Alfaro IE, 2019, FRONT ENDOCRINOL, V9, DOI 10.3389/fendo.2018.00778
   [Anonymous], 2015, ALZHEIMERS DEMENT, V11, P332, DOI [DOI 10.1016/j.jalz.2018.02.001, 10.1016/j.jalz.2019.01.010, 10.1002/alz.13016]
   Archer AE, 2018, AM J PHYSIOL-REG I, V315, pR696, DOI 10.1152/ajpregu.00073.2018
   Archer AE, 2018, PHILOS T R SOC B, V372, DOI 10.1098/rstb.2016.0529
   Arvanitakis Z, 2004, ARCH NEUROL-CHICAGO, V61, P661, DOI 10.1001/archneur.61.5.661
   Ashby EL, 2016, J ALZHEIMERS DIS, V50, P1191, DOI 10.3233/JAD-150831
   Averna M, 2008, J BIOL CHEM, V283, P29069, DOI 10.1074/jbc.M803638200
   Bailly M, 2015, CLIN NUCL MED, V40, pE111, DOI 10.1097/RLU.0000000000000666
   Boyle PA, 2009, ARCH NEUROL-CHICAGO, V66, P1339, DOI 10.1001/archneurol.2009.240
   Brunt VE, 2016, AM J PHYSIOL-REG I, V311, pR1060, DOI 10.1152/ajpregu.00301.2016
   Brunt VE, 2016, J PHYSIOL-LONDON, V594, P5329, DOI 10.1113/JP272453
   Calderwood SK, 2009, GERONTOLOGY, V55, P550, DOI 10.1159/000225957
   Campisi J, 2003, AM J PHYSIOL-REG I, V284, pR520, DOI 10.1152/ajpregu.00513.2002
   Carter HH, 2014, EUR J APPL PHYSIOL, V114, P859, DOI 10.1007/s00421-013-2817-2
   Cavanna AE, 2006, BRAIN, V129, P564, DOI 10.1093/brain/awl004
   Chakravorty A, 2019, FRONT AGING NEUROSCI, V11, DOI 10.3389/fnagi.2019.00311
   Chen CC, 2016, CELL MOL BIOENG, V9, P509, DOI 10.1007/s12195-016-0458-3
   Chen Hsiang-Wen, 1999, Kaohsiung Journal of Medical Sciences, V15, P572
   Chen HK, 2011, J BIOL CHEM, V286, P5215, DOI 10.1074/jbc.M110.151084
   Cheng D, 2011, DEMENT GERIATR COGN, V31, P424, DOI 10.1159/000324134
   Chung J, 2008, P NATL ACAD SCI USA, V105, P1739, DOI 10.1073/pnas.0705799105
   Connolly EM, 2003, EUR J VASC ENDOVASC, V25, P40, DOI 10.1053/ejvs.2002.1793
   Crinnion WJ, 2011, ALTERN MED REV, V16, P215
   Cuervo AM, 2010, TRENDS ENDOCRIN MET, V21, P142, DOI 10.1016/j.tem.2009.10.003
   de la Monte Suzanne M, 2012, Front Biosci (Elite Ed), V4, P1582
   de la Torre JC, 2004, LANCET NEUROL, V3, P184, DOI 10.1016/S1474-4422(04)00683-0
   DeFronzo RA, 2009, DIABETES CARE, V32, pS157, DOI 10.2337/dc09-S302
   DeLeo AM, 2018, ALZHEIMERS DEMENT, V14, DOI [10.1016/j.jalz.2018.06.2640, 10.1016/j.jalz.2018.06.2640., DOI 10.1016/J.JALZ.2018.06.2640]
   Deleo AM, 2018, J NEUROIMMUNE PHARM, V13, P292, DOI 10.1007/s11481-017-9768-z
   DICE JF, 1990, TRENDS BIOCHEM SCI, V15, P305, DOI 10.1016/0968-0004(90)90019-8
   Drew BG, 2014, DIABETES, V63, P1488, DOI 10.2337/db13-0665
   Ely BR, 2019, AM J PHYSIOL-ENDOC M, V317, pE172, DOI 10.1152/ajpendo.00549.2018
   Fang EF, 2019, NAT NEUROSCI, V22, P401, DOI 10.1038/s41593-018-0332-9
   Fang EF, 2016, CELL METAB, V24, P566, DOI 10.1016/j.cmet.2016.09.004
   Fang EF, 2014, CELL, V157, P882, DOI 10.1016/j.cell.2014.03.026
   Firbank MJ, 2007, J NEUROL, V254, P713, DOI 10.1007/s00415-006-0238-4
   Fisher-Wellman KH, 2012, TRENDS ENDOCRIN MET, V23, P142, DOI 10.1016/j.tem.2011.12.008
   Frühbeis C, 2015, J EXTRACELL VESICLES, V4, DOI 10.3402/jev.v4.28239
   Frydman J, 2001, ANNU REV BIOCHEM, V70, P603, DOI 10.1146/annurev.biochem.70.1.603
   Geiger PC, 2011, EXERC SPORT SCI REV, V39, P34, DOI 10.1097/JES.0b013e318201f236
   Gianaros PJ, 2006, NEUROIMAGE, V31, P754, DOI 10.1016/j.neuroimage.2006.01.003
   Glodzik L, 2012, NEUROBIOL AGING, V33, P1215, DOI 10.1016/j.neurobiolaging.2011.02.012
   Gorelick PB, 2011, STROKE, V42, P2672, DOI 10.1161/STR.0b013e3182299496
   Gupte AA, 2009, DIABETES, V58, P567, DOI 10.2337/db08-1070
   Gusnard DA, 2001, NAT REV NEUROSCI, V2, P685, DOI 10.1038/35094500
   Hafen PS, 2018, J APPL PHYSIOL, V125, P1447, DOI 10.1152/japplphysiol.00383.2018
   Hands S, 2008, BBA-GENE REGUL MECH, V1779, P507, DOI 10.1016/j.bbagrm.2008.05.008
   Hartl FU, 2011, NATURE, V475, P324, DOI 10.1038/nature10317
   Hemi R, 2002, J BIOL CHEM, V277, P8961, DOI 10.1074/jbc.M109391200
   Heni M, 2014, ACTA DIABETOL, V51, P679, DOI 10.1007/s00592-013-0546-y
   Hetz C, 2017, NAT REV NEUROL, V13, P477, DOI 10.1038/nrneurol.2017.99
   Hooper PL, 1999, NEW ENGL J MED, V341, P924, DOI 10.1056/NEJM199909163411216
   Hsu AL, 2003, SCIENCE, V300, P1142, DOI 10.1126/science.1083701
   Huang Y, 2016, ARCH MED SCI, V12, P747, DOI 10.5114/aoms.2016.60962
   Imamura M, 2001, J AM COLL CARDIOL, V38, P1083, DOI 10.1016/S0735-1097(01)01467-X
   Intlekofer KA, 2013, NEUROBIOL DIS, V57, P47, DOI 10.1016/j.nbd.2012.06.011
   Janson J, 2004, DIABETES, V53, P474, DOI 10.2337/diabetes.53.2.474
   Kang S, 2017, YONSEI MED J, V58, P479
   Kaushik S, 2018, NAT REV MOL CELL BIO, V19, P365, DOI 10.1038/s41580-018-0001-6
   Kaushik S, 2015, NAT MED, V21, P1406, DOI 10.1038/nm.4001
   Kennelly Sean P, 2009, Ther Adv Neurol Disord, V2, P241, DOI 10.1177/1756285609103483
   Kihara T, 2002, J AM COLL CARDIOL, V39, P754, DOI 10.1016/S0735-1097(01)01824-1
   Kimura N, 2016, INT J MOL SCI, V17, DOI 10.3390/ijms17040503
   Kirchner P, 2019, PLOS BIOL, V17, DOI 10.1371/journal.pbio.3000301
   Kyriakis JM, 1996, J BIOL CHEM, V271, P24313, DOI 10.1074/jbc.271.40.24313
   Lanza IR, 2009, AM J CLIN NUTR, V89, p467S, DOI 10.3945/ajcn.2008.26717D
   Laukkanen T, 2017, AGE AGEING, V46, P245, DOI 10.1093/ageing/afw212
   Laukkanen T, 2015, JAMA INTERN MED, V175, P542, DOI 10.1001/jamainternmed.2014.8187
   Lee HK, 2009, MOL BIOL CELL, V20, P1533, DOI 10.1091/mbc.E08-07-0777
   Leeuwis AE, 2017, ALZHEIMERS DEMENT, V13, P531, DOI 10.1016/j.jalz.2016.08.013
   Leibson CL, 1997, AM J EPIDEMIOL, V145, P301
   Leritz EC, 2011, NEUROIMAGE, V54, P2659, DOI 10.1016/j.neuroimage.2010.10.050
   Liu CT, 2012, J APPL PHYSIOL, V112, P354, DOI 10.1152/japplphysiol.00989.2011
   Liu EC, 2015, NEUROLOGY, V85, P692, DOI 10.1212/WNL.0000000000001877
   Liu YM, 2019, J ALZHEIMERS DIS, V70, P465, DOI 10.3233/JAD-181268
   Lizama BN, 2018, J NEUROSCI, V38, P6825, DOI 10.1523/JNEUROSCI.0699-18.2018
   Luchsinger JA, 2007, ARCH NEUROL-CHICAGO, V64, P570, DOI 10.1001/archneur.64.4.570
   Maloyan A, 2005, PHYSIOL GENOMICS, V23, P79, DOI 10.1152/physiolgenomics.00279.2004
   Maruszak A, 2011, PROG NEURO-PSYCHOPH, V35, P320, DOI 10.1016/j.pnpbp.2010.07.004
   Monteiro-Cardoso VF, 2015, CURR ALZHEIMER RES, V12, P100, DOI 10.2174/1567205012666150204124852
   Montero D, 2017, J PHYSIOL-LONDON, V595, P3377, DOI 10.1113/JP273480
   Morris JK, 2016, NEUROBIOL AGING, V39, P19, DOI 10.1016/j.neurobiolaging.2015.11.005
   Morris JK, 2014, BBA-MOL BASIS DIS, V1842, P1340, DOI 10.1016/j.bbadis.2014.04.012
   Morris JK, 2012, CURR NEUROL NEUROSCI, V12, P520, DOI 10.1007/s11910-012-0297-0
   Nagai M, 2008, J HYPERTENS, V26, P1636, DOI 10.1097/HJH.0b013e3283018333
   Nelson PT, 2012, J NEUROPATH EXP NEUR, V71, P362, DOI 10.1097/NEN.0b013e31825018f7
   Ni HM, 2015, REDOX BIOL, V4, P6, DOI 10.1016/j.redox.2014.11.006
   Oddo S, 2003, NEURON, V39, P409, DOI 10.1016/S0896-6273(03)00434-3
   Ott A, 1999, NEUROLOGY, V53, P1937, DOI 10.1212/WNL.53.9.1937
   Palikaras K, 2015, NATURE, V521, P525, DOI 10.1038/nature14300
   PARKER WD, 1990, NEUROLOGY, V40, P1302, DOI 10.1212/WNL.40.8.1302
   PARSELL DA, 1993, ANNU REV GENET, V27, P437, DOI 10.1146/annurev.ge.27.120193.002253
   Peila R, 2002, DIABETES, V51, P1256, DOI 10.2337/diabetes.51.4.1256
   Petrovitch H, 2000, NEUROBIOL AGING, V21, P57, DOI 10.1016/S0197-4580(00)00106-8
   Prince M, 2013, ALZHEIMERS DEMENT, V9, P63, DOI 10.1016/j.jalz.2012.11.007
   Profenno LA, 2010, BIOL PSYCHIAT, V67, P505, DOI 10.1016/j.biopsych.2009.02.013
   Rhea EM, 2019, FRONT NEUROSCI-SWITZ, V13, DOI 10.3389/fnins.2019.00521
   Rogers RS, 2016, DIABETES, V65, P3341, DOI 10.2337/db16-0292
   Rotermund C, 2014, J NEUROCHEM, V131, P848, DOI 10.1111/jnc.12813
   Salloway S, 2014, NEW ENGL J MED, V370, P322, DOI 10.1056/NEJMoa1304839
   Schram MT, 2014, EUR J EPIDEMIOL, V29, P439, DOI 10.1007/s10654-014-9889-0
   Schuh RA, 2014, BMC NEUROSCI, V15, DOI 10.1186/1471-2202-15-24
   Sherman MY, 2001, NEURON, V29, P15, DOI 10.1016/S0896-6273(01)00177-5
   Silva DF, 2013, HUM MOL GENET, V22, P3931, DOI 10.1093/hmg/ddt247
   Sisante JFV, 2019, J CEREBR BLOOD F MET, V39, P89, DOI 10.1177/0271678X17732449
   Stewart R, 1999, DIABETIC MED, V16, P93, DOI 10.1046/j.1464-5491.1999.00027.x
   Su ZQ, 2019, FRONT PHARMACOL, V10, DOI 10.3389/fphar.2019.01193
   Sweeney MD, 2018, NAT NEUROSCI, V21, P1318, DOI 10.1038/s41593-018-0234-x
   Swerdlow RH, 2018, J ALZHEIMERS DIS, V62, P1403, DOI 10.3233/JAD-170585
   Takeuchi T, 2015, P NATL ACAD SCI USA, V112, pE2497, DOI 10.1073/pnas.1412651112
   Tamura Y, 2015, J PHYSIOL-LONDON, V593, P2707, DOI 10.1113/JP270093
   Tanaka H, 2008, J PHYSIOL-LONDON, V586, P55, DOI 10.1113/jphysiol.2007.141879
   TERI L, 1989, J AM GERIATR SOC, V37, P109
   Tinken TM, 2009, HYPERTENSION, V54, P278, DOI 10.1161/HYPERTENSIONAHA.109.134361
   van der Heide LP, 2006, PROG NEUROBIOL, V79, P205, DOI 10.1016/j.pneurobio.2006.06.003
   Whitham M, 2018, CELL METAB, V27, P237, DOI 10.1016/j.cmet.2017.12.001
   Willmund F, 2013, CELL, V152, P196, DOI 10.1016/j.cell.2012.12.001
   Winklhofer KF, 2008, EMBO J, V27, P336, DOI 10.1038/sj.emboj.7601930
   Xu WL, 2009, DIABETES, V58, P71, DOI 10.2337/db08-0586
   Yaffe K, 2004, NEUROLOGY, V63, P658, DOI 10.1212/01.WNL.0000134666.64593.BA
   Yuyama K, 2014, J BIOL CHEM, V289, P24488, DOI 10.1074/jbc.M114.577213
   Yuzefovych LV, 2012, ENDOCRINOLOGY, V153, P92, DOI 10.1210/en.2011-1442
   Zaccardi F, 2017, AM J HYPERTENS, V30, P1120, DOI 10.1093/ajh/hpx102
   Zheng Y, 2006, EXP MOL MED, V38, P509, DOI 10.1038/emm.2006.60
NR 128
TC 16
Z9 19
U1 0
U2 16
PU AMER PHYSIOLOGICAL SOC
PI Rockville
PA 6120 Executive Blvd, Suite 600, Rockville, MD, UNITED STATES
SN 8750-7587
EI 1522-1601
J9 J APPL PHYSIOL
JI J. Appl. Physiol.
PD DEC
PY 2020
VL 129
IS 6
BP 1468
EP 1476
DI 10.1152/japplphysiol.00168.2020
PG 9
WC Physiology; Sport Sciences
WE Science Citation Index Expanded (SCI-EXPANDED)
SC Physiology; Sport Sciences
GA PP1BL
UT WOS:000605603800025
PM 32969779
OA Green Submitted
DA 2026-02-13
ER

PT J
AU Wang, WC
   Zhang, J
   Zhang, M
   Zhang, CY
   Liu, HL
   Li, WL
   Fan, YM
AF Wang, Weichao
   Zhang, Jie
   Zhang, Man
   Zhang, Chengyuan
   Liu, Huanli
   Li, Wanlin
   Fan, Yimeng
TI Impact of diabetes mellitus on the risk of Alzheimer's disease: a
   mendelian randomization study
SO BMC NEUROLOGY
LA English
DT Article
DE Alzheimer's disease; Blood pressure; Diabetes mellitus; Insulin; Total
   cholesterol
ID WHITE-MATTER LESIONS; BLOOD-PRESSURE; ASSOCIATION; EQTL
AB BackgroundThe impact of diabetes on the risk of Alzheimer's disease remains uncertain. This study aimed to explore this issue from multiple perspectives by using the Mendelian randomization (MR) approach. MethodsInstrumental variables for predicting six diabetic traits (including insulin and blood glucose), eight metabolic risk factors for diabetes (including total cholesterol and blood pressure), and seven diabetic genes were extracted from their summary data. These data were derived from multiple European cohorts and included 31,684 to 810,865 subjects respectively. The two-sample MR, multivariate MR, and summary-data-based Mendelian randomization (SMR) methods were employed to determine the associations of these traits or genes with the risk of Alzheimer's disease. ResultsThe two-sample MR showed that elevated fasting insulin and total cholesterol levels were associated with an increased risk of dementia in Alzheimer's disease (P = 0.022, P = 0.041). Elevated systolic and diastolic blood pressure levels were associated with a decreased risk of dementia in Alzheimer's disease (P = 0.036, P = 0.025). The multivariate MR reported that adjusting for telomere length (a well-established biomarker of aging) did not change these findings (P < 0.05). Additionally, the two-sample MR showed that type 1 and type 2 diabetes did not affect the risk of Alzheimer's disease. The SMR also indicated that the diabetic genes did not affect the risk of this disease. ConclusionMultiple MR approaches concluded that fasting insulin, total cholesterol, and blood pressure, rather than diabetes, were potential metabolic variables that had an impact on the risk of Alzheimer's disease. However, aging might not be involved in these correlations.
C1 [Wang, Weichao] Shijiazhuang Peoples Hosp, Dept Endocrinol, 365 Jianhua South St, Shijiazhuang 050011, Hebei Province, Peoples R China.
   [Zhang, Jie] Shijiazhuang Third Hosp, Dept Ophthalmol, Shijiazhuang 050011, Hebei Province, Peoples R China.
   [Zhang, Man] Hebei Med Univ, Grad Sch, Shijiazhuang 050011, Hebei Province, Peoples R China.
   [Zhang, Chengyuan] Med Skills Examinat & Appraisal Ctr, Examinat Div, Shijiazhuang 050011, Hebei Province, Peoples R China.
   [Liu, Huanli; Li, Wanlin; Fan, Yimeng] Shijiazhuang Peoples Hosp, Teaching Div, Shijiazhuang 050011, Hebei Province, Peoples R China.
C3 Hebei Medical University
RP Wang, WC (corresponding author), Shijiazhuang Peoples Hosp, Dept Endocrinol, 365 Jianhua South St, Shijiazhuang 050011, Hebei Province, Peoples R China.
EM wangwchsjzfh@163.com
RI liu, huanli/KIL-5832-2024
FU Shijiazhuang Science and Technology Research and Development Project
FX We want to acknowledge the participants and investigators of the FinnGen
   study.
CR Bakker SLM, 2004, NEUROEPIDEMIOLOGY, V23, P178, DOI 10.1159/000078503
   Bowden J, 2015, INT J EPIDEMIOL, V44, P512, DOI 10.1093/ije/dyv080
   Burgess S, 2017, EUR J EPIDEMIOL, V32, P377, DOI 10.1007/s10654-017-0255-x
   Burgess S, 2013, GENET EPIDEMIOL, V37, P658, DOI 10.1002/gepi.21758
   Burillo J, 2021, CELLS-BASEL, V10, DOI 10.3390/cells10051236
   Chen J, 2021, NAT GENET, V53, P840, DOI 10.1038/s41588-021-00852-9
   Cheng FF, 2021, LANCET DIABETES ENDO, V9, P117, DOI 10.1016/S2213-8587(20)30365-X
   Chiou J, 2021, NATURE, V594, P398, DOI 10.1038/s41586-021-03552-w
   Codd V, 2021, NAT GENET, V53, P1425, DOI 10.1038/s41588-021-00944-6
   Del Greco MF, 2015, STAT MED, V34, P2926, DOI 10.1002/sim.6522
   den Heijer T, 2005, NEUROLOGY, V64, P263, DOI 10.1212/01.WNL.0000149641.55751.2E
   DiPietro NA, 2010, PHARMACOTHERAPY, V30, P973, DOI 10.1592/phco.30.10.973
   Dunk MM, 2022, J ALZHEIMERS DIS, V85, P1519, DOI 10.3233/JAD-215091
   Emdin CA, 2017, JAMA-J AM MED ASSOC, V318, P1925, DOI 10.1001/jama.2017.17219
   Hall JR, 2014, DEMENT GERIATR COGN, V38, P300, DOI 10.1159/000361043
   Kellar D, 2020, LANCET NEUROL, V19, P758, DOI 10.1016/S1474-4422(20)30231-3
   Kurki MI, 2023, NATURE, V613, P508, DOI 10.1038/s41586-022-05473-8
   Lee SH, 2022, DIABETES METAB J, V46, P15, DOI 10.4093/dmj.2021.0280
   Li C, 2024, J ALZHEIMERS DIS REP, V8, P945, DOI 10.3233/ADR-240053
   Litkowski EM, 2023, ALZHEIMERS DEMENT, V19, P4367, DOI 10.1002/alz.13373
   Loh PR, 2018, NAT GENET, V50, P906, DOI 10.1038/s41588-018-0144-6
   Mbatchou J, 2021, NAT GENET, V53, P1097, DOI 10.1038/s41588-021-00870-7
   Meng L, 2022, CELL BIOSCI, V12, DOI 10.1186/s13578-022-00768-9
   Monfared AAT, 2022, NEUROL THER, V11, P553, DOI 10.1007/s40120-022-00338-8
   Noguchi-Shinohara M, 2022, J ALZHEIMERS DIS, V85, P235, DOI 10.3233/JAD-215153
   Ruitenberg A, 2005, ANN NEUROL, V57, P789, DOI 10.1002/ana.20493
   Sakaue S, 2021, NAT GENET, V53, P1415, DOI 10.1038/s41588-021-00931-x
   Song CH, 2022, TRANSL NEURODEGENER, V11, DOI 10.1186/s40035-022-00292-3
   Surendran P, 2020, NAT GENET, V52, P1314, DOI 10.1038/s41588-020-00713-x
   Thomassen JQ, 2020, EPIDEMIOL PSYCH SCI, V29, DOI 10.1017/S2045796020000347
   van Dijk EJ, 2004, HYPERTENSION, V44, P625, DOI 10.1161/01.HYP.0000145857.98904.20
   Verbanck M, 2018, NAT GENET, V50, P693, DOI 10.1038/s41588-018-0099-7
   Vosa U, 2021, NAT GENET, V53, P1300, DOI 10.1038/s41588-021-00913-z
   Wang KC, 2012, NEUROEPIDEMIOLOGY, V38, P237, DOI 10.1159/000337428
   Xue A, 2018, NAT COMMUN, V9, DOI 10.1038/s41467-018-04951-w
   Xue H, 2023, FRONT NEUROSCI-SWITZ, V17, DOI 10.3389/fnins.2023.1233601
   Yengo L, 2018, HUM MOL GENET, V27, P3641, DOI 10.1093/hmg/ddy271
   Yuan M, 2016, AM J ALZHEIMERS DIS, V31, P97, DOI 10.1177/1533317515587086
   Zhu ZH, 2016, NAT GENET, V48, P481, DOI 10.1038/ng.3538
   Zoorob RJ, 2011, CLIN GERIATR MED, V27, P523, DOI 10.1016/j.cger.2011.07.003
NR 40
TC 0
Z9 0
U1 2
U2 5
PU BMC
PI LONDON
PA CAMPUS, 4 CRINAN ST, LONDON N1 9XW, ENGLAND
EI 1471-2377
J9 BMC NEUROL
JI BMC Neurol.
PD NOV 18
PY 2024
VL 24
IS 1
AR 448
DI 10.1186/s12883-024-03955-y
PG 9
WC Clinical Neurology
WE Science Citation Index Expanded (SCI-EXPANDED)
SC Neurosciences & Neurology
GA M6S3R
UT WOS:001358810100001
PM 39558225
OA Green Submitted, gold
DA 2026-02-13
ER

PT J
AU Popovic, N
   Zdralevic, M
   Vujosevic, S
   Radunovic, M
   Zecevic, AA
   Dragovic, IR
   Vukcevic, B
   Popovic, T
   Radulovic, L
   Vukovic, T
   Erakovic, J
   Lazovic, R
   Radunovic, M
AF Popovic, Natasa
   Zdralevic, Masa
   Vujosevic, Stela
   Radunovic, Miroslav
   Zecevic, Antoaneta Adzic
   Dragovic, Isidora Rovcanin
   Vukcevic, Batric
   Popovic, Tomo
   Radulovic, Ljiljana
   Vukovic, Tijana
   Erakovic, Jevto
   Lazovic, Ranko
   Radunovic, Miodrag
TI Retinal microvascular complexity as a putative biomarker of biological
   age: a pilot study
SO BIOGERONTOLOGY
LA English
DT Article
DE Retinal microvascular complexity; Biological age; Chronological age;
   Fractal dimension; Sholl's analysis; Age-related diseases
ID FRACTAL DIMENSION; RAREFACTION; ELASTIN; QUANTIFICATION; HYPERTENSION;
   VASCULATURE; LONGEVITY; RISK
AB Physiological changes associated with aging increase the risk for the development of age-related diseases. This increase is non-specific to the type of age-related disease, although each disease develops through a unique pathophysiologic mechanism. People who age at a faster rate develop age-related diseases earlier in their life. They have an older "biological age" compared to their "chronological age". Early detection of individuals with accelerated aging would allow timely intervention to postpone the onset of age-related diseases. This would increase their life expectancy and their length of good quality life. The goal of this study was to investigate whether retinal microvascular complexity could be used as a biomarker of biological age. Retinal images of 68 participants ages ranging from 19 to 82 years were collected in an observational cross-sectional study. Twenty of the old participants had age-related diseases such as hypertension, type 2 diabetes, and/or Alzheimer's dementia. The rest of the participants were healthy. Retinal images were captured by a hand-held, non-mydriatic fundus camera and quantification of the microvascular complexity was performed by using Sholl's, box-counting fractal, and lacunarity analysis. In the healthy subjects, increasing chronological age was associated with lower retinal microvascular complexity measured by Sholl's analysis. Decreased box-counting fractal dimension was present in old patients, and this decrease was 2.1 times faster in participants who had age-related diseases (p = 0.047). Retinal microvascular complexity could be a promising new biomarker of biological age. The data from this study is the first of this kind collected in Montenegro. It is freely available for use.
C1 [Popovic, Natasa; Radunovic, Miroslav; Zecevic, Antoaneta Adzic; Dragovic, Isidora Rovcanin; Radulovic, Ljiljana; Lazovic, Ranko; Radunovic, Miodrag] Univ Montenegro, Fac Med, Podgorica, Montenegro.
   [Zdralevic, Masa] Univ Montenegro, Inst Adv Studies, Podgorica, Montenegro.
   [Vujosevic, Stela] Univ Milan, Dept Biomed Surg & Dent Sci, Milan, Italy.
   [Vujosevic, Stela] IRCCS Multimed, Eye Clin, Milan, Italy.
   [Zecevic, Antoaneta Adzic; Vukcevic, Batric; Radulovic, Ljiljana; Vukovic, Tijana; Erakovic, Jevto; Lazovic, Ranko; Radunovic, Miodrag] Clin Ctr Montenegro, Podgorica, Montenegro.
   [Popovic, Tomo] Univ Donja Gorica, Fac Informat Syst & Technol, Podgorica, Montenegro.
C3 University of Montenegro; University of Montenegro; University of Milan;
   IRCCS Multimedica; University of Donja Gorica
RP Popovic, N (corresponding author), Univ Montenegro, Fac Med, Podgorica, Montenegro.
EM npopovic@ucg.ac.me
RI Adzic- Zecevic, Antoaneta/HTS-0127-2023; Popovic, Natasa/V-1717-2017;
   Radunovic, Miroslav/AAM-1085-2020; Lazovic, Ranko/ABG-7560-2021;
   Zalevic, Masa/H-7200-2014; Vukcevic, Batric/AAB-8072-2020; Popovic,
   Tomo/V-1550-2017
OI Adzic- Zecevic, Antoaneta/0000-0003-2225-0652; Rovčanin agović,
   Isidora/0000-0002-8782-4912; Popovic, Natasa/0000-0002-9769-1543;
   Vujosevic, Stela/0000-0001-6773-9967; Zalevic, Masa/0000-0003-2236-7957;
   Vukcevic, Batric/0000-0002-9905-8020; Popovic, Tomo/0000-0001-5245-3691
CR Amer Diabet Assoc Professional Pra, 2022, DIABETES CARE, V45, pS39, DOI 10.2337/dc22-S003
   [Anonymous], IMAGEJ GROUP IMAGEJ
   Antonios TF, 2006, AM J HYPERTENS, V19, P484, DOI 10.1016/j.amjhyper.2005.11.010
   Austad S, AM FEDERATION AGING
   Avolio A, 1998, HYPERTENSION, V32, P170, DOI 10.1161/01.HYP.32.1.170
   Azemin MZC, 2013, EXP EYE RES, V116, P355, DOI 10.1016/j.exer.2013.10.010
   Azemin MZC, 2012, NEUROBIOL AGING, V33, DOI 10.1016/j.neurobiolaging.2010.04.010
   Bird AD, 2019, CELL REP, V27, P3081, DOI 10.1016/j.celrep.2019.04.097
   DeBuc DC, 2020, FRONT PHYSIOL, V11, DOI 10.3389/fphys.2020.570412
   Centers for Disease Control and Prevention, 2022, About Adult BMI
   Cheung CY, 2012, AM J OPHTHALMOL, V154, P663, DOI 10.1016/j.ajo.2012.04.016
   Cheung CY, 2011, J HYPERTENS, V29, P1380, DOI 10.1097/HJH.0b013e328347266c
   Cheung CYL, 2014, ALZHEIMERS DEMENT, V10, P135, DOI 10.1016/j.jalz.2013.06.009
   DeBuc DC, 2018, FRONT PHYSIOL, V9, DOI 10.3389/fphys.2018.01721
   Duca L, 2016, CARDIOVASC RES, V110, P298, DOI 10.1093/cvr/cvw061
   Exalto LG, 2014, J ALZHEIMERS DIS, V42, pS109, DOI 10.3233/JAD-132570
   Fahy GM, 2019, AGING CELL, V18, DOI 10.1111/acel.13028
   Franceschi C, 2018, FRONT MED-LAUSANNE, V5, DOI 10.3389/fmed.2018.00061
   Horvath S, 2018, NAT REV GENET, V19, P371, DOI 10.1038/s41576-018-0004-3
   Hughes AD, 2006, J HYPERTENS, V24, P889, DOI 10.1097/01.hjh.0000222759.61735.98
   Hughes TM, 2014, JAMA NEUROL, V71, P562, DOI 10.1001/jamaneurol.2014.186
   Huyard F, 2014, PLOS ONE, V9, DOI 10.1371/journal.pone.0092287
   Jack CR, 2013, LANCET NEUROL, V12, P207, DOI 10.1016/S1474-4422(12)70291-0
   Johnson AA, 2022, AGING CELL, V21, DOI 10.1111/acel.13664
   Komutrattananont P, 2020, ANAT CELL BIOL, V53, P284, DOI 10.5115/acb.20.094
   Levine HJ, 1997, J AM COLL CARDIOL, V30, P1104
   Little K, 2022, TRENDS ENDOCRIN MET, V33, P50, DOI 10.1016/j.tem.2021.10.008
   Longo VD, 2015, AGING CELL, V14, P497, DOI 10.1111/acel.12338
   Lyu XZ, 2022, SCI REP-UK, V12, DOI 10.1038/s41598-022-16089-3
   Mcintyre RL, 2021, FRONT AGING-LAUSANNE, V2, DOI 10.3389/fragi.2021.708680
   Mitchell GF, 2018, J APPL PHYSIOL, V125, P1871, DOI 10.1152/japplphysiol.00108.2018
   Mochizuki S, 2002, J BIOL CHEM, V277, P44854, DOI 10.1074/jbc.M205630200
   Mohammed I, 2021, FRONT ENDOCRINOL, V12, DOI 10.3389/fendo.2021.718942
   Mookiah MRK, 2021, MED IMAGE ANAL, V68, DOI 10.1016/j.media.2020.101905
   Naserddine Z, MOCA COGNITION
   Nazari HK, 2022, EXP EYE RES, V214, DOI 10.1016/j.exer.2021.108879
   Noon JP, 1997, J CLIN INVEST, V99, P1873, DOI 10.1172/JCI119354
   Ojha KR, 2022, FRONT PHYSIOL, V13, DOI 10.3389/fphys.2022.913673
   Orlov NV, 2019, PLOS ONE, V14, DOI 10.1371/journal.pone.0215916
   Parsons-Wingerter P, 2010, INVEST OPHTH VIS SCI, V51, P498, DOI 10.1167/iovs.09-3968
   Popovic N, 2021, PLOS ONE, V16, DOI 10.1371/journal.pone.0254918
   Popovic N, 2018, MICROVASC RES, V118, P36, DOI 10.1016/j.mvr.2018.02.006
   Roser Max., 2014, OUR WORLD DATA
   Roth GS, 2002, SCIENCE, V297, P811, DOI 10.1126/science.1071851
   SHAPIRO SD, 1991, J CLIN INVEST, V87, P1828, DOI 10.1172/JCI115204
   Sng CCA, 2010, NEPHROL DIAL TRANSPL, V25, P2252, DOI 10.1093/ndt/gfq007
   Vampire group, VAMPIRE
   Vidaki A, 2013, FORENSIC SCI INT-GEN, V7, P499, DOI 10.1016/j.fsigen.2013.05.004
   Vujosevic S, 2018, INVEST OPHTH VIS SCI, V59, P5074, DOI 10.1167/iovs.18-24891
   Zhang JY, 2017, DIABETES RES CLIN PR, V124, P41, DOI 10.1016/j.diabres.2016.10.024
NR 50
TC 2
Z9 3
U1 0
U2 3
PU SPRINGER
PI NEW YORK
PA ONE NEW YORK PLAZA, SUITE 4600, NEW YORK, NY, UNITED STATES
SN 1389-5729
EI 1573-6768
J9 BIOGERONTOLOGY
JI Biogerontology
PD DEC
PY 2023
VL 24
IS 6
BP 971
EP 985
DI 10.1007/s10522-023-10057-8
EA AUG 2023
PG 15
WC Geriatrics & Gerontology
WE Science Citation Index Expanded (SCI-EXPANDED)
SC Geriatrics & Gerontology
GA W2ZA6
UT WOS:001046598500002
PM 37572202
OA Green Submitted
DA 2026-02-13
ER

PT J
AU Sakib, MN
   Ramezan, R
   Hall, PA
AF Sakib, Mohammad Nazmus
   Ramezan, Reza
   Hall, Peter A.
TI Diabetes status and cognitive function in middle-aged and older adults
   in the Canadian longitudinal study on aging
SO FRONTIERS IN ENDOCRINOLOGY
LA English
DT Article
DE CLSA; cognitive function; executive function; reaction time; memory;
   diabetes
ID PHYSICAL-ACTIVITY; HYPOGLYCEMIC EPISODES; ALCOHOL-CONSUMPTION;
   ALZHEIMER-DISEASE; RISK-FACTORS; DEMENTIA; IMPAIRMENT; MELLITUS;
   INSULIN; BRAIN
AB ObjectivesDiabetes is recognized as a significant risk factor for cognitive impairment. However, this association has not been thoroughly examined using large-scale population-based datasets in the Canadian context. The objective of this study was to investigate the potential association between cognitive function and diabetes in a large population-based sample of middle-aged and older Canadians.MethodsWe utilized baseline data from the Canadian Longitudinal Study on Aging (N=30,097) to test our hypotheses, using five indicators of cognitive function (animal fluency, Stroop interference, reaction time, immediate and delayed memory recall). We conducted multivariate multivariable linear regression and subsequently performed tests for moderation analysis with lifestyle factors and health status.ResultsThe analysis revealed that type 2 diabetes (T2DM) was associated with lower performance on most cognitive tasks, including those assessing executive function (b=0.60, 95% CI 0.31 to 0.90), reaction time (b=16.94, 95% CI 9.18 to 24.70), immediate memory recall (b=-0.10, 95% CI -0.18 to -0.02), and delayed memory recall (b=-0.12, 95% CI -0.21 to -0.02). However, no significant association was observed between other types of diabetes and cognitive performance. Moderation effects were largely null for T2DM, with the exception of alcohol intake for reaction time, and physical activity for animal fluency.ConclusionsThe study showed that individuals with T2DM exhibit poor performance on tasks that assess executive function, reaction time, and memory. Therefore, optimizing cognitive health among individuals with T2DM should be a priority in primary care. Additionally, further studies should examine this association using longitudinal data.
C1 [Sakib, Mohammad Nazmus] McMaster Univ, Fac Hlth Sci, Dept Hlth Res Methods Evidence & Impact, Hamilton, ON, Canada.
   [Sakib, Mohammad Nazmus; Hall, Peter A.] Univ Waterloo, Fac Hlth, Sch Publ Hlth Sci, Waterloo, ON, Canada.
   [Ramezan, Reza] Univ Waterloo, Dept Stat & Actuarial Sci, Waterloo, ON, Canada.
   [Hall, Peter A.] Univ Waterloo, Ctr Bioengn & Biotechnol, Waterloo, ON, Canada.
   [Hall, Peter A.] Univ Waterloo, Dept Psychol, Waterloo, ON, Canada.
C3 McMaster University; University of Waterloo; University of Waterloo;
   University of Waterloo; University of Waterloo
RP Sakib, MN (corresponding author), McMaster Univ, Fac Hlth Sci, Dept Hlth Res Methods Evidence & Impact, Hamilton, ON, Canada.; Sakib, MN (corresponding author), Univ Waterloo, Fac Hlth, Sch Publ Hlth Sci, Waterloo, ON, Canada.
EM sakibm3@mcmaster.ca
RI Ramezan, Reza/NRY-0794-2025; Sakib, Mohammad Nazmus/AAP-6455-2020
OI Ramezan, Reza/0000-0003-0450-3249; Hall, Peter A/0000-0001-7730-0552; 
FU Natural Sciences and Engineering Research Council of Canada
   [RGPIN-2019-04606]; Canadian Institutes for Health Research (CIHR),
   Institute for Population and Public Health [GA3-177733]; McMaster
   University
FX This research was made possible using the data/biospecimens collected by
   the Canadian Longitudinal Study on Aging (CLSA). Funding for the
   Canadian Longitudinal Study on Aging (CLSA) is provided by the
   Government of Canada through the Canadian Institutes of Health Research
   (CIHR) under grant reference: LSA 94473 and the Canada Foundation for
   Innovation, as well as the following provinces, Newfoundland, Nova
   Scotia, Quebec, Ontario, Manitoba, Alberta, and British Columbia. This
   research has been conducted using the CLSA Baseline Comprehensive
   Dataset 4.1, under Application Number 1906024. The CLSA is led by Drs.
   Parminder Raina, Christina Wolfson and Susan Kirkland. Data are
   available from the Canadian Longitudinal Study on Aging
   (www.clsa-elcv.ca) for researchers who meet the criteria for access to
   de-identified CLSA data.r The author(s) declare financial support was
   received for the research, authorship, and/or publication of this
   article. This work was supported by an operating grant to the last
   author (PH) from the Natural Sciences and Engineering Research Council
   of Canada (RGPIN-2019-04606) and Canadian Institutes for Health Research
   (CIHR), Institute for Population and Public Health (GA3-177733). MNS was
   provided salary support from the latter mechanism as well as a
   postdoctoral fellowship from McMaster University.
CR Abbatecola AM, 2006, NEUROLOGY, V67, P235, DOI 10.1212/01.wnl.0000224760.22802.e8
   Brownlee M, 2001, NATURE, V414, P813, DOI 10.1038/414813a
   Canadian Longitudinal Study on Aging, Sampling and Computation of Response Rates and Sample Weights for the Tracking (Telephone Interview) Participants and Comprehensive Participants
   Canadian Longitudinal Study on Aging, CLSA Tracking and Comprehensive Cognition Measurements (Baseline)
   Canadian Longitudinal Study on Aging, Data Collection Site Questionnaires (Comprehensive)
   Canadian Longitudinal Study on Aging, In-Home Questionnaire (Baseline-Comprehensive)
   Canadian Longitudinal Study on Aging, Maintaining Contact Questionnaire (Tracking and Comprehensive)
   Cheng G, 2012, INTERN MED J, V42, P484, DOI 10.1111/j.1445-5994.2012.02758.x
   Cole JB, 2020, NAT REV NEPHROL, V16, P377, DOI 10.1038/s41581-020-0278-5
   Cox DJ, 2005, DIABETES CARE, V28, P71, DOI 10.2337/diacare.28.1.71
   Cukierman-Yaffe T, 2009, DIABETES CARE, V32, P221, DOI 10.2337/dc08-1153
   De Felice FG, 2014, DIABETES, V63, P2262, DOI 10.2337/db13-1954
   Dore GA, 2009, DIABETOLOGIA, V52, P2551, DOI 10.1007/s00125-009-1497-2
   Elias PK, 1997, DIABETES CARE, V20, P1388, DOI 10.2337/diacare.20.9.1388
   Gao SD, 2019, DIABETES, V68, P2085, DOI 10.2337/db19-0233
   Han LZ, 2021, BMC GERIATR, V21, DOI 10.1186/s12877-021-02606-y
   Irie F, 2008, ARCH NEUROL-CHICAGO, V65, P89, DOI 10.1001/archneurol.2007.29
   Jedrziewski AK, 2007, ALZHEIMERS DEMENT, V3, P98, DOI 10.1016/j.jalz.2007.01.009
   Kalmijn S, 2000, ARTERIOSCL THROM VAS, V20, P2255, DOI 10.1161/01.ATV.20.10.2255
   Khan MAB, 2020, J EPIDEMIOL GLOB HEA, V10, P107, DOI [10.37421/2165-8064.2020.10.417, 10.2991/jegh.k.191028.001]
   Kirkland SA, 2015, CAN J AGING, V34, P366, DOI 10.1017/S071498081500029X
   Lautenschlager NT, 2008, JAMA-J AM MED ASSOC, V300, P1027, DOI 10.1001/jama.300.9.1027
   Lee CC, 2009, DIABETOLOGIA, V52, P1040, DOI 10.1007/s00125-009-1338-3
   Lin CH, 2013, J INTERN MED, V273, P102, DOI 10.1111/joim.12000
   Lin YF, 2023, FRONT AGING NEUROSCI, V15, DOI 10.3389/fnagi.2023.1126183
   Long LS, 2015, CAN J ANESTH, V62, P603, DOI 10.1007/s12630-014-0306-7
   Loprinzi PD, 2016, AGE, V38, DOI 10.1007/s11357-016-9874-5
   Manschot SM, 2006, DIABETES, V55, P1106, DOI 10.2337/diabetes.55.04.06.db05-1323
   McCrimmon RJ, 2012, LANCET, V379, P2291, DOI 10.1016/S0140-6736(12)60360-2
   Menec VH, 2020, PLOS ONE, V15, DOI 10.1371/journal.pone.0230673
   Meneilly GS, 2016, CAN J DIABETES, V40, P73, DOI 10.1016/j.jcjd.2015.09.006
   Neumann KF, 2008, CURR ALZHEIMER RES, V5, P438, DOI 10.2174/156720508785908919
   Ninomiya T, 2014, CURR DIABETES REP, V14, DOI 10.1007/s11892-014-0487-z
   Ohara T, 2011, NEUROLOGY, V77, P1126, DOI 10.1212/WNL.0b013e31822f0435
   Palta P, 2014, J INT NEUROPSYCH SOC, V20, P278, DOI 10.1017/S1355617713001483
   Parris BA, 2014, FRONT PSYCHOL, V5, DOI 10.3389/fpsyg.2014.01182
   Peila R, 2002, DIABETES, V51, P1256, DOI 10.2337/diabetes.51.4.1256
   Profenno LA, 2010, BIOL PSYCHIAT, V67, P505, DOI 10.1016/j.biopsych.2009.02.013
   Public Health Agency of Canada, Framework for diabetes in Canada
   Raina P WC., The Canadian Longitudinal Study on Aging (CLSA) Report on Health and Aging in Canada
   Raina PS, 2009, CAN J AGING, V28, P221, DOI 10.1017/S0714980809990055
   Riederer P, 2017, J NEURAL TRANSM, V124, P1431, DOI 10.1007/s00702-017-1763-2
   Ryan CM., 2001, Neuropsychology of cardiovascular disease, P77
   Sadanand S, 2016, DIABETES-METAB RES, V32, P132, DOI 10.1002/dmrr.2664
   Sakib MN, 2019, BMC PUBLIC HEALTH, V19, DOI 10.1186/s12889-019-6567-x
   Strachan MWJ, 2011, DIABETIC MED, V28, P141, DOI 10.1111/j.1464-5491.2010.03199.x
   Strachan MWJ, 2011, NAT REV ENDOCRINOL, V7, P108, DOI 10.1038/nrendo.2010.228
   Tang XY, 2021, DIABETES THER, V12, P765, DOI 10.1007/s13300-021-01009-x
   Trueman RC., 2012, Encyclopedia of the Sciences of Learning, P534
   Tuokko H, 2017, CLIN NEUROPSYCHOL, V31, P233, DOI 10.1080/13854046.2016.1254279
   van den Berg E, 2009, BBA-MOL BASIS DIS, V1792, P470, DOI 10.1016/j.bbadis.2008.09.004
   Vincent C, 2015, PSYCHOSOM MED, V77, P631, DOI 10.1097/PSY.0000000000000103
   Wei MY, 2020, J GERONTOL A-BIOL, V75, P1206, DOI 10.1093/gerona/glz147
   Whitelock V, 2021, PSYCHONEUROENDOCRINO, V123, DOI 10.1016/j.psyneuen.2020.104902
   Whitmer RA, 2005, NEUROLOGY, V64, P277, DOI 10.1212/01.WNL.0000149519.47454.F2
   Whitmer RA, 2009, JAMA-J AM MED ASSOC, V301, P1565, DOI 10.1001/jama.2009.460
   Xu GL, 2009, PSYCHIAT CLIN NEUROS, V63, P43, DOI 10.1111/j.1440-1819.2008.01904.x
   Xue M, 2019, AGEING RES REV, V55, DOI 10.1016/j.arr.2019.100944
   Yaffe K, 2001, ARCH INTERN MED, V161, P1703, DOI 10.1001/archinte.161.14.1703
   Zhao WQ, 2001, MOL CELL ENDOCRINOL, V177, P125, DOI 10.1016/S0303-7207(01)00455-5
   Zuccalà G, 2001, ALCOHOL CLIN EXP RES, V25, P1743, DOI 10.1097/00000374-200112000-00009
NR 61
TC 5
Z9 8
U1 0
U2 1
PU FRONTIERS MEDIA SA
PI LAUSANNE
PA AVENUE DU TRIBUNAL FEDERAL 34, LAUSANNE, CH-1015, SWITZERLAND
SN 1664-2392
J9 FRONT ENDOCRINOL
JI Front. Endocrinol.
PD DEC 1
PY 2023
VL 14
AR 1293988
DI 10.3389/fendo.2023.1293988
PG 15
WC Endocrinology & Metabolism
WE Science Citation Index Expanded (SCI-EXPANDED)
SC Endocrinology & Metabolism
GA CQ8T8
UT WOS:001126808100001
PM 38107512
OA Green Submitted, gold
DA 2026-02-13
ER

PT J
AU Bartlett, DB
   Firth, CM
   Phillips, AC
   Moss, P
   Baylis, D
   Syddall, H
   Sayer, AA
   Cooper, C
   Lord, JM
AF Bartlett, David B.
   Firth, Charlotte M.
   Phillips, Anna C.
   Moss, Paul
   Baylis, Daniel
   Syddall, Holly
   Sayer, Avan A.
   Cooper, Cyrus
   Lord, Janet M.
TI The age-related increase in low-grade systemic inflammation
   (Inflammaging) is not driven by cytomegalovirus infection
SO AGING CELL
LA English
DT Article
DE aging; cytokines; inflammation
ID POLYMORPHISM
AB Aging is accompanied by the development of low-grade systemic inflammation, termed inflammaging, characterized by raised serum C-reactive protein (CRP) and pro-inflammatory cytokines. Importantly, inflammaging is implicated in the pathogenesis of several of the major age-related diseases including cardiovascular disease, type 2 diabetes, and dementia and is associated with increased mortality. The incidence of infection with the persistent herpes virus cytomegalovirus (CMV) also increases with age. Cross-sectional studies have proposed CMV infection as a significant driver of inflammaging, but a definitive case for CMV as a causative agent in inflammaging has not yet been made. We studied longitudinally 249 subjects (153 men, 96 women) who participated in the Hertfordshire Ageing Study at baseline (1993/5, mean age 67.5 years) and at 10 year follow-up. At both times, anthropometric measurements were made and subjects provided blood samples for analysis of inflammatory status and CMV seropositivity. In the cohort as a whole, serum CRP (P < 0.02) and pro-inflammatory cytokines TNFa (P < 0.001) and IL-6 (P < 0.001) were increased between baseline and follow-up sampling whereas levels of the anti-inflammatory cytokine IL-10 were decreased (P < 0.001). These changes to cytokine status over time occurred equally in the 60% of subjects who were seropositive for CMV at baseline and follow-up, the 8% who were CMV negative at baseline but who became CMV positive by the 10 year follow-up, and also in the 32% who were CMV seronegative throughout. We conclude that CMV infection is not a primary causative factor in the age-related increase in systemic inflammation.
C1 [Bartlett, David B.; Lord, Janet M.] Univ Birmingham, Sch Immun & Infect, MRC ARUK Ctr Musculoskeletal Ageing Res, Birmingham B15 2TT, W Midlands, England.
   [Firth, Charlotte M.; Moss, Paul] Univ Birmingham, Sch Canc Sci, Birmingham B15 2TT, W Midlands, England.
   [Phillips, Anna C.] Univ Birmingham, Sch Sport & Exercise Sci, Birmingham B15 2TT, W Midlands, England.
   [Baylis, Daniel; Syddall, Holly; Sayer, Avan A.; Cooper, Cyrus] Univ Southampton, MRC Lifecourse Epidemiol Unit, Southampton, Hants, England.
C3 University of Birmingham; University of Birmingham; University of
   Birmingham; University of Southampton
RP Lord, JM (corresponding author), Univ Birmingham, Sch Immun & Infect, MRC ARUK Ctr Musculoskeletal Ageing Res, Birmingham B15 2TT, W Midlands, England.
EM j.m.lord@bham.ac.uk
RI Whittaker, Anna/A-3577-2013; Moss, Paul/D-1728-2009; Bartlett,
   David/ABF-9025-2020; Aihie Sayer, Avan/A-4359-2012; Cooper,
   Cyrus/ADV-7232-2022
OI Whittaker, Anna/0000-0002-5461-0598; Syddall, Holly/0000-0003-0171-0306;
   Moss, Paul/0000-0002-6895-1967; Bartlett, David/0000-0001-7838-898X;
   Aihie Sayer, Avan/0000-0003-1283-6457; Lord, Janet/0000-0003-1030-6786;
   Cooper, Cyrus/0000-0003-3510-0709
FU Biotechnology and Biological Sciences Research Council; Medical Research
   Council, Research into Ageing; University of Southampton; Economic and
   Social Research Council [ES/H043772/1] Funding Source: researchfish;
   Medical Research Council [MC_U147585824, U1475000001, G9818340B,
   U1475000002, MC_UP_A620_1014, MR/K00414X/1, MC_UP_A620_1015] Funding
   Source: researchfish; National Institute for Health Research
   [NF-SI-0508-10082, DRF-2011-04-011, ACF-2007-26-005] Funding Source:
   researchfish; ESRC [ES/H043772/1] Funding Source: UKRI; MRC
   [MC_UP_A620_1015, MR/K00414X/1] Funding Source: UKRI; National
   Institutes of Health Research (NIHR) [DRF-2011-04-011] Funding Source:
   National Institutes of Health Research (NIHR)
FX This work was funded by the Biotechnology and Biological Sciences
   Research Council, the Medical Research Council, Research into Ageing and
   the University of Southampton.
CR Abu-Taha M, 2009, J IMMUNOL, V183, P1393, DOI 10.4049/jimmunol.0803157
   Baylis D, 2013, AGE, V35, P963, DOI 10.1007/s11357-012-9396-8
   Derhovanessian E, 2010, J IMMUNOL, V185, P4618, DOI 10.4049/jimmunol.1001629
   Ford ES, 2002, EPIDEMIOLOGY, V13, P561, DOI 10.1097/00001648-200209000-00012
   Forsythe LKS, 2008, NUTR RES REV, V21, P117, DOI 10.1017/S0954422408138732
   Franceschi C, 2000, ANN NY ACAD SCI, V908, P244
   FRANCESCHI C, 1995, IMMUNOL TODAY, V16, P12, DOI 10.1016/0167-5699(95)80064-6
   Hummel M, 2002, J CLIN VIROL, V25, pS123
   Jenny NS, 2002, ARTERIOSCL THROM VAS, V22, P2066, DOI 10.1161/01.ATV.0000040224.49362.60
   Khan N, 2002, J IMMUNOL, V169, P1984, DOI 10.4049/jimmunol.169.4.1984
   Libby P, 2010, CIRC J, V74, P213, DOI 10.1253/circj.CJ-09-0706
   Lio D, 2002, GENES IMMUN, V3, P30, DOI 10.1038/sj.gene.6363827
   Maggio M, 2006, J CLIN ENDOCR METAB, V91, P345, DOI 10.1210/jc.2005-1097
   Paolisso G, 1998, AM J PHYSIOL-ENDOC M, V275, pE294, DOI 10.1152/ajpendo.1998.275.2.E294
   Pawelec G, 2010, J COMP PATHOL, V141, pS39, DOI 10.1016/j.jcpa.2009.09.005
   Roberts ET, 2010, AM J EPIDEMIOL, V172, P363, DOI 10.1093/aje/kwq177
   Simanek AM, 2011, PLOS ONE, V6, DOI 10.1371/journal.pone.0016103
   Syddall HE, 2010, INT J EPIDEMIOL, V39, P36, DOI 10.1093/ije/dyn275
   WIKBY A, 1994, EXP GERONTOL, V29, P531, DOI 10.1016/0531-5565(94)90036-1
   Wikby A, 2006, MECH AGEING DEV, V127, P695, DOI 10.1016/j.mad.2006.04.003
NR 20
TC 140
Z9 155
U1 0
U2 10
PU WILEY
PI HOBOKEN
PA 111 RIVER ST, HOBOKEN 07030-5774, NJ USA
SN 1474-9718
EI 1474-9726
J9 AGING CELL
JI Aging Cell
PD OCT
PY 2012
VL 11
IS 5
BP 912
EP 915
DI 10.1111/j.1474-9726.2012.00849.x
PG 4
WC Cell Biology; Geriatrics & Gerontology
WE Science Citation Index Expanded (SCI-EXPANDED)
SC Cell Biology; Geriatrics & Gerontology
GA 007EK
UT WOS:000308871400020
PM 22708923
OA hybrid
DA 2026-02-13
ER

PT J
AU Tavoian, D
   Russ, DW
   Consitt, LA
   Clark, BC
AF Tavoian, Dallin
   Russ, David W.
   Consitt, Leslie A.
   Clark, Brian C.
TI Perspective: Pragmatic Exercise Recommendations for Older Adults: The
   Case for Emphasizing Resistance Training
SO FRONTIERS IN PHYSIOLOGY
LA English
DT Article
DE aerobic; resistance; exercise; muscle; older adults; strength;
   cardiovascular; diabetes
ID SKELETAL-MUSCLE HYPERTROPHY; CORONARY-HEART-DISEASE; PHYSICAL-ACTIVITY;
   AEROBIC EXERCISE; WHOLE MUSCLE; SHORT-TERM; STRENGTH; YOUNG; POWER; AGE
AB Optimal health benefits from exercise are achieved by meeting both aerobic and muscle strengthening guidelines, however, most older adults (OAs) do not exercise and the majority of those who do only perform one type of exercise. A pragmatic solution to this problem may be emphasizing a single exercise strategy that maximizes health benefits. The loss of muscle mass and strength at an accelerated rate are hallmarks of aging that, without intervention, eventually lead to physical disability and loss of independence. Additionally, OAs are at risk of developing several chronic diseases. As such, participating in activities that can maintain or increase muscle mass and strength, as well as decrease chronic disease risk, is essential for healthy aging. Unfortunately, there is a widely held belief that adaptations to aerobic and resistance exercise are independent of each other, requiring the participation of both types of exercise to achieve optimal health. However, we argue that this assertion is incorrect, and we discuss crossover adaptations of both aerobic and resistance exercise. Aerobic exercise can increase muscle mass and strength, though not consistently and may be limited to exercise that overloads a particular muscle group, such as stationary bicycling. In contrast, resistance exercise is effective at maintaining muscle health with increasing age, and also has significant effects on cardiovascular disease (CVD) risk factors, type 2 diabetes (T2D), cancer, and mortality. We posit that resistance exercise is the most effective standalone exercise strategy for improving overall health in OAs and should be emphasized in future guidelines.
C1 [Tavoian, Dallin; Russ, David W.; Consitt, Leslie A.; Clark, Brian C.] Ohio Univ, Ohio Musculoskeletal & Neurol Inst, Athens, OH 45701 USA.
   [Russ, David W.] Univ S Florida, Sch Phys Therapy & Rehabil Sci, Tampa, FL 33620 USA.
   [Consitt, Leslie A.; Clark, Brian C.] Ohio Univ, Dept Biomed Sci, Athens, OH 45701 USA.
   [Consitt, Leslie A.] Ohio Univ, Diabet Inst, Athens, OH 45701 USA.
   [Clark, Brian C.] Ohio Univ, Div Geriatr Med, Athens, OH 45701 USA.
C3 University System of Ohio; Ohio University; State University System of
   Florida; University of South Florida; University System of Ohio; Ohio
   University; University System of Ohio; Ohio University; University
   System of Ohio; Ohio University
RP Tavoian, D; Clark, BC (corresponding author), Ohio Univ, Ohio Musculoskeletal & Neurol Inst, Athens, OH 45701 USA.; Clark, BC (corresponding author), Ohio Univ, Dept Biomed Sci, Athens, OH 45701 USA.; Clark, BC (corresponding author), Ohio Univ, Div Geriatr Med, Athens, OH 45701 USA.
EM tavoiand@ohio.edu; clarkb2@ohio.edu
RI Tavoian, Dallin/AAZ-6910-2021
OI Clark, Brian C/0000-0002-6021-6431
FU National Institutes of Health [NIA R01AG044424]; American Heart
   Association [19PRE34380496]; American Heart Association (AHA)
   [19PRE34380496] Funding Source: American Heart Association (AHA)
FX This work was supported, in part, by grants from the National Institutes
   of Health (NIA R01AG044424 to BC) and the American Heart Association
   (19PRE34380496 to DT).
CR Ackermann RT, 2003, AM J PREV MED, V25, P232, DOI 10.1016/S0749-3797(03)00196-X
   Aily Jéssica Bianca, 2017, Motriz: rev. educ. fis., V23, pe101653, DOI [10.1590/s1980-6574201700020012, 10.1590/s1980-6574201700020012]
   Alemayehu B, 2004, HEALTH SERV RES, V39, P627, DOI 10.1111/j.1475-6773.2004.00248.x
   [Anonymous], 2009, NUTR REV, V67, P114, DOI 10.1111/j.1753-4887.2008.00136.x
   [Anonymous], 2018, TRENDS M 2008 PHYS A
   [Anonymous], 2018, PHYS ACT GUID AM
   Bean JF, 2009, J GERONTOL A-BIOL, V64, P983, DOI 10.1093/gerona/glp056
   Benedetti MG, 2018, BIOMED RES INT, V2018, DOI 10.1155/2018/4840531
   Bennie JA, 2019, INT J BEHAV NUTR PHY, V16, DOI 10.1186/s12966-019-0797-2
   Brightwell CR, 2019, TRANSL SPORTS MED, V2, P109, DOI 10.1002/tsm2.70
   Burton E, 2017, J SPORT SCI, V35, P1523, DOI 10.1080/02640414.2016.1223334
   Burton E, 2017, J AGING PHYS ACTIV, V25, P311, DOI 10.1123/japa.2015-0289
   Cadore EL, 2014, AGE, V36, P773, DOI 10.1007/s11357-013-9586-z
   Chodzko-Zajko WJ, 2009, MED SCI SPORT EXER, V41, P1510, DOI 10.1249/MSS.0b013e3181a0c95c
   Churchward-Venne TA, 2015, J AM MED DIR ASSOC, V16, P400, DOI 10.1016/j.jamda.2015.01.071
   Cornelissen VA, 2013, J AM HEART ASSOC, V2, DOI 10.1161/JAHA.112.004473
   Crane JD, 2013, J GERONTOL A-BIOL, V68, P631, DOI 10.1093/gerona/gls237
   Cruz-Jentoft AJ, 2019, AGE AGEING, V48, P16, DOI 10.1093/ageing/afy169
   Evans WJ, 1996, GERIATRICS, V51, P46
   Franz MJ, 2007, J AM DIET ASSOC, V107, P1755, DOI 10.1016/j.jada.2007.07.017
   Gelecek N, 2012, HEALTH CARE WOMEN IN, V33, P1072, DOI 10.1080/07399332.2011.645960
   Going SB, 2009, AM J LIFESTYLE MED, V3, P310, DOI 10.1177/1559827609334979
   Gordon BA, 2009, DIABETES RES CLIN PR, V83, P157, DOI 10.1016/j.diabres.2008.11.024
   Grgic J, 2019, SPORTS MED, V49, P233, DOI 10.1007/s40279-018-1008-z
   Grontved A, 2012, ARCH INTERN MED, V172, P1306, DOI 10.1001/archinternmed.2012.3138
   Häkkinen K, 1998, J GERONTOL A-BIOL, V53, pB415, DOI 10.1093/gerona/53A.6.B415
   Hamer M, 2008, BRIT J SPORT MED, V42, P238, DOI 10.1136/bjsm.2007.039974
   Hamer M, 2014, BRIT J SPORT MED, V48, P239, DOI 10.1136/bjsports-2013-092993
   Hammami A, 2022, MANAG SPORT LEIS, V27, P20, DOI 10.1080/23750472.2020.1757494
   Harber MP, 2012, J APPL PHYSIOL, V113, P1495, DOI 10.1152/japplphysiol.00786.2012
   Harber MP, 2009, AM J PHYSIOL-REG I, V297, pR1452, DOI 10.1152/ajpregu.00354.2009
   Hollings M, 2017, EUR J PREV CARDIOL, V24, P1242, DOI 10.1177/2047487317713329
   Holten MK, 2004, DIABETES, V53, P294, DOI 10.2337/diabetes.53.2.294
   Hunter GR, 2004, SPORTS MED, V34, P329, DOI 10.2165/00007256-200434050-00005
   Ibañez J, 2005, DIABETES CARE, V28, P662, DOI 10.2337/diacare.28.3.662
   Ihalainen JK, 2019, FRONT PHYSIOL, V10, DOI 10.3389/fphys.2019.00032
   Izquierdo M, 2004, MED SCI SPORT EXER, V36, P435, DOI 10.1249/01.MSS.0000117897.55226.9A
   Jackson AS, 2009, ARCH INTERN MED, V169, P1781, DOI 10.1001/archinternmed.2009.312
   Kelley GA, 2009, PREV MED, V48, P9, DOI 10.1016/j.ypmed.2008.10.010
   Kelly P, 2014, INT J BEHAV NUTR PHY, V11, DOI 10.1186/s12966-014-0132-x
   Keum N, 2016, JAMA ONCOL, V2, P1146, DOI 10.1001/jamaoncol.2016.0740
   Kimura T, 2015, J PHYSIOL ANTHROPOL, V34, DOI 10.1186/s40101-015-0071-5
   Konopka AR, 2014, EXERC SPORT SCI REV, V42, P53, DOI 10.1249/JES.0000000000000007
   Konopka AR, 2014, J GERONTOL A-BIOL, V69, P371, DOI 10.1093/gerona/glt107
   Konopka AR, 2010, J GERONTOL A-BIOL, V65, P1201, DOI 10.1093/gerona/glq109
   Kubo K, 2008, SCAND J MED SCI SPOR, V18, P31, DOI 10.1111/j.600-0838.2007.00654.x
   Kyu HH, 2016, BMJ-BRIT MED J, V354, DOI 10.1136/bmj.i3857
   Law TD, 2016, ANNU REV GERONTOL GE, V36, P205, DOI 10.1891/0198-8794.36.205
   Lee H, 2019, GERIATR GERONTOL INT, V19, P265, DOI 10.1111/ggi.13597
   Lemmer JT, 2000, MED SCI SPORT EXER, V32, P1505, DOI 10.1097/00005768-200008000-00021
   LEXELL J, 1988, J NEUROL SCI, V84, P275, DOI 10.1016/0022-510X(88)90132-3
   Lin XC, 2015, J AM HEART ASSOC, V4, DOI 10.1161/JAHA.115.002014
   Lindle RS, 1997, J APPL PHYSIOL, V83, P1581, DOI 10.1152/jappl.1997.83.5.1581
   Liu CJ, 2009, COCHRANE DB SYST REV, DOI 10.1002/14651858.CD002759.pub2
   Liu CK, 2011, CLIN GERIATR MED, V27, P101, DOI 10.1016/j.cger.2010.08.001
   Liu YH, 2019, MED SCI SPORT EXER, V51, P499, DOI 10.1249/MSS.0000000000001822
   Lovell DI, 2010, J AGING PHYS ACTIV, V18, P14, DOI 10.1123/japa.18.1.14
   Macaluso A, 2000, EUR J APPL PHYSIOL, V82, P418, DOI 10.1007/s004210000212
   MacDonald HV, 2016, J AM HEART ASSOC, V5, DOI 10.1161/JAHA.116.003231
   Martel GF, 2006, EXP PHYSIOL, V91, P457, DOI 10.1113/expphysiol.2005.032771
   Mather M., 2015, POPUL BULL, V70
   Mcleod JC, 2019, FRONT PHYSIOL, V10, DOI 10.3389/fphys.2019.00645
   Miszko TA, 2003, J GERONTOL A-BIOL, V58, P171
   Mitchell CJ, 2012, J APPL PHYSIOL, V113, P71, DOI 10.1152/japplphysiol.00307.2012
   Moholdt T, 2014, BRIT J SPORT MED, V48, P1489, DOI 10.1136/bjsports-2014-093416
   National Center for Health Statistics [NCHS], 2018, HLTH US 2018
   National Center for Health Statistics [NCHS], 2017, HLTH US 2016 CHARTB, DOI [10.1136/bjsports-2014-093416, DOI 10.1136/BJSPORTS-2014-093416]
   Newton RU, 2002, MED SCI SPORT EXER, V34, P1367, DOI 10.1097/00005768-200208000-00020
   Ozaki H, 2013, EUR REV AGING PHYS A, V10, P107, DOI 10.1007/s11556-013-0120-1
   Ozaki H, 2011, J GERONTOL A-BIOL, V66, P257, DOI 10.1093/gerona/glq182
   Peçanha T, 2020, AM J PHYSIOL-HEART C, V318, pH1441, DOI [10.1152/ajpheart.00268.2020, 10.1152/ajpheart.00268.2020.]
   Peterson MD, 2011, MED SCI SPORT EXER, V43, P249, DOI 10.1249/MSS.0b013e3181eb6265
   Peterson MD, 2010, AGEING RES REV, V9, P226, DOI 10.1016/j.arr.2010.03.004
   Phillips SM, 2010, CURR SPORT MED REP, V9, P208, DOI 10.1249/JSR.0b013e3181e7da73
   Rasinaho M, 2007, J AGING PHYS ACTIV, V15, P90, DOI 10.1123/japa.15.1.90
   Raue U, 2009, J APPL PHYSIOL, V106, P1611, DOI 10.1152/japplphysiol.91587.2008
   Rooks DS, 1997, J GERONTOL A-BIOL, V52, pM161, DOI 10.1093/gerona/52A.3.M161
   Roth SM, 2001, J AM GERIATR SOC, V49, P1428, DOI 10.1046/j.1532-5415.2001.4911233.x
   Ruegsegger GN, 2018, CSH PERSPECT MED, V8, DOI 10.1101/cshperspect.a029694
   Sadarangani KP, 2014, DIABETES CARE, V37, P1016, DOI 10.2337/dc13-1816
   Serra-Rexach JA, 2011, J AM GERIATR SOC, V59, P594, DOI 10.1111/j.1532-5415.2011.03356.x
   Shiroma EJ, 2017, MED SCI SPORT EXER, V49, P40, DOI 10.1249/MSS.0000000000001063
   SMUTOK MA, 1993, METABOLISM, V42, P177, DOI 10.1016/0026-0495(93)90032-J
   Stamatakis E, 2018, AM J EPIDEMIOL, V187, P1102, DOI 10.1093/aje/kwx345
   Steib S, 2010, MED SCI SPORT EXER, V42, P902, DOI 10.1249/MSS.0b013e3181c34465
   Tak E, 2013, AGEING RES REV, V12, P329, DOI 10.1016/j.arr.2012.10.001
   Tanasescu N, 2002, JAMA-J AM MED ASSOC, V288, P1994, DOI 10.1001/jama.288.16.1994
   Timmons JF, 2018, SCAND J MED SCI SPOR, V28, P2272, DOI 10.1111/sms.13254
   Troiano RP, 2008, MED SCI SPORT EXER, V40, P181, DOI 10.1249/mss.0b013e31815a51b3
   Trombetti A, 2016, OSTEOPOROSIS INT, V27, P463, DOI 10.1007/s00198-015-3236-5
   Van Roie E, 2013, EXP GERONTOL, V48, P1351, DOI 10.1016/j.exger.2013.08.010
   Vellas B, 2017, J FRALITY AGING, V6, P174, DOI 10.14283/jfa.2017.42
   Villareal DT, 2017, NEW ENGL J MED, V376, P1943, DOI 10.1056/NEJMoa1616338
   Visser M, 2014, J AGING PHYS ACTIV, V22, P226, DOI [10.1123/japa.2012-0219, 10.1123/JAPA.2012-0219]
   Wahid A, 2016, J AM HEART ASSOC, V5, DOI 10.1161/JAHA.115.002495
   Walker S, 2014, J STRENGTH COND RES, V28, P3041, DOI 10.1519/JSC.0000000000000381
   Wernbom M, 2007, SPORTS MED, V37, P225, DOI 10.2165/00007256-200737030-00004
   Yang ZY, 2014, SPORTS MED, V44, P487, DOI 10.1007/s40279-013-0128-8
   Yazar T, 2019, CLIN NUTR ESPEN, V29, P137, DOI 10.1016/j.clnesp.2018.11.005
NR 99
TC 16
Z9 20
U1 0
U2 13
PU FRONTIERS MEDIA SA
PI LAUSANNE
PA AVENUE DU TRIBUNAL FEDERAL 34, LAUSANNE, CH-1015, SWITZERLAND
EI 1664-042X
J9 FRONT PHYSIOL
JI Front. Physiol.
PD JUL 3
PY 2020
VL 11
AR 799
DI 10.3389/fphys.2020.00799
PG 9
WC Physiology
WE Science Citation Index Expanded (SCI-EXPANDED); Social Science Citation Index (SSCI)
SC Physiology
GA MP6VG
UT WOS:000552340700001
PM 32719618
OA Green Submitted, gold
DA 2026-02-13
ER

PT J
AU Frey, BM
   Petersen, M
   Mayer, C
   Schulz, M
   Cheng, B
   Thomalla, G
AF Frey, Benedikt M.
   Petersen, Marvin
   Mayer, Carola
   Schulz, Maximilian
   Cheng, Bastian
   Thomalla, Goetz
TI Characterization of White Matter Hyperintensities in Large-Scale
   MRI-Studies
SO FRONTIERS IN NEUROLOGY
LA English
DT Review
DE white matter hyperintensities; white matter lesions; systematic review;
   large-scale studies; white matter hyperintensity segmentation;
   segmentation; cerebral small vessel disease
ID SMALL-VESSEL DISEASE; SUBCLINICAL CEREBROVASCULAR-DISEASE; STRUCTURAL
   BRAIN CHANGES; RESONANCE-IMAGING MEASURES; MANIFEST ARTERIAL-DISEASE;
   CORPUS-CALLOSUM ATROPHY; CEREBRAL-BLOOD-FLOW; DEPRESSIVE SYMPTOMS;
   ATHEROSCLEROSIS RISK; AFRICAN-AMERICANS
AB Background: White matter hyperintensities of presumed vascular origin (WMH) are a common finding in elderly people and a growing social malady in the aging western societies. As a manifestation of cerebral small vessel disease, WMH are considered to be a vascular contributor to various sequelae such as cognitive decline, dementia, depression, stroke as well as gait and balance problems. While pathophysiology and therapeutical options remain unclear, large-scale studies have improved the understanding of WMH, particularly by quantitative assessment of WMH. In this review, we aimed to provide an overview of the characteristics, research subjects and segmentation techniques of these studies.
   Methods: We performed a systematic review according to the PRISMA statement. One thousand one hundred and ninety-six potentially relevant articles were identified via PubMed search. Six further articles classified as relevant were added manually. After applying a catalog of exclusion criteria, remaining articles were read full-text and the following information was extracted into a standardized form: year of publication, sample size, mean age of subjects in the study, the cohort included, and segmentation details like the definition of WMH, the segmentation method, reference to methods papers as well as validation measurements.
   Results: Our search resulted in the inclusion and full-text review of 137 articles. One hundred and thirty-four of them belonged to 37 prospective cohort studies. Median sample size was 1,030 with no increase over the covered years. Eighty studies investigated in the association of WMH and risk factors. Most of them focussed on arterial hypertension, diabetes mellitus type II and Apo E genotype and inflammatory markers. Sixty-three studies analyzed the association of WMH and secondary conditions like cognitive decline, mood disorder and brain atrophy. Studies applied various methods based on manual (3), semi-automated (57), and automated segmentation techniques (75). Only 18% of the articles referred to an explicit definition of WMH.
   Discussion: The review yielded a large number of studies engaged in WMH research. A remarkable variety of segmentation techniques was applied, and only a minority referred to a clear definition of WMH. Most addressed topics were risk factors and secondary clinical conditions. In conclusion, WMH research is a vivid field with a need for further standardization regarding definitions and used methods.
C1 [Frey, Benedikt M.; Petersen, Marvin; Mayer, Carola; Schulz, Maximilian; Cheng, Bastian; Thomalla, Goetz] Univ Med Ctr Hamburg Eppendorf, Dept Neurol, Hamburg, Germany.
C3 University of Hamburg; University Medical Center Hamburg-Eppendorf
RP Frey, BM (corresponding author), Univ Med Ctr Hamburg Eppendorf, Dept Neurol, Hamburg, Germany.
EM b.frey@uke.de
RI Thomalla, Götz/HPB-8558-2023; Petersen, Marvin/HNR-7790-2023
OI Thomalla, Götz/0000-0002-4785-1449; Petersen, Marvin/0000-0001-6426-7167
FU DFG [SFB936]
FX This work has been supported by DFG, SFB936/project C2. The funding
   sources were not involved in the organization and report of this work.
CR Admiraal-Behloul F, 2005, NEUROIMAGE, V28, P607, DOI 10.1016/j.neuroimage.2005.06.061
   Aggarwal NT, 2014, AM J GERIAT PSYCHIAT, V22, P53, DOI 10.1016/j.jagp.2012.06.001
   Aggarwal NT, 2010, ARCH NEUROL-CHICAGO, V67, P475, DOI 10.1001/archneurol.2010.42
   Aizenstein HJ, 2016, BMC MED, V14, DOI 10.1186/s12916-016-0720-5
   Alperovitch A, 2003, NEUROEPIDEMIOLOGY, V22, P316, DOI 10.1159/000072920
   Anbeek P, 2005, NEUROIMAGE, V27, P795, DOI 10.1016/j.neuroimage.2005.05.046
   Anbeek P, 2004, NEUROIMAGE, V21, P1037, DOI 10.1016/j.neuroimage.2003.10.012
   Andersson C, 2015, STROKE, V46, P2568, DOI 10.1161/STROKEAHA.115.009026
   [Anonymous], NEUROLOGY
   Aparicio HJ, 2017, ATHEROSCLEROSIS, V265, P305, DOI 10.1016/j.atherosclerosis.2017.06.919
   Appelman APA, 2008, J CEREBR BLOOD F MET, V28, P633, DOI 10.1038/sj.jcbfm.9600563
   Appelman APA, 2010, CEREBROVASC DIS, V29, P28, DOI 10.1159/000255971
   Aribisala BS, 2014, STROKE, V45, P605, DOI 10.1161/STROKEAHA.113.004059
   Baezner H, 2008, NEUROLOGY, V70, P935, DOI 10.1212/01.wnl.0000305959.46197.e6
   Beare R, 2009, NEUROIMAGE, V47, P199, DOI 10.1016/j.neuroimage.2009.03.055
   Biesbroek JM, 2013, PLOS ONE, V8, DOI 10.1371/journal.pone.0060541
   Brickman AM, 2008, ARCH NEUROL-CHICAGO, V65, P1053, DOI 10.1001/archneur.65.8.1053
   Brickman AM, 2018, NEUROLOGY, V91, pE1402, DOI 10.1212/WNL.0000000000006310
   Brickman AM, 2015, NEUROBIOL AGING, V36, P27, DOI 10.1016/j.neurobiolaging.2014.07.019
   Brickman AM, 2014, ALZHEIMERS DEMENT, V10, P619, DOI 10.1016/j.jalz.2014.07.155
   Brickman AM, 2011, PSYCHIAT RES-NEUROIM, V193, P101, DOI 10.1016/j.pscychresns.2011.03.007
   Burke SL, 2019, J WOMEN AGING, V31, P140, DOI 10.1080/08952841.2018.1419476
   Caligiuri ME, 2015, NEUROINFORMATICS, V13, P261, DOI 10.1007/s12021-015-9260-y
   Callisaya ML, 2014, INT J STROKE, V9, P55, DOI 10.1111/ijs.12279
   Carmichael O, 2010, ARCH NEUROL-CHICAGO, V67, P1370, DOI 10.1001/archneurol.2010.284
   Chaker L, 2016, NEUROLOGY, V87, P1688, DOI 10.1212/WNL.0000000000003227
   Chung CP, 2018, NEUROIMAGE, V181, P627, DOI 10.1016/j.neuroimage.2018.07.049
   Cloonan L, 2015, ATHEROSCLEROSIS, V240, P149, DOI 10.1016/j.atherosclerosis.2015.02.052
   Coker LH, 2014, NEUROLOGY, V82, P427, DOI 10.1212/WNL.0000000000000079
   Cox SR, 2018, NEUROBIOL AGING, V69, P274, DOI 10.1016/j.neurobiolaging.2018.05.029
   Croll PH, 2018, NEUROLOGY, V90, pE2166, DOI [10.1212/WNL.0000000000005691, 10.1212/wnl.0000000000005691]
   Damangir S, 2017, MAGN RESON MATER PHY, V30, P227, DOI 10.1007/s10334-016-0599-3
   de Boer R, 2009, NEUROIMAGE, V45, P1151, DOI 10.1016/j.neuroimage.2009.01.011
   Debette S, 2011, NEUROLOGY, V77, P461, DOI 10.1212/WNL.0b013e318227b227
   Debette S, 2010, ANN NEUROL, V68, P136, DOI 10.1002/ana.22062
   Debette S, 2010, BMJ-BRIT MED J, V341, DOI 10.1136/bmj.c3666
   DeCarli C, 2005, NEUROBIOL AGING, V26, P491, DOI 10.1016/j.neurobiolaging.2004.05.004
   DeCarli C, 2005, STROKE, V36, P50, DOI 10.1161/01.STR.0000150668.58689.f2
   DeCarli C, 1999, STROKE, V30, P529, DOI 10.1161/01.STR.30.3.529
   Devanand DP, 2010, NEUROBIOL AGING, V31, P1593, DOI 10.1016/j.neurobiolaging.2008.09.008
   Dhamoon MS, 2018, PLOS MED, V15, DOI 10.1371/journal.pmed.1002529
   Duering M, 2014, NEUROLOGY, V82, P1946, DOI 10.1212/WNL.0000000000000475
   FAZEKAS F, 1987, AM J ROENTGENOL, V149, P351, DOI 10.2214/ajr.149.2.351
   Feigin VL, 2017, CIRC RES, V120, P439, DOI 10.1161/CIRCRESAHA.116.308413
   FEINLEIB M, 1975, PREV MED, V4, P518, DOI 10.1016/0091-7435(75)90037-7
   Fitzpatrick AL, 2004, J AM GERIATR SOC, V52, P195, DOI 10.1111/j.1532-5415.2004.52058.x
   Fornage M, 2011, ANN NEUROL, V69, P928, DOI 10.1002/ana.22403
   Freudenberger P, 2016, NEUROLOGY, V86, P418, DOI 10.1212/WNL.0000000000002329
   Gardener H, 2012, ARCH NEUROL-CHICAGO, V69, P251, DOI 10.1001/archneurol.2011.548
   Geerlings MI, 2012, J ALZHEIMERS DIS, V30, P75, DOI 10.3233/JAD-2012-112009
   Geerlings MI, 2010, ATHEROSCLEROSIS, V210, P130, DOI 10.1016/j.atherosclerosis.2009.10.039
   Geerlings MI, 2009, AM J EPIDEMIOL, V170, P1147, DOI 10.1093/aje/kwp256
   Ghafoorian M, 2017, SCI REP-UK, V7, DOI 10.1038/s41598-017-05300-5
   Glazer H, 2015, NEUROLOGY, V84, P2362, DOI 10.1212/WNL.0000000000001657
   Glymour MM, 2012, NEUROLOGY, V79, P1340, DOI 10.1212/WNL.0b013e31826cd62a
   Godin O, 2008, BIOL PSYCHIAT, V63, P663, DOI 10.1016/j.biopsych.2007.09.006
   Godin O, 2011, CIRCULATION, V123, P266, DOI 10.1161/CIRCULATIONAHA.110.961052
   Godin O, 2010, J ALZHEIMERS DIS, V20, P453, DOI 10.3233/JAD-2010-1389
   Godin O, 2009, STROKE, V40, P3186, DOI 10.1161/STROKEAHA.109.555839
   Godin O, 2009, CEREBROVASC DIS, V28, P177, DOI 10.1159/000226117
   Gons RAR, 2011, BRAIN, V134, P2116, DOI 10.1093/brain/awr145
   Gorelick PB, 2016, BBA-MOL BASIS DIS, V1862, P860, DOI 10.1016/j.bbadis.2015.12.015
   Graff-Radford J, 2016, ALZHEIMERS DEMENT, V12, P391, DOI 10.1016/j.jalz.2015.08.164
   Griffanti L, 2016, NEUROIMAGE, V141, P191, DOI 10.1016/j.neuroimage.2016.07.018
   Grimaud J, 1996, MAGN RESON IMAGING, V14, P495, DOI 10.1016/0730-725X(96)00018-5
   Grool AM, 2014, NEUROLOGY, V82, P1628, DOI 10.1212/WNL.0000000000000378
   Grool AM, 2013, J NEUROL, V260, P197, DOI 10.1007/s00415-012-6616-1
   Grool AM, 2011, J NEUROL NEUROSUR PS, V82, P1093, DOI 10.1136/jnnp.2010.232413
   Guerrero R, 2018, NEUROIMAGE-CLIN, V17, P918, DOI 10.1016/j.nicl.2017.12.022
   Gurol ME, 2006, NEUROLOGY, V66, P23, DOI 10.1212/01.wnl.0000191403.95453.6a
   Habes M, 2018, NEUROLOGY, V91, pE964, DOI 10.1212/WNL.0000000000006116
   Habes M, 2016, BRAIN, V139, P1164, DOI 10.1093/brain/aww008
   Hafsteinsdottir SH, 2012, NEUROBIOL AGING, V33, DOI 10.1016/j.neurobiolaging.2011.06.028
   Hamedani AG, 2013, NEUROLOGY, V81, P1308, DOI 10.1212/WNL.0b013e3182a8235b
   Hernández MDV, 2013, NEUROEPIDEMIOLOGY, V40, P13, DOI 10.1159/000341859
   Herrmann LL, 2008, J NEUROL NEUROSUR PS, V79, P619, DOI 10.1136/jnnp.2007.124651
   Hilal S, 2018, STROKE, V49, P2692, DOI 10.1161/STROKEAHA.118.022317
   HOFMAN A, 1991, EUR J EPIDEMIOL, V7, P403, DOI 10.1007/BF00145007
   Honningsvåg LM, 2018, CEPHALALGIA, V38, P1927, DOI 10.1177/0333102418764891
   Hooshmand B, 2016, JAMA PSYCHIAT, V73, P606, DOI 10.1001/jamapsychiatry.2016.0274
   Huey ED, 2013, ALZHEIMERS DEMENT, V9, P632, DOI 10.1016/j.jalz.2012.10.014
   Jack CR Jr, 2001, J MAGN RESON IMAGING, V14, P668, DOI 10.1002/jmri.10011
   Jefferson AL, 2007, NEUROLOGY, V68, P1032, DOI 10.1212/01.wnl.0000257815.20548.df
   Jimenez-Conde J, 2010, STROKE, V41, P437, DOI 10.1161/STROKEAHA.109.563502
   Jochemsen HM, 2015, NEUROLOGY, V84, P448, DOI 10.1212/WNL.0000000000001201
   Jochemsen HM, 2012, J ALZHEIMERS DIS, V29, P39, DOI 10.3233/JAD-2012-111772
   Jokinen H, 2016, J NEUROL NEUROSUR PS, V87, P1296, DOI 10.1136/jnnp-2016-313914
   Kaffashian S, 2016, STROKE, V47, P1923, DOI 10.1161/STROKEAHA.116.012734
   Kaffashian S, 2014, NEUROLOGY, V83, P2038, DOI 10.1212/WNL.0000000000001038
   Kanhai DA, 2014, BMJ OPEN, V4, DOI 10.1136/bmjopen-2013-003824
   KANNEL WB, 1979, AM J EPIDEMIOL, V110, P281, DOI 10.1093/oxfordjournals.aje.a112813
   Kloppenborg RP, 2012, NEUROLOGY, V79, P2029, DOI 10.1212/WNL.0b013e3182749f02
   Kloppenborg RP, 2014, NEUROLOGY, V82, P777, DOI 10.1212/WNL.0000000000000168
   Kloppenborg RP, 2011, ATHEROSCLEROSIS, V216, P461, DOI 10.1016/j.atherosclerosis.2011.02.027
   Knopman DS, 2015, STROKE, V46, P433, DOI 10.1161/STROKEAHA.114.007847
   Kooistra M, 2014, ATHEROSCLEROSIS, V234, P47, DOI 10.1016/j.atherosclerosis.2014.02.003
   Kooistra M, 2013, J NEUROL SCI, V332, P69, DOI 10.1016/j.jns.2013.06.019
   Korada SKC, 2016, J STROKE CEREBROVASC, V25, P883, DOI 10.1016/j.jstrokecerebrovasdis.2015.12.029
   Kurth T, 2011, BMJ-BRIT MED J, V342, DOI 10.1136/bmj.c7357
   Lao ZQ, 2008, ACAD RADIOL, V15, P300, DOI 10.1016/j.acra.2007.10.012
   Latourte A, 2018, ANN RHEUM DIS, V77, P328, DOI 10.1136/annrheumdis-2016-210767
   Liu JF, 2018, STROKE, V49, P1325, DOI 10.1161/STROKEAHA.117.020536
   Lo RY, 2012, NEUROLOGY, V79, P1349, DOI 10.1212/WNL.0b013e31826c1b9d
   Longstreth WT, 1996, STROKE, V27, P1274, DOI 10.1161/01.STR.27.8.1274
   Lorius N, 2015, ALZ DIS ASSOC DIS, V29, P18, DOI 10.1097/WAD.0000000000000043
   Luchsinger JA, 2009, NEUROLOGY, V73, P450, DOI 10.1212/WNL.0b013e3181b1636a
   Lyall DM, 2015, INT J STROKE, V10, P1297, DOI 10.1111/ijs.12615
   Maillard P, 2008, NEURORADIOLOGY, V50, P31, DOI 10.1007/s00234-007-0312-3
   Maillard P, 2012, LANCET NEUROL, V11, P1039, DOI 10.1016/S1474-4422(12)70241-7
   Maillard P, 2009, NEURORADIOLOGY, V51, P209, DOI 10.1007/s00234-008-0489-0
   Maniega SM, 2015, NEUROBIOL AGING, V36, P909, DOI 10.1016/j.neurobiolaging.2014.07.048
   Marcus J, 2011, STROKE, V42, P2639, DOI 10.1161/STROKEAHA.111.617571
   Michos ED, 2014, JAMA NEUROL, V71, P863, DOI 10.1001/jamaneurol.2014.755
   Moeskops P, 2018, NEUROIMAGE-CLIN, V17, P251, DOI 10.1016/j.nicl.2017.10.007
   Moher D, 2009, PLOS MED, V6, DOI 10.1371/journal.pmed.1000097
   Moran C, 2013, DIABETES CARE, V36, P4036, DOI 10.2337/dc13-0143
   Muller M, 2011, NEUROBIOL AGING, V32, P885, DOI 10.1016/j.neurobiolaging.2009.05.005
   Murabito JM, 2014, AGE AGEING, V43, P358, DOI 10.1093/ageing/aft175
   Murray A, 2016, ARCH GERONTOL GERIAT, V63, P49, DOI 10.1016/j.archger.2015.10.004
   Nayor M, 2016, STROKE, V47, P383, DOI 10.1161/STROKEAHA.115.010405
   Nyquist PA, 2015, NEUROLOGY, V84, P1920, DOI 10.1212/WNL.0000000000001557
   Nyquist PA, 2014, CEREBROVASC DIS, V37, P244, DOI 10.1159/000358117
   Pase MP, 2016, HYPERTENSION, V67, P513, DOI 10.1161/HYPERTENSIONAHA.115.06610
   Pérez HCS, 2015, PSYCHOL MED, V45, P1389, DOI 10.1017/S0033291714002499
   Poels MMF, 2012, STROKE, V43, P2637, DOI 10.1161/STROKEAHA.111.642264
   Poggesi A, 2008, J AM GERIATR SOC, V56, P1638, DOI 10.1111/j.1532-5415.2008.01832.x
   Prins ND, 2004, NEUROLOGY, V62, P1533, DOI 10.1212/01.WNL.0000123264.40498.B6
   Ramirez J, 2011, NEUROIMAGE, V54, P963, DOI 10.1016/j.neuroimage.2010.09.013
   Ramos AR, 2014, J SLEEP RES, V23, P524, DOI 10.1111/jsr.12177
   Raz L, 2013, NEUROLOGY, V80, P911, DOI 10.1212/WNL.0b013e3182840c9f
   Reitz C, 2017, J AM GERIATR SOC, V65, P277, DOI 10.1111/jgs.14551
   Rist PM, 2014, BMJ OPEN, V4, DOI 10.1136/bmjopen-2014-005938
   Ritchie K, 2010, AM J GERIAT PSYCHIAT, V18, P692, DOI 10.1097/JGP.0b013e3181df4897
   Ritchie SJ, 2017, BRAIN STRUCT FUNCT, V222, P3477, DOI 10.1007/s00429-017-1414-2
   Ritchie SJ, 2015, HUM BRAIN MAPP, V36, P4910, DOI 10.1002/hbm.22959
   Romero JR, 2010, NEUROBIOL AGING, V31, P2128, DOI 10.1016/j.neurobiolaging.2008.11.004
   Rost NS, 2010, NEUROLOGY, V75, P1670, DOI 10.1212/WNL.0b013e3181fc279a
   Rundek T, 2017, NEUROLOGY, V88, P2036, DOI 10.1212/WNL.0000000000003951
   Rutten-Jacobs LCA, 2018, STROKE, V49, P1340, DOI 10.1161/STROKEAHA.118.020811
   Ryberg C, 2008, AM J NEURORADIOL, V29, P1498, DOI 10.3174/ajnr.A1169
   Ryberg C, 2007, NEUROBIOL AGING, V28, P955, DOI 10.1016/j.neurobiolaging.2006.04.008
   Saczynski JS, 2009, DIABETES CARE, V32, P1608, DOI 10.2337/dc08-2300
   Satizabal CL, 2012, NEUROLOGY, V78, P720, DOI 10.1212/WNL.0b013e318248e50f
   SCHELTENS P, 1993, J NEUROL SCI, V114, P7, DOI 10.1016/0022-510X(93)90041-V
   Schmidt P, 2012, NEUROIMAGE, V59, P3774, DOI 10.1016/j.neuroimage.2011.11.032
   Schneider AL, 2017, DIABETES CARE, V40, P1514, DOI 10.2337/dc17-1185
   Schwartz GL, 2007, HYPERTENSION, V49, P1228, DOI 10.1161/HYPERTENSIONAHA.106.078691
   Schwarz C, 2009, LECT NOTES COMPUT SC, V5636, P239, DOI 10.1007/978-3-642-02498-6_20
   Seiler S, 2018, NEUROBIOL AGING, V72, P14, DOI 10.1016/j.neurobiolaging.2018.08.005
   Shoamanesh A, 2015, NEUROLOGY, V84, P825, DOI 10.1212/WNL.0000000000001279
   Sigurdsson S, 2012, NEUROIMAGE, V59, P3862, DOI 10.1016/j.neuroimage.2011.11.024
   Simons PCG, 1999, J VASC SURG, V30, P519, DOI 10.1016/S0741-5214(99)70079-0
   Stefansdottir H, 2013, STROKE, V44, P1020, DOI 10.1161/STROKEAHA.12.679381
   Stewart R, 2011, BRIT J PSYCHIAT, V198, P199, DOI 10.1192/bjp.bp.110.078683
   Swardfager W, 2018, NEUROLOGY, V90, pE673, DOI 10.1212/WNL.0000000000004983
   Taha AA, 2015, BMC MED IMAGING, V15, DOI 10.1186/s12880-015-0068-x
   Tan ZS, 2012, NEUROLOGY, V78, P658, DOI 10.1212/WNL.0b013e318249f6a9
   Tang MX, 2001, NEUROLOGY, V56, P49, DOI 10.1212/WNL.56.1.49
   Taylor WD, 2013, MOL PSYCHIATR, V18, P963, DOI 10.1038/mp.2013.20
   Teodorczuk A, 2007, BRIT J PSYCHIAT, V191, P212, DOI 10.1192/bjp.bp.107.036756
   Tiehuis AM, 2009, J NEUROL SCI, V283, P170, DOI 10.1016/j.jns.2009.02.337
   Tiehuis AM, 2008, STROKE, V39, P1600, DOI 10.1161/STROKEAHA.107.506089
   Tiehuis AM, 2014, DIABETES CARE, V37, P2515, DOI 10.2337/dc14-0154
   Traylor M, 2016, NEUROLOGY, V86, P146, DOI 10.1212/WNL.0000000000002263
   Tsao CW, 2016, NEUROLOGY, V86, P619, DOI 10.1212/WNL.0000000000002368
   Tully PJ, 2018, PSYCHOL MED, V48, P1444, DOI 10.1017/S0033291717002756
   Tully PJ, 2017, AM J GERIAT PSYCHIAT, V25, P1311, DOI 10.1016/j.jagp.2017.06.003
   Hernandez MDV, 2010, EUR RADIOL, V20, P1684, DOI 10.1007/s00330-010-1718-6
   van den Heuvel DMJ, 2006, AM J NEURORADIOL, V27, P875
   van der Flier WM, 2004, NEUROLOGY, V62, P1862, DOI 10.1212/01.WNL.0000125337.65553.8A
   van der Holst HM, 2018, NEUROIMAGE-CLIN, V17, P731, DOI 10.1016/j.nicl.2017.12.007
   van der Veen PH, 2015, STROKE, V46, P1233, DOI 10.1161/STROKEAHA.114.008030
   van der Veen PH, 2014, J NEUROL SCI, V337, P112, DOI 10.1016/j.jns.2013.11.029
   van Sloten TT, 2015, AM J PSYCHIAT, V172, P570, DOI 10.1176/appi.ajp.2014.14050578
   van Straaten ECW, 2006, STROKE, V37, P836, DOI 10.1161/01.STR.0000202585.26325.74
   Verhaaren BFJ, 2013, HYPERTENSION, V61, P1354, DOI 10.1161/HYPERTENSIONAHA.111.00430
   Vernooij MW, 2007, NEW ENGL J MED, V357, P1821, DOI 10.1056/NEJMoa070972
   Vernooij MW, 2009, ARCH GEN PSYCHIAT, V66, P545, DOI 10.1001/archgenpsychiatry.2009.5
   Versluis CE, 2006, INT J GERIATR PSYCH, V21, P375, DOI 10.1002/gps.1477
   Vibha D, 2018, ALZ DIS ASSOC DIS, V32, P43, DOI 10.1097/WAD.0000000000000235
   Vidal JS, 2010, STROKE, V41, P891, DOI 10.1161/STROKEAHA.110.579581
   Vlek ALM, 2009, CURR NEUROVASC RES, V6, P155, DOI 10.2174/156720209788970027
   Vrooman HA, 2007, NEUROIMAGE, V37, P71, DOI 10.1016/j.neuroimage.2007.05.018
   Wardlaw JM, 2004, J NEUROL, V251, P584, DOI 10.1007/s00415-004-0371-x
   Wardlaw JM, 2013, LANCET NEUROL, V12, P822, DOI 10.1016/S1474-4422(13)70124-8
   Weber C, 2011, NAT MED, V17, P1410, DOI 10.1038/nm.2538
   Weinstein G, 2013, STROKE, V44, P812, DOI 10.1161/STROKEAHA.112.680520
   Wen W, 2004, NEUROIMAGE, V22, P144, DOI 10.1016/j.neuroimage.2003.12.027
   Wiegman AF, 2013, J AM GERIATR SOC, V61, P2246, DOI 10.1111/jgs.12568
   Windham BG, 2016, J AM GERIATR SOC, V64, P1448, DOI 10.1111/jgs.14229
   Wright CB, 2016, STROKE, V47, P923, DOI 10.1161/STROKEAHA.115.012379
   Yano Y, 2017, J AM HEART ASSOC, V6, DOI 10.1161/JAHA.117.007022
   Zade D, 2013, J STROKE CEREBROVASC, V22, P119, DOI 10.1016/j.jstrokecerebrovasdis.2011.06.020
   Zahodne LB, 2015, CURR ALZHEIMER RES, V12, P632, DOI 10.2174/1567205012666150530203214
   Zijdenbos AP, 2002, IEEE T MED IMAGING, V21, P1280, DOI 10.1109/TMI.2002.806283
NR 195
TC 68
Z9 71
U1 0
U2 7
PU FRONTIERS MEDIA SA
PI LAUSANNE
PA AVENUE DU TRIBUNAL FEDERAL 34, LAUSANNE, CH-1015, SWITZERLAND
SN 1664-2295
J9 FRONT NEUROL
JI Front. Neurol.
PD MAR 26
PY 2019
VL 10
AR 238
DI 10.3389/fneur.2019.00238
PG 16
WC Clinical Neurology; Neurosciences
WE Science Citation Index Expanded (SCI-EXPANDED); Social Science Citation Index (SSCI)
SC Neurosciences & Neurology
GA HQ6RZ
UT WOS:000462547000001
PM 30972001
OA Green Submitted, gold
DA 2026-02-13
ER

PT J
AU Cicero, AFG
   Fogacci, F
   Tocci, G
   Ventura, F
   Presta, V
   Grandi, E
   Rizzoli, E
   D'Addato, S
   Borghi, C
AF Cicero, Arrigo F. G.
   Fogacci, Federica
   Tocci, Giuliano
   Ventura, Fulvio
   Presta, Vivianne
   Grandi, Elisa
   Rizzoli, Elisabetta
   D'Addato, Sergio
   Borghi, Claudio
CA Brisighella Heart Study Grp
TI Awareness of major cardiovascular risk factors and its relationship with
   markers of vascular aging: Data from the Brisighella Heart Study
SO NUTRITION METABOLISM AND CARDIOVASCULAR DISEASES
LA English
DT Article
DE Awareness; Risk factors; Arterial aging; Pulse wave velocity;
   Epidemiology
ID SERUM URIC-ACID; BLOOD-PRESSURE; PHYSICAL-ACTIVITY; HYPERTENSION;
   DISEASE; HYPERCHOLESTEROLEMIA; CHOLESTEROLEMIA; KNOWLEDGE; MORTALITY;
   BARRIERS
AB Background and aim: General population awareness about cardiovascular risk factors is usually low. The aim of the present study was to evaluate the vascular aging of subjects aware and not aware to be hypertensive, hypercholesterolemic, hypertriglyceridemic or diabetics in a general population sample.
   Methods and results: We interviewed 1652 subjects without atherosclerotic cardiovascular diseases (M: 46.6%, F: 53.4%) about their awareness of hypertension, hypercholesterolemia, hypertriglyceridemia or type 2 diabetes. Then we compared the augmentation index and pulse wave velocity of subjects aware and not aware of the investigated cardiovascular risk factors. 1049 participants declared not to be hypertensive, while 32 were not sure. Among them, respectively, 23.5% and 50% were hypertensive. Subjects not aware of their hypertension had significantly higher aortic blood pressure than aware ones (p <0.001). 841 participants declared not to be hypercholesterolemic, while 60 were not sure. Among them, respectively, 18.1% and 40% were hypercholesterolemic. Subjects not aware of their hypercholesterolemia had significantly higher augmentation index than the aware ones (p < 0.05).1226 participants declared not to be hypertriglyceridemic, while 200 were not sure. Among them, respectively, 19.2% and 44% were hypertriglyceridemic. Subjects not aware of their hypertriglyceridemia had significantly higher TG levels aware ones (p < 0.05), although this seemed to not related to increased arterial stiffness. 1472 participants declared not to be diabetic, while 20 were not sure. Among them, respectively, 2.0% and 25.0% were diabetics. Subjects not aware of their diabetes had significantly higher augmentation index than the aware ones (p <0.05).
   Conclusions: In conclusion, the lack of awareness of hypertension and hypercholesterolemia is relatively frequent in the general population and is associated to significantly higher arterial stiffness. (C) 2020 The Italian Diabetes Society, the Italian Society for the Study of Atherosclerosis, the Italian Society of Human Nutrition and the Department of Clinical Medicine and Surgery, Federico II University. Published by Elsevier B.V. All rights reserved.
C1 [Cicero, Arrigo F. G.; Fogacci, Federica; Ventura, Fulvio; Grandi, Elisa; Rizzoli, Elisabetta; D'Addato, Sergio; Borghi, Claudio] St Orsola Malpight Univ Hosp, Med & Surg Sci Dept, Hypertens & Atherosclerosis Res Grp, Via Albertoni 15, I-40138 Bologna, Italy.
   [Tocci, Giuliano; Presta, Vivianne] Univ Rome Sapienza, St Andrea Hosp, Dept Clin & Mol Med, Hypertens Unit,Div Cardiol, Rome, Italy.
   [Tocci, Giuliano] IRCCS Neuromed, Pozzilli, IS, Italy.
C3 Sapienza University Rome; Azienda Ospedaliera Sant'Andrea; IRCCS
   Neuromed
RP Cicero, AFG (corresponding author), St Orsola Malpighi Univ Hosp, Bldg 2-4 Floor,Via Albertoni 15, I-40138 Bologna, Italy.
EM arrigo.cicero@unibo.it
RI Fogacci, Federica/R-5931-2016; rizzoli, Elisabetta/HLQ-5757-2023; Tocci,
   Giuliano/K-4901-2018; Cicero, Arrigo Francesco Giuseppe/H-8244-2019;
   Grandi, Elisa/HLQ-5882-2023; Borghi, Claudio/K-2032-2016; VENTURA,
   Fulvio/IXD-3169-2023
OI Fogacci, Federica/0000-0001-7853-0042; rizzoli,
   Elisabetta/0000-0002-6607-8009; Tocci, Giuliano/0000-0002-0635-4921;
   D'ADDATO, Sergio/0000-0001-6631-4342; Cicero, Arrigo Francesco
   Giuseppe/0000-0002-4367-3884; Grandi, Elisa/0000-0003-3867-6228; presta,
   vivianne/0000-0002-2395-7572; 
FU Fondazione del Monte [FDM2015]
FX The study was carried out with the support of the Fondazione del Monte
   (Grant: FDM2015).
CR [Anonymous], 2018, EUR HEART J, DOI DOI 10.1093/eurheartj/ehz300
   Arnett DK, 2019, CIRCULATION, V140, pE649, DOI 10.1161/CIR.0000000000000725
   Boo S, 2018, MEDICINE, V97, DOI [10.1097/md.0000000000013713, 10.1097/MD.0000000000013713]
   Catapano AL, 2016, ATHEROSCLEROSIS, V253, P281, DOI 10.1016/j.atherosclerosis.2016.08.018
   Celermajer DS, 2012, J AM COLL CARDIOL, V60, P1207, DOI 10.1016/j.jacc.2012.03.074
   Cicero AFG, 2019, J HYPERTENS, V37, P728, DOI 10.1097/HJH.0000000000001927
   Cicero AFG, 2017, EUR J INTERN MED, V37, P38, DOI 10.1016/j.ejim.2016.07.026
   Cicero AFG, 2015, EUR J INTERN MED, V26, P255, DOI 10.1016/j.ejim.2015.02.007
   Cicero AFG, 2012, J CARDIOVASC MED, V13, P559, DOI 10.2459/JCM.0b013e3283516798
   Cicero AFG, 2012, J HYPERTENS, V30, P492, DOI 10.1097/HJH.0b013e32834f6b11
   Davies MJ, 2018, DIABETOLOGIA, V61, P2461, DOI [10.1007/s00125-018-4729-5, 10.2337/dci18-0033]
   DESCOVICH GC, 1990, EUR HEART J, V11, P32, DOI 10.1093/eurheartj/11.suppl_H.32
   Di Chiara T, 2017, ACTA CARDIOL, V72, P507, DOI 10.1080/00015385.2017.1297626
   Fogacci F, 2017, EUR J INTERN MED, V37, P49, DOI 10.1016/j.ejim.2016.08.018
   GBD 2015 Disease and Injury Incidence and Prevalence Collaborators, 2016, Lancet, V388, P1545, DOI 10.1016/S0140-6736(16)31678-6
   Ghebre Yohannes T, 2016, Transl Med (Sunnyvale), V6, DOI [10.4172/2161-1025.1000183, 10.4172/2161-1025.1000183]
   Haynes RB, 2005, COCHRANE DB SYST REV, DOI 10.1002/14651858.CD000011.pub3
   Hickson SS, 2009, HYPERTENS RES, V32, P1079, DOI 10.1038/hr.2009.154
   McKee G, 2017, EUR J CARDIOVASC NUR, V16, P678, DOI 10.1177/1474515117710097
   Michalska M, 2014, ANGIOLOGY, V65, P525, DOI 10.1177/0003319713489166
   Müller J, 2015, INT J CARDIOL, V184, P225, DOI 10.1016/j.ijcard.2015.02.011
   Omboni S, 2013, VASC HEALTH RISK MAN, V9, P177, DOI 10.2147/VHRM.S40925
   Parsons TJ, 2016, PREV MED, V89, P194, DOI 10.1016/j.ypmed.2016.05.031
   Pieper RM, 1997, ARCH INTERN MED, V157, P2326, DOI 10.1001/archinte.157.20.2326
   Pucci G, 2013, J HYPERTENS, V31, P77, DOI 10.1097/HJH.0b013e32835a8eb1
   Seabury SA, 2014, J MANAG CARE SPEC PH, V20, P775, DOI 10.18553/jmcp.2014.20.8.775
   Vallejo-Vaz AJ, 2018, ATHEROSCLEROSIS, V277, P234, DOI 10.1016/j.atherosclerosis.2018.08.051
   Vlachopoulos C, 2012, HYPERTENSION, V60, P556, DOI 10.1161/HYPERTENSIONAHA.112.194779
   Webster R, 2010, RISK MANAG HEALTHC P, V3, P49, DOI 10.2147/RMHP.S8288
   Williams B, 2018, J HYPERTENS, V36, P1953, DOI 10.1097/HJH.0000000000001940
   Zdrojewski T, 2016, KARDIOL POL, V74, P213, DOI [10.5603/kp.2016.0051, 10.5603/KP.2016.0029, 10.5603/KP.2016.0051]
NR 31
TC 27
Z9 28
U1 0
U2 4
PU ELSEVIER SCI LTD
PI London
PA 125 London Wall, London, ENGLAND
SN 0939-4753
EI 1590-3729
J9 NUTR METAB CARDIOVAS
JI Nutr. Metab. Carbiovasc. Dis.
PD JUN 9
PY 2020
VL 30
IS 6
BP 907
EP 914
DI 10.1016/j.numecd.2020.03.005
PG 8
WC Cardiac & Cardiovascular Systems; Endocrinology & Metabolism; Nutrition
   & Dietetics
WE Science Citation Index Expanded (SCI-EXPANDED)
SC Cardiovascular System & Cardiology; Endocrinology & Metabolism;
   Nutrition & Dietetics
GA LY7IR
UT WOS:000540701500005
PM 32249143
DA 2026-02-13
ER

PT J
AU Hamasaki, H
AF Hamasaki, Hidetaka
TI Patient Experience in Older Adults with Diabetes: A Narrative Review on
   Interventions to Improve Patient Experience and Research Gaps
SO HEALTHCARE
LA English
DT Review
DE digital health; patient experience; patient satisfaction; randomized
   controlled trial; type 1 diabetes; type 2 diabetes
ID CARE; EDUCATION
AB Patient experience is a critical healthcare quality indicator, evolving from Patient Satisfaction (PS) and encompassing patients' concrete healthcare experiences. It is increasingly vital in aging societies where collaborative efforts among patients, families, and healthcare professionals are essential. Studies suggest that enhanced patient experience leads to better adherence, outcomes, and patient safety. This paper reviews patient experience evaluations in older adults with diabetes through randomized controlled trial (RCT)-based findings. The author searched PubMed/MEDLINE, Embase, AMED, and CINAHL. The review focused on RCTs examining interventions affecting patient experience and PS in T2D/T1D patients aged >= 65. A total of 13 RCTs were eligible for this review. This review highlights studies on diabetes management in older adults, assessing the impact of health education, diabetes management programs, treatments, mHealth, and advanced insulin delivery systems. Early studies showed that education improved self-care but had a limited impact on glycemic control. Key findings include the effectiveness of experience-based education in improving HbA1c, the benefits of insulin therapy for elderly patients, and the value of structured peer-to-peer diabetes management programs in enhancing satisfaction. Patient adherence, satisfaction, and personalized support emerged as critical factors influencing diabetes management across various interventions. More recent trials involving mHealth demonstrated improvements in glycemic control and PS through automated data sharing and app-based support. Closed-loop insulin delivery studies reported reduced mental strain, improved glycemic control, and better quality of life, despite barriers such as device cost and occasional system limitations. These interventions highlight the potential of advanced technologies to enhance diabetes care, particularly for aging populations. Previous RCTs show that education, structured management programs, effective insulin therapies, and advanced digital treatments improve patient experience, though well-designed studies focusing on patient experience as a primary outcome are lacking. Developing patient experience assessment scales for aging diabetes patients and adapting healthcare systems to maximize patient experience amid digitalization trends are essential, warranting further research.
C1 [Hamasaki, Hidetaka] Japan Med Exercise Assoc, 4-29-16 Tsukushino, Machida, Tokyo 1940001, Japan.
RP Hamasaki, H (corresponding author), Japan Med Exercise Assoc, 4-29-16 Tsukushino, Machida, Tokyo 1940001, Japan.
EM h-hamasaki@umin.ac.jp
RI Hamasaki, Hidetaka/H-2928-2016
OI Hamasaki, Hidetaka/0000-0002-0124-597X
CR Adams C, 2024, Patient Experience Journal, V11, P141, DOI 10.35680/2372-0247.1890
   Adams C, 2024, Patient Experience Journal, V11, P4, DOI [10.35680/2372-0247.1947, 10.35680/2372-0247.1947, DOI 10.35680/2372-0247.1947]
   AshaRani PV, 2021, J MED INTERNET RES, V23, DOI 10.2196/26881
   Beattie M, 2015, SYST REV, V4, DOI 10.1186/s13643-015-0089-0
   Becker C, 2021, JAMA NETW OPEN, V4, DOI 10.1001/jamanetworkopen.2021.19346
   Bertelsen N, 2024, THER INNOV REGUL SCI, V58, P63, DOI 10.1007/s43441-023-00573-7
   Borg S, 2019, BMJ OPEN, V9, DOI 10.1136/bmjopen-2018-025033
   Bull C, 2019, HEALTH SERV RES, V54, P1023, DOI 10.1111/1475-6773.13187
   Chun KH, 2022, CARDIOVASC DIABETOL, V21, DOI 10.1186/s12933-022-01720-4
   de Bienassis K, 2022, INT J QUAL HEALTH C, V34, P3, DOI 10.1093/intqhc/mzab002
   Doyle C, 2013, BMJ OPEN, V3, DOI 10.1136/bmjopen-2012-001570
   Funnell MM, 1998, DIABETES EDUCATOR, V24, P163, DOI 10.1177/014572179802400205
   Moreno EG, 2019, PRIM CARE DIABETES, V13, P122, DOI 10.1016/j.pcd.2018.10.001
   Gleeson H, 2016, BMJ OPEN, V6, DOI 10.1136/bmjopen-2016-011907
   Halim M, 2019, DIABETES METAB SYND, V13, P1165, DOI 10.1016/j.dsx.2019.01.040
   Hamasaki H, 2022, HEALTHCARE-BASEL, V10, DOI 10.3390/healthcare10091677
   Hendra TJ, 2004, J DIABETES COMPLICAT, V18, P148, DOI 10.1016/j.jdiacomp.2003.11.001
   Houweling ST, 2011, J CLIN NURS, V20, P1264, DOI 10.1111/j.1365-2702.2010.03562.x
   Jesus TS, 2024, INT J QUAL HEALTH C, V36, DOI 10.1093/intqhc/mzae053
   Kalyani RR, 2024, J CLIN ENDOCR METAB, V109, P1155, DOI 10.1210/clinem/dgad745
   Kubilay E, 2023, DIABETIC MED, V40, DOI 10.1111/dme.15020
   Maatouk-Bürmann B, 2016, PATIENT EDUC COUNS, V99, P117, DOI 10.1016/j.pec.2015.08.012
   Müller N, 2013, DIABETES CARE, V36, P1865, DOI 10.2337/dc12-1694
   Oben P, 2020, J PATIENT EXPERIENCE, V7, P906, DOI 10.1177/2374373520951672
   Orozco-Beltrán D, 2021, ENDOCRIN DIAB METAB, V4, DOI 10.1002/edm2.220
   Price RA, 2014, MED CARE RES REV, V71, P522, DOI 10.1177/1077558714541480
   Quigley DD, 2024, J PATIENT EXPERIENCE, V11, DOI 10.1177/23743735241283204
   Quigley DD, 2024, J PATIENT-CENTER RES, V11, DOI 10.17294/2330-0698.2056
   Reznik Y, 2024, DIABETES OBES METAB, V26, P622, DOI 10.1111/dom.15351
   Sarkadi A, 2004, PATIENT EDUC COUNS, V53, P291, DOI 10.1016/j.pec.2003.10.009
   Schneider-Utaka AK, 2023, DIABETIC MED, V40, DOI 10.1111/dme.15126
   Soodejani MT, 2024, FRONT PUBLIC HEALTH, V12, DOI 10.3389/fpubh.2024.1436236
   Sun B, 2021, CARDIOVASC DIABETOL, V20, DOI 10.1186/s12933-020-01200-7
   Sun CL, 2019, JMIR MHEALTH UHEALTH, V7, DOI 10.2196/10664
   Toschi E, 2023, ENDOCRIN METAB CLIN, V52, P389, DOI 10.1016/j.ecl.2022.10.006
   Tu K S, 1993, Diabetes Educ, V19, P25
   Valentiner LS, 2019, PLOS ONE, V14, DOI 10.1371/journal.pone.0208181
   Venskutonyte L, 2013, DIABETES VASC DIS RE, V10, P263, DOI 10.1177/1479164112463711
   Vos T, 2017, LANCET, V390, P1211, DOI 10.1016/S0140-6736(17)32154-2
   Wang TT, 2022, J MED INTERNET RES, V24, DOI 10.2196/37952
   World Health Organization, Ageing Data
   Zhang L, 2022, DIABETES VASC DIS RE, V19, DOI 10.1177/14791641221137736
NR 42
TC 4
Z9 4
U1 1
U2 6
PU MDPI
PI BASEL
PA ST ALBAN-ANLAGE 66, CH-4052 BASEL, SWITZERLAND
EI 2227-9032
J9 HEALTHCARE-BASEL
JI Healthcare
PD DEC
PY 2024
VL 12
IS 24
AR 2530
DI 10.3390/healthcare12242530
PG 16
WC Health Care Sciences & Services; Health Policy & Services
WE Science Citation Index Expanded (SCI-EXPANDED); Social Science Citation Index (SSCI)
SC Health Care Sciences & Services
GA Q3P4O
UT WOS:001383843200001
PM 39765957
OA Green Submitted, gold
DA 2026-02-13
ER

PT J
AU Wagner, KH
   Schwingshackl, L
   Draxler, A
   Franzke, B
AF Wagner, Karl-Heinz
   Schwingshackl, Lukas
   Draxler, Agnes
   Franzke, Bernhard
TI Impact of dietary and lifestyle interventions in elderly or people
   diagnosed with diabetes, metabolic disorders, cardiovascular disease,
   cancer and micronutrient deficiency on micronuclei frequency-A
   systematic review and meta-analysis
SO MUTATION RESEARCH-REVIEWS IN MUTATION RESEARCH
LA English
DT Review
DE Human intervention; Nutrition; Physical activity; Elderly; Diabetes
   mellitus; Cancer; Micronutrients; Micronuclei; Cytotoxicity
ID PERIPHERAL-BLOOD LYMPHOCYTES; DNA-DAMAGE; CHROMOSOMAL DAMAGE; BUCCAL
   MUCOSA; BETA-CAROTENE; SUPPLEMENTATION; ASSOCIATION; GENDER; FOLATE;
   CELLS
AB Chronic diseases such as cardiovascular diseases, type 2 diabetes or cancer are the global leading cause of mortality. Lifestyle interventions are most effective in reducing metabolic risk factors, disease progression or even side effects of a disease. They are also contributing to decelerate the aging process. Genome instability is very often associated with aging or the above-mentioned diseases, and triggered by inflammation and oxidative stress. An established method to measure chromosomal damage is the cytokinesis block micronucleus (CBMN) cytome assay. The aim of this review and meta-analysis is to collect and analyse the current literature regarding the effects of a lifestyle based (dietary) intervention on changes of micronuclei (MNi), nucleoplasmic bridges (NPBs) and nuclear buds (NBUDs) in elderly subjects or people diagnosed with diabetes, metabolic disorders, cardiovascular disease, cancer or micronutrient deficiency.
   Although the main important diseases were considered as well as the large topic of aging, the number and methodological quality in terms of samples size, duration and rationale of the intervention or an inclusion of a control group of available intervention studies with these backgrounds was low. Most of the studies used antioxidant vitamins or folate, few investigated the whole diet. Only one study showed a physical activity intervention approach. The interventions did not lead to decreased genomic marker despite a few cancer related studies, where particularly MN frequency in mucosa lesions and leukoplakia was reduced by green tea and antioxidants. The performed meta-analysis of the available RCTs did not show a significant reduction of MNi, NBUDs or NPBs of most of the interventions performed, except for green tea.
   Data show in general a lack of an appropriate number of sound lifestyle based intervention studies linking cytogenetic damage and chronic diseases. (c) 2021 The Authors. Published by Elsevier B.V. This is an open access article under the CC BY license (http://creativecommons.org/licenses/by/4.0/).
C1 [Wagner, Karl-Heinz; Draxler, Agnes; Franzke, Bernhard] Univ Vienna, Res Platform Act Ageing, Dept Nutr Sci, Althanstr 14, A-1090 Vienna, Austria.
   [Schwingshackl, Lukas] Univ Freiburg, Fac Med, Med Ctr, Inst Evidence Med, Freiburg, Germany.
C3 University of Vienna; University of Freiburg
RP Wagner, KH (corresponding author), Univ Vienna, Res Platform Act Ageing, Dept Nutr Sci, Althanstr 14, A-1090 Vienna, Austria.
EM karl-heinz.wagner@univie.ac.at
RI Schwingshackl, Lukas/AAC-4119-2019; Wagner, Karl-Heinz/B-9098-2013;
   Franzke, Bernhard/AEJ-8037-2022
OI Schwingshackl, Lukas/0000-0003-3407-7594; Wagner,
   Karl-Heinz/0000-0002-1683-7265; axler, Agnes/0000-0001-9750-4149;
   Franzke, Bernhard/0000-0001-6762-2777
FU University of Vienna; EU-program Interreg SK-AT (NutriAging)
FX This work was supported by the University of Vienna, by funding the
   Research Platform Active Ageing, and the EUprogram Interreg SK-AT
   (NutriAging) . This article was supported by the Open Access Publishing
   Fund of the University of Vienna.
CR Ames BN, 2001, MUTAT RES-FUND MOL M, V475, P7, DOI 10.1016/S0027-5107(01)00070-7
   Ames BN, 2006, P NATL ACAD SCI USA, V103, P17589, DOI 10.1073/pnas.0608757103
   [Anonymous], 2014, MUTAGENESIS
   [Anonymous], 2014, Review Manager (RevMan). (Computer program). Version 5.3
   Bankoglu EE, 2018, SCI REP-UK, V8, DOI 10.1038/s41598-018-29581-6
   Battershill JM, 2008, MUTAGENESIS, V23, P423, DOI 10.1093/mutage/gen040
   Binici DN, 2013, GENET COUNSEL, V24, P149
   Bonassi S, 2018, BMC COMPLEM ALTERN M, V18, DOI 10.1186/s12906-018-2080-5
   Bonassi S, 2011, MUTAGENESIS, V26, P93, DOI 10.1093/mutage/geq075
   Codogno JS, 2011, BMC PUBLIC HEALTH, V11, DOI 10.1186/1471-2458-11-275
   Cohen J, 1988, STAT POWER ANAL BEHA, V2
   Corbi SCT, 2014, MUTAGENESIS, V29, P433, DOI 10.1093/mutage/geu043
   Eyre H, 2004, CA-CANCER J CLIN, V54, P190, DOI 10.3322/canjclin.54.4.190
   Fenech M, 1997, CARCINOGENESIS, V18, P359, DOI 10.1093/carcin/18.2.359
   Fenech MF, 1997, CARCINOGENESIS, V18, P1329, DOI 10.1093/carcin/18.7.1329
   Fenech M, 2011, MUTAGENESIS, V26, P43, DOI 10.1093/mutage/geq050
   Ferrucci L, 2018, NAT REV CARDIOL, V15, P505, DOI 10.1038/s41569-018-0064-2
   Franzke B, 2020, REDOX BIOL, V28, DOI 10.1016/j.redox.2019.101362
   Franzke B, 2015, EXP GERONTOL, V65, P16, DOI 10.1016/j.exger.2015.03.001
   Frieden TR, 2020, GLOB HEART, V15, DOI 10.5334/gh.531
   Gómez-Meda BC, 2016, MUTAT RES-GEN TOX EN, V797, P1, DOI 10.1016/j.mrgentox.2015.12.003
   Grindel A, 2017, SCI REP-UK, V7, DOI 10.1038/srep41985
   Harishankar MK, 2015, FOOD CHEM TOXICOL, V83, P146, DOI 10.1016/j.fct.2015.06.013
   Higgins JPT, 2003, BMJ-BRIT MED J, V327, P557, DOI 10.1136/bmj.327.7414.557
   Higgins JPT, 2002, STAT MED, V21, P1539, DOI [10.1002/sim.1186, 10.1016/j.bandl.2008.10.005]
   Koene RJ, 2016, CIRCULATION, V133, P1104, DOI 10.1161/CIRCULATIONAHA.115.020406
   Li N, 1999, P SOC EXP BIOL MED, V220, P218, DOI 10.1046/j.1525-1373.1999.d01-37.x
   Marlow G, 2013, HUM GENOMICS, V7, DOI 10.1186/1479-7364-7-24
   Martinez-Perez L M, 2007, Prague Med Rep, V108, P248
   Migliore L, 2004, MUTAGENESIS, V19, P43, DOI 10.1093/mutage/geg036
   Müllner E, 2014, MUTAGENESIS, V29, P1, DOI 10.1093/mutage/get056
   Müllner E, 2013, MUTAGENESIS, V28, P205, DOI 10.1093/mutage/ges073
   MUNOZ N, 1987, JNCI-J NATL CANCER I, V79, P687
   Lazalde-Ramos BP, 2012, ARCH MED RES, V43, P476, DOI 10.1016/j.arcmed.2012.08.013
   Prasad Mukul, 2015, J Nat Sci Biol Med, V6, P80, DOI [10.4103/0976-9668.149096, 10.4103/0976-9668.149096]
   Ojeda JEQ, 2018, BIOMED RES INT-UK, V2018, DOI 10.1155/2018/4898153
   Salimi M, 2016, MUTAGENESIS, V31, P627, DOI 10.1093/mutage/gew029
   Smolková B, 2004, MUTAGENESIS, V19, P469, DOI 10.1093/mutage/geh059
   STICH HF, 1988, INT J CANCER, V42, P195, DOI 10.1002/ijc.2910420209
   STICH HF, 1985, INT J CANCER, V36, P321, DOI 10.1002/ijc.1985.36.3.321
   von Lengerke T, 2011, MATURITAS, V69, P220, DOI 10.1016/j.maturitas.2011.04.005
   W.H.O, 2015, NONC DIS
   Wagner KH, 2016, NUTRIENTS, V8, DOI 10.3390/nu8060338
   Wlodarczyk M, 2019, INT J MOL SCI, V20, DOI 10.3390/ijms20051146
   Wojda A, 2007, MUTAGENESIS, V22, P195, DOI 10.1093/mutage/gem002
   Wojda A, 2006, J GERONTOL A-BIOL, V61, P763, DOI 10.1093/gerona/61.8.763
   Zúñiga-Gonzalez GM, 2007, MUTAT RES-GEN TOX EN, V634, P126, DOI 10.1016/j.mrgentox.2007.06.006
NR 47
TC 26
Z9 28
U1 1
U2 19
PU ELSEVIER
PI AMSTERDAM
PA RADARWEG 29, 1043 NX AMSTERDAM, NETHERLANDS
SN 1383-5742
EI 1388-2139
J9 MUTAT RES-REV MUTAT
JI Mutat. Res.-Rev. Mutat. Res.
PD JAN-JUN
PY 2021
VL 787
AR 108367
DI 10.1016/j.mrrev.2021.108367
EA FEB 2021
PG 12
WC Biotechnology & Applied Microbiology; Genetics & Heredity; Toxicology
WE Science Citation Index Expanded (SCI-EXPANDED)
SC Biotechnology & Applied Microbiology; Genetics & Heredity; Toxicology
GA SN8MD
UT WOS:000658539600022
PM 34083034
OA hybrid
DA 2026-02-13
ER

PT J
AU Boettiger, DC
   Lin, TK
   Almansour, M
   Hamza, MM
   Alsukait, R
   Herbst, CH
   Altheyab, N
   Afghani, A
   Kattan, F
AF Boettiger, David C.
   Lin, Tracy Kuo
   Almansour, Maram
   Hamza, Mariam M.
   Alsukait, Reem
   Herbst, Christopher H.
   Altheyab, Nada
   Afghani, Ayman
   Kattan, Faisal
TI Projected impact of population aging on non-communicable disease burden
   and costs in the Kingdom of Saudi Arabia, 2020-2030
SO BMC HEALTH SERVICES RESEARCH
LA English
DT Article
DE Aging; Non-communicable Disease; Costs; Saudi Arabia
ID CHRONIC KIDNEY-DISEASE; DEPRESSION
AB Background The number of people aged greater than 65 years per 100 people aged 20-64 years is expected to almost double in The Kingdom of Saudi Arabia (KSA) between 2020 and 2030. We therefore aimed to quantify the growing non-communicable disease (NCD) burden in KSA between 2020 and 2030, and the impact this will have on the national health budget.
   Methods Ten priority NCDs were selected: ischemic heart disease, stroke, type 2 diabetes, chronic obstructive pulmonary disease, chronic kidney disease, dementia, depression, osteoarthritis, colorectal cancer, and breast cancer. Age- and sex-specific prevalence was projected for each priority NCD between 2020 and 2030. Treatment coverage rates were applied to the projected prevalence estimates to calculate the number of patients incurring treatment costs for each condition. For each priority NCD, the average cost-of-illness was estimated based on published literature. The impact of changes to our base-case model in terms of assumed disease prevalence, treatment coverage, and costs of care, coming into effect from 2023 onwards, were explored.
   Results The prevalence estimates for colorectal cancer and stroke were estimated to almost double between 2020 and 2030 (97% and 88% increase, respectively). The only priority NCD prevalence projected to increase by less than 60% between 2020 and 2030 was for depression (22% increase). It is estimated that the total cost of managing priority NCDs in KSA will increase from USD 19.8 billion in 2020 to USD 32.4 billion in 2030 (an increase of USD 12.6 billion or 63%). The largest USD value increases were projected for osteoarthritis (USD 4.3 billion), diabetes (USD 2.4 billion), and dementia (USD 1.9 billion). In scenario analyses, our 2030 projection for the total cost of managing priority NCDs varied between USD 29.2 billion - USD 35.7 billion.
   Conclusions Managing the growing NCD burden in KSA's aging population will require substantial healthcare spending increases over the coming years.
C1 [Boettiger, David C.; Lin, Tracy Kuo] Univ Calif San Francisco, Inst Hlth & Aging, San Francisco, CA 94158 USA.
   [Almansour, Maram; Altheyab, Nada; Afghani, Ayman; Kattan, Faisal] Minist Econ & Planning, Riyadh, Saudi Arabia.
   [Hamza, Mariam M.; Herbst, Christopher H.] World Bank, Hlth Nutr & Populat Global Practice, Washington, DC USA.
   [Alsukait, Reem] King Saud Univ, Community Hlth Sci, Riyadh, Saudi Arabia.
C3 University of California System; University of California San Francisco;
   The World Bank; King Saud University
RP Boettiger, DC (corresponding author), Univ Calif San Francisco, Inst Hlth & Aging, San Francisco, CA 94158 USA.
EM dboettiger@kirby.unsw.edu.au
RI Alsukait, Reem/ORJ-2738-2025; Boettiger, David/ABB-1694-2021
FU The Ministry of Economy and Planning, Saudi Arabia and the Health,
   Nutrition and Population Reimbursable Advisory Services Program between
   the World Bank and the Ministry of Finance in Saudi Arabia; World Bank;
   Ministry of Economy and Planning
FX The World Bank and The Ministry of Economy and Planning, Saudi Arabia do
   not guarantee the accuracy of the data included in this work. The
   findings, interpretations, and conclusions expressed are those of the
   authors, and do not necessarily reflect the views of The Ministry of
   Economy and Planning, Saudi Arabia or the World Bank, its Board of
   Directors, or the governments they represent.
CR Alqunaibet A, 2022, Noncommunicable Diseases in Saudi Arabia - Toward Effective Interventions for Prevention
   [Anonymous], 2022, World Bank World Development Indicators 2019
   [Anonymous], 2022, CPI Inflation Calculator
   Aoun M, 2022, BMC HEALTH SERV RES, V22, DOI 10.1186/s12913-022-07936-0
   Australian Bureau of Statistics, 2021, Australian Health Survey 2011-12: Biomedical Results for Chronic Diseases
   Becker SM, 2004, SOC PSYCH PSYCH EPID, V39, P962, DOI 10.1007/s00127-004-0835-4
   Chisholm D, 2004, BRIT J PSYCHIAT, V184, P393, DOI 10.1192/bjp.184.5.393
   Chowdhury Sharfuddin, 2021, J Med Life, V14, P347, DOI [10.25122/jml-2021-0070, 10.25122/jml-2021-0070]
   Coresh J, 2005, J AM SOC NEPHROL, V16, P180, DOI 10.1681/ASN.2004070539
   Dalal Anand A, 2010, Int J Chron Obstruct Pulmon Dis, V5, P341, DOI 10.2147/COPD.S13771
   Ding D, 2016, LANCET, V388, P1311, DOI 10.1016/S0140-6736(16)30383-X
   Ene-Iordache B, 2016, LANCET GLOB HEALTH, V4, pE307, DOI 10.1016/S2214-109X(16)00071-1
   George C, 2017, BMJ GLOB HEALTH, V2, DOI 10.1136/bmjgh-2016-000256
   Institute for Health Metrics and Evaluation, 2022, Global Burden of Disease (GBD)
   Institute for the Study of Labor, 2023, The Economic Impact of Non-communicable Disease in China and India: Estimates, Projections, and Comparisons
   Jommi C, 2018, PHARMACOECON-OPEN, V2, P459, DOI 10.1007/s41669-017-0062-z
   König H, 2020, EPIDEMIOL PSYCH SCI, V29, DOI 10.1017/S2045796019000180
   Manns B, 2019, CAN J KIDNEY HEALTH, V6, DOI 10.1177/2054358119835521
   Ministry of Health - Kingdom of Saudi Arabia, 2022, Saudi Health Interview Survey Results
   Moradi-Lakeh M, 2017, PUBLIC HEALTH NUTR, V20, P1075, DOI [10.1017/S1368980016003141, 10.1017/s1368980016003141]
   OANDA, 2022, Currency converter
   Organisation for Economic Co-operation and Development (OECD), 2023, Old-age dependency ratio
   Ortegón M, 2012, BMJ-BRIT MED J, V344, DOI 10.1136/bmj.e607
   Puig-Junoy J, 2015, SEMIN ARTHRITIS RHEU, V44, P531, DOI 10.1016/j.semarthrit.2014.10.012
   Salomon JA, 2012, BMJ-BRIT MED J, V344, DOI 10.1136/bmj.e355
   Schaller S, 2015, INT J GERIATR PSYCH, V30, P111, DOI 10.1002/gps.4198
   Souliotis K, 2017, INT J CHRONIC OBSTR, V12, P1395, DOI 10.2147/COPD.S132825
   The World Bank, 2021, Health Nutrition and Population Statistics
   United Nation Interagency Task Force on NCDs, 2022, The Investment Case for Noncommunicable Disease Prevention and Control in the Kingdom of Saudi Arabia
   United Nations, 2022, UN World Population Prospect 2022
   Wacker ME, 2016, RESP MED, V111, P39, DOI 10.1016/j.rmed.2015.12.001
   WHO, 2023, Health data overview for the Kingdom of Saudi Arabia
   World Economic Forum, 2023, The Global Economic Burden of Non-communicable Diseases
   World Economic Forum and World Health Organization, 2023, From Burden to "Best Buys": Reducing the Economic Impact of Non-Communicable Diseases in Lowand Middle-Income Countries
NR 34
TC 14
Z9 15
U1 1
U2 7
PU BMC
PI LONDON
PA CAMPUS, 4 CRINAN ST, LONDON N1 9XW, ENGLAND
EI 1472-6963
J9 BMC HEALTH SERV RES
JI BMC Health Serv. Res.
PD DEC 8
PY 2023
VL 23
IS 1
AR 1381
DI 10.1186/s12913-023-10309-w
PG 7
WC Health Care Sciences & Services
WE Science Citation Index Expanded (SCI-EXPANDED)
SC Health Care Sciences & Services
GA AJ1S5
UT WOS:001118013600006
PM 38066590
OA Green Submitted, gold
DA 2026-02-13
ER

PT J
AU Yu, F
   Pituch, KA
   Maxfield, M
   Baena, E
   Geda, YE
   Pruzin, JJ
   Coon, DW
   Shaibi, GQ
AF Yu, Fang
   Pituch, Keenan A.
   Maxfield, Molly
   Baena, Elsa
   Geda, Yonas E.
   Pruzin, Jeremy J.
   Coon, David W.
   Shaibi, Gabriel Q.
CA HABS HD Study Team
TI The associations between type 2 diabetes and plasma biomarkers of
   Alzheimer's disease in the Health and Aging Brain Study: Health
   Disparities (HABS-HD)
SO PLOS ONE
LA English
DT Article
ID INSULIN-RESISTANCE; TAU HYPERPHOSPHORYLATION; GLUCOSE-METABOLISM;
   OXIDATIVE STRESS; DEMENTIA; MELLITUS; NEURODEGENERATION; DYSFUNCTION;
   VALIDATION; DECLINE
AB Alzheimer's disease (AD) affects Latinos disproportionately. One of the reasons underlying this disparity may be type 2 diabetes (T2D) that is a risk factor for AD. The purpose of this study was to examine the associations of T2D and AD blood biomarkers and the differences in these associations between Mexican Americans and non-Hispanic Whites. This study was a secondary analysis of baseline data from the observational Health and Aging Brain Study: Health Disparities (HABS-HD) that investigated factors underlying health disparities in AD in Mexican Americans in comparison to non-Hispanic Whites. HABS-HD participants were excluded if they had missing data or were large outliers (z-scores >|4|) on a given AD biomarker. Fasting blood glucose and glycosylated hemoglobin (HbA1c) levels were measured from clinical labs. T2D was diagnosed by licensed clinicians. Plasma amyloid-beta 42 and 40 (A beta(42/42)) ratio, total tau (t-tau), and neurofilament light (NfL) were measured via ultra-sensitive Simoa assays. The sample sizes were 1,552 for A beta(42/40) ratio, 1,570 for t-tau, and 1,553 for NfL. Mexican Americans were younger (66.6 +/- 8.7 vs. 69.5 +/- 8.6) and had more female (64.9% female vs. 55.1%) and fewer years of schooling (9.5 +/- 4.6 vs. 15.6 +/- 2.5) than non-Hispanic Whites. Mexican Americans differed significantly from non-Hispanic Whites in blood glucose (113.5 +/- 36.6 vs. 99.2 +/- 17.0) and HbA1c (6.33 +/- 1.4 vs. 5.51 +/- 0.6) levels, T2D diagnosis (35.3% vs. 11.1%), as well as blood A beta(42/40) ratio (.051 +/-.012 vs. .047 +/-.011), t-tau (2.56 +/-.95 vs. 2.33 +/-.90), and NfL levels (16.3 +/- 9.5 vs. 20.3 +/- 10.3). Blood glucose, blood HbA1c, and T2D diagnosis were not related to A beta(42/40) ratio and t-tau but explained 3.7% of the variation in NfL (p < .001). Blood glucose and T2D diagnosis were not, while HbA1c was positively (b = 2.31, p < .001, beta = 0.26), associated with NfL among Mexican Americans. In contrast, blood glucose, HbA1c, and T2D diagnosis were negatively (b = -0.09, p < .01, beta = -0.26), not (b = 0.34, p = .71, beta = 0.04), and positively (b = 3.32, p < .01, beta = 0.33) associated with NfL, respectively in non-Hispanic Whites. To conclude, blood glucose and HbA1c levels and T2D diagnosis are associated with plasma NfL levels, but not plasma A beta and t-tau levels. These associations differ in an ethnicity-specific manner and need to be further studied as a potential mechanism underlying AD disparities.
C1 [Yu, Fang; Pituch, Keenan A.; Maxfield, Molly; Coon, David W.; Shaibi, Gabriel Q.] Arizona State Univ, Edson Coll Nursing & Hlth Innovat, Phoenix, AZ 85004 USA.
   [Baena, Elsa] Barrow Neurol Inst, Clin Neuropsychol Dept, Phoenix, AZ USA.
   [Geda, Yonas E.] Barrow Neurol Inst, Dept Neurol, Phoenix, AZ USA.
   [Geda, Yonas E.] Barrow Neurol Inst, Franke Neursciene Educ Ctr, Phoenix, AZ USA.
   [Pruzin, Jeremy J.] Banner Alzheimers Inst, Dept Neurol, Phoenix, AZ USA.
C3 Arizona State University; Arizona State University-Downtown Phoenix;
   Barrow Neurological Institute; Barrow Neurological Institute; Barrow
   Neurological Institute; Banner Research; Banner Health; Banner
   Alzheimer's Institute
RP Yu, F (corresponding author), Arizona State Univ, Edson Coll Nursing & Hlth Innovat, Phoenix, AZ 85004 USA.
EM Fang.Yu.2@asu.edu
RI Geda, Yonas/D-9570-2012
OI Yu, Fang/0000-0002-9399-1987
FU National Institute on Aging of the National Institutes of Health
   [R01AG054073, R01AG058533]
FX The HABS-HD was supported by the National Institute on Aging of the
   National Institutes of Health under Award Numbers R01AG054073 and
   R01AG058533. The funders had no role in study design, data collection
   and analysis, decision to publish, or preparation of the manuscript.
CR Aliev G, 2014, CNS NEUROL DISORD-DR, V13, P467, DOI 10.2174/18715273113126660153
   Arnold SE, 2018, NAT REV NEUROL, V14, P168, DOI 10.1038/nrneurol.2017.185
   Ascher-Svanum H, 2015, CLIN THER, V37, P1195, DOI 10.1016/j.clinthera.2015.01.002
   Asparouhov T., 2010, BAYESIAN ANAL USING
   Association As, 2021, Alzheimer's disease facts and figure
   Baker LD, 2011, ARCH NEUROL-CHICAGO, V68, P51, DOI 10.1001/archneurol.2010.225
   Barone E, 2021, FREE RADICAL BIO MED, V176, P16, DOI 10.1016/j.freeradbiomed.2021.09.006
   Butterfield DA, 2014, BBA-MOL BASIS DIS, V1842, P1693, DOI 10.1016/j.bbadis.2014.06.010
   Choi J, 2014, MITOCHONDRION, V18, P41, DOI 10.1016/j.mito.2014.09.005
   De Felice FG, 2014, DIABETES, V63, P2262, DOI 10.2337/db13-1954
   Degen C, 2016, PSYCHIAT RES, V240, P42, DOI 10.1016/j.psychres.2016.04.009
   Despa F, 2020, ANN NEUROL, V87, P486, DOI 10.1002/ana.25668
   Domínguez RO, 2014, NEUROLOGIA, V29, P567, DOI 10.1016/j.nrl.2013.05.006
   Esmaeili MH, 2020, BEHAV BRAIN RES, V379, DOI 10.1016/j.bbr.2019.112359
   Fukasawa R, 2015, J NEUROL SCI, V349, P45, DOI 10.1016/j.jns.2014.12.023
   Gao C, 2012, REV NEUROSCIENCE, V23, P1, DOI [10.1515/RNS.2011.061, 10.1515/rns.2011.061]
   Gelman A., 1992, STAT SCI, V7, P457, DOI DOI 10.1214/SS/1177011136
   HOFFMAN PN, 1987, P NATL ACAD SCI USA, V84, P3472, DOI 10.1073/pnas.84.10.3472
   Hoyer S, 2004, EUR J PHARMACOL, V490, P115, DOI 10.1016/j.ejphar.2004.02.049
   Jack CR Jr, 2018, ALZHEIMERS DEMENT, V14, P535, DOI 10.1016/j.jalz.2018.02.018
   Jahangir Zainab, 2014, Advances in Bioinformatics, V2014, P324753, DOI 10.1155/2014/324753
   Jin L, 2018, NEURAL REGEN RES, V13, P1995, DOI 10.4103/1673-5374.239448
   Johnson P.O., 1936, STAT RES MEMOIRS, V1, P57, DOI DOI 10.2307/302397
   Kimura N, 2016, INT J MOL SCI, V17, DOI 10.3390/ijms17040503
   Li DN, 2021, J ALZHEIMERS DIS REP, V5, P601, DOI 10.3233/ADR-210302
   Li Y, 2022, NEUROLOGY, V98, pE688, DOI 10.1212/WNL.0000000000013211
   Mattsson N, 2019, JAMA NEUROL, V76, P791, DOI 10.1001/jamaneurol.2019.0765
   Mattsson N, 2017, JAMA NEUROL, V74, P557, DOI 10.1001/jamaneurol.2016.6117
   Mielke MM, 2019, NEUROLOGY, V93, pE252, DOI 10.1212/WNL.0000000000007767
   Mielke MM, 2018, ALZHEIMERS DEMENT, V14, P989, DOI 10.1016/j.jalz.2018.02.013
   Moran C, 2015, NEUROLOGY, V85, P1123, DOI 10.1212/WNL.0000000000001982
   Morris JK, 2016, NEUROBIOL AGING, V44, P138, DOI 10.1016/j.neurobiolaging.2016.04.017
   Morris JK, 2014, NEUROBIOL AGING, V35, P585, DOI 10.1016/j.neurobiolaging.2013.09.033
   Muth#233;n L., 1998, MPLUS USERS GUIDE, VFifth
   Muthen B. O., 2017, Regression and mediation analysis using Mplus, DOI DOI 10.1037//0033-2909.127.2.249
   Norgren N, 2003, BRAIN RES, V987, P25, DOI 10.1016/S0006-8993(03)03219-0
   O'Bryant SE, 2023, ALZHEIMERS DEMENT, V19, P36, DOI 10.1002/alz.12647
   O'Bryant SE, 2021, ALZH DEMENT-DADM, V13, DOI 10.1002/dad2.12202
   O'Bryant SE, 2015, ALZHEIMERS DEMENT, V11, P549, DOI 10.1016/j.jalz.2014.08.099
   Pajewski NM, 2022, ALZHEIMERS DEMENT, V18, P1472, DOI 10.1002/alz.12496
   Pakdin M, 2022, CURR DIABETES REV, V18, DOI 10.2174/1573399818666211105122545
   Pérez-Grijalba V, 2019, ALZHEIMERS RES THER, V11, DOI 10.1186/s13195-019-0549-1
   Preische O, 2019, NAT MED, V25, P277, DOI 10.1038/s41591-018-0304-3
   Roberts RO, 2014, J NUCL MED, V55, P759, DOI 10.2967/jnumed.113.132647
   Rosales-Corral S, 2015, OXID MED CELL LONGEV, V2015, DOI 10.1155/2015/985845
   Royall DR, 2017, J GERONTOL B-PSYCHOL, V72, P947, DOI 10.1093/geronb/gbw004
   RUBIN DB, 1976, BIOMETRIKA, V63, P581, DOI 10.2307/2335739
   Santos OA, 2019, ALZHEIMERS DEMENT, V15, P635, DOI 10.1016/j.jalz.2018.12.013
   Sanz C, 2009, NEUROLOGY, V73, P1359, DOI 10.1212/WNL.0b013e3181bd80e9
   Sato Naoyuki, 2011, Curr Aging Sci, V4, P118
   Sebastiao I, 2014, FRONT ENDOCRINOL, V5, DOI 10.3389/fendo.2014.00110
   Sim AY, 2021, FRONT NEUROSCI-SWITZ, V15, DOI 10.3389/fnins.2021.708547
   Simren J, 2020, CURR OPIN NEUROBIOL, V61, P29, DOI 10.1016/j.conb.2019.11.019
   Snyder HM, 2015, ALZHEIMERS DEMENT, V11, P710, DOI 10.1016/j.jalz.2014.10.008
   Su M, 2019, MOL NEUROBIOL, V56, P5815, DOI 10.1007/s12035-019-1475-8
   Syrjanen JA, 2022, ALZHEIMERS DEMENT, V18, P1128, DOI 10.1002/alz.12466
   Takeda S, 2011, MOL BIOSYST, V7, P1822, DOI 10.1039/c0mb00302f
   Tang J, 2013, EXP GERONTOL, V48, P744, DOI 10.1016/j.exger.2013.04.013
   Tang MX, 2001, NEUROLOGY, V56, P49, DOI 10.1212/WNL.56.1.49
   Thambisetty M, 2013, JAMA NEUROL, V70, P1167, DOI 10.1001/jamaneurol.2013.284
   Willette AA, 2015, JAMA NEUROL, V72, P1013, DOI 10.1001/jamaneurol.2015.0613
   Willette AA, 2015, ALZHEIMERS DEMENT, V11, P504, DOI 10.1016/j.jalz.2014.03.011
   Wortham M, 2016, DIABETES OBES METAB, V18, P78, DOI 10.1111/dom.12729
   Xu WJ, 2015, J INVEST MED, V63, P267, DOI 10.1097/JIM.0000000000000129
   Yang Y, 2013, J ALZHEIMERS DIS, V37, P637, DOI 10.3233/JAD-130491
   YESAVAGE JA, 1983, J PSYCHIATR RES, V17, P37, DOI 10.1016/0022-3956(82)90033-4
   Zetterberg H, 2021, MOL NEURODEGENER, V16, DOI 10.1186/s13024-021-00430-x
   Zhang YM, 2021, PHYTOMEDICINE, V91, DOI 10.1016/j.phymed.2021.153686
   Zu GX, 2021, SCI REP-UK, V11, DOI 10.1038/s41598-021-02248-5
NR 69
TC 2
Z9 2
U1 2
U2 2
PU PUBLIC LIBRARY SCIENCE
PI SAN FRANCISCO
PA 1160 BATTERY STREET, STE 100, SAN FRANCISCO, CA 94111 USA
SN 1932-6203
J9 PLOS ONE
JI PLoS One
PD APR 1
PY 2024
VL 19
IS 4
AR e0295749
DI 10.1371/journal.pone.0295749
PG 19
WC Multidisciplinary Sciences
WE Science Citation Index Expanded (SCI-EXPANDED)
SC Science & Technology - Other Topics
GA NC4N9
UT WOS:001198238500011
PM 38558059
OA Green Submitted, gold
DA 2026-02-13
ER

PT J
AU Wong, LY
   Toh, MPHS
   Tham, LWC
AF Wong, Lai Yin
   Toh, Matthias Paul Han Sim
   Tham, Linus Wai Chung
TI Projection of prediabetes and diabetes population size in Singapore
   using a dynamic Markov model
SO JOURNAL OF DIABETES
LA English
DT Article
DE diabetes; forecast; Markov model; prediabetes
ID IMPAIRED FASTING GLUCOSE; FOLLOW-UP; MELLITUS; MORTALITY; COMPLICATIONS;
   EPIDEMIOLOGY; PREVALENCE; TOLERANCE; NIDDM; RATES
AB BackgroundThe aim of the present study was to forecast the prevalence and number of adult Singapore residents with prediabetes and diabetes in 2035.
   MethodsA dynamic Markov model with nine mutually exclusive states was developed based on the clinical course of diabetes using time-dependent rates and probabilities. A 1-yearcycle over a 25-year time horizon from 2010 to 2035 was used in the model. With publicly available data and a chronic disease register, the model forecast annual disease burden by simulating transition of cohorts across different health states using prevalence rates, incidence rates, mortality rates, disease transition, disease detection, and complication rates. An aging index was used in the model in anticipation of population aging to minimize risks of underestimating disease burden.
   ResultsFrom 2010 to 2035, the number of Singapore residents with prediabetes and diabetes is projected to more than double, from 434 685 to 903 596 and from 373 104 to 823 802, respectively. The prevalence of prediabetes and diabetes will rise steadily from 15.5% to 24.9% and from 13.3% to 22.7%, respectively. By 2035, a further estimate of 733 174 and 100 250 patients with prediabetes and uncomplicated diabetes, respectively, will remain undiagnosed. The prevalence of detected and undetected complications is forecast to rise from 60.0% in 2010 to 70.2% by 2035.
   ConclusionBy 2035, the prevalence of prediabetes and diabetes among Singapore residents aged 21+ years is expected to be one in four and one in five, respectively. There is an impetus to adopt more aggressive interventions to contain disease progression.
C1 [Wong, Lai Yin; Toh, Matthias Paul Han Sim] Natl Healthcare Grp, Reg Hlth, Informat Management, Singapore, Singapore.
   [Tham, Linus Wai Chung] Natl Healthcare Grp, Reg Hlth, Singapore, Singapore.
RP Wong, LY (corresponding author), 3 Fusionopolis Link 03-08, Singapore 138543, Singapore.
EM lai_yin_wong@nhg.com.sg
CR [Anonymous], 2014, NAT DIAB STAT REP ES
   [Anonymous], POP TRENDS 2014
   [Anonymous], 2019, IDF Diabetes Atlas. Diabetes Facts and Figures
   [Anonymous], PRINC CAUS DEATH
   [Anonymous], OUR DEM CHALL WHAT T
   [Anonymous], POP PYR WORLD 1950 2
   [Anonymous], DIAB SING 2014
   BALLARD DJ, 1988, DIABETES, V37, P405, DOI 10.2337/diabetes.37.4.405
   Barkoudah E, 2012, J AM HEART ASSOC, V1, P8, DOI 10.1161/JAHA.111.000059
   Borch-Johnsen K, 1999, LANCET, V354, P617
   Brinks R, 2012, EUR J EPIDEMIOL, V27, P791, DOI 10.1007/s10654-012-9726-2
   Engelgau MM, 1998, JAMA-J AM MED ASSOC, V280, P1757
   Gajewska M, 2013, ANN AGR ENV MED, V20, P61
   HARRIS MI, 1992, DIABETES CARE, V15, P815, DOI 10.2337/diacare.15.7.815
   Heng BH, 2010, ANN ACAD MED SINGAP, V39, P348
   Hoerger TJ, 2007, DIABETES CARE, V30, P2874, DOI 10.2337/dc07-0885
   Honeycutt Amanda A, 2003, Health Care Manag Sci, V6, P155, DOI 10.1023/A:1024467522972
   Huang ES, 2009, DIABETES CARE, V32, P2225, DOI 10.2337/dc09-0459
   Kirkman MS, 2012, DIABETES CARE, V35, P2650, DOI 10.2337/dc12-1801
   Knowler William C, 2002, N Engl J Med, V346, P393, DOI 10.1056/NEJMoa012512
   Li GW, 2008, LANCET, V371, P1783, DOI 10.1016/S0140-6736(08)60766-7
   Litwak L, 2013, DIABETOL METAB SYNDR, V5, DOI 10.1186/1758-5996-5-57
   Luijks H, 2012, BMC MED, V10, DOI 10.1186/1741-7015-10-128
   Mata-Cases M, 2011, INT J CLIN PRACT, V65, P299, DOI 10.1111/j.1742-1241.2010.02503.x
   Ministry of Health, 2010, NAT HLTH SURV
   Mortaz S, 2012, CLINICOECONOMIC OUTC, V4, P91, DOI 10.2147/CEOR.S30547
   Murakami Y, 2001, INT J EPIDEMIOL, V30, P1078, DOI 10.1093/ije/30.5.1078
   Nathan DM, 2007, DIABETES CARE, V30, P753, DOI 10.2337/dc07-9920
   National Population and Talent Division, 2013, A sustainable population for a dynamic Singapore: Population white paper
   Ng CS, 2015, PLOS ONE, V10, DOI 10.1371/journal.pone.0122795
   Phan TP, 2014, BMJ OPEN DIAB RES CA, V2, DOI 10.1136/bmjdrc-2013-000012
   Sands ML, 1997, DIABETES CARE, V20, P322, DOI 10.2337/diacare.20.3.322
   Scanlon PH, 2008, J MED SCREEN, V15, P1, DOI 10.1258/jms.2008.008015
   Sim X, 2011, PLOS GENET, V7, DOI 10.1371/journal.pgen.1001363
   Turner RC, 1998, LANCET, V352, P837, DOI 10.1016/s0140-6736(98)07019-6
   Wild SH, 2005, DIABETIC MED, V22, P490, DOI 10.1111/j.1464-5491.2004.01433.x
   Wong LY, 2017, J DIABETES, V9, P65, DOI 10.1111/1753-0407.12384
   Wong LY, 2012, INT J HEALTH PLAN M, V27, pe173, DOI 10.1002/hpm.1063
   Zhang YD, 2009, POPUL HEALTH MANAG, V12, P157, DOI 10.1089/pop.2009.12302
NR 39
TC 36
Z9 41
U1 0
U2 11
PU WILEY
PI HOBOKEN
PA 111 RIVER ST, HOBOKEN 07030-5774, NJ USA
SN 1753-0393
EI 1753-0407
J9 J DIABETES
JI J. Diabetes
PD JAN
PY 2017
VL 9
IS 1
BP 65
EP 75
DI 10.1111/1753-0407.12384
PG 11
WC Endocrinology & Metabolism
WE Science Citation Index Expanded (SCI-EXPANDED)
SC Endocrinology & Metabolism
GA EF8FU
UT WOS:000390565200009
PM 26849033
DA 2026-02-13
ER

PT J
AU Myers, J
   Cadenas-Sanchez, C
   Ross, R
   Kokkinos, P
AF Myers, Jonathan
   Cadenas-Sanchez, Cristina
   Ross, Robert
   Kokkinos, Peter
TI The critical role of cardiorespiratory fitness in disease prevention
SO JOURNAL OF SPORTS MEDICINE AND PHYSICAL FITNESS
LA English
DT Review
DE Cardiorespiratory fitness; Exercise test; COVID-19
ID ALL-CAUSE MORTALITY; LIFE-STYLE INTERVENTION; PHYSICAL-ACTIVITY;
   CARDIOVASCULAR MORTALITY; EXERCISE CAPACITY; BLOOD-PRESSURE;
   UNITED-STATES; US VETERANS; RISK; ASSOCIATION
AB Cardiorespiratory fitness (CRF) has been increasingly recognized in recent years as an important predictor of risk for adverse outcomes in numerous chronic conditions. In fact, a growing body of epidemiological and clinical evidence demonstrates that CRF is a potentially stronger predictor of mortality than established risk factors such as smoking, hypertension, hyperlipidemia, and type 2 diabetes. Moreover, adding CRF to these traditional risk factors significantly improves the reclassification of risk for adverse outcomes. The utility of CRF now extends far beyond all-cause and cardiovascular mortality to include the prevention and treatment of numerous other chronic conditions; CRF has been demonstrated to have a mitigating influence in as many as 40 such conditions. Herein we discuss the impact of CRF in the prevention of chronic disease in both adults and children. This discussion includes recent data on interactions between CRF and aging, obesity, statin use, incidence of diabetes, and the impact of CRF and physical activity patterns in adolescents including mental health, scholastic achievement, and cardiometabolic health. Finally, we discuss how CRF, as an essential vital sign, can be implemented in clinical practice.
C1 [Myers, Jonathan; Cadenas-Sanchez, Cristina] Vet Affairs Palo Alto Hlth Care Syst, Div Cardiol, Palo Alto, CA 94304 USA.
   [Myers, Jonathan; Cadenas-Sanchez, Cristina] Stanford Univ, Div Cardiol, Stanford, CA 94305 USA.
   [Cadenas-Sanchez, Cristina] Univ Granada, Dept Phys Educ & Sports Sci, Granada, Spain.
   [Ross, Robert] Queens Univ, Sch Kinesiol & Hlth Studies, Kingston, ON, Canada.
   [Kokkinos, Peter] Vet Affairs Med Ctr, Washington, DC USA.
   [Kokkinos, Peter] Rutgers State Univ, Dept Kinesiol & Hlth, New Brunswick, NJ USA.
C3 US Department of Veterans Affairs; Veterans Health Administration (VHA);
   VA Palo Alto Health Care System; Stanford University; University of
   Granada; Queens University - Canada; US Department of Veterans Affairs;
   Veterans Health Administration (VHA); Rutgers University System; Rutgers
   University New Brunswick
RP Myers, J (corresponding author), Vet Affairs Palo Alto Hlth Care Syst, Div Cardiol, Palo Alto, CA 94304 USA.
EM drj993@aol.com
RI Cadenas-Sanchez, Cristina/J-5635-2019
CR American College of Sports Medicine, 2021, GUID EX TEST PRESCR
   [Anonymous], 2018, 2018 Physical Activity Guidelines Advisory Committee Scientific Report
   [Anonymous], 2024, CHOOSING WISELY INIT
   [Anonymous], 2012, J Aging Res
   Artero EG, 2014, J AM COLL CARDIOL, V63, P2289, DOI 10.1016/j.jacc.2014.03.008
   Asif I, 2022, BRIT J SPORT MED, V56, P369, DOI 10.1136/bjsports-2021-104819
   Aubert S, 2018, J PHYS ACT HEALTH, V15, pS251, DOI 10.1123/jpah.2018-0472
   BLAIR SN, 1989, JAMA-J AM MED ASSOC, V262, P2395, DOI 10.1001/jama.262.17.2395
   BLAIR SN, 1993, J AM COLL NUTR, V12, P368, DOI 10.1080/07315724.1993.10718324
   BOOKSTEIN L, 1990, ARCH INTERN MED, V150, P1653, DOI 10.1001/archinte.150.8.1653
   Booth FW, 2017, PHYSIOL REV, V97, P1351, DOI 10.1152/physrev.00019.2016
   Bradshaw DI, 2005, RES Q EXERCISE SPORT, V76, P426
   Cadenas-Sanchez C, 2022, JAMA NETW OPEN, V5, DOI 10.1001/jamanetworkopen.2022.43864
   Cadenas-Sanchez C, 2023, SCAND J MED SCI SPOR, V33, P319, DOI 10.1111/sms.14263
   Cadenas-Sanchez C, 2021, SPORTS MED, V51, P2571, DOI 10.1007/s40279-021-01520-y
   Cadenas-Sanchez C, 2020, J SPORT SCI, V38, P731, DOI 10.1080/02640414.2020.1729516
   Cao ZB, 2010, EUR J APPL PHYSIOL, V109, P465, DOI 10.1007/s00421-010-1376-z
   Cao ZB, 2010, MED SCI SPORT EXER, V42, P179, DOI 10.1249/MSS.0b013e3181af238d
   Casula M, 2017, NUTR METAB CARDIOVAS, V27, P396, DOI 10.1016/j.numecd.2017.03.001
   Cornelissen VA, 2005, HYPERTENSION, V46, P667, DOI 10.1161/01.HYP.0000184225.05629.51
   Esteban-Cornejo I, 2017, NEUROIMAGE, V159, P346, DOI 10.1016/j.neuroimage.2017.08.011
   Faselis C, 2014, HYPERTENSION, V64, P30, DOI 10.1161/HYPERTENSIONAHA.114.03510
   Fletcher GF, 2013, CIRCULATION, V128, P873, DOI 10.1161/CIR.0b013e31829b5b44
   George JD, 1997, MED SCI SPORT EXER, V29, P415, DOI 10.1097/00005768-199703000-00019
   Gurven M, 2012, HYPERTENSION, V60, P25, DOI 10.1161/HYPERTENSIONAHA.111.189100
   Hata J, 2013, CIRCULATION, V128, P1325, DOI 10.1161/CIRCULATIONAHA.113.002717
   HEIL DP, 1995, MED SCI SPORT EXER, V27, P599
   HLATKY MA, 1989, AM J CARDIOL, V64, P651, DOI 10.1016/0002-9149(89)90496-7
   Huai PC, 2013, HYPERTENSION, V62, P1021, DOI 10.1161/HYPERTENSIONAHA.113.01965
   JACKSON AS, 1990, MED SCI SPORT EXER, V22, P863, DOI 10.1249/00005768-199012000-00021
   Jang TW, 2012, TOHOKU J EXP MED, V227, P313, DOI 10.1620/tjem.227.313
   Jonas DE, 2018, JAMA-J AM MED ASSOC, V319, P2315, DOI 10.1001/jama.2018.6897
   Jurca R, 2005, AM J PREV MED, V29, P185, DOI 10.1016/j.amepre.2005.06.004
   Kaminsky LA, 2023, J AM COLL CARDIOL, V81, P1148, DOI 10.1016/j.jacc.2023.02.004
   Kaminsky LA, 2019, PROG CARDIOVASC DIS, V62, P86, DOI 10.1016/j.pcad.2019.01.002
   Kaminsky LA, 2013, CIRCULATION, V127, P652, DOI 10.1161/CIR.0b013e31827ee100
   Knowler William C, 2002, N Engl J Med, V346, P393, DOI 10.1056/NEJMoa012512
   Kokkinos P, 2024, MAYO CLIN PROC, V99, P249, DOI 10.1016/j.mayocp.2023.05.005
   Kokkinos P, 2024, EUR J HEART FAIL, V26, P1163, DOI 10.1002/ejhf.3117
   Kokkinos P, 2023, J AM COLL CARDIOL, V81, P1137, DOI 10.1016/j.jacc.2023.01.027
   Kokkinos P, 2022, J AM COLL CARDIOL, V80, P598, DOI 10.1016/j.jacc.2022.05.031
   Kokkinos P, 2019, EUR J HEART FAIL, V21, P436, DOI 10.1002/ejhf.1433
   Kokkinos P, 2017, AM J MED, V130, P1192, DOI 10.1016/j.amjmed.2017.04.042
   Kokkinos P, 2014, HYPERTENSION, V64, P1160, DOI 10.1161/HYPERTENSIONAHA.114.03616
   Kokkinos P, 2010, CIRCULATION, V122, P1637, DOI 10.1161/CIRCULATIONAHA.110.948349
   Kokkinos PF, 2017, MAYO CLIN PROC, V92, P39, DOI 10.1016/j.mayocp.2016.09.013
   Kokkinos PF, 2013, LANCET, V381, P394, DOI 10.1016/S0140-6736(12)61426-3
   Labayen I, 2020, DIABETES CARE, V43, P306, DOI 10.2337/dc19-0351
   Lamoureux NR, 2019, SPORTS MED, V49, P41, DOI 10.1007/s40279-018-1017-y
   Lauer M, 2005, CIRCULATION, V112, P771, DOI 10.1161/CIRCULATIONAHA.105.166543
   Lavie CJ, 2019, CIRC RES, V124, P799, DOI 10.1161/CIRCRESAHA.118.312669
   Li GW, 2014, LANCET DIABETES ENDO, V2, P474, DOI 10.1016/S2213-8587(14)70057-9
   Lieberman DE, 2021, P NATL ACAD SCI USA, V118, DOI 10.1073/pnas.2107621118
   Liew SM, 2014, DIABETOL METAB SYNDR, V6, DOI 10.1186/1758-5996-6-53
   Malek MH, 2005, J STRENGTH COND RES, V19, P559
   Malek MH, 2004, MED SCI SPORT EXER, V36, P1804, DOI 10.1249/01.MSS.0000142299.42797.83
   Mansi IA, 2021, JAMA INTERN MED, V181, P1562, DOI 10.1001/jamainternmed.2021.5714
   Matthews CE, 1999, MED SCI SPORT EXER, V31, P486, DOI 10.1097/00005768-199903000-00019
   McAuley P, 2006, AM HEART J, V151, DOI 10.1016/j.ahj.2005.09.017
   McEniery CM, 2010, HYPERTENSION, V56, P591, DOI 10.1161/HYPERTENSIONAHA.110.156950
   Medrano M, 2022, SCAND J MED SCI SPOR, V32, P211, DOI 10.1111/sms.14065
   Migueles JH, 2023, JAMA NETW OPEN, V6, DOI 10.1001/jamanetworkopen.2023.24839
   Migueles JH, 2020, J CLIN MED, V9, DOI 10.3390/jcm9041080
   Mora-Gonzalez J, 2021, DEVELOPMENTAL SCI, V24, DOI 10.1111/desc.13048
   Mora-Gonzalez J, 2020, PSYCHOPHYSIOLOGY, V57, DOI 10.1111/psyp.13579
   MORRIS JN, 1953, LANCET, V265, P1053
   Moyer VA, 2012, ANN INTERN MED, V157, P512, DOI 10.7326/0003-4819-157-7-201210020-00514
   Myers J, 2002, NEW ENGL J MED, V346, P793, DOI 10.1056/NEJMoa011858
   MYERS J, 1994, AM J CARDIOL, V73, P591, DOI 10.1016/0002-9149(94)90340-9
   Myers J, 2022, J CARDIOPULM REHABIL, V42, P278, DOI 10.1097/HCR.0000000000000695
   Myers J, 2021, PROG CARDIOVASC DIS, V64, P77, DOI 10.1016/j.pcad.2020.11.003
   Myers J, 2021, MAYO CLIN PROC, V96, P342, DOI 10.1016/j.mayocp.2020.04.049
   Myers J, 2015, PROG CARDIOVASC DIS, V57, P306, DOI 10.1016/j.pcad.2014.09.011
   Nelson SC, 2018, DEV PSYCHOL, V54, P1159, DOI 10.1037/dev0000435
   Nes BM, 2011, MED SCI SPORT EXER, V43, P2024, DOI 10.1249/MSS.0b013e31821d3f6f
   Nyström CD, 2017, DIABETES CARE, V40, P1580, DOI 10.2337/dc17-1334
   Orkaby AR, 2020, JAMA-J AM MED ASSOC, V324, P68, DOI 10.1001/jama.2020.7848
   Ortega FB, 2022, JAMA NETW OPEN, V5, DOI 10.1001/jamanetworkopen.2022.27893
   Ozemek C, 2018, PROG CARDIOVASC DIS, V61, P484, DOI 10.1016/j.pcad.2018.11.005
   PAFFENBARGER RS, 1984, CLIN SPORT MED, V3, P297
   Peterman JE, 2020, J AM HEART ASSOC, V9, DOI 10.1161/JAHA.119.015117
   Raghuveer G, 2020, CIRCULATION, V142, pE101, DOI 10.1161/CIR.0000000000000866
   Rodriguez-Ayllon M, 2019, SPORTS MED, V49, P1383, DOI 10.1007/s40279-019-01099-5
   Ross R, 2024, PROG CARDIOVASC DIS, V83, P10, DOI 10.1016/j.pcad.2024.02.003
   Ross R, 2016, CIRCULATION, V134, pE653, DOI 10.1161/CIR.0000000000000461
   Sacre JW, 2014, HYPERTENSION, V63, P888, DOI 10.1161/HYPERTENSIONAHA.113.02277
   Sallis R, 2011, BRIT J SPORT MED, V45, P473, DOI 10.1136/bjsm.2010.083469
   Sloan R, 2022, JMIR PUBLIC HLTH SUR, V8, DOI 10.2196/34717
   Stamatakis E, 2013, EUR HEART J, V34, P750, DOI 10.1093/eurheartj/ehs097
   Vainshelboim B, 2022, EUR J PREV CARDIOL, V29, P599, DOI 10.1093/eurjpc/zwaa131
   van Sluijs EMF, 2021, LANCET, V398, P429, DOI 10.1016/S0140-6736(21)01259-9
   WHALEY MH, 1995, MED SCI SPORT EXER, V27, P85
   Zhang Yanan, 2017, Mayo Clin Proc Innov Qual Outcomes, V1, P16, DOI [10.1016/j.mayocpiqo.2017.04.007, 10.1016/j.mayocpiqo.2017.04.007]
NR 93
TC 4
Z9 5
U1 1
U2 5
PU EDIZIONI MINERVA MEDICA
PI TURIN
PA CORSO BRAMANTE 83-85 INT JOURNALS DEPT., 10126 TURIN, ITALY
SN 0022-4707
EI 1827-1928
J9 J SPORT MED PHYS FIT
JI J. Sports Med. Phys. Fit.
PD DEC
PY 2024
VL 64
IS 12
BP 1361
EP 1371
DI 10.23736/S0022-4707.24.16159-2
EA SEP 2024
PG 11
WC Sport Sciences
WE Science Citation Index Expanded (SCI-EXPANDED)
SC Sport Sciences
GA W2Y2Z
UT WOS:001316872900001
PM 39287581
DA 2026-02-13
ER

PT J
AU Maletínská, L
   Popelová, A
   Zelezná, B
   Bencze, M
   Kunes, J
AF Maletinska, Lenka
   Popelova, Andrea
   Zelezna, Blanka
   Bencze, Michal
   Kunes, Jaroslav
TI The impact of anorexigenic peptides in experimental models of
   Alzheimer's disease pathology
SO JOURNAL OF ENDOCRINOLOGY
LA English
DT Review
DE Alzheimer's disease pathology; experimental rodent models; leptin;
   anorexigenic neuropeptides
ID PROLACTIN-RELEASING PEPTIDE; AMYLOID-BETA-PROTEIN; HIPPOCAMPAL SYNAPTIC
   PLASTICITY; TRANSGENIC MOUSE MODEL; LONG-TERM POTENTIATION; MODULATING
   TAU HYPERPHOSPHORYLATION; GLYCOGEN-SYNTHASE KINASE-3-BETA; LIRAGLUTIDE
   IMPROVES MEMORY; GLP-1 RECEPTOR AGONIST; INSULIN-RESISTANCE
AB Alzheimer's disease (AD) is the most prevalent neurodegenerative disorder in the elderly population. Numerous epidemiological and experimental studies have demonstrated that patients who suffer from obesity or type 2 diabetes mellitu s have a higher risk of cognitive dysfunction and AD. Several recent studies demonstrat ed that food intakelowering (anorexigenic) peptides have the potential to improve metabolic disorders and that they may also potentially be useful in the treatment of neurodegenerative diseases. In this review, the neuroprotective effects of anorexigenic pept ides of both peripheral and central origins are discussed. Moreover, the role of leptin as a key modulator of energy homeostasis is discussed in relation to its interaction with anorexigenic peptides and their analogs in AD-like pathology. Although there is no pe rfect experimental model of human AD pathology, animal studies have already proven that anorexigenic peptides exhibit neuroprotective properties. This phenomenon is extremely important for the potential development of new drugs in view of the aging of the human population and of the significantly increasing incidence of AD.
C1 [Maletinska, Lenka; Popelova, Andrea; Zelezna, Blanka; Bencze, Michal; Kunes, Jaroslav] AS CR, Inst Organ Chem & Biochem, Prague, Czech Republic.
   [Bencze, Michal; Kunes, Jaroslav] AS CR, Inst Physiol, Prague, Czech Republic.
C3 Czech Academy of Sciences; Institute of Organic Chemistry & Biochemistry
   of the Czech Academy of Sciences; Czech Academy of Sciences; Institute
   of Physiology of the Czech Academy of Sciences
RP Kunes, J (corresponding author), AS CR, Inst Organ Chem & Biochem, Prague, Czech Republic.; Kunes, J (corresponding author), AS CR, Inst Physiol, Prague, Czech Republic.
EM kunes@biomed.cas.cz
RI Kunes, Jaroslav/B-7079-2012; Maletinska, Lenka/G-5283-2014; Bencze,
   Michal/R-9201-2016
OI Kunes, Jaroslav/0000-0002-1474-5201; Bencze, Michal/0000-0002-0726-4389
FU Grant agency of the Czech Republic [16-00918S]; Academy of Sciences of
   the Czech Republic [RVO: 61388963, RVO: 67985823]
FX This work was supported by the Grant agency of the Czech Republic No.
   16-00918S and by the Academy of Sciences of the Czech Republic RVO:
   61388963 and RVO: 67985823.
CR Abe T, 2003, ACTA NEUROPATHOL, V106, P495, DOI 10.1007/s00401-003-0753-7
   Adler BL, 2014, NEUROBIOL AGING, V35, P793, DOI 10.1016/j.neurobiolaging.2013.10.076
   Ahima RS, 1999, ENDOCRINOLOGY, V140, P2755, DOI 10.1210/en.140.6.2755
   Ahrens VM, 2012, FUTURE MED CHEM, V4, P1567, DOI [10.4155/FMC.12.76, 10.4155/fmc.12.76]
   Akiguchi I, 2017, NEUROPATHOLOGY, V37, P293, DOI 10.1111/neup.12373
   Al Hazzouri AZ, 2013, J GERONTOL A-BIOL, V68, P175, DOI 10.1093/gerona/gls155
   Andermann ML, 2017, NEURON, V95, P757, DOI 10.1016/j.neuron.2017.06.014
   BARKER DJP, 1993, DIABETOLOGIA, V36, P62, DOI 10.1007/BF00399095
   Batista AF, 2018, J PATHOL, V245, P85, DOI 10.1002/path.5056
   Beck B, 2013, NUTR REV, V71, P541, DOI 10.1111/nure.12045
   Bezprozvanny IB, 2010, ACTA NATURAE, V2, P72, DOI 10.32607/20758251-2010-2-1-72-80
   Bharadwaj P, 2017, J ALZHEIMERS DIS, V59, P421, DOI 10.3233/JAD-161192
   Blennow K, 2015, ALZHEIMERS DEMENT, V11, P58, DOI 10.1016/j.jalz.2014.02.004
   Bogdanovic N, 2000, J NEURAL TRANSM, V107, P463, DOI 10.1007/s007020070088
   Bomfim TR, 2012, J CLIN INVEST, V122, P1339, DOI 10.1172/JCI57256
   Bonda DJ, 2014, J NEUROCHEM, V128, P162, DOI 10.1111/jnc.12380
   Boyle RG, 2005, J PEPT SCI, V11, P161, DOI 10.1002/psc.612
   Butterfield DA, 2014, BBA-MOL BASIS DIS, V1842, P1693, DOI 10.1016/j.bbadis.2014.06.010
   Cai HY, 2014, NEUROSCIENCE, V277, P6, DOI 10.1016/j.neuroscience.2014.02.022
   Cai HY, 2017, BEHAV BRAIN RES, V318, P28, DOI 10.1016/j.bbr.2016.10.033
   Cao Y, 2018, EUR J PHARMACOL, V827, P215, DOI 10.1016/j.ejphar.2018.03.024
   Casaletto KB, 2017, NEUROLOGY, V89, P1782, DOI 10.1212/WNL.0000000000004569
   Cavanaugh SE, 2014, ALTEX-ALTERN ANIM EX, V31, P279, DOI 10.14573/altex.1310071
   Chen S, 2012, AGE, V34, P1211, DOI 10.1007/s11357-011-9303-8
   Chiba T, 2009, MOL PSYCHIATR, V14, P206, DOI 10.1038/mp.2008.105
   Cholerton B, 2011, DIABETIC MED, V28, P1463, DOI 10.1111/j.1464-5491.2011.03464.x
   Collingridge GL, 2004, NAT REV NEUROSCI, V5, P952, DOI 10.1038/nrn1556
   Crews L, 2010, BRAIN STRUCT FUNCT, V214, P111, DOI 10.1007/s00429-009-0232-6
   Cui HX, 2017, NAT REV ENDOCRINOL, V13, P338, DOI 10.1038/nrendo.2016.222
   Cummings Jeffrey L, 2011, Alzheimers Dement, V7, pe13, DOI 10.1016/j.jalz.2010.06.004
   Cummings JL, 1998, NEUROLOGY, V51, pS2, DOI 10.1212/WNL.51.1_Suppl_1.S2
   Curiati PK, 2014, DEMENT GER COGN D EX, V4, P402, DOI 10.1159/000368190
   de Candia P, 2018, NEUROPHARMACOLOGY, V136, P307, DOI 10.1016/j.neuropharm.2017.12.025
   de la Monte SM, 2006, J ALZHEIMERS DIS, V10, P89
   de la Monte SM, 2014, EUR NEUROPSYCHOPHARM, V24, P1954, DOI 10.1016/j.euroneuro.2014.06.008
   DELAMONTE SM, 1995, AM J PATHOL, V147, P934
   Delporte C, 2013, SCIENTIFICA, V2013, DOI 10.1155/2013/518909
   Diano S, 2006, NAT NEUROSCI, V9, P381, DOI 10.1038/nn1656
   Dineley KT, 2014, NEUROBIOL DIS, V72, P92, DOI 10.1016/j.nbd.2014.09.001
   Doehner W, 2017, NEUROBIOL AGING, V51, P19, DOI 10.1016/j.neurobiolaging.2016.11.016
   Doherty GH, 2013, NEUROBIOL AGING, V34, P226, DOI 10.1016/j.neurobiolaging.2012.08.003
   Domise M, 2016, SCI REP-UK, V6, DOI 10.1038/srep26758
   Donev R, 2009, J CELL MOL MED, V13, P4329, DOI 10.1111/j.1582-4934.2009.00889.x
   Drucker DJ, 2006, CELL METAB, V3, P153, DOI 10.1016/j.cmet.2006.01.004
   Dujardin S, 2015, NEUROPATH APPL NEURO, V41, P59, DOI 10.1111/nan.12200
   Dziennis S, 2008, REV NEUROSCIENCE, V19, P341
   El Khoury NB, 2016, NEUROBIOL DIS, V88, P55, DOI 10.1016/j.nbd.2016.01.005
   Eslami M, 2018, HIPPOCAMPUS, V28, P724, DOI 10.1002/hipo.23002
   Fadel JR, 2013, AGEING RES REV, V12, P764, DOI 10.1016/j.arr.2013.01.009
   Faivre E, 2013, ALZHEIMERS RES THER, V5, DOI 10.1186/alzrt174
   Faivre E, 2013, J ALZHEIMERS DIS, V35, P267, DOI 10.3233/JAD-121888
   Faivre E, 2012, EUR J PHARMACOL, V674, P294, DOI 10.1016/j.ejphar.2011.11.007
   Farr SA, 2006, PEPTIDES, V27, P1420, DOI 10.1016/j.peptides.2005.10.006
   Farris W, 2003, P NATL ACAD SCI USA, V100, P4162, DOI 10.1073/pnas.0230450100
   Fernandez-Martos Carmen M, 2017, Alzheimers Dement (N Y), V3, P92, DOI [10.1016/j.trci.2016.11.002, 10.1016/j.trci.2016.11.002]
   Ferreira ST, 2014, ALZHEIMERS DEMENT, V10, pS76, DOI 10.1016/j.jalz.2013.12.010
   Ferri CP, 2005, LANCET, V366, P2112, DOI 10.1016/S0140-6736(05)67889-0
   Finan B, 2015, NAT MED, V21, P27, DOI 10.1038/nm.3761
   Fleisher AS, 2015, JAMA NEUROL, V72, P316, DOI 10.1001/jamaneurol.2014.3314
   Forner S, 2017, TRENDS NEUROSCI, V40, P347, DOI 10.1016/j.tins.2017.04.002
   Frago LM, 2015, CURR PHARM DESIGN, V21, P3596, DOI 10.2174/1381612821666150710145428
   Friend DM, 2017, CELL METAB, V25, P312, DOI 10.1016/j.cmet.2016.12.001
   Garza JC, 2008, J BIOL CHEM, V283, P18238, DOI 10.1074/jbc.M800053200
   Gengler S, 2012, NEUROBIOL AGING, V33, P265, DOI 10.1016/j.neurobiolaging.2010.02.014
   Ghasemi R, 2014, NEUROPHARMACOLOGY, V85, P113, DOI 10.1016/j.neuropharm.2014.01.036
   Giuliani D, 2017, PROG NEUROBIOL, V148, P40, DOI 10.1016/j.pneurobio.2016.11.004
   Giuliani D, 2015, MOL CELL NEUROSCI, V67, P13, DOI 10.1016/j.mcn.2015.05.004
   Giuliani D, 2014, EUR J PHARMACOL, V740, P144, DOI 10.1016/j.ejphar.2014.06.063
   Giuliani D, 2014, NEUROBIOL AGING, V35, P537, DOI 10.1016/j.neurobiolaging.2013.08.030
   Götz J, 2007, BRAIN PATHOL, V17, P91, DOI 10.1111/j.1750-3639.2007.00051.x
   Graham WV, 2017, ANNU REV MED, V68, P413, DOI 10.1146/annurev-med-042915-103753
   Greco SJ, 2010, J ALZHEIMERS DIS, V19, P1155, DOI 10.3233/JAD-2010-1308
   Greco SJ, 2009, NEUROSCI LETT, V455, P191, DOI 10.1016/j.neulet.2009.03.066
   GRUNDKEIQBAL I, 1986, J BIOL CHEM, V261, P6084
   Guillot F, 2016, J ALZHEIMERS DIS, V51, P1157, DOI 10.3233/JAD-150926
   Han WN, 2013, NEUROBIOL AGING, V34, P576, DOI 10.1016/j.neurobiolaging.2012.04.009
   Hansen HH, 2015, J ALZHEIMERS DIS, V46, P877, DOI 10.3233/JAD-143090
   Harrison FE, 2009, BEHAV BRAIN RES, V198, P247, DOI 10.1016/j.bbr.2008.10.015
   Harvey J, 2006, PROG LIPID RES, V45, P369, DOI 10.1016/j.plipres.2006.03.001
   Hauss-Wegrzyniak B, 1998, BRAIN RES, V780, P294, DOI 10.1016/S0006-8993(97)01215-8
   Heneka MT, 2015, LANCET NEUROL, V14, P388, DOI 10.1016/S1474-4422(15)70016-5
   Hinuma S, 1998, NATURE, V393, P272, DOI 10.1038/30515
   Hochgräfe K, 2013, FEBS J, V280, P4371, DOI 10.1111/febs.12250
   Hölscher C, 2014, NEURAL REGEN RES, V9, P1870, DOI 10.4103/1673-5374.145342
   Hol EM, 2015, CURR OPIN CELL BIOL, V32, P121, DOI 10.1016/j.ceb.2015.02.004
   Holden KF, 2009, NEUROBIOL AGING, V30, P1483, DOI 10.1016/j.neurobiolaging.2007.11.024
   Hölscher C, 2018, NEUROPHARMACOLOGY, V136, P251, DOI 10.1016/j.neuropharm.2018.01.040
   Holubová M, 2018, J PHARMACOL EXP THER, V366, P422, DOI 10.1124/jpet.118.249086
   Humpel C, 2011, TRENDS BIOTECHNOL, V29, P26, DOI 10.1016/j.tibtech.2010.09.007
   Irving AJ, 2014, PHILOS T R SOC B, V369, DOI 10.1098/rstb.2013.0155
   Jankowsky JL, 2017, MOL NEURODEGENER, V12, DOI 10.1186/s13024-017-0231-7
   Jensen PB, 1999, FEBS LETT, V447, P139, DOI 10.1016/S0014-5793(99)00291-4
   Jeong YO, 2018, INT J MOL SCI, V19, DOI 10.3390/ijms19061800
   Jicha GA, 1999, J NEUROSCI, V19, P7486, DOI 10.1523/JNEUROSCI.19-17-07486.1999
   Jin JL, 2015, SCI REP-UK, V5, DOI 10.1038/srep10224
   Kaya I, 2017, ACS CHEM NEUROSCI, V8, P2778, DOI 10.1021/acschemneuro.7b00314
   Kelly P, 2015, MICROCIRCULATION, V22, P133, DOI 10.1111/micc.12186
   Kim B, 2015, EXP MOL MED, V47, DOI 10.1038/emm.2015.3
   King A, 2018, METAB BRAIN DIS, V33, P1097, DOI 10.1007/s11011-018-0203-9
   Kojima M, 1999, NATURE, V402, P656, DOI 10.1038/45230
   Kreiner G, 2018, PHARMACOL REP, V70, P1105, DOI 10.1016/j.pharep.2018.09.006
   Kunes J, 2016, J ENDOCRINOL, V230, pR51, DOI 10.1530/JOE-16-0046
   Lara VP, 2013, CLIN CHIM ACTA, V423, P18, DOI 10.1016/j.cca.2013.04.013
   Lau J, 2014, FRONT NEUROSCI-SWITZ, V8, DOI 10.3389/fnins.2014.00313
   Lawrence CB, 2000, NAT NEUROSCI, V3, P645, DOI 10.1038/76597
   Lee G, 2012, PROG MOL BIOL TRANSL, V107, P263, DOI 10.1016/B978-0-12-385883-2.00004-7
   Lennox R, 2014, NEUROPHARMACOLOGY, V86, P22, DOI 10.1016/j.neuropharm.2014.06.026
   Lennox R, 2013, CHEMMEDCHEM, V8, P595, DOI 10.1002/cmdc.201200409
   Li HJ, 2018, BIOSCIENCE REP, V38, DOI 10.1042/BSR20170862
   Li L, 2007, BRAIN RES REV, V56, P384, DOI 10.1016/j.brainresrev.2007.09.001
   Li L, 2012, EUR J PHARMACOL, V674, P280, DOI 10.1016/j.ejphar.2011.11.005
   Li XL, 2002, NEUROSCIENCE, V113, P607, DOI 10.1016/S0306-4522(02)00162-8
   Li YZ, 2010, J ALZHEIMERS DIS, V19, P1205, DOI 10.3233/JAD-2010-1314
   Lieb W, 2009, JAMA-J AM MED ASSOC, V302, P2565, DOI 10.1001/jama.2009.1836
   Lin S, 1997, NEUROREPORT, V8, P3625
   LINDWALL G, 1984, J BIOL CHEM, V259, P5301
   Liu CX, 2016, CYTOKINE, V86, P100, DOI 10.1016/j.cyto.2016.06.028
   Liu Y, 2011, J PATHOL, V225, P54, DOI 10.1002/path.2912
   Long-Smith CM, 2013, NEUROMOL MED, V15, P102, DOI 10.1007/s12017-012-8199-5
   Ma K, 2014, J NEUROSCI, V34, P6736, DOI 10.1523/JNEUROSCI.5075-13.2014
   Ma T, 2012, J NEUROSCI, V32, P13701, DOI 10.1523/JNEUROSCI.2107-12.2012
   Malavolta L, 2011, NEUROPEPTIDES, V45, P309, DOI 10.1016/j.npep.2011.03.001
   Maletínská L, 2015, INT J OBESITY, V39, P986, DOI 10.1038/ijo.2015.28
   Maletínská L, 2007, EUR J PHARMACOL, V559, P109, DOI 10.1016/j.ejphar.2006.12.014
   Maletínská L, 2011, PEPTIDES, V32, P1887, DOI 10.1016/j.peptides.2011.08.011
   Maloney B, 2016, LANCET NEUROL, V15, P760, DOI 10.1016/S1474-4422(16)00065-X
   Mandal A, 2018, PEPTIDES, V102, P16, DOI 10.1016/j.peptides.2018.02.003
   Maruyama M, 1999, ENDOCRINOLOGY, V140, P2326, DOI 10.1210/en.140.5.2326
   Matysková R, 2008, PHYSIOL RES, V57, P727, DOI 10.33549/physiolres.931274
   McClean PL, 2015, BEHAV BRAIN RES, V293, P96, DOI 10.1016/j.bbr.2015.07.024
   McClean PL, 2014, NEUROPHARMACOLOGY, V86, P241, DOI 10.1016/j.neuropharm.2014.07.015
   McClean PL, 2014, NEUROPHARMACOLOGY, V76, P57, DOI 10.1016/j.neuropharm.2013.08.005
   McClean PL, 2011, J NEUROSCI, V31, P6587, DOI 10.1523/JNEUROSCI.0529-11.2011
   McClean PL, 2010, EUR J PHARMACOL, V630, P158, DOI 10.1016/j.ejphar.2009.12.023
   McGovern SFJ, 2012, BRAIN RES, V1473, P204, DOI 10.1016/j.brainres.2012.07.029
   McGregor G, 2019, NEUROCHEM RES, V44, P650, DOI 10.1007/s11064-017-2362-1
   Mikulásková B, 2018, NUTR DIABETES, V8, DOI 10.1038/s41387-017-0015-8
   Morley JE, 2012, CURR PHARM DESIGN, V18, P1123
   Morrison CD, 2007, ENDOCRINOLOGY, V148, P433, DOI 10.1210/en.2006-0672
   Moult PR, 2011, NEUROPHARMACOLOGY, V61, P924, DOI 10.1016/j.neuropharm.2011.06.021
   Moult PR, 2010, J NEUROSCI, V30, P4088, DOI 10.1523/JNEUROSCI.3614-09.2010
   Mu YL, 2011, MOL NEURODEGENER, V6, DOI 10.1186/1750-1326-6-85
   Nagelová V, 2014, BRAIN RES, V1547, P16, DOI 10.1016/j.brainres.2013.12.024
   Nitrini R, 2009, INT PSYCHOGERIATR, V21, P622, DOI 10.1017/S1041610209009430
   Numakawa T, 2017, INT J MOL SCI, V18, DOI 10.3390/ijms18112312
   Osborn LM, 2016, PROG NEUROBIOL, V144, P121, DOI 10.1016/j.pneurobio.2016.01.001
   Palmqvist S, 2015, NEUROLOGY, V85, P1240, DOI 10.1212/WNL.0000000000001991
   Park SA, 2011, J CLIN NEUROL, V7, P10, DOI 10.3988/jcn.2011.7.1.10
   Parthsarathy V, 2013, PLOS ONE, V8, DOI 10.1371/journal.pone.0058784
   Pedrós I, 2015, J NUTR HEALTH AGING, V19, P403, DOI 10.1007/s12603-014-0574-5
   Peralta S, 2002, BIOCHEM BIOPH RES CO, V296, P425, DOI 10.1016/S0006-291X(02)00906-3
   Pérez-González R, 2011, J ALZHEIMERS DIS, V24, P17, DOI 10.3233/JAD-2011-102070
   Platt TL, 2016, NEUROSCIENCE, V315, P162, DOI 10.1016/j.neuroscience.2015.12.011
   Pomytkin I, 2018, CNS NEUROSCI THER, V24, P763, DOI 10.1111/cns.12866
   Pooler AM, 2014, NEUROPHARMACOLOGY, V76, P1, DOI 10.1016/j.neuropharm.2013.09.018
   Popelová A, 2018, J ALZHEIMERS DIS, V62, P1725, DOI 10.3233/JAD-171041
   Porter DW, 2010, DIABETES OBES METAB, V12, P891, DOI 10.1111/j.1463-1326.2010.01259.x
   Porter D, 2012, PEPTIDES, V35, P1, DOI 10.1016/j.peptides.2012.03.014
   Porter DW, 2011, EUR J PHARMACOL, V650, P688, DOI 10.1016/j.ejphar.2010.10.059
   Porter WD, 2013, INT J OBESITY, V37, P678, DOI 10.1038/ijo.2012.91
   Prazienková V, 2017, PLOS ONE, V12, DOI 10.1371/journal.pone.0183449
   Price DL, 2000, ANN NY ACAD SCI, V920, P179
   Priller C, 2006, J NEUROSCI, V26, P7212, DOI 10.1523/JNEUROSCI.1450-06.2006
   Prinz P, 2017, J NEUROGASTROENTEROL, V23, P180, DOI 10.5056/jnm16194
   Procaccini C, 2016, METABOLISM, V65, P1376, DOI [10.1016/j.metabol.2016.05.018, 10.1016/j.metabol]
   Pugazhenthi S, 2017, BBA-MOL BASIS DIS, V1863, P1037, DOI 10.1016/j.bbadis.2016.04.017
   Qi LQ, 2017, AM J TRANSL RES, V9, P247
   Qi LQ, 2016, EUR J PHARMACOL, V783, P23, DOI 10.1016/j.ejphar.2016.04.052
   Raffaitin C, 2009, DIABETES CARE, V32, P169, DOI 10.2337/dc08-0272
   Razay G, 2007, ARCH NEUROL-CHICAGO, V64, P93, DOI 10.1001/archneur.64.1.93
   Reddy AP, 2017, PROG MOL BIOL TRANSL, V146, P173, DOI 10.1016/bs.pmbts.2016.12.010
   Ricci G, 2017, CLIN EXP HYPERTENS, V39, P8, DOI 10.1080/10641963.2016.1210629
   Rodríguez JJ, 2011, J ANAT, V219, P78, DOI 10.1111/j.1469-7580.2011.01343.x
   Rogge G, 2008, NAT REV NEUROSCI, V9, P747, DOI 10.1038/nrn2493
   Rowan MJ, 2003, PHILOS T R SOC B, V358, P821, DOI 10.1098/rstb.2002.1240
   Samson WK, 1998, ENDOCRINE, V9, P289, DOI 10.1385/ENDO:9:3:289
   Santos VV, 2017, J NEUROENDOCRINOL, V29, DOI [10.1111/jne.12546, DOI 10.1111/JNE.12546]
   Scarpace PJ, 2000, DIABETES, V49, P431, DOI 10.2337/diabetes.49.3.431
   Scharfman H, 2005, EXP NEUROL, V192, P348, DOI 10.1016/j.expneurol.2004.11.016
   Scheltens P, 2016, LANCET, V388, P505, DOI 10.1016/S0140-6736(15)01124-1
   Schindowski K, 2006, AM J PATHOL, V169, P599, DOI 10.2353/ajpath.2006.060002
   Schiöth HB, 2012, MOL NEUROBIOL, V46, P4, DOI 10.1007/s12035-011-8229-6
   Schwartz MW, 2000, NATURE, V404, P661, DOI 10.1038/35007534
   Shanley LJ, 2002, J PHYSIOL-LONDON, V545, P933, DOI 10.1113/jphysiol.2002.029488
   Shanley LJ, 2001, J NEUROSCI, V21, part. no., DOI 10.1523/JNEUROSCI.21-24-j0001.2001
   Shao CY, 2011, ACTA NEUROPATHOL, V122, P285, DOI 10.1007/s00401-011-0843-x
   Shen Y, 2016, CELL REP, V17, P1819, DOI 10.1016/j.celrep.2016.10.043
   Sheng M, 2012, CSH PERSPECT BIOL, V4, DOI 10.1101/cshperspect.a005777
   Shi LJ, 2017, BEHAV BRAIN RES, V327, P65, DOI 10.1016/j.bbr.2017.03.032
   Shi LM, 2017, MOL NEUROBIOL, V54, P1144, DOI 10.1007/s12035-016-9729-1
   Siervo M, 2014, J ALZHEIMERS DIS, V41, P151, DOI 10.3233/JAD-132279
   Skaper SD, 2017, CNS NEUROL DISORD-DR, V16, P220, DOI 10.2174/1871527316666170113120853
   Sohn JW, 2015, BMB REP, V48, P229, DOI 10.5483/BMBRep.2015.48.4.272
   Soudy Rania, 2017, Alzheimers Dement (N Y), V3, P44, DOI [10.1016/j.trci.2016.11.005, 10.1016/j.trci.2016.11.005]
   Spiegelman BM, 2001, CELL, V104, P531, DOI 10.1016/S0092-8674(01)00240-9
   Spolcová A, 2015, J ALZHEIMERS DIS, V45, P823, DOI 10.3233/JAD-143150
   Spolcová A, 2014, BMC NEUROSCI, V15, DOI 10.1186/1471-2202-15-111
   Spuch C, 2007, ENDOCRINE, V31, P119, DOI 10.1007/s12020-007-0031-x
   Steen E, 2005, J ALZHEIMERS DIS, V7, P63, DOI 10.3233/jad-2005-7107
   Stranahan AM, 2008, HIPPOCAMPUS, V18, P1085, DOI 10.1002/hipo.20470
   Tabaton M, 2010, EXP NEUROL, V221, P18, DOI 10.1016/j.expneurol.2009.09.002
   Tai JJ, 2018, BRAIN RES, V1678, P64, DOI 10.1016/j.brainres.2017.10.012
   Takashima A, 2006, ALZHEIMER'S DISEASE: A CENTURY OF SCIENTIFIC AND CLINICAL RESEARCH, P309
   Takeda S, 2010, P NATL ACAD SCI USA, V107, P7036, DOI 10.1073/pnas.1000645107
   TAKEDA T, 1981, MECH AGEING DEV, V17, P183, DOI 10.1016/0047-6374(81)90084-1
   Tampellini D, 2010, J NEUROSCI, V30, P14299, DOI 10.1523/JNEUROSCI.3383-10.2010
   Taupin P, 2007, BRAIN RES REV, V53, P198, DOI 10.1016/j.brainresrev.2006.08.002
   Taylor MM, 2001, CELL MOL LIFE SCI, V58, P1206, DOI 10.1007/PL00000934
   TERRY RD, 1991, ANN NEUROL, V30, P572, DOI 10.1002/ana.410300410
   Teter B, 2009, ENCY NEUROSCIENCE, P397
   Tezapsidis N, 2009, J ALZHEIMERS DIS, V16, P731, DOI 10.3233/JAD-2009-1021
   Tong JQ, 2015, HORM BEHAV, V73, P125, DOI 10.1016/j.yhbeh.2015.06.013
   Trinchese F, 2004, ANN NEUROL, V55, P801, DOI 10.1002/ana.20101
   Turner N, 2008, TRENDS ENDOCRIN MET, V19, P324, DOI 10.1016/j.tem.2008.08.001
   Turner PR, 2003, PROG NEUROBIOL, V70, P1, DOI 10.1016/S0301-0082(03)00089-3
   Upadhya MA, 2011, LIFE SCI, V88, P322, DOI 10.1016/j.lfs.2010.12.008
   Vagelatos NT, 2013, EPIDEMIOL REV, V35, P152, DOI 10.1093/epirev/mxs012
   van der Klaauw AA, 2018, CLIN CHEM, V64, P173, DOI 10.1373/clinchem.2017.281568
   Velazquez R, 2017, NEUROBIOL AGING, V58, P1, DOI 10.1016/j.neurobiolaging.2017.06.003
   Vickers JC, 2016, BRAIN RES BULL, V126, P324, DOI 10.1016/j.brainresbull.2016.07.012
   Vilsboll T, 2004, DIABETOLOGIA, V47, P357, DOI 10.1007/s00125-004-1342-6
   Walker JM, 2015, NUTRIENTS, V7, P7332, DOI 10.3390/nu7095341
   Wang CX, 2015, CELL PHYSIOL BIOCHEM, V35, P2223, DOI 10.1159/000374027
   Wang EM, 2017, J ALZHEIMERS DIS, V56, P47, DOI 10.3233/JAD-160677
   Wang XH, 2010, NEUROSCIENCE, V170, P1239, DOI 10.1016/j.neuroscience.2010.08.028
   Wang XL, 2014, BBA-MOL BASIS DIS, V1842, P1240, DOI 10.1016/j.bbadis.2013.10.015
   Webster SJ, 2014, FRONT GENET, V5, DOI 10.3389/fgene.2014.00088
   WEINGARTEN MD, 1975, P NATL ACAD SCI USA, V72, P1858, DOI 10.1073/pnas.72.5.1858
   Wilson JL, 2015, MOL CELL ENDOCRINOL, V418, P108, DOI 10.1016/j.mce.2015.08.022
   Xie L, 2002, J NEUROSCI, V22, DOI 10.1523/JNEUROSCI.22-10-j0001.2002
   Yang Y, 2013, J ALZHEIMERS DIS, V37, P637, DOI 10.3233/JAD-130491
   Yarchoan M, 2014, DIABETES, V63, P2253, DOI 10.2337/db14-0287
   Yin KL, 2017, NEUROL RES, V39, P885, DOI 10.1080/01616412.2017.1348689
   Yuan AD, 2017, CSH PERSPECT BIOL, V9, DOI 10.1101/cshperspect.a018309
   Zanchi D, 2017, NEUROSCI BIOBEHAV R, V80, P457, DOI 10.1016/j.neubiorev.2017.06.013
   Zhao Y, 2013, OXID MED CELL LONGEV, V2013, DOI 10.1155/2013/316523
   Zhu H, 2015, MOL PSYCHIATR, V20, P232, DOI 10.1038/mp.2014.17
   Zhu HH, 2017, NEUROPHARMACOLOGY, V119, P170, DOI 10.1016/j.neuropharm.2017.03.030
NR 238
TC 20
Z9 20
U1 0
U2 23
PU BIOSCIENTIFICA LTD
PI BRISTOL
PA EURO HOUSE, 22 APEX COURT WOODLANDS, BRADLEY STOKE, BRISTOL BS32 4JT,
   ENGLAND
SN 0022-0795
EI 1479-6805
J9 J ENDOCRINOL
JI J. Endocrinol.
PD FEB
PY 2019
VL 240
IS 2
BP R47
EP R72
DI 10.1530/JOE-18-0532
PG 26
WC Endocrinology & Metabolism
WE Science Citation Index Expanded (SCI-EXPANDED)
SC Endocrinology & Metabolism
GA HJ3TE
UT WOS:000457095300001
PM 30475219
OA Bronze
DA 2026-02-13
ER

PT J
AU Alageel, A
   Tomasi, J
   Tersigni, C
   Brietzke, E
   Zuckerman, H
   Subramaniapillai, M
   Lee, Y
   Iacobucci, M
   Rosenblat, JD
   Mansur, RB
   McIntyre, RS
AF Alageel, Asem
   Tomasi, Julia
   Tersigni, Claudia
   Brietzke, Elisa
   Zuckerman, Hannah
   Subramaniapillai, Mehala
   Lee, Yena
   Iacobucci, Michelle
   Rosenblat, Joshua D.
   Mansur, Rodrigo B.
   McIntyre, Roger S.
TI Evidence supporting a mechanistic role of sirtuins in mood and metabolic
   disorders
SO PROGRESS IN NEURO-PSYCHOPHARMACOLOGY & BIOLOGICAL PSYCHIATRY
LA English
DT Article
DE Sirtuins; Mood; Metabolic; Depression; Bipolar; Disorder
ID FATTY-ACID OXIDATION; CIRCADIAN CONTROL; SIRT1 EXPRESSION;
   SKELETAL-MUSCLE; GENE-EXPRESSION; STRESS MARKERS; DEPRESSION; PROTECTS;
   PATHWAY; PREVENTION
AB Sirtuins are NAD(+)-dependent histone deacetylases that play essential roles in cell survival, energy metabolism, inflammation, and aging; therefore, sirtuins are potential therapeutic targets in the treatment of type 2 diabetes, cancer, inflammatory and metabolic disorders, and neurodegenerative diseases.
   Available evidence provides the basis for hypothesizing that sirtuins 1, 2, and 3 (SIRT1, SIRT2, and SIRT3) may have a mechanistic role subserving mood disorders (i.e. downregulation) and associated co-morbidity (e.g. metabolic disorders). Specifically, the domains of general cognitive processes, as well as cognitive emotional processing may be particularly relevant to sirtuin physiology.
   Given the role of sirtuins in the perpetuation of circadian rhythmicity, and evidence of dysfunctional circadian cycling in mood disorders, sirtuins may be an underlying etiological factor that links circadian rhythm functionality with mood disorders.
   Caloric restriction, and caloric restriction mimetics (e.g. resveratrol) are all capable of upregulating sirtuin isoforms implicated in stress response syndromes. Repurposing existing treatments and/or discovery of novel agents capable of modulating sirtuin physiology may represent genuinely novel approaches for trans-diagnostic domains affected in mood disorders and other brain-based illnesses.
C1 [Alageel, Asem; Brietzke, Elisa; Zuckerman, Hannah; Subramaniapillai, Mehala; Lee, Yena; Iacobucci, Michelle; Rosenblat, Joshua D.; Mansur, Rodrigo B.; McIntyre, Roger S.] Univ Hlth Network, Toronto Western Hosp, Mood Disorders Psychopharmacol Unit, Toronto, ON, Canada.
   [Alageel, Asem] Al Imam Mohammad Ibn Saud Islamic Univ, Coll Med, Dept Psychiat, Riyadh, Saudi Arabia.
   [Alageel, Asem; Rosenblat, Joshua D.; Mansur, Rodrigo B.; McIntyre, Roger S.] Univ Toronto, Dept Psychiat, Toronto, ON, Canada.
   [McIntyre, Roger S.] Univ Toronto, Dept Pharmacol, Toronto, ON, Canada.
   [Lee, Yena; McIntyre, Roger S.] Brain & Cognit Discovery Fdn, Toronto, ON, Canada.
   [Tomasi, Julia; Tersigni, Claudia; Lee, Yena] Univ Toronto, Inst Med Sci, Toronto, ON, Canada.
C3 University of Toronto; University Health Network Toronto; Imam Mohammad
   Ibn Saud Islamic University (IMSIU); University of Toronto; University
   of Toronto; University of Toronto
RP McIntyre, RS (corresponding author), Univ Toronto, Univ Hlth Network, Brain & Cognit Discovery Fdn, Head Mood Disorders Psychopharmacol Unit, 399 Bathurst St, Toronto, ON M5T 2S8, Canada.
EM Roger.McIntyre@uhn.ca
RI Rosenblat, Joshua/OGP-6405-2025; Lee, Yena/L-5505-2019; Alageel,
   Asem/IQS-9060-2023; Brietzke, Elisa/G-9559-2012; McIntyre,
   Roger/AAU-1000-2020; Mansur, Rodrigo/N-7131-2019
OI Rosenblat, Joshua/0000-0002-4773-2191; Lee, Yena/0000-0003-0629-9456;
   Tomasi, Julia/0000-0003-2464-5471; Alageel, Asem/0000-0003-4885-9036; 
FU FAPESP (Brazil); CNPq (Brazil); CAPES (Brazil)
FX Dr. Alageel, J. Tomasi, C. Tersigni, Y. Lee, Dr. Rosenblat, H.
   Zuckerman, M. Iacobucci, Dr. Mansur have no conflicts of interest. Dr.
   Brietzke has been supported by research grants from FAPESP (Brazil),
   CNPq (Brazil) and CAPES (Brazil). She has received honoraria as
   speaker/advisory board from Daiichi-Sankyo.
CR Abe-Higuchi N, 2016, BIOL PSYCHIAT, V80, P815, DOI 10.1016/j.biopsych.2016.01.009
   Ahn BH, 2008, P NATL ACAD SCI USA, V105, P14447, DOI 10.1073/pnas.0803790105
   Albrecht U, 2017, FRONT NEUROL, V8, DOI 10.3389/fneur.2017.00030
   Amat R, 2009, J BIOL CHEM, V284, P21872, DOI 10.1074/jbc.M109.022749
   Andreazza AC, 2009, J PSYCHIATR NEUROSCI, V34
   Asher G, 2008, CELL, V134, P317, DOI 10.1016/j.cell.2008.06.050
   Baksi A, 2014, BRIT J CLIN PHARMACO, V78, P69, DOI 10.1111/bcp.12327
   Baur JA, 2006, NATURE, V444, P337, DOI 10.1038/nature05354
   Brown NC, 2014, PSYCHIAT RES, V218, P61, DOI 10.1016/j.psychres.2014.04.005
   Cai N, 2015, NATURE, V523, P588, DOI 10.1038/nature14659
   Caron AZ, 2014, FASEB J, V28, P1306, DOI 10.1096/fj.13-243568
   Chang HC, 2013, CELL, V153, P1448, DOI 10.1016/j.cell.2013.05.027
   Chung S, 2014, CELL, V157, P858, DOI 10.1016/j.cell.2014.03.039
   Cimen H, 2010, BIOCHEMISTRY-US, V49, P304, DOI 10.1021/bi901627u
   Codocedo JF, 2012, PLOS ONE, V7, DOI 10.1371/journal.pone.0047073
   Corpas R, 2017, MOL NEUROBIOL, V54, P5604, DOI 10.1007/s12035-016-0087-9
   Dagon Y, 2005, J BIOL CHEM, V280, P42142, DOI 10.1074/jbc.M507607200
   Finley LWS, 2011, PLOS ONE, V6, DOI 10.1371/journal.pone.0023295
   Gao J, 2010, NATURE, V466, P1105, DOI 10.1038/nature09271
   Gerhart-Hines Z, 2007, EMBO J, V26, P1913, DOI 10.1038/sj.emboj.7601633
   Gomes P, 2015, TRENDS PHARMACOL SCI, V36, P756, DOI 10.1016/j.tips.2015.08.001
   Hallows WC, 2006, P NATL ACAD SCI USA, V103, P10230, DOI 10.1073/pnas.0604392103
   Hallows WC, 2011, MOL CELL, V41, P139, DOI 10.1016/j.molcel.2011.01.002
   Hampp G, 2008, CURR BIOL, V18, P678, DOI 10.1016/j.cub.2008.04.012
   Hatch J, 2015, J PSYCHOSOM RES, V79, P222, DOI 10.1016/j.jpsychores.2015.04.005
   Hirschey MD, 2010, NATURE, V464, P121, DOI 10.1038/nature08778
   Imai S, 2000, NATURE, V403, P795, DOI 10.1038/35001622
   Jiang ML, 2014, ANN CLIN TRANSL NEUR, V1, P1047, DOI 10.1002/acn3.135
   Jing EX, 2011, P NATL ACAD SCI USA, V108, P14608, DOI 10.1073/pnas.1111308108
   Julien C, 2009, J NEUROPATH EXP NEUR, V68, P48, DOI 10.1097/NEN.0b013e3181922348
   Keller J, 2006, BIOL PSYCHIAT, V60, P275, DOI 10.1016/j.biopsych.2005.10.014
   Kim HD, 2016, J NEUROSCI, V36, P8441, DOI 10.1523/JNEUROSCI.0212-16.2016
   Kishi T, 2010, J AFFECT DISORDERS, V126, P167, DOI 10.1016/j.jad.2010.04.003
   Kitamura YI, 2005, CELL METAB, V2, P153, DOI 10.1016/j.cmet.2005.08.004
   Kudlow PA, 2013, SLEEP MED, V14, P943, DOI 10.1016/j.sleep.2013.04.017
   Li Y, 2011, FASEB J, V25, P1664, DOI 10.1096/fj.10-173492
   Libri V, 2012, PLOS ONE, V7, DOI 10.1371/journal.pone.0051395
   Liu R, 2015, SCI REP-UK, V5, DOI 10.1038/srep08415
   Liu TT, 2018, DIABETES RES CLIN PR, V137, P200, DOI 10.1016/j.diabres.2018.01.012
   Luo XJ, 2016, AM J PSYCHIAT, V173, P1046, DOI 10.1176/appi.ajp.2016.16040394
   MacQueen GM, 2017, PSYCHIAT CLIN NEUROS, V71, P18, DOI 10.1111/pcn.12463
   McIntyre RS, 2015, CNS DRUGS, V29, P577, DOI 10.1007/s40263-015-0263-x
   McIntyre RS, 2013, DEPRESS ANXIETY, V30, P515, DOI 10.1002/da.22063
   Michán S, 2010, J NEUROSCI, V30, P9695, DOI 10.1523/JNEUROSCI.0027-10.2010
   Muñoz-Cobo I, 2017, BEHAV BRAIN RES, V335, P128, DOI 10.1016/j.bbr.2017.07.045
   Nakahata Y, 2008, CELL, V134, P329, DOI 10.1016/j.cell.2008.07.002
   Nakahata Y, 2009, SCIENCE, V324, P654, DOI 10.1126/science.1170803
   Nivoli A, 2016, NEUROPSYCHOBIOLOGY, V74, P1, DOI 10.1159/000446921
   Noh RM, 2017, OPEN HEART, V4, DOI 10.1136/openhrt-2017-000647
   Pallas M, 2008, NEUROSCIENCE, V154, P1388, DOI 10.1016/j.neuroscience.2008.04.065
   Partonen T, 2007, ANN MED, V39, P229, DOI 10.1080/07853890701278795
   Pfluger PT, 2008, P NATL ACAD SCI USA, V105, P9793, DOI 10.1073/pnas.0802917105
   Porcelli S, 2013, J NEURAL TRANSM, V120, P1709, DOI 10.1007/s00702-013-1045-6
   Qiu XL, 2010, CELL METAB, V12, P662, DOI 10.1016/j.cmet.2010.11.015
   Quintas A, 2012, EXP GERONTOL, V47, P198, DOI 10.1016/j.exger.2011.11.010
   Ramadori G, 2008, J NEUROSCI, V28, P9989, DOI 10.1523/JNEUROSCI.3257-08.2008
   Ramesh S, 2018, PLOS ONE, V13, DOI 10.1371/journal.pone.0190350
   Rangarajan P, 2015, NEUROSCIENCE, V311, P398, DOI 10.1016/j.neuroscience.2015.10.048
   Schlicker C, 2008, J MOL BIOL, V382, P790, DOI 10.1016/j.jmb.2008.07.048
   Schwer B, 2006, P NATL ACAD SCI USA, V103, P10224, DOI 10.1073/pnas.0603968103
   Shimazu T, 2010, CELL METAB, V12, P654, DOI 10.1016/j.cmet.2010.11.003
   Someya S, 2010, CELL, V143, P802, DOI 10.1016/j.cell.2010.10.002
   Sun C, 2007, CELL METAB, V6, P307, DOI 10.1016/j.cmet.2007.08.014
   Venkatasubramanian S, 2016, OPEN HEART, V3, DOI 10.1136/openhrt-2016-000402
   Wang R, 2017, NEUROSCIENCE, V344, P39, DOI 10.1016/j.neuroscience.2016.08.051
   Wood JG, 2004, NATURE, V431, P107, DOI 10.1038/nature02941
   Yoshizaki T, 2009, MOL CELL BIOL, V29, P1363, DOI 10.1128/MCB.00705-08
   Zhang HH, 2016, MOL CELL BIOCHEM, V420, P95, DOI 10.1007/s11010-016-2771-5
   Zhang J, 2007, J BIOL CHEM, V282, P34356, DOI 10.1074/jbc.M706644200
NR 69
TC 38
Z9 43
U1 0
U2 19
PU PERGAMON-ELSEVIER SCIENCE LTD
PI OXFORD
PA THE BOULEVARD, LANGFORD LANE, KIDLINGTON, OXFORD OX5 1GB, ENGLAND
SN 0278-5846
EI 1878-4216
J9 PROG NEURO-PSYCHOPH
JI Prog. Neuro-Psychopharmacol. Biol. Psychiatry
PD AUG 30
PY 2018
VL 86
BP 95
EP 101
DI 10.1016/j.pnpbp.2018.05.017
PG 7
WC Clinical Neurology; Neurosciences; Pharmacology & Pharmacy; Psychiatry
WE Science Citation Index Expanded (SCI-EXPANDED); Social Science Citation Index (SSCI)
SC Neurosciences & Neurology; Pharmacology & Pharmacy; Psychiatry
GA GK7UU
UT WOS:000436416800012
PM 29802856
DA 2026-02-13
ER

PT J
AU Bowirrat, A
   Pinhasov, A
   Bowirrat, A
   Badgaiyan, R
AF Bowirrat, Abdalla
   Pinhasov, Albert
   Bowirrat, Aia
   Badgaiyan, Rajendra
TI Navigation Between Alzheimer's Disease (AD) and Its Various
   Pathophysiological Trajectories: The Pathogenic Link to
   Neuroimmunology-Genetics and Neuroinflammation
SO INTERNATIONAL JOURNAL OF MOLECULAR SCIENCES
LA English
DT Review
DE Alzheimer's disease; blood-brain barrier; APOE4; neuroinflammation;
   metabolic syndrome; brain insulin resistance
ID BLOOD-BRAIN-BARRIER; INSULIN-DEGRADING ENZYME; CENTRAL-NERVOUS-SYSTEM;
   AMYLOID BETA-PROTEIN; APOLIPOPROTEIN-E; CEREBROSPINAL-FLUID; COGNITIVE
   DECLINE; ENERGY-METABOLISM; BONE-MARROW; IN-VIVO
AB One hundred and eighteen years have passed since Alzheimer's disease (AD) was first diagnosed by Alois Alzheimer as a multifactorial and complex neurodegenerative disorder with psychiatric components. It is inaugurated by a cascade of events initiating from amnesic-type memory impairment leading to the gradual loss of cognitive and executive capacities. Pathologically, there is overwhelming evidence that clumps of misfolded amyloid-beta (A beta) and hyperphosphorylated tau protein aggregate in the brain. These pathological processes lead to neuronal loss, brain atrophy, and gliosis culminating in neurodegeneration and fueling AD. Thus, at a basic level, abnormality in the brain's protein function is observed, causing disruption in the brain network and loss of neural connectivity. Nevertheless, AD is an aging disorder caused by a combination of age-related changes and genetic and environmental factors that affect the brain over time. Its mysterious pathology seems not to be limited to senile plaques (A beta) and neurofibrillary tangles (tau), but to a plethora of substantial and biological processes, which have also emerged in its pathogenesis, such as a breakdown of the blood-brain barrier (BBB), patients carrying the gene variant APOE4, and the immuno-senescence of the immune system. Furthermore, type 2 diabetes (T2DM) and metabolic syndrome (MS) have also been observed to be early markers that may provoke pathogenic pathways that lead to or aggravate AD progression and pathology. There are numerous substantial AD features that require more understanding, such as chronic neuroinflammation, decreased glucose utilization and energy metabolism, as well as brain insulin resistance (IR). Herein, we aim to broaden our understanding and to connect the dots of the multiple comorbidities and their cumulative synergistic effects on BBB dysfunction and AD pathology. We shed light on the path-physiological modifications in the cerebral vasculature that may contribute to AD pathology and cognitive decline prior to clinically detectable changes in amyloid-beta (A beta) and tau pathology, diagnostic biomarkers of AD, neuroimmune involvement, and the role of APOE4 allele and AD-IR pathogenic link-the shared genetics and metabolomic biomarkers between AD and IR disorders. Investment in future research brings us closer to knowing the pathogenesis of AD and paves the way to building prevention and treatment strategies.
C1 [Bowirrat, Abdalla; Pinhasov, Albert] Ariel Univ, Adelson Sch Med, Dept Mol Biol, IL-40700 Ariel, Israel.
   [Bowirrat, Abdalla; Badgaiyan, Rajendra] Texas Tech Univ, Hlth Sci Ctr, Dept Psychiat, Midland, TX 79430 USA.
   [Bowirrat, Aia] Tel Aviv Univ, Hasharon Hosp, Rabin Med Ctr, Dept Orthoped Surg, IL-40700 Petah Tiqwa, Israel.
C3 Ariel University; Texas Tech University System; Texas Tech University;
   Tel Aviv University; Rabin Medical Center
RP Bowirrat, A (corresponding author), Ariel Univ, Adelson Sch Med, Dept Mol Biol, IL-40700 Ariel, Israel.; Bowirrat, A (corresponding author), Texas Tech Univ, Hlth Sci Ctr, Dept Psychiat, Midland, TX 79430 USA.
EM bowirrat@gmail.com; albertpi@ariel.ac.il; 216bow@gmail.com;
   badgaiyan@gmail.com
RI Pinhasov, Albert/X-5304-2019; BOWIRRAT, ABDALLA/AAT-8980-2021
OI Pinhasov, Albert/0000-0001-8116-4565; BOWIRRAT,
   ABDALLA/0000-0001-8185-0688; Badgaiyan, Rajena/0000-0001-5586-5114
CR Abbott NJ, 2013, J INHERIT METAB DIS, V36, P437, DOI 10.1007/s10545-013-9608-0
   Abbott NJ, 2010, NEUROBIOL DIS, V37, P13, DOI 10.1016/j.nbd.2009.07.030
   Abdullahi W, 2018, AM J PHYSIOL-CELL PH, V315, pC343, DOI 10.1152/ajpcell.00095.2018
   Adamcik J, 2010, NAT NANOTECHNOL, V5, P423, DOI [10.1038/nnano.2010.59, 10.1038/NNANO.2010.59]
   AFFHOLTER JA, 1988, SCIENCE, V242, P1415, DOI 10.1126/science.3059494
   Aisen PS, 2005, CNS DRUGS, V19, P989, DOI 10.2165/00023210-200519120-00002
   Akama KT, 2000, J BIOL CHEM, V275, P7918, DOI 10.1074/jbc.275.11.7918
   Alagarsamy J, 2022, INT J MOL SCI, V23, DOI 10.3390/ijms23179892
   Albaik M, 2024, FRONT CELL DEV BIOL, V12, DOI 10.3389/fcell.2024.1344039
   Alkhalifa AE, 2023, INT J MOL SCI, V24, DOI 10.3390/ijms242216288
   Altman N, 2015, NAT METHODS, V12, P899, DOI 10.1038/nmeth.3587
   Alzheimer A., 1906, Neurol. Cent, V25, P146
   Amin AM, 2023, CLIN CHIM ACTA, V539, P215, DOI 10.1016/j.cca.2022.12.016
   Andrade-Guerrero J, 2023, INT J MOL SCI, V24, DOI 10.3390/ijms24043754
   Anthony DC, 1997, BRAIN, V120, P435, DOI 10.1093/brain/120.3.435
   Armulik A, 2010, NATURE, V468, P557, DOI 10.1038/nature09522
   Arnold SE, 2018, NAT REV NEUROL, V14, P168, DOI 10.1038/nrneurol.2017.185
   ASHWELL KWS, 1989, VISUAL NEUROSCI, V2, P437, DOI 10.1017/S0952523800012335
   Azzazy E., 1997, All About Albumin: Biochemistry, Genetics, and Medical Applications, P432
   Baker Kelty R, 2012, Methodist Debakey Cardiovasc J, V8, P3
   Banks WA, 2012, PHARMACOL THERAPEUT, V136, P82, DOI 10.1016/j.pharmthera.2012.07.006
   Bélanger M, 2011, CELL METAB, V14, P724, DOI 10.1016/j.cmet.2011.08.016
   Bell RD, 2010, NEURON, V68, P409, DOI 10.1016/j.neuron.2010.09.043
   Bennett RG, 2000, ENDOCRINOLOGY, V141, P2508, DOI 10.1210/en.141.7.2508
   BINNIG G, 1986, PHYS REV LETT, V56, P930, DOI 10.1103/PhysRevLett.56.930
   Blasko I, 2004, AGING CELL, V3, P169, DOI 10.1111/j.1474-9728.2004.00101.x
   BLENNOW K, 1990, ACTA NEUROL SCAND, V81, P323
   Block ML, 2007, NAT REV NEUROSCI, V8, P57, DOI 10.1038/nrn2038
   Bonotis K, 2008, J NEUROIMMUNOL, V193, P183, DOI 10.1016/j.jneuroim.2007.10.020
   Booth A, 2011, LANCET, V377, P108, DOI 10.1016/S0140-6736(10)60903-8
   Boucher J, 2014, CSH PERSPECT BIOL, V6, DOI 10.1101/cshperspect.a009191
   Bowirrat A, 2000, NEUROLOGY, V55, P731, DOI 10.1212/WNL.55.5.731
   Bowirrat A, 2022, J PERS MED, V12, DOI 10.3390/jpm12111817
   Bowman GL, 2007, NEUROLOGY, V68, P1809, DOI 10.1212/01.wnl.0000262031.18018.1a
   BOYLES JK, 1985, J CLIN INVEST, V76, P1501, DOI 10.1172/JCI112130
   BRAAK H, 1990, ACTA NEUROPATHOL, V80, P479, DOI 10.1007/BF00294607
   Brown LS, 2019, FRONT CELL NEUROSCI, V13, DOI 10.3389/fncel.2019.00282
   Bugianesi E, 2005, HEPATOLOGY, V42, P987, DOI 10.1002/hep.20920
   Butterfield DA, 2019, NAT REV NEUROSCI, V20, P148, DOI 10.1038/s41583-019-0132-6
   Cai YL, 2022, FRONT IMMUNOL, V13, DOI 10.3389/fimmu.2022.856376
   Cai ZY, 2018, J ALZHEIMERS DIS, V63, P1223, DOI 10.3233/JAD-180098
   Cameron B, 2010, NEUROBIOL DIS, V37, P503, DOI 10.1016/j.nbd.2009.10.006
   Carapeto AP, 2024, BIOMOLECULES, V14, DOI 10.3390/biom14091091
   Chalmers K, 2003, NEUROPATH APPL NEURO, V29, P231, DOI 10.1046/j.1365-2990.2003.00457.x
   Chaney A. M., 2021, Molecular Imaging, P1335
   Chen TL, 2024, FLUIDS BARRIERS CNS, V21, DOI 10.1186/s12987-024-00557-1
   Chen XQ, 2019, FRONT NEUROSCI-SWITZ, V13, DOI 10.3389/fnins.2019.00659
   Chen YT, 2023, FRONT AGING NEUROSCI, V15, DOI 10.3389/fnagi.2023.1258640
   Chen YJ, 2023, J NEUROINFLAMM, V20, DOI 10.1186/s12974-023-02853-3
   Cherry JD, 2014, J NEUROINFLAMM, V11, DOI 10.1186/1742-2094-11-98
   Chiaravalloti A, 2016, MEDICINE, V95, DOI 10.1097/MD.0000000000004206
   Ciaccio C, 2009, J MOL BIOL, V385, P1556, DOI 10.1016/j.jmb.2008.11.025
   Cicognola C, 2023, NEUROLOGY, V101, pE30, DOI 10.1212/WNL.0000000000207358
   Colton CA, 2010, CNS NEUROL DISORD-DR, V9, P174, DOI 10.2174/187152710791012053
   CORDER EH, 1993, SCIENCE, V261, P921, DOI 10.1126/science.8346443
   Cortes-Canteli M, 2012, J ALZHEIMERS DIS, V32, P599, DOI 10.3233/JAD-2012-120820
   Cribbs DH, 2012, J NEUROINFLAMM, V9, DOI 10.1186/1742-2094-9-179
   Cristóvao JS, 2019, FRONT NEUROSCI-SWITZ, V13, DOI 10.3389/fnins.2019.00463
   Cummings JL, 2004, NEW ENGL J MED, V351, P56, DOI 10.1056/NEJMra040223
   d'Errico P, 2020, FRONT AGING NEUROSCI, V12, DOI 10.3389/fnagi.2020.00265
   Davoust N, 2008, TRENDS IMMUNOL, V29, P227, DOI 10.1016/j.it.2008.01.010
   de Bartolomeis A, 2023, MOL PSYCHIATR, V28, P2811, DOI 10.1038/s41380-023-02065-4
   De Felice FG, 2015, FRONT AGING NEUROSCI, V7, DOI 10.3389/fnagi.2015.00094
   De Meyts P, 2004, BIOESSAYS, V26, P1351, DOI 10.1002/bies.20151
   DEFRONZO RA, 1992, DIABETOLOGIA, V35, P389, DOI 10.1007/BF00401208
   DeTure MA, 2019, MOL NEURODEGENER, V14, DOI 10.1186/s13024-019-0333-5
   Dinarello CA, 2000, CHEST, V118, P503, DOI 10.1378/chest.118.2.503
   Pereira JD, 2021, J NEUROCHEM, V156, P753, DOI 10.1111/jnc.15166
   DiSabato DJ, 2016, J NEUROCHEM, V139, P136, DOI 10.1111/jnc.13607
   Dobson CM, 2003, NATURE, V426, P884, DOI 10.1038/nature02261
   Du XG, 2018, TRANSL NEURODEGENER, V7, DOI 10.1186/s40035-018-0107-y
   Dufrêne YF, 2021, CELL MICROBIOL, V23, DOI 10.1111/cmi.13324
   Dumanis SB, 2009, J NEUROSCI, V29, P15317, DOI 10.1523/JNEUROSCI.4026-09.2009
   Ehrlich P., 1885, SAUERSTOFF BED RFNIS
   Elsayed AK, 2021, WORLD J STEM CELLS, V13, DOI 10.4252/wjsc.v13.i3.221
   Engelhardt B, 2003, CELL TISSUE RES, V314, P119, DOI 10.1007/s00441-003-0751-z
   Erickson MA, 2013, J CEREBR BLOOD F MET, V33, P1500, DOI 10.1038/jcbfm.2013.135
   Erlichman JS, 2008, J NEUROSCI, V28, P4888, DOI 10.1523/JNEUROSCI.5430-07.2008
   Fakhoury M, 2018, CURR NEUROPHARMACOL, V16, P508, DOI 10.2174/1570159X15666170720095240
   Fan Z, 2017, BRAIN, V140, P792, DOI 10.1093/brain/aww349
   Fazakerley DJ, 2019, J LIPID RES, V60, P1720, DOI 10.1194/jlr.R087510
   Feigin VL, 2020, LANCET NEUROL, V19, P255, DOI 10.1016/S1474-4422(19)30411-9
   Fernández-Calle R, 2022, MOL NEURODEGENER, V17, DOI 10.1186/s13024-022-00566-4
   Ferreira-Vieira TH, 2016, CURR NEUROPHARMACOL, V14, P101, DOI 10.2174/1570159X13666150716165726
   Fiala M, 2002, EUR J CLIN INVEST, V32, P360, DOI 10.1046/j.1365-2362.2002.00994.x
   Fritz G, 2010, FEBS J, V277, P4578, DOI 10.1111/j.1742-4658.2010.07887.x
   Gan JH, 2023, FRONT AGING NEUROSCI, V15, DOI 10.3389/fnagi.2023.1088140
   Gaspar Ricardo, 2020, QRB Discov, V1, pe2, DOI [10.1017/qrd.2020.7, 10.1017/qrd.2020.7]
   Gate D, 2020, NATURE, V577, P399, DOI 10.1038/s41586-019-1895-7
   Gaugler J, 2022, ALZHEIMERS DEMENT, V18, P700, DOI 10.1002/alz.12638
   Goldmann E.E., 1909, Klin. Chir, V64, P192
   Gomes CM., 2019, Protein Folding: An Introduction
   Gomez-Nicola D, 2015, ALZHEIMERS RES THER, V7, DOI 10.1186/s13195-015-0126-1
   Gonçalves RA, 2019, FRONT CELL NEUROSCI, V13, DOI 10.3389/fncel.2019.00017
   Gracia-Sancho J, 2015, DIGEST DIS, V33, P508, DOI 10.1159/000374099
   Graeber MB, 2010, ACTA NEUROPATHOL, V119, P89, DOI 10.1007/s00401-009-0622-0
   Grammas P, 2001, NEUROBIOL AGING, V22, P837, DOI 10.1016/S0197-4580(01)00276-7
   Grammas P, 2014, J ALZHEIMERS DIS, V40, P619, DOI 10.3233/JAD-2014-132057
   Grammas P, 2011, J NEUROINFLAMM, V8, DOI 10.1186/1742-2094-8-26
   Grasso G, 2015, CHEM COMMUN, V51, P15724, DOI 10.1039/c5cc06786c
   GRIFFIN WST, 1995, J NEUROPATH EXP NEUR, V54, P276
   Guo SR, 2022, FRONT AGING NEUROSCI, V14, DOI 10.3389/fnagi.2022.815347
   Haass C, 2007, NAT REV MOL CELL BIO, V8, P101, DOI 10.1038/nrm2101
   Hall CN, 2014, NATURE, V508, P55, DOI 10.1038/nature13165
   Halliday MR, 2016, J CEREBR BLOOD F MET, V36, P216, DOI 10.1038/jcbfm.2015.44
   Halliday MR, 2013, JAMA NEUROL, V70, P1198, DOI 10.1001/jamaneurol.2013.3841
   Hamilton Nicola B, 2010, Front Neuroenergetics, V2, DOI 10.3389/fnene.2010.00005
   Hammer C, 2014, MOL PSYCHIATR, V19, P1143, DOI 10.1038/mp.2013.110
   Hampel H, 2021, NAT REV NEUROL, V17, P580, DOI 10.1038/s41582-021-00520-w
   Hanisch UK, 2007, NAT NEUROSCI, V10, P1387, DOI 10.1038/nn1997
   HARI J, 1987, ENDOCRINOLOGY, V120, P829, DOI 10.1210/endo-120-2-829
   Hashioka S, 2020, FRONT AGING NEUROSCI, V12, DOI 10.3389/fnagi.2020.589196
   Hawkins BT, 2005, PHARMACOL REV, V57, P173, DOI 10.1124/pr.57.2.4
   Heneka MT, 2015, LANCET NEUROL, V14, P388, DOI 10.1016/S1474-4422(15)70016-5
   Heneka MT, 2014, NAT REV IMMUNOL, V14, P463, DOI 10.1038/nri3705
   Heppner FL, 2015, NAT REV NEUROSCI, V16, P358, DOI 10.1038/nrn3880
   HOLLIDAY MA, 1971, PEDIATRICS, V47, P169
   Holtzman DM, 2000, P NATL ACAD SCI USA, V97, P2892, DOI 10.1073/pnas.050004797
   Housmans JAJ, 2023, FEBS J, V290, P554, DOI 10.1111/febs.16312
   Huang XW, 2021, CNS NEUROSCI THER, V27, P36, DOI 10.1111/cns.13569
   Huang YD, 2014, NEUROBIOL DIS, V72, P3, DOI 10.1016/j.nbd.2014.08.025
   Hultman K, 2013, J CEREBR BLOOD F MET, V33, P1251, DOI 10.1038/jcbfm.2013.76
   Hunsberger Holly C, 2019, Neuronal Signal, V3, pNS20180203, DOI [10.1042/ns20180203, 10.1042/NS20180203]
   Husain MA, 2021, FRONT NEUROSCI-SWITZ, V15, DOI 10.3389/fnins.2021.630502
   Hussain B, 2021, FRONT NEUROSCI-SWITZ, V15, DOI 10.3389/fnins.2021.688090
   Iadecola C, 2017, NEURON, V96, P17, DOI 10.1016/j.neuron.2017.07.030
   Iashchishyn IA, 2017, ACS CHEM NEUROSCI, V8, P2152, DOI 10.1021/acschemneuro.7b00251
   Imamura T, 2020, NEUROBIOL DIS, V137, DOI 10.1016/j.nbd.2020.104739
   Ishii M, 2020, NATURE, V581, P31, DOI 10.1038/d41586-020-01152-8
   Ismail R, 2020, J NEUROINFLAMM, V17, DOI 10.1186/s12974-020-01820-6
   Iulita MF, 2019, J ALZHEIMERS DIS, V67, P327, DOI 10.3233/JAD-180970
   Jagust W, 2018, NAT REV NEUROSCI, V19, P687, DOI 10.1038/s41583-018-0067-3
   Janelidze S, 2017, NEUROBIOL AGING, V51, P104, DOI 10.1016/j.neurobiolaging.2016.11.017
   Kadry H, 2020, FLUIDS BARRIERS CNS, V17, DOI 10.1186/s12987-020-00230-3
   Kahn SE, 2006, NATURE, V444, P840, DOI 10.1038/nature05482
   Kalyan M, 2022, CELLS-BASEL, V11, DOI 10.3390/cells11244038
   Kanekiyo T, 2014, NEURON, V81, P740, DOI 10.1016/j.neuron.2014.01.045
   Kawamoto EM, 2012, FRONT PHARMACOL, V3, DOI 10.3389/fphar.2012.00061
   Kaya M, 2021, TISSUE BARRIERS, V9, DOI 10.1080/21688370.2020.1840913
   Kellar D, 2020, LANCET NEUROL, V19, P758, DOI 10.1016/S1474-4422(20)30231-3
   Kennedy R. H., 2015, Neuroscience in the 21st Century, DOI [DOI 10.1007/978-1-4614-6434-1_174-1, DOI 10.1007/978-1-4614-6434-1174-1]
   Kettenmann H, 2011, PHYSIOL REV, V91, P461, DOI 10.1152/physrev.00011.2010
   Kim J, 2009, NEURON, V63, P287, DOI 10.1016/j.neuron.2009.06.026
   Kim SH, 2008, DIABETES CARE, V31, P1433, DOI 10.2337/dc08-0045
   Kinney Jefferson W, 2018, Alzheimers Dement (N Y), V4, P575, DOI [10.1016/j.trci.2018.06.014, 10.1016/j.trci.2018.06.014]
   Kirabali T, 2019, ACTA NEUROPATHOL COM, V7, DOI 10.1186/s40478-019-0846-8
   Kirchner K, 2023, CELLS-BASEL, V12, DOI 10.3390/cells12212512
   Kisler K, 2017, NAT NEUROSCI, V20, P406, DOI 10.1038/nn.4489
   Knezevic D, 2018, PROG NEURO-PSYCHOPH, V80, P123, DOI 10.1016/j.pnpbp.2017.05.007
   Knowles TPJ, 2014, NAT REV MOL CELL BIO, V15, P384, DOI 10.1038/nrm3810
   Knox EG, 2022, MOL PSYCHIATR, V27, P2659, DOI 10.1038/s41380-022-01511-z
   Koepsell H, 2020, PFLUG ARCH EUR J PHY, V472, P1299, DOI 10.1007/s00424-020-02441-x
   Kormas P., 2022, Handbook of Computational Neurodegeneration, P1, DOI [10.1007/978-3-319-75479-6_10-1, DOI 10.1007/978-3-319-75479-6_10-1]
   Kumar A, 2015, PHARMACOL REP, V67, P195, DOI 10.1016/j.pharep.2014.09.004
   Thakur AK, 2018, Journal of Analytical & Pharmaceutical Research, V7, DOI [10.15406/japlr.2018.07.00230, 10.15406/japlr.2018.07.00230, DOI 10.15406/JAPLR.2018.07.00230]
   KUO WL, 1994, J BIOL CHEM, V269, P22599
   Kurz C, 2022, NEUROPATH APPL NEURO, V48, DOI 10.1111/nan.12782
   Kuyumcu ME, 2012, DEMENT GERIATR COGN, V34, P69, DOI 10.1159/000341583
   Kwon HS, 2020, TRANSL NEURODEGENER, V9, DOI 10.1186/s40035-020-00221-2
   Lebovitz HE, 2001, EXP CLIN ENDOCR DIAB, V109, pS135, DOI 10.1055/s-2001-18576
   Lesire L, 2022, CELLS-BASEL, V11, DOI 10.3390/cells11071228
   LEVIN VA, 1980, J MED CHEM, V23, P682, DOI 10.1021/jm00180a022
   Leybaert L, 2007, J NEUROSCI RES, V85, P3213, DOI 10.1002/jnr.21189
   Li QY, 2018, NAT REV IMMUNOL, V18, P225, DOI 10.1038/nri.2017.125
   Li S, 2021, AGING-US, V13, P21791, DOI 10.18632/aging.203482
   Liddelow SA, 2017, NATURE, V541, P481, DOI 10.1038/nature21029
   Liebner S, 2018, ACTA NEUROPATHOL, V135, P311, DOI 10.1007/s00401-018-1815-1
   Liebner S, 2011, INT J DEV BIOL, V55, P467, DOI 10.1387/ijdb.103224sl
   Lin ZX, 2021, ANN NEUROL, V90, P227, DOI 10.1002/ana.26134
   Liu CM, 2023, BMC MED GENOMICS, V16, DOI 10.1186/s12920-023-01458-2
   Liu L, 2014, AGEING RES REV, V15, P6, DOI 10.1016/j.arr.2013.12.007
   Liu W, 2011, LIFE SCI, V89, P141, DOI 10.1016/j.lfs.2011.05.011
   Liu W, 2025, BMC PUBLIC HEALTH, V25, DOI 10.1186/s12889-025-22378-z
   Liu WF, 2020, HUM MOL GENET, V29, P3224, DOI 10.1093/hmg/ddaa209
   Liu YQ, 2024, TRANSL NEURODEGENER, V13, DOI 10.1186/s40035-024-00397-x
   Luissint AC, 2012, FLUIDS BARRIERS CNS, V9, DOI 10.1186/2045-8118-9-23
   Lutshumba J, 2021, FRONT CELL NEUROSCI, V15, DOI 10.3389/fncel.2021.652111
   Lv XY, 2023, ALZHEIMERS RES THER, V15, DOI 10.1186/s13195-023-01199-5
   Ma QY, 2018, MOL NEURODEGENER, V13, DOI 10.1186/s13024-018-0286-0
   Maccioni Ricardo B, 2018, Open Neurol J, V12, P50, DOI [10.2174/1874205x01812010050, 10.2174/1874205X01812010050]
   Mahley RW, 2016, J MOL MED, V94, P739, DOI 10.1007/s00109-016-1427-y
   Maiuolo J, 2018, INT J MOL SCI, V19, DOI 10.3390/ijms19092693
   Mandrekar S, 2009, J NEUROSCI, V29, P4252, DOI 10.1523/JNEUROSCI.5572-08.2009
   Marchetti Luca, 2020, Vasc Biol, V2, pH1, DOI [10.1530/vb-19-0033, 10.1530/VB-19-0033]
   Markowitz J, 2013, BBA-REV CANCER, V1835, P100, DOI 10.1016/j.bbcan.2012.10.003
   Matioli Maria Niures P.S., 2015, Dement. neuropsychol., V9, P96, DOI [10.1590/1980-57642015dn92000003, 10.1590/1980-57642015DN92000003]
   McKillop AM, 2018, PEPTIDES, V100, P165, DOI 10.1016/j.peptides.2017.12.020
   McQuade A, 2019, J MOL BIOL, V431, P1805, DOI 10.1016/j.jmb.2019.01.045
   Merlini M, 2019, NEURON, V101, P1099, DOI 10.1016/j.neuron.2019.01.014
   Michael BD, 2016, J INFECT DIS, V213, P1651, DOI 10.1093/infdis/jiv771
   Michailidis M, 2022, INT J MOL SCI, V23, DOI 10.3390/ijms23052687
   Mikalauskaite K, 2020, INT J MOL SCI, V21, DOI 10.3390/ijms21238916
   Miners JS, 2019, ALZHEIMERS RES THER, V11, DOI 10.1186/s13195-019-0534-8
   Moller HJ, 1998, EUR ARCH PSY CLIN N, V248, P111, DOI 10.1007/s004060050027
   Monahan AJ, 2008, CELL TRANSPLANT, V17, P363
   Montagne A, 2020, NATURE, V581, P70, DOI 10.1038/s41586-020-2247-3
   Montagne A, 2017, J EXP MED, V214, P3151, DOI 10.1084/jem.20171406
   Moon Y, 2023, J CEREBR BLOOD F MET, V43, P1813, DOI 10.1177/0271678X231180035
   Morel B, 2010, BIOPHYS J, V99, P3801, DOI 10.1016/j.bpj.2010.10.039
   Mrak RE, 2007, J NEUROPATH EXP NEUR, V66, P683, DOI 10.1097/nen.0b013e31812503e1
   Mukherjee A, 2000, J NEUROSCI, V20, P8745
   Mullins RJ, 2017, FRONT AGING NEUROSCI, V9, DOI 10.3389/fnagi.2017.00118
   Muniyappa R, 2007, CURR OPIN CLIN NUTR, V10, P523, DOI 10.1097/MCO.0b013e32819f8ecd
   Muniyappa R, 2008, AM J PHYSIOL-ENDOC M, V294, pE15, DOI 10.1152/ajpendo.00645.2007
   Murphy MP, 2010, J ALZHEIMERS DIS, V19, P311, DOI [10.3233/JAD-2009-1221, 10.3233/JAD-2010-1221]
   Nag S., 2005, Pathology and Genetics: Cerebrovascular Diseases, P22
   Nation DA, 2019, NAT MED, V25, P270, DOI 10.1038/s41591-018-0297-y
   Navale Archana M, 2016, Biophys Rev, V8, P5, DOI [10.1007/s12551-015-0186-2, 10.1007/s12551-015-0186-2]
   Nazem A, 2015, J NEUROINFLAMM, V12, DOI 10.1186/s12974-015-0291-y
   Nelson AR, 2016, BBA-MOL BASIS DIS, V1862, P887, DOI 10.1016/j.bbadis.2015.12.016
   Newington Jordan T, 2013, J Neurodegener Dis, V2013, P234572, DOI 10.1155/2013/234572
   Nichols E, 2022, LANCET PUBLIC HEALTH, V7, pE105, DOI 10.1016/S2468-2667(21)00249-8
   Nimmerjahn A, 2005, SCIENCE, V308, P1314, DOI 10.1126/science.1110647
   Nishitsuji K, 2011, J BIOL CHEM, V286, P17536, DOI 10.1074/jbc.M111.225532
   Nolan CJ, 2019, DIABETES VASC DIS RE, V16, P118, DOI 10.1177/1479164119827611
   Norden DM, 2016, GLIA, V64, P300, DOI 10.1002/glia.22930
   Nortley R, 2019, SCIENCE, V365, P250, DOI [10.1101/357095, 10.1126/science.aav9518]
   OGAWA W, 1992, J BIOL CHEM, V267, P1310
   Ono K, 2018, NEUROCHEM INT, V119, P57, DOI 10.1016/j.neuint.2017.08.010
   OPPENHEIM RW, 1991, ANNU REV NEUROSCI, V14, P453, DOI 10.1146/annurev.neuro.14.1.453
   Pardridge WM, 2015, CLIN PHARMACOL THER, V97, P347, DOI 10.1002/cpt.18
   Pardridge WM, 2007, DRUG DISCOV TODAY, V12, P54, DOI 10.1016/j.drudis.2006.10.013
   Petersen MC, 2018, PHYSIOL REV, V98, P2133, DOI 10.1152/physrev.00063.2017
   Preis L, 2024, ALZHEIMERS RES THER, V16, DOI 10.1186/s13195-024-01529-1
   Price M, 2015, BMC MED INFORM DECIS, V15, DOI 10.1186/s12911-015-0159-1
   Prinz M, 2014, NAT REV NEUROSCI, V15, P300, DOI 10.1038/nrn3722
   Profaci CP, 2020, J EXP MED, V217, DOI 10.1084/jem.20190062
   Qiu WQ, 2006, NEUROBIOL AGING, V27, P190, DOI 10.1016/j.neurobiolaging.2005.01.004
   Qiu WQ, 1997, J BIOL CHEM, V272, P6641, DOI 10.1074/jbc.272.10.6641
   Ramesh G, 2013, MEDIAT INFLAMM, V2013, DOI 10.1155/2013/480739
   Ransohoff RM, 2010, NATURE, V468, P253, DOI 10.1038/nature09615
   REAVEN GM, 1988, DIABETES, V37, P1595, DOI 10.2337/diabetes.37.12.1595
   Rezai-Zadeh K, 2009, J NEUROIMMUNE PHARM, V4, P462, DOI 10.1007/s11481-009-9166-2
   Rhea EM, 2021, J NEUROENDOCRINOL, V33, DOI 10.1111/jne.12929
   Richards OC, 2010, ENDOCR REV, V31, P343, DOI 10.1210/er.2009-0035
   Roberts KF, 2014, ANN NEUROL, V76, P837, DOI 10.1002/ana.24270
   Roeters SJ, 2017, SCI REP-UK, V7, DOI 10.1038/srep41051
   Rogers J, 2018, ALZHEIMERS DEMENT, V14, P1553, DOI 10.1016/j.jalz.2018.01.008
   Root HF, 1929, NEW ENGL J MED, V201, P0201, DOI 10.1056/NEJM192908012010501
   Roriz JS, 2009, BBA-MOL BASIS DIS, V1792, P432, DOI 10.1016/j.bbadis.2008.12.003
   Ruggeri FS, 2019, ARCH BIOCHEM BIOPHYS, V664, P134, DOI 10.1016/j.abb.2019.02.001
   Ryu JK, 2009, J CELL MOL MED, V13, P2911, DOI 10.1111/j.1582-4934.2008.00434.x
   Sadigh-Eteghad S, 2015, MED PRIN PRACT, V24, P1, DOI 10.1159/000369101
   Sagare AP, 2015, NEUROSCI LETT, V607, P97, DOI 10.1016/j.neulet.2015.09.025
   Saito Takashi, 2018, Clin Exp Neuroimmunol, V9, P211, DOI [10.1111/cen3.12475, 10.1111/cen3.12475]
   Sanders E, 2023, INT J MOL SCI, V24, DOI 10.3390/ijms241713200
   Sandoval KE, 2008, NEUROBIOL DIS, V32, P200, DOI 10.1016/j.nbd.2008.08.005
   Saunders NR, 2015, FRONT NEUROSCI-SWITZ, V9, DOI [10.3339/fnins.2015.00385, 10.3389/fnins.2015.00385]
   Sbardella D, 2018, CELL MOL LIFE SCI, V75, P3441, DOI 10.1007/s00018-018-2807-y
   Schilling MA, 2016, J ALZHEIMERS DIS, V51, P961, DOI 10.3233/JAD-150980
   Sedzikowska A, 2021, INT J MOL SCI, V22, DOI 10.3390/ijms22189987
   Selkoe DJ, 2003, NEUROCHEM RES, V28, P1705, DOI 10.1023/A:1026065122854
   Serradas ML, 2024, CELLS-BASEL, V13, DOI 10.3390/cells13171426
   Serrano-Pozo A, 2011, CSH PERSPECT MED, V1, DOI 10.1101/cshperspect.a006189
   Shad KF, 2013, SYNAPSE, V67, P541, DOI 10.1002/syn.21651
   Shanik MH, 2008, DIABETES CARE, V31, pS262, DOI 10.2337/dc08-s264
   Sharif Y, 2018, CLIN ANAT, V31, P812, DOI 10.1002/ca.23083
   Sidhu A, 2018, AMYLOID, V25, P189, DOI 10.1080/13506129.2018.1517736
   Simard AR, 2006, NEURON, V49, P489, DOI 10.1016/j.neuron.2006.01.022
   Simpson IA, 2007, J CEREBR BLOOD F MET, V27, P1766, DOI 10.1038/sj.jcbfm.9600521
   Sims-Robinson C, 2015, NEUROBIOLOGY OF BRAIN DISORDERS: BIOLOGICAL BASIS OF NEUROLOGICAL AND PSYCHIATRIC DISORDERS, P189, DOI 10.1016/B978-0-12-398270-4.00013-6
   Skillbäck T, 2017, NEUROBIOL AGING, V59, P1, DOI 10.1016/j.neurobiolaging.2017.06.028
   Sneideris T, 2019, BIOMOLECULES, V9, DOI 10.3390/biom9120855
   Sokoloff L, 1999, NEUROCHEM RES, V24, P321, DOI 10.1023/A:1022534709672
   Sousa JA, 2023, FRONT AGING NEUROSCI, V15, DOI 10.3389/fnagi.2023.1102809
   Sperling RA, 2011, ALZHEIMERS DEMENT, V7, P280, DOI 10.1016/j.jalz.2011.03.003
   Stamatovic SM, 2016, TISSUE BARRIERS, V4, DOI 10.1080/21688370.2016.1154641
   Steen E, 2005, J ALZHEIMERS DIS, V7, P63, DOI 10.3233/jad-2005-7107
   Stefanis L, 2012, CSH PERSPECT MED, V2, DOI 10.1101/cshperspect.a009399
   Sternke-Hoffmann R, 2020, INT J MOL SCI, V21, DOI 10.3390/ijms21061995
   Stoyanova II, 2014, NEUROBIOL DIS, V72, P72, DOI [10.1016/j.nbd2014.08.026, 10.1016/j.nbd.2014.08.026]
   Streit WJ, 2005, NEUROL RES, V27, P685, DOI 10.1179/016164105X49463
   Subhramanyam CS, 2019, SEMIN CELL DEV BIOL, V94, P112, DOI 10.1016/j.semcdb.2019.05.004
   Sudoh S, 2002, BIOCHEMISTRY-US, V41, P1091, DOI 10.1021/bi011193l
   Sun YY, 2023, CELL MOL NEUROBIOL, V43, P3115, DOI 10.1007/s10571-023-01365-1
   Sun ZL, 2022, NEURON, V110, P3106, DOI 10.1016/j.neuron.2022.07.015
   Swaminathan SK, 2018, J CEREBR BLOOD F MET, V38, P904, DOI 10.1177/0271678X17709709
   Sweeney MD, 2020, ALZHEIMERS DEMENT, V16, P821, DOI 10.1002/alz.12061
   Sweeney MD, 2019, PHYSIOL REV, V99, P21, DOI 10.1152/physrev.00050.2017
   Sweeney MD, 2018, NAT REV NEUROL, V14, P133, DOI 10.1038/nrneurol.2017.188
   Tai LM, 2016, ACTA NEUROPATHOL, V131, P709, DOI 10.1007/s00401-016-1547-z
   Takechi R, 2017, FRONT AGING NEUROSCI, V9, DOI 10.3389/fnagi.2017.00399
   Tang Y, 2016, MOL NEUROBIOL, V53, P1181, DOI 10.1007/s12035-014-9070-5
   Tannenberg RK, 2006, NEUROCHEM INT, V49, P631, DOI 10.1016/j.neuint.2006.05.004
   Teter B, 2004, J MOL NEUROSCI, V23, P167, DOI 10.1385/JMN:23:3:167
   Thomas DD, 2019, J ENDOCR SOC, V3, P1727, DOI 10.1210/js.2019-00065
   Thomas T, 1997, J SUBMICR CYTOL PATH, V29, P293
   Town T, 2005, NEUROMOL MED, V7, P255, DOI 10.1385/NMM:7:3:255
   Tundo G, 2012, PLOS ONE, V7, DOI 10.1371/journal.pone.0034376
   Tundo GR, 2017, CRIT REV BIOCHEM MOL, V52, P554, DOI 10.1080/10409238.2017.1337707
   Tundo GR, 2023, BIOMOLECULES, V13, DOI 10.3390/biom13101492
   Tuppo EE, 2005, INT J BIOCHEM CELL B, V37, P289, DOI 10.1016/j.biocel.2004.07.009
   Twarowski B, 2023, INT J MOL SCI, V24, DOI 10.3390/ijms24076518
   Uddin MS, 2019, MOL NEUROBIOL, V56, P2450, DOI 10.1007/s12035-018-1237-z
   van Dyck CH, 2023, NEW ENGL J MED, V388, P9, DOI [10.1056/NEJMoa2212948, 10.1056/NEJMc2301380]
   Van Eldik Linda J, 2016, Alzheimers Dement (N Y), V2, P99, DOI [10.1016/j.trci.2016.05.001, 10.1016/j.trci.2016.05.001]
   Velardi E, 2021, NAT REV IMMUNOL, V21, P277, DOI 10.1038/s41577-020-00457-z
   Verghese PB, 2011, LANCET NEUROL, V10, P241, DOI 10.1016/S1474-4422(10)70325-2
   Vitte J, 2004, J CLIN IMMUNOL, V24, P683, DOI 10.1007/s10875-004-6243-4
   Wang C, 2014, ACTA NEUROPATHOL, V127, P507, DOI 10.1007/s00401-013-1208-4
   Wang J, 2022, MOL NEURODEGENER, V17, DOI 10.1186/s13024-021-00512-w
   Wang XQ, 2016, MOL NEUROBIOL, V53, P2480, DOI 10.1007/s12035-015-9225-z
   Webers A, 2020, IMMUNOL CELL BIOL, V98, P28, DOI 10.1111/imcb.12301
   Weeber EJ, 2002, J BIOL CHEM, V277, P39944, DOI 10.1074/jbc.M205147200
   Wei ZH, 2021, FRONT NEUROSCI-SWITZ, V15, DOI 10.3389/fnins.2021.687157
   Wheatcroft SB, 2003, DIABETIC MED, V20, P255, DOI 10.1046/j.1464-5491.2003.00869.x
   Wilcox Gisela, 2005, Clin Biochem Rev, V26, P19
   Winkler EA, 2012, J CEREBR BLOOD F MET, V32, P1841, DOI 10.1038/jcbfm.2012.113
   Wyss-Coray T, 2006, NAT MED, V12, P1005, DOI 10.1038/nml1484
   Yamazaki Y, 2019, NAT REV NEUROL, V15, P501, DOI 10.1038/s41582-019-0228-7
   Yang ANC, 2020, NATURE, V583, P425, DOI 10.1038/s41586-020-2453-z
   Yang Y, 2013, NEUROSCIENCE, V250, P140, DOI 10.1016/j.neuroscience.2013.07.009
   Yassine HN, 2023, ALZHEIMERS DEMENT, V19, P1041, DOI 10.1002/alz.12845
   Yu GL, 2021, FRONT CELL NEUROSCI, V15, DOI 10.3389/fncel.2021.792764
   Yu LC, 2017, J NEUROSCI RES, V95, P2253, DOI 10.1002/jnr.24131
   Zenaro E, 2017, NEUROBIOL DIS, V107, P41, DOI 10.1016/j.nbd.2016.07.007
   Zenaro E, 2015, NAT MED, V21, P880, DOI 10.1038/nm.3913
   Zhao XF, 2023, FRONT ENDOCRINOL, V14, DOI 10.3389/fendo.2023.1149239
   Zhao YJ, 2018, NEURON, V97, P1023, DOI 10.1016/j.neuron.2018.01.031
   Zhao Z, 2015, CELL, V163, P1064, DOI 10.1016/j.cell.2015.10.067
   Zhong SX, 2025, MEDICINE, V104, DOI 10.1097/MD.0000000000041836
   Ziaunys M, 2021, INT J MOL SCI, V22, DOI 10.3390/ijms222212382
   Zimmer ER, 2014, J NEUROINFLAMM, V11, DOI 10.1186/1742-2094-11-120
   Zipser BD, 2007, NEUROBIOL AGING, V28, P977, DOI 10.1016/j.neurobiolaging.2006.05.016
   Zlokovic BV, 2008, NEURON, V57, P178, DOI 10.1016/j.neuron.2008.01.003
   Zlokovic BV, 2013, JAMA NEUROL, V70, P440, DOI 10.1001/jamaneurol.2013.2152
   Zlokovic BV, 2011, NAT REV NEUROSCI, V12, P723, DOI 10.1038/nrn3114
   Zotova E, 2013, BRAIN, V136, P2677, DOI 10.1093/brain/awt210
NR 328
TC 0
Z9 0
U1 8
U2 8
PU MDPI
PI BASEL
PA MDPI AG, Grosspeteranlage 5, CH-4052 BASEL, SWITZERLAND
SN 1661-6596
EI 1422-0067
J9 INT J MOL SCI
JI Int. J. Mol. Sci.
PD AUG 26
PY 2025
VL 26
IS 17
AR 8253
DI 10.3390/ijms26178253
PG 39
WC Biochemistry & Molecular Biology; Chemistry, Multidisciplinary
WE Science Citation Index Expanded (SCI-EXPANDED)
SC Biochemistry & Molecular Biology; Chemistry
GA 7FL8M
UT WOS:001569769900001
PM 40943177
OA Green Submitted, gold
DA 2026-02-13
ER

PT J
AU Nylén, E
AF Nylen, Eric
TI Age, Race, Sex and Cardiorespiratory Fitness: Implications for
   Prevention and Management of Cardiometabolic Disease in Individuals with
   Diabetes Mellitus
SO REVIEWS IN CARDIOVASCULAR MEDICINE
LA English
DT Review
DE cardiorespiratory fitness; diabetes; vital sign; age; race; sex
ID PHYSICAL-ACTIVITY; LIFE-STYLE; CARDIOVASCULAR-DISEASE; WEIGHT-LOSS; US
   ADULTS; TYPE-2; RISK; EXERCISE; MORTALITY; OUTCOMES
AB Physical inactivity and poor cardiorespiratory fitness (CRF) are strongly associated with type 2 diabetes (DM2) and all-cause and cardiovascular morbidity and mortality. Incorporating physical activity promotion in the management of DM2 has been a pivotal approach modulating the underlying pathophysiology of DM2 of increased insulin resistance, endothelial dysfunction, and abnormal mitochondrial function. Although CRF is considered a modifiable risk factor, certain immutable aspects such as age, race, and gender impact CRF status and is the focus of this review. Results show that diabetes has often been considered a disease of premature aging manifested by early onset of macro and microvascular deterioration with underlying negative impact on CRF and influencing next generation. Certain races such as Native Americans and African Americans show reduced baseline CRF and decreased gain in CRF in randomized trials. Moreover, multiple biological gender differences translate to lower baseline CRF and muted responsivity to exercise in women with increased morbidity and mortality. Although factors such as age, race, and sex may not have major impacts on CRF their influence should be considered with the aim of optimizing precision medicine.
C1 [Nylen, Eric] Vet Affairs Med Ctr, Washington, DC 20422 USA.
   [Nylen, Eric] George Washington Univ, Sch Med, Washington, DC 20037 USA.
C3 US Department of Veterans Affairs; Veterans Health Administration (VHA);
   George Washington University
RP Nylén, E (corresponding author), Vet Affairs Med Ctr, Washington, DC 20422 USA.; Nylén, E (corresponding author), George Washington Univ, Sch Med, Washington, DC 20037 USA.
EM enylen@gmail.com
OI nylen, eric/0000-0002-9771-9120
CR Arsenis NC, 2017, ONCOTARGET, V8, P45008, DOI 10.18632/oncotarget.16726
   Barrett JE, 2007, DIABETES EDUCATOR, V33, P128, DOI 10.1177/0145721706297453
   Booth FW, 2012, COMPR PHYSIOL, V2, P1143, DOI [10.1002/j.2040-4603.2012.tb00425.x, 10.1002/cphy.c110025]
   Bouchard C, 2001, MED SCI SPORT EXER, V33, pS446, DOI 10.1097/00005768-200106001-00013
   Bugger H, 2010, CARDIOVASC RES, V88, P229, DOI 10.1093/cvr/cvq239
   Cai LA, 2023, NAT COMMUN, V14, DOI 10.1038/s41467-023-38234-w
   CDC, 2022, PREVALENCE BOTH DIAG
   Ceaser T, 2015, SPORTS MED, V45, P615, DOI 10.1007/s40279-015-0318-7
   Chiu CJ, 2011, ANN BEHAV MED, V41, P71, DOI 10.1007/s12160-010-9226-0
   Despres JP, 2023, LANCET DIABETES ENDO, V11, P382, DOI 10.1016/S2213-8587(23)00088-8
   Distefano G, 2017, J GERONTOL A-BIOL, V72, P535, DOI 10.1093/gerona/glw102
   Ekblom-Bak E, 2019, SCAND J MED SCI SPOR, V29, P232, DOI 10.1111/sms.13328
   Erickson ML, 2023, GEROSCIENCE, V45, P569, DOI 10.1007/s11357-022-00668-3
   Franz MJ, 2015, J ACAD NUTR DIET, V115, P1447, DOI 10.1016/j.jand.2015.02.031
   Gerritsen J, 2001, DIABETES CARE, V24, P1793, DOI 10.2337/diacare.24.10.1793
   Gonzalez-Franquesa A, 2021, CELL REP, V35, DOI 10.1016/j.celrep.2021.109180
   Gregg EW, 2016, LANCET DIABETES ENDO, V4, P913, DOI 10.1016/S2213-8587(16)30162-0
   Guthold R, 2018, LANCET GLOB HEALTH, V6, pE1077, DOI [10.1016/S2214-109X(18)30357-7, 10.1016/s2214-109x(18)30357-7]
   Huebschmann AG, 2019, DIABETOLOGIA, V62, P1761, DOI 10.1007/s00125-019-4939-5
   Huebschmann AG, 2009, APPL PHYSIOL NUTR ME, V34, P851, DOI 10.1139/H09-074
   Jackson AS, 2009, ARCH INTERN MED, V169, P1781, DOI 10.1001/archinternmed.2009.312
   Jakicic JM, 2009, INT J OBESITY, V33, P305, DOI 10.1038/ijo.2008.280
   Janus C, 2019, ENDOCR CONNECT, V8, P1607, DOI 10.1530/EC-19-0408
   Johnson D, 2015, AM HEART J, V169, P102, DOI 10.1016/j.ahj.2014.09.009
   KANNEL WB, 1979, JAMA-J AM MED ASSOC, V241, P2035, DOI 10.1001/jama.241.19.2035
   Kautzky-Willer A, 2016, ENDOCR REV, V37, P278, DOI 10.1210/er.2015-1137
   Kelley DE, 2002, DIABETES, V51, P2944, DOI 10.2337/diabetes.51.10.2944
   Kokkinos P, 2022, J AM COLL CARDIOL, V80, P598, DOI 10.1016/j.jacc.2022.05.031
   Kokkinos P, 2009, DIABETES CARE, V32, P623, DOI 10.2337/dc08-1876
   Kunutsor SK, 2023, J CARDIOPULM REHABIL, V43, P66, DOI 10.1097/HCR.0000000000000720
   Lavie Carl J, 2014, Eur Endocrinol, V10, P18, DOI 10.17925/EE.2014.10.01.18
   Meisinger C, 2002, ARCH INTERN MED, V162, P82, DOI 10.1001/archinte.162.1.82
   Morrato EH, 2007, DIABETES CARE, V30, P203, DOI 10.2337/dc06-1128
   Narayan KMV, 2003, JAMA-J AM MED ASSOC, V290, P1884, DOI 10.1001/jama.290.14.1884
   National Institutes of Health, 2024, Molecular Transducers of Physical Activity Consortium (MoTrPAC)
   Nylén E, 2022, REV CARDIOVASC MED, V23, DOI 10.31083/j.rcm2308282
   Ortaglia Andrew, 2021, Mayo Clin Proc Innov Qual Outcomes, V5, P743, DOI [10.1016/j.mayocpiqo.2021.06.005, 10.1016/j.mayocpiqo.2021.06.005]
   Petersen KF, 2004, NEW ENGL J MED, V350, P664, DOI 10.1056/NEJMoa031314
   Pillon NJ, 2021, CELL, V184, P1530, DOI 10.1016/j.cell.2021.02.012
   Pinti MV, 2019, AM J PHYSIOL-ENDOC M, V316, pE268, DOI 10.1152/ajpendo.00314.2018
   Roberts TJ, 2018, CARDIOVASC DIABETOL, V17, DOI 10.1186/s12933-018-0688-x
   Sanders LF, 2006, MED SCI SPORT EXER, V38, P701, DOI 10.1249/01.mss.0000210193.49210.b5
   Sanford JA, 2020, CELL, V181, P1464, DOI 10.1016/j.cell.2020.06.004
   Sarzynski MA, 2022, MED SCI SPORT EXER, V54, pS1, DOI 10.1249/MSS.0000000000002859
   Sattar N, 2013, BEST PRACT RES CL EN, V27, P501, DOI 10.1016/j.beem.2013.05.006
   Savikj M, 2022, METABOLISM, V135, DOI 10.1016/j.metabol.2022.155268
   Spinelli R, 2023, J CLIN INVEST, V133, DOI 10.1172/JCI169922
   Stocks B, 2022, ENDOCR REV, V43, P654, DOI 10.1210/endrev/bnab038
   Tainio M, 2021, ENVIRON INT, V147, DOI 10.1016/j.envint.2020.105954
   Tarp J, 2019, DIABETOLOGIA, V62, P1129, DOI 10.1007/s00125-019-4867-4
   Tikkanen E, 2018, CIRCULATION, V137, P2583, DOI [10.1161/CIRCULATIONAHA.117.032432, 10.1161/circulationaha.117.032432]
   Uusitupa M, 2016, LANCET DIABETES ENDO, V4, P877, DOI 10.1016/S2213-8587(16)30185-1
   Venables MC, 2005, J APPL PHYSIOL, V98, P160, DOI 10.1152/japplphysiol.00662.2003
   Wahl MP, 2018, FRONT ENDOCRINOL, V9, DOI 10.3389/fendo.2018.00181
   Wei M, 2000, ANN INTERN MED, V132, P605, DOI 10.7326/0003-4819-132-8-200004180-00002
   Whipple MO, 2022, DIABETES CARE, V45, P2163, DOI 10.2337/dc22-0576
   Wills AC, 2022, MED SCI SPORT EXER, V54, P994, DOI 10.1249/MSS.0000000000002873
NR 57
TC 5
Z9 5
U1 1
U2 3
PU IMR PRESS
PI ROBINSON
PA 112 ROBINSON RD, ROBINSON, SINGAPORE
SN 1530-6550
EI 2153-8174
J9 REV CARDIOVASC MED
JI Rev. Cardiovasc. Med.
PD JUL
PY 2024
VL 25
IS 7
AR 263
DI 10.31083/j.rcm2507263
PG 5
WC Cardiac & Cardiovascular Systems
WE Science Citation Index Expanded (SCI-EXPANDED)
SC Cardiovascular System & Cardiology
GA C6B0Q
UT WOS:001290190400030
PM 39139417
OA Green Submitted, gold
DA 2026-02-13
ER

PT J
AU Song, R
   Hu, MX
   Qin, XY
   Qiu, LL
   Wang, PJ
   Zhang, XX
   Liu, R
   Wang, XY
AF Song, Rui
   Hu, Mengxiao
   Qin, Xiyu
   Qiu, Lili
   Wang, Pengjie
   Zhang, Xiaoxu
   Liu, Rong
   Wang, Xiaoyu
TI The Roles of Lipid Metabolism in the Pathogenesis of Chronic Diseases in
   the Elderly
SO NUTRIENTS
LA English
DT Review
DE elderly; lipid; digestion; absorption; metabolism; chronic diseases
ID LDL APOLIPOPROTEIN B-100; BILE-ACIDS; HEPATIC STEATOSIS;
   SMALL-INTESTINE; OLDER-ADULTS; INGESTED FAT; AGE; CHOLESTEROL;
   TRIGLYCERIDE; SECRETION
AB Lipid metabolism plays crucial roles in cellular processes such as hormone synthesis, energy production, and fat storage. Older adults are at risk of the dysregulation of lipid metabolism, which is associated with progressive declines in the physiological function of various organs. With advancing age, digestion and absorption commonly change, thereby resulting in decreased nutrient uptake. However, in the elderly population, the accumulation of excess fat becomes more pronounced due to a decline in the body's capacity to utilize lipids effectively. This is characterized by enhanced adipocyte synthesis and reduced breakdown, along with diminished peripheral tissue utilization capacity. Excessive lipid accumulation in the body, which manifests as hyperlipidemia and accumulated visceral fat, is linked to several chronic lipid-related diseases, including cardiovascular disease, type 2 diabetes, obesity, and nonalcoholic fatty liver disease. This review provides a summary of the altered lipid metabolism during aging, including lipid digestion, absorption, anabolism, and catabolism, as well as their associations with age-related chronic diseases, which aids in developing nutritional interventions for older adults to prevent or alleviate age-related chronic diseases.
C1 [Song, Rui; Hu, Mengxiao; Qin, Xiyu; Qiu, Lili; Wang, Xiaoyu] China Agr Univ, Coll Food Sci & Nutr Engn, Beijing 100083, Peoples R China.
   [Wang, Pengjie; Zhang, Xiaoxu; Liu, Rong; Wang, Xiaoyu] China Agr Univ, Dept Nutr & Hlth, Key Lab Precis Nutr & Food Qual, Beijing 100193, Peoples R China.
C3 China Agricultural University; China Agricultural University
RP Wang, XY (corresponding author), China Agr Univ, Coll Food Sci & Nutr Engn, Beijing 100083, Peoples R China.; Wang, XY (corresponding author), China Agr Univ, Dept Nutr & Hlth, Key Lab Precis Nutr & Food Qual, Beijing 100193, Peoples R China.
EM songrui_123@cau.edu.cn; humengxiao@cau.edu.cn; qinxiyu@cau.edu.cn;
   qiulily@cau.edu.cn; pj1019@cau.edu.cn; xiaoxuzhang0220@cau.edu.cn;
   liurong@cau.edu.cn; xy.wang@cau.edu.cn
RI ; qiu, li/LQK-7157-2024
OI Wang, Xiaoyu/0000-0003-0242-8943; Wang, Pengjie/0000-0001-9975-6737;
   Zhang, Xiaoxu/0000-0003-0361-5556
FU National Natural Science Foundation of China [32001676]; 111 Project
   from the Education Ministry of China [B18053]
FX This research was funded by the National Natural Science Foundation of
   China (Grant No. 32001676), and the 111 Project from the Education
   Ministry of China (No. B18053).
CR Acevedo-Fani A, 2022, PROG LIPID RES, V85, DOI 10.1016/j.plipres.2021.101129
   Alexandre TD, 2018, CLIN NUTR, V37, P1360, DOI 10.1016/j.clnu.2017.06.009
   Alves-Bezerra M, 2018, COMPR PHYSIOL, V8, P1, DOI [10.1002/j.2040-4603.2018.tb00008.x, 10.1002/cphy.c170012]
   Ames BN, 2018, P NATL ACAD SCI USA, V115, P10836, DOI 10.1073/pnas.1809045115
   Arner P, 2019, NAT MED, V25, P1385, DOI 10.1038/s41591-019-0565-5
   Batsis JA, 2018, NAT REV ENDOCRINOL, V14, P513, DOI 10.1038/s41574-018-0062-9
   Bergman P, 2020, NUTRIENTS, V12, DOI 10.3390/nu12061682
   Berrougui H, 2009, REJUV RES, V12, P117, DOI 10.1089/rej.2008.0840
   Bertolotti M, 2007, EUR J CLIN INVEST, V37, P501, DOI 10.1111/j.1365-2362.2007.01808.x
   BERTOLOTTI M, 1993, J LIPID RES, V34, P1001
   Biagi E, 2016, CURR BIOL, V26, P1480, DOI 10.1016/j.cub.2016.04.016
   Bonzón-Kulichenko E, 2018, J GERONTOL A-BIOL, V73, P1139, DOI 10.1093/gerona/gly081
   Bose C, 2005, MECH AGEING DEV, V126, P740, DOI 10.1016/j.mad.2005.02.003
   Cao X, 2021, LIPIDS HEALTH DIS, V20, DOI 10.1186/s12944-021-01499-5
   Carr RM, 2016, EXP CELL RES, V340, P187, DOI 10.1016/j.yexcr.2015.10.021
   CARRIERE F, 1993, GASTROENTEROLOGY, V105, P876, DOI 10.1016/0016-5085(93)90908-U
   Castro A, 2022, MOLECULES, V27, DOI 10.3390/molecules27248656
   Chae HS, 2018, SCI REP-UK, V8, DOI 10.1038/s41598-018-24935-6
   Chen TP, 2020, J GASTROEN HEPATOL, V35, P1636, DOI 10.1111/jgh.15073
   Chung KW, 2021, CELLS-BASEL, V10, DOI 10.3390/cells10040880
   Chung KW, 2018, J AM SOC NEPHROL, V29, P1223, DOI 10.1681/ASN.2017070802
   COHN JS, 1988, J LIPID RES, V29, P469
   Cui Q, 2010, ATHEROSCLEROSIS, V213, P632, DOI 10.1016/j.atherosclerosis.2010.09.027
   Donato AJ, 2018, CIRC RES, V123, P825, DOI 10.1161/CIRCRESAHA.118.312563
   Du W, 2016, AGING CELL, V15, P766, DOI 10.1111/acel.12488
   Duan LP, 2006, AM J PHYSIOL-GASTR L, V290, pG269, DOI 10.1152/ajpgi.00172.2005
   Dubuc G, 2010, J LIPID RES, V51, P140, DOI 10.1194/jlr.M900273-JLR200
   EINARSSON K, 1985, NEW ENGL J MED, V313, P277, DOI 10.1056/NEJM198508013130501
   ERICSSON S, 1991, J CLIN INVEST, V87, P591, DOI 10.1172/JCI115034
   Eum JY, 2020, J CHROMATOGR A, V1618, DOI 10.1016/j.chroma.2020.460849
   Feldman M, 1996, GASTROENTEROLOGY, V110, P1043, DOI 10.1053/gast.1996.v110.pm8612992
   Feng J, 2020, FRONT ENDOCRINOL, V11, DOI 10.3389/fendo.2020.00046
   Feng L, 2020, BMJ OPEN, V10, DOI 10.1136/bmjopen-2019-034226
   Fu ZD, 2012, PLOS ONE, V7, DOI 10.1371/journal.pone.0032551
   Gao T, 2022, CLIN EPIGENETICS, V14, DOI 10.1186/s13148-021-01222-2
   Gao TD, 2017, PHARMACOL RES PERSPE, V5, DOI 10.1002/prp2.287
   Gebert N, 2020, CELL REP, V31, DOI 10.1016/j.celrep.2020.107565
   Gimeno-Mallench L, 2019, BIOMED PHARMACOTHER, V118, DOI 10.1016/j.biopha.2019.109130
   Goldstein JL, 2009, ARTERIOSCL THROM VAS, V29, P431, DOI 10.1161/ATVBAHA.108.179564
   GREENFIELD MS, 1980, METABOLISM, V29, P1095, DOI 10.1016/0026-0495(80)90221-8
   Guillermier C, 2017, JCI INSIGHT, V2, DOI 10.1172/jci.insight.90349
   Horton JD, 2007, TRENDS BIOCHEM SCI, V32, P71, DOI 10.1016/j.tibs.2006.12.008
   Houten SM, 2016, ANNU REV PHYSIOL, V78, P23, DOI 10.1146/annurev-physiol-021115-105045
   Houtkooper RH, 2011, SCI REP-UK, V1, DOI 10.1038/srep00134
   Huang YL, 2021, AGING CELL, V20, DOI 10.1111/acel.13523
   Humbert L, 2018, J LIPID RES, V59, P2202, DOI 10.1194/jlr.M084830
   Hussain MM, 2014, CURR OPIN LIPIDOL, V25, P200, DOI 10.1097/MOL.0000000000000084
   Ishizuka K, 2020, J GASTROEN HEPATOL, V35, P1437, DOI 10.1111/jgh.15006
   Issa Jaqueline Scholz, 2005, Arq. Bras. Cardiol., V85, P15, DOI 10.1590/S0066-782X2005001400004
   Jarrell ZR, 2020, AGING-US, V12, P13555, DOI 10.18632/aging.103462
   Jiang Zheng-Er, 2013, Lab Anim Res, V29, P19, DOI 10.5625/lar.2013.29.1.19
   Katsiki N, 2018, EXPERT REV CLIN PHAR, V11, P259, DOI 10.1080/17512433.2018.1425138
   Kawagishi-Hotta M, 2017, REGEN THER, V6, P29, DOI 10.1016/j.reth.2016.12.004
   Kovacs D, 2013, ARCH BIOCHEM BIOPHYS, V531, P80, DOI 10.1016/j.abb.2012.09.010
   Kuhla A, 2011, J GERONTOL A-BIOL, V66, P1192, DOI 10.1093/gerona/glr124
   KULLAKUBLICK GA, 1995, HEPATOLOGY, V21, P41, DOI 10.1002/hep.1840210109
   Lambert JE, 2012, BBA-MOL CELL BIOL L, V1821, P721, DOI 10.1016/j.bbalip.2012.01.006
   LAUGIER R, 1991, DIGESTION, V50, P202, DOI 10.1159/000200762
   Li X, 2021, BIOMED PHARMACOTHER, V133, DOI 10.1016/j.biopha.2020.110802
   Li Y, 2017, PROG LIPID RES, V66, P42, DOI 10.1016/j.plipres.2017.04.002
   Lin K, 2021, AGING MED-PRC, V4, P297, DOI 10.1002/agm2.12185
   Liu ZH, 2018, DIABETES, V67, P2397, DOI 10.2337/db18-0684
   Luo J, 2020, NAT REV MOL CELL BIO, V21, P225, DOI 10.1038/s41580-019-0190-7
   Luo ZX, 2021, J CELL MOL MED, V25, P8863, DOI 10.1111/jcmm.16847
   Maranhao RC, 2020, CURR OPIN ENDOCRINOL, V27, P104, DOI 10.1097/MED.0000000000000529
   Martinez-Guryn K, 2018, CELL HOST MICROBE, V23, P458, DOI 10.1016/j.chom.2018.03.011
   Matthan NR, 2005, ARTERIOSCL THROM VAS, V25, P1691, DOI 10.1161/01.ATV.0000172629.12846.b8
   Mc Auley MT, 2017, MED HYPOTHESES, V104, P15, DOI 10.1016/j.mehy.2017.05.013
   Milan Amber M, 2015, Adv Food Nutr Res, V76, P79, DOI 10.1016/bs.afnr.2015.09.001
   MILLAR JS, 1995, J LIPID RES, V36, P1155
   MOREAU H, 1988, GASTROENTEROLOGY, V95, P1221, DOI 10.1016/0016-5085(88)90354-X
   Morgan AE, 2016, AGEING RES REV, V27, P108, DOI 10.1016/j.arr.2016.03.008
   MURTHY VK, 1986, MECH AGEING DEV, V37, P49, DOI 10.1016/0047-6374(86)90117-X
   Mutharasan RK, 2017, J LIPID RES, V58, P600, DOI 10.1194/jlr.P069039
   NAGENGAST FM, 1988, DIGEST DIS SCI, V33, P673, DOI 10.1007/BF01540429
   Ogrodnik M, 2017, NAT COMMUN, V8, DOI 10.1038/ncomms15691
   Pallottini V, 2007, MECH AGEING DEV, V128, P688, DOI 10.1016/j.mad.2007.10.001
   Papsdorf K, 2019, TRENDS CELL BIOL, V29, P97, DOI 10.1016/j.tcb.2018.09.004
   Parini P, 1999, ARTERIOSCL THROM VAS, V19, P832, DOI 10.1161/01.ATV.19.4.832
   Pereira TMC, 2010, LIPIDS HEALTH DIS, V9, DOI 10.1186/1476-511X-9-87
   Perino A, 2021, PHYSIOL REV, V101, P683, DOI 10.1152/physrev.00049.2019
   Puga GM, 2012, J NUTR, V142, P1806, DOI 10.3945/jn.112.162008
   Puga GM, 2011, AM J PHYSIOL-ENDOC M, V301, pE356, DOI 10.1152/ajpendo.00670.2010
   Ramírez-Vélez R, 2019, NUTRIENTS, V11, DOI 10.3390/nu11112654
   Reyes-Farias M, 2021, BIOCHEM PHARMACOL, V192, DOI 10.1016/j.bcp.2021.114723
   Sams L, 2016, FOOD FUNCT, V7, P30, DOI [10.1039/c5fo00930h, 10.1039/C5FO00930H]
   Schoeler M, 2019, REV ENDOCR METAB DIS, V20, P461, DOI 10.1007/s11154-019-09512-0
   Seo E, 2019, AGING CELL, V18, DOI 10.1111/acel.12895
   Sheedfar F, 2014, AGING-US, V6, P281, DOI 10.18632/aging.100652
   Silva KR, 2019, WORLD J STEM CELLS, V11, P147, DOI 10.4252/wjsc.v11.i3.147
   Sondergaard E, 2017, METABOLISM, V75, P25, DOI 10.1016/j.metabol.2017.07.002
   Sutton NR, 2020, ARTERIOSCL THROM VAS, V40, P61, DOI 10.1161/ATVBAHA.119.313002
   Tam BT, 2020, OBES REV, V21, DOI 10.1111/obr.12991
   Teofilovic A, 2022, FRONT NUTR, V9, DOI 10.3389/fnut.2022.899255
   Torigoe T, 2014, AM J ROENTGENOL, V202, P1022, DOI 10.2214/AJR.13.10852
   Uchida K, 1996, JPN J PHARMACOL, V71, P113, DOI 10.1254/jjp.71.113
   United Nations Department of Economic and Social Affairs Population Division, ST/ESA/SER.A/423
   Vallim TQD, 2013, CELL METAB, V17, P657, DOI 10.1016/j.cmet.2013.03.013
   van der Wulp MYM, 2013, MOL CELL ENDOCRINOL, V368, P1, DOI 10.1016/j.mce.2012.06.007
   VELLAS B, 1988, INT J PANCREATOL, V3, P497
   Vergès B, 2022, DIABETOLOGIA, V65, P1587, DOI 10.1007/s00125-022-05765-8
   Wan J, 2020, AGING CELL, V19, DOI 10.1111/acel.13238
   Wang DQH, 2007, ANNU REV PHYSIOL, V69, P221, DOI 10.1146/annurev.physiol.69.031905.160725
   Wang DQH, 2002, J LIPID RES, V43, P1950, DOI 10.1194/jlr.M200078-JLR200
   Watanabe M, 2004, J CLIN INVEST, V113, P1408, DOI 10.1172/JCI200421025
   Wei Q, 2018, CELL DEATH DIS, V9, DOI 10.1038/s41419-018-0923-0
   Woudstra TD, 2004, LIPIDS, V39, P603, DOI 10.1007/s11745-004-1272-9
   Wu Q, 2021, OBESITY, V29, P133, DOI 10.1002/oby.23036
   Xia Xian, 2017, F1000Res, V6, P860, DOI [10.12688/f1000research.10692.1, 10.12688/f1000research.10692.1]
   Xiong XL, 2014, J HEPATOL, V60, P847, DOI 10.1016/j.jhep.2013.12.003
   Xu SF, 2019, PEERJ, V7, DOI 10.7717/peerj.7429
   Yamamoto K, 2015, J CLIN BIOCHEM NUTR, V57, P204, DOI 10.3164/jcbn.15-60
   Yamamoto K, 2014, BIOGERONTOLOGY, V15, P463, DOI 10.1007/s10522-014-9512-5
   Yan YQ, 2022, BMC PUBLIC HEALTH, V22, DOI 10.1186/s12889-022-13759-9
   Zemedikun DT, 2018, MAYO CLIN PROC, V93, P857, DOI 10.1016/j.mayocp.2018.02.012
   Zhang YKJ, 2010, DRUG METAB DISPOS, V38, P1122, DOI 10.1124/dmd.110.032599
   Zhao XA, 2019, AGING CELL, V18, DOI 10.1111/acel.12947
   Zheng DQ, 2020, BMJ OPEN DIAB RES CA, V8, DOI 10.1136/bmjdrc-2019-000811
   Zhou J, 2008, GASTROENTEROLOGY, V134, P556, DOI 10.1053/j.gastro.2007.11.037
NR 119
TC 46
Z9 52
U1 4
U2 59
PU MDPI
PI BASEL
PA ST ALBAN-ANLAGE 66, CH-4052 BASEL, SWITZERLAND
EI 2072-6643
J9 NUTRIENTS
JI Nutrients
PD AUG
PY 2023
VL 15
IS 15
AR 3433
DI 10.3390/nu15153433
PG 17
WC Nutrition & Dietetics
WE Science Citation Index Expanded (SCI-EXPANDED)
SC Nutrition & Dietetics
GA O7OC5
UT WOS:001045650000001
PM 37571370
OA Green Submitted, gold
DA 2026-02-13
ER

PT J
AU Das, UN
AF Das, Undurti Narasimha
TI Lipoxins, resolvins, protectins, maresins and nitrolipids, and their
   clinical implications with specific reference to cancer: part I
SO CLINICAL LIPIDOLOGY
LA English
DT Review
DE antioxidant; cytokine; inflammation; lipoxin; nitric oxide; nitrolipid;
   polyunsaturated fatty acid; protectin; reactive oxygen species; resolvin
ID ESSENTIAL FATTY-ACIDS; TUMOR-NECROSIS-FACTOR; GAMMA-LINOLENIC ACID;
   C-REACTIVE PROTEIN; FREE-RADICAL GENERATION; INDUCED GENETIC-DAMAGE;
   METABOLIC SYNDROME-X; DOCOSAHEXAENOIC ACID; ARACHIDONIC-ACID;
   NITRIC-OXIDE
AB Obesity, insulin resistance, essential hypertension, Type 2 diabetes, nonalcoholic fatty liver disease, coronary heart disease, osteoporosis, renal failure, Alzheimer's disease, depression, schizophrenia, aging, rheumatological conditions and cancer are low-grade systemic inflammatory conditions in which there is an increase in proinflammatory cytokines and reactive oxygen species, reactive nitrogen species, and proinflammatory eicosanoids, while a decrease in the cellular antioxidants, anti-inflammatory cytokines and certain polyunsaturated fatty acids, and their anti-inflammatory products such as lipoxins (LXs), resolvins (Rvs), protectins, maresins and nitrolipids occurs. This imbalance between the pro- and anti-inflammatory molecules in these diseases suggests that therapeutic strategies directed to suppress inappropriate inflammation may aid recovery from these diseases. It is proposed that both local and systemic delivery of LXs, Rvs, protectins, maresins and nitrolipids, and/or their more stable synthetic analogs, may prove to be useful in these diseases. In this part I of the review, the discussion is centered on the role of LXs, Rvs, protectins and nitrolipids in cancer.
C1 [Das, Undurti Narasimha] Jawaharlal Nehru Technol Univ, Kakinada 533003, India.
   [Das, Undurti Narasimha] Gayatri Vidya Parishad Coll Engn, Biosci Res Ctr, Visakhapatnam 530048, Andhra Pradesh, India.
C3 Jawaharlal Nehru Technological University - Kakinada; Gayatri Vidya
   Parishad College of Engineering
EM undurti@hotmail.com
RI Das, Undurti/A-7918-2009
FU Department of Biotechnology, New Delhi, India; Department of
   Biotechnology (DBT) [BT/PR11627/MED/30/157/2010]; Department of Science
   and Technology under Intensification of Research in High Priority Areas
   [IR/SO/LU/03/2008/1]; Defence Research and Development Organisation, New
   Delhi, India under RD Project [TC/2519/INM-03/2011/CARS, INM-311]
FX UN Das is in receipt of the Ramalingaswami Fellowship of the Department
   of Biotechnology, New Delhi, India, during the tenure of this study.
   This work was supported by grants from the Department of Biotechnology
   (DBT No BT/PR11627/MED/30/157/2010), the Department of Science and
   Technology (No. IR/SO/LU/03/2008/1) under Intensification of Research in
   High Priority Areas, and the Defence Research and Development
   Organisation, New Delhi, India (TC/2519/INM-03/2011/CARS under R&D
   Project INM-311) to UN Das. The author has no other relevant
   affiliations or financial involvement with any organization or entity
   with a financial interest in or financial conflict with the subject
   matter or materials discussed in the manuscript apart from those
   disclosed.
CR ABOUELELA SH, 1987, LIPIDS, V22, P1041, DOI 10.1007/BF02536447
   Aykin-Burns N, 2009, BIOCHEM J, V418, P29, DOI 10.1042/BJ20081258
   Baker N, 2009, J IMMUNOL, V182, P3819, DOI 10.4049/jimmunol.0803175
   Baker PRS, 2005, J BIOL CHEM, V280, P42464, DOI 10.1074/jbc.M504212200
   Baker PRS, 2004, P NATL ACAD SCI USA, V101, P11577, DOI 10.1073/pnas.0402587101
   Balkwill F, 2009, NAT REV CANCER, V9, P361, DOI 10.1038/nrc2628
   BARTOLI GM, 1979, BIOCHIM BIOPHYS ACTA, V574, P537, DOI 10.1016/0005-2760(79)90249-2
   BENEDETTI A, 1984, CANCER RES, V44, P5712
   BIZE IB, 1980, CANCER RES, V40, P3686
   Borovikova LV, 2000, NATURE, V405, P458, DOI 10.1038/35013070
   BORRELLO S, 1988, SUPEROXIDE SUPEROXID, P323
   Boudreau MD, 2001, CANCER RES, V61, P1386
   BREKKE OL, 1992, LIPIDS, V27, P161, DOI 10.1007/BF02536172
   Brekke OL, 1999, J LIPID RES, V40, P2223
   BURLAKOVA E. B., 1967, BIOFIZIKA, V12, P82
   Calviello G, 1998, INT J CANCER, V75, P699, DOI 10.1002/(SICI)1097-0215(19980302)75:5<699::AID-IJC7>3.0.CO;2-U
   CAMERON E, 1989, NUTR RES, V9, P383, DOI 10.1016/S0271-5317(89)80115-0
   Cao Y, 2000, P NATL ACAD SCI USA, V97, P11280, DOI 10.1073/pnas.200367597
   CARINI C, 1981, BRIT J CANCER, V43, P257, DOI 10.1038/bjc.1981.42
   Castellone MD, 2005, SCIENCE, V310, P1504, DOI 10.1126/science.1116221
   Cezar-De-Mello PFT, 2008, BRIT J PHARMACOL, V153, P956, DOI 10.1038/sj.bjp.0707650
   Cezar-de-Mello PFT, 2006, ONCOGENE, V25, P122, DOI 10.1038/sj.onc.1209002
   Cheeseman K H, 1984, Toxicol Pathol, V12, P235
   CHEESEMAN KH, 1988, BIOCHEM J, V250, P247, DOI 10.1042/bj2500247
   Chell SD, 2006, CANCER RES, V66, P3106, DOI 10.1158/0008-5472.CAN-05-3702
   Chen Y, 2010, MOL CANCER THER, V9, P2164, DOI 10.1158/1535-7163.MCT-10-0173
   Chiang N, 1999, J CLIN INVEST, V104, P309, DOI 10.1172/JCI7016
   CLARIA J, 1995, P NATL ACAD SCI USA, V92, P9475, DOI 10.1073/pnas.92.21.9475
   Cleland SJ, 2000, CLIN SCI, V98, P531, DOI 10.1042/CS20000013
   Coles B, 2002, CIRC RES, V91, P375, DOI 10.1161/01.RES.0000032114.68919.EF
   Csiki I, 2005, CLIN CANCER RES, V11, P6634, DOI 10.1158/1078-0432.CCR-05-0436
   Dajani OF, 2008, J CELL PHYSIOL, V214, P371, DOI 10.1002/jcp.21205
   Das U N, 2006, J Assoc Physicians India, V54, P309
   Das U N, 2006, J Assoc Physicians India, V54, P133
   Das U N, 1999, J Assoc Physicians India, V47, P431
   DAS UN, 1991, PROSTAG LEUKOTR ESS, V44, P201, DOI 10.1016/0952-3278(91)90018-Z
   Das UN, 2006, PROSTAG LEUKOTR ESS, V74, P165, DOI 10.1016/j.plefa.2006.01.002
   DAS UN, 1987, BIOCHEM BIOPH RES CO, V145, P15, DOI 10.1016/0006-291X(87)91281-2
   DAS UN, 1985, PROSTAG OTH LIPID M, V29, P911, DOI 10.1016/0090-6980(85)90216-3
   Das UN, 2004, EUR J CLIN NUTR, V58, P195, DOI 10.1038/sj.ejcn.1601766
   Das UN, 2011, MOLECULAR BASIS OF HEALTH AND DISEASE, P1, DOI 10.1007/978-94-007-0495-4
   DAS UN, 1991, CANCER LETT, V56, P235, DOI 10.1016/0304-3835(91)90008-6
   Das UN, 2003, EUR J CLIN NUTR, V57, P218, DOI 10.1038/sj.ejcn.1601535
   Das UN, 2002, EXP BIOL MED, V227, P989, DOI 10.1177/153537020222701106
   DAS UN, 1992, ASIA PAC J PHARMACOL, V7, P305
   Das UN, 2001, PROSTAG LEUKOTR ESS, V65, P197, DOI 10.1054/plef.2001.0311
   Das UN, 2001, NUTRITION, V17, P953, DOI 10.1016/S0899-9007(01)00672-4
   Das UN, 1998, PROSTAG LEUKOTR ESS, V58, P39, DOI 10.1016/S0952-3278(98)90128-4
   DAS UN, 1987, FREE RADICAL BIO MED, V3, P9, DOI 10.1016/0891-5849(87)90033-5
   DAS UN, 1989, PROSTAG OTH LIPID M, V38, P689, DOI 10.1016/0090-6980(89)90050-6
   DAS UN, 1995, CANCER LETT, V94, P147, DOI 10.1016/0304-3835(95)03844-M
   Das UN, 1990, BIOL OXIDATION SYSTE, P607
   Das UN, 2007, ADV SEPSIS, V6, P10
   Das UN, 2011, WORLD J DIABETES, V2, P176, DOI 10.4239/wjd.v2.i11.176
   Das UN, 2008, PROSTAG LEUKOTR ESS, V78, P11, DOI 10.1016/j.plefa.2007.10.006
   Das UN, 2007, J NUTR BIOCHEM, V18, P701, DOI 10.1016/j.jnutbio.2007.01.002
   Das UN, 2007, MED SCI MONITOR, V13, pRA119
   Das UN, 2006, CURR PHARM BIOTECHNO, V7, P467, DOI 10.2174/138920106779116856
   Das UN, 2007, AM J CLIN NUTR, V85, P1665, DOI 10.1093/ajcn/85.6.1665
   Das UN, 2006, CURR PHARM BIOTECHNO, V7, P457, DOI 10.2174/138920106779116892
   Das UN, 2006, NUTRITION, V22, P965, DOI 10.1016/j.nut.2006.05.009
   Das Undurti N., 2006, Biotechnology Journal, V1, P420, DOI 10.1002/biot.200600012
   Das UN, 2011, LIPIDS HEALTH DIS, V10, DOI 10.1186/1476-511X-10-19
   Das UN, 2013, NUTRITION, V29, P345, DOI 10.1016/j.nut.2012.03.006
   Das UN, 2012, NUTRITION, V28, P951, DOI 10.1016/j.nut.2011.12.016
   Das UN, 2012, PROSTAG LEUKOTR ESS, V86, P3, DOI 10.1016/j.plefa.2011.09.008
   Das UN, 2011, CANCER METAST REV, V30, P311, DOI 10.1007/s10555-011-9316-x
   Das UN, 2011, LIPIDS HEALTH DIS, V10, DOI 10.1186/1476-511X-10-159
   Das UN, 2011, CLIN LIPIDOL, V6, P463, DOI 10.2217/CLP.11.34
   Das UN, 2011, WORLD J CARDIOL, V3, P105, DOI 10.4330/wjc.v3.i4.105
   Das UN, 2009, CURR NUTR FOOD SCI, V5, P75, DOI 10.2174/157340109788185599
   Das UN, 2010, J INFLAMM RES, V3, P143, DOI 10.2147/JIR.S9425
   Das UN, 2010, CURR CARDIOVASC RISK, V4, P24, DOI 10.1007/s12170-009-0068-x
   Devi G. R., 1984, Prostaglandins Leukot. Med, V15, P287
   DIANZANI MU, 1981, RECENT TRENDS CHEM C, V1, P243
   Diehn M, 2009, NATURE, V458, P780, DOI 10.1038/nature07733
   Ding WQ, 2007, MOL CANCER THER, V6, P1467, DOI 10.1158/1535-7163.MCT-06-0608
   Ding WQ, 2004, MOL CANCER THER, V3, P1109
   Dougan M, 2008, J EXP MED, V205, P267, DOI 10.1084/jem.20080136
   DUNBAR LM, 1975, J BIOL CHEM, V250, P1152
   Dunny E, 2010, J ORG CHEM, V75, P5334, DOI 10.1021/jo1007493
   El Mahdani NE, 2000, J IMMUNOL, V165, P6756, DOI 10.4049/jimmunol.165.12.6756
   El-Ela SH., 1988, Lipids, V23, P948
   Faragó N, 2011, LIPIDS HEALTH DIS, V10, DOI 10.1186/1476-511X-10-173
   Fichtlscherer S, 2000, CIRCULATION, V102, P1000, DOI 10.1161/01.CIR.102.9.1000
   Galeotti T., 1990, OXYGEN RADICALS SYST, P129, DOI [10.1159/000418006, DOI 10.1159/000418006]
   Gebhardt C, 2008, J EXP MED, V205, P275, DOI 10.1084/jem.20070679
   Gleissman H, 2010, FASEB J, V24, P906, DOI 10.1096/fj.09-137919
   GONZALEZ MJ, 1993, LIPIDS, V28, P827, DOI 10.1007/BF02536237
   Gronert K, 2005, J BIOL CHEM, V280, P15267, DOI 10.1074/jbc.M410638200
   Halliwell B, 1996, ANNU REV NUTR, V16, P33, DOI 10.1146/annurev.nu.16.070196.000341
   Han C, 2005, J BIOL CHEM, V280, P24053, DOI 10.1074/jbc.M500562200
   Han C, 2006, J CELL PHYSIOL, V207, P261, DOI 10.1002/jcp.20560
   Hao H, 2011, CANCER LETT, V309, P85, DOI 10.1016/j.canlet.2011.05.020
   HARTZ JW, 1982, LAB INVEST, V46, P73
   HAYAKAWA M, 1993, J BIOL CHEM, V268, P11290
   Heiss EH, 2009, J BIOL CHEM, V284, P31579, DOI 10.1074/jbc.M109.009175
   Hong S, 2003, J BIOL CHEM, V278, P14677, DOI 10.1074/jbc.M300218200
   HOSTETLER KY, 1979, CANCER RES, V39, P2978
   Hotamisligil GS, 1999, J INTERN MED, V245, P621, DOI 10.1046/j.1365-2796.1999.00490.x
   Iwamoto S, 1998, NUTR CANCER, V31, P143, DOI 10.1080/01635589809514694
   Jiang HL, 1999, J BIOL CHEM, V274, P16235, DOI 10.1074/jbc.274.23.16235
   Jin YP, 2009, INVEST OPHTH VIS SCI, V50, P4743, DOI 10.1167/iovs.08-2462
   Kachhap SK, 2001, CANCER BIOTHER RADIO, V16, P257, DOI 10.1089/10849780152389438
   Kachhap SK, 2000, CANCER LETT, V154, P115, DOI 10.1016/S0304-3835(00)00371-2
   Kalyanaraman B, 2004, P NATL ACAD SCI USA, V101, P11527, DOI 10.1073/pnas.0404309101
   Kato T, 2007, NUTR CANCER, V58, P178, DOI 10.1080/01635580701328362
   Kenny FS, 1998, EUR J CANCER, V34, pS20, DOI 10.1016/S0959-8049(98)80076-2
   Kenny FS, 1998, EUR J CANCER, V34, pS18, DOI 10.1016/S0959-8049(98)80070-1
   Khoo NKH, 2010, CURR OPIN PHARMACOL, V10, P179, DOI 10.1016/j.coph.2009.11.003
   KIM SJ, 1990, RES COMMUN CHEM PATH, V68, P159
   KORATKAR R, 1993, PROSTAG LEUKOTR ESS, V48, P175, DOI 10.1016/0952-3278(93)90107-8
   Krishna UM, 2001, BIOORG MED CHEM LETT, V11, P2415, DOI 10.1016/S0960-894X(01)00442-5
   KUMAR GS, 1995, CANCER LETT, V92, P27, DOI 10.1016/0304-3835(95)03753-J
   Lawrence T, 2007, SCIENCE, V317, P51, DOI 10.1126/science.1146052
   Leedom AJ, 2010, AM J PATHOL, V176, P74, DOI 10.2353/ajpath.2010.090678
   Levrat C, 1996, BIOCHEM BIOPH RES CO, V221, P531, DOI 10.1006/bbrc.1996.0631
   LIEPKALNS VA, 1982, CANCER LETT, V15, P173, DOI 10.1016/0304-3835(82)90048-9
   Lima ÉS, 2005, FREE RADICAL BIO MED, V39, P532, DOI 10.1016/j.freeradbiomed.2005.04.005
   Liu ESL, 2003, CARCINOGENESIS, V24, P1407, DOI 10.1093/carcin/bgg094
   Liu SJ, 2009, PHARMACOLOGY, V84, P17, DOI 10.1159/000221379
   Lopez AD, 2006, LANCET, V367, P1747, DOI 10.1016/S0140-6736(06)68770-9
   López-Lázaro M, 2010, MOL MED, V16, P144, DOI 10.2119/molmed.2009.00162
   Luc G, 2003, ARTERIOSCL THROM VAS, V23, P1255, DOI 10.1161/01.ATV.0000079512.66448.1D
   Macdonald LJ, 2011, REPRODUCTION, V142, P345, DOI 10.1530/REP-11-0021
   Manini P, 2008, CHEM PHYS LIPIDS, V151, P51, DOI 10.1016/j.chemphyslip.2007.09.007
   Mantovani A, 2009, NATURE, V457, P36, DOI 10.1038/457036b
   Marcheselli VL, 2003, J BIOL CHEM, V278, P43807, DOI 10.1074/jbc.M305841200
   Menendez JA, 2005, MED HYPOTHESES, V64, P337, DOI 10.1016/j.mehy.2004.06.032
   Menendez JA, 2004, INT J ONCOL, V24, P1369
   Menendez JA, 2004, INT J ONCOL, V24, P591
   Menéndez JA, 2001, EUR J CANCER, V37, P402, DOI 10.1016/S0959-8049(00)00408-1
   Miyake JA, 2009, LIPIDS HEALTH DIS, V8, DOI 10.1186/1476-511X-8-8
   Monjazeb AM, 2006, CARCINOGENESIS, V27, P1950, DOI 10.1093/carcin/bgl023
   MORISAKI N, 1982, LIPIDS, V17, P893, DOI 10.1007/BF02534584
   MORISAKI N, 1984, LIPIDS, V19, P381, DOI 10.1007/BF02537399
   MORTON RE, 1979, BIOCHIM BIOPHYS ACTA, V573, P321, DOI 10.1016/0005-2760(79)90065-1
   Mukherjee PK, 2004, P NATL ACAD SCI USA, V101, P8491, DOI 10.1073/pnas.0402531101
   NAKAMURA M, 1987, JPN J OPHTHALMOL, V31, P598
   NASSAR BA, 1992, P SOC EXP BIOL MED, V199, P365, DOI 10.3181/00379727-199-43370
   NEALE ML, 1988, IMMUNOLOGY, V64, P81
   NG CF, 1989, ADV PROSTAG THROMB L, V19, P128
   O'Donnell VB, 1999, CHEM RES TOXICOL, V12, P83, DOI 10.1021/tx980207u
   O'Donnell VB, 1999, METHOD ENZYMOL, V301, P454
   OHUCHI K, 1987, BIOCHIM BIOPHYS ACTA, V925, P156
   Orosz Z, 2007, AM J PHYSIOL-HEART C, V292, pH130, DOI 10.1152/ajpheart.00599.2006
   Pai R, 2003, FASEB J, V17, P1640, DOI 10.1096/fj.02-1011com
   Patel NS, 2005, J NEUROINFLAMM, V2, DOI 10.1186/1742-2094-2-9
   Pizer ES, 2000, CANCER RES, V60, P213
   Ponnala S, 2009, PROSTAG LEUKOTR ESS, V80, P43, DOI 10.1016/j.plefa.2008.11.008
   Popp J, 2009, J PSYCHIATR RES, V43, P749, DOI 10.1016/j.jpsychires.2008.10.006
   Pradhan AD, 2001, JAMA-J AM MED ASSOC, V286, P327, DOI 10.1001/jama.286.3.327
   Qualtrough D, 2007, INT J CANCER, V121, P734, DOI 10.1002/ijc.22755
   RAMADEVI G, 1984, PROSTA LEUKOTR MED, V15, P109, DOI 10.1016/0262-1746(84)90061-1
   RAMESH G, 1992, NUTRITION, V8, P343
   Ramesh G, 1996, CANCER LETT, V100, P199, DOI 10.1016/0304-3835(95)04095-1
   REID T, 1991, J BIOL CHEM, V266, P16580
   Ridker PM, 2003, CIRCULATION, V107, P391, DOI 10.1161/01.CIR.0000055014.62083.05
   ROSE DP, 1995, JNCI-J NATL CANCER I, V87, P587, DOI 10.1093/jnci/87.8.587
   ROSE DP, 1993, CANCER RES, V53, P4686
   ROSE DP, 1994, CANCER RES, V54, P6557
   ROSE DP, 1994, ADV EXP MED BIOL, V364, P83
   ROSSI MA, 1983, CELL BIOCHEM FUNCT, V1, P49, DOI 10.1002/cbf.290010109
   Roth MD, 1998, AM J RESP CRIT CARE, V157, P928, DOI 10.1164/ajrccm.157.3.9701026
   Roy U, 2005, BIOCHEM J, V390, P719, DOI 10.1042/BJ20050681
   Roy U, 2004, BIOORG MED CHEM LETT, V14, P1019, DOI 10.1016/j.bmcl.2003.11.054
   Russell R, 2011, FASEB J, V25, P4326, DOI 10.1096/fj.11-187658
   SAKAGUCHI M, 1990, BRIT J CANCER, V62, P742, DOI 10.1038/bjc.1990.370
   Sala A, 1998, BIOCHEMISTRY-MOSCOW+, V63, P84
   Schopfer FJ, 2005, J BIOL CHEM, V280, P19289, DOI 10.1074/jbc.M414689200
   Serhan CN, 2009, J THROMB HAEMOST, V7, P44, DOI 10.1111/j.1538-7836.2009.03396.x
   Serhan CN, 2009, J EXP MED, V206, P15, DOI 10.1084/jem.20081880
   Serhan CN, 2002, J EXP MED, V196, P1025, DOI 10.1084/jem.20020760
   Serhan CN, 2000, J EXP MED, V192, P1197, DOI 10.1084/jem.192.8.1197
   Shao JY, 2007, J IMMUNOL, V178, P4097, DOI 10.4049/jimmunol.178.7.4097
   Shao JY, 2005, J BIOL CHEM, V280, P26565, DOI 10.1074/jbc.M413056200
   Sheng HM, 1998, CANCER RES, V58, P362
   Sheng HM, 2001, J BIOL CHEM, V276, P18075, DOI 10.1074/jbc.M009689200
   SIMMONS PM, 1983, BIOCHEM PHARMACOL, V32, P1353, DOI 10.1016/0006-2952(83)90446-X
   SINGH VN, 1974, P NATL ACAD SCI USA, V71, P4129, DOI 10.1073/pnas.71.10.4129
   SPECTOR AA, 1985, J LIPID RES, V26, P1015
   STENKE L, 1991, ADV PROSTAG THROMB L, V21, P883
   Stephen FD, 1997, ADV EXP MED BIOL, V400, P775
   SUFFYS P, 1991, EUR J BIOCHEM, V195, P465, DOI 10.1111/j.1432-1033.1991.tb15727.x
   Sutton E. T., 1999, Journal of Submicroscopic Cytology and Pathology, V31, P313
   Thupari JN, 2001, BIOCHEM BIOPH RES CO, V285, P217, DOI 10.1006/bbrc.2001.5146
   TISDALE MJ, 1983, BRIT J CANCER, V47, P809, DOI 10.1038/bjc.1983.135
   TOLNAI S, 1962, CAN J BIOCHEM PHYS, V40, P869
   VADAS P, 1991, IMMUNOL LETT, V28, P187, DOI 10.1016/0165-2478(91)90002-R
   Visser M, 1999, JAMA-J AM MED ASSOC, V282, P2131, DOI 10.1001/jama.282.22.2131
   Wang H, 2003, NATURE, V421, P384, DOI 10.1038/nature01339
   Wei HG, 2011, J NEUROINFLAMM, V8, DOI 10.1186/1742-2094-8-52
   Wolf Leslie A., 1999, Cell Biochemistry and Biophysics, V30, P353, DOI 10.1007/BF02738119
   Woodcock SR, 2006, ORG LETT, V8, P3931, DOI 10.1021/ol0613463
   Wright MM, 2006, P NATL ACAD SCI USA, V103, P4299, DOI 10.1073/pnas.0506541103
   Wu YL, 1998, J IMMUNOL, V160, P5929
   WYLIE CM, 1970, PUBLIC HEALTH REP, V85, P100, DOI 10.2307/4593800
   Ye YN, 2005, CARCINOGENESIS, V26, P827, DOI 10.1093/carcin/bgi012
   Ye YN, 2004, TOXICOLOGY, V203, P179, DOI 10.1016/j.tox.2004.06.004
   Zanoni G, 2010, J ORG CHEM, V75, P8311, DOI 10.1021/jo101806m
   Zeid NA, 1995, PATHOLOGY, V27, P247, DOI 10.1080/00313029500169063
   Zghibeh CM, 2004, ANAL BIOCHEM, V332, P137, DOI 10.1016/j.ab.2004.04.030
   Zhang BA, 2010, J IMMUNOL, V185, P7199, DOI 10.4049/jimmunol.1001876
NR 203
TC 27
Z9 29
U1 0
U2 26
PU FUTURE MEDICINE LTD
PI LONDON
PA UNITEC HOUSE, 3RD FLOOR, 2 ALBERT PLACE, FINCHLEY CENTRAL, LONDON, N3
   1QB, ENGLAND
SN 1758-4299
EI 1758-4302
J9 CLIN LIPIDOL
JI Clin. Lipidol.
PD AUG
PY 2013
VL 8
IS 4
BP 437
EP 463
DI 10.2217/CLP.13.31
PG 27
WC Biochemistry & Molecular Biology
WE Science Citation Index Expanded (SCI-EXPANDED)
SC Biochemistry & Molecular Biology
GA 197ZJ
UT WOS:000322891100013
DA 2026-02-13
ER

PT J
AU Ennis, GE
   Kohli, A
   Jonaitis, EM
   Betthauser, TJ
   Oh, JM
   Taylor, CE
   Chin, N
   Koscik, RL
   Christian, BT
   Asthana, S
   Johnson, SC
   Bendlin, BB
AF Ennis, Gilda E.
   Kohli, Akshay
   Jonaitis, Erin M.
   Betthauser, Tobey J.
   Oh, Jennifer M.
   Taylor, Chase E.
   Chin, Nathaniel
   Koscik, Rebecca L.
   Christian, Bradley T.
   Asthana, Sanjay
   Johnson, Sterling C.
   Bendlin, Barbara B.
TI The relationship of glucose-stimulated insulin secretion to cerebral
   glucose metabolism and cognition in healthy middle-aged and older adults
SO NEUROBIOLOGY OF AGING
LA English
DT Article
DE Insulin secretion; Cerebral glucose metabolism; Cognition; Aging
ID HIGH-FAT DIET; BETA-CELL FUNCTION; ALZHEIMERS-DISEASE; RESISTANCE
   SYNDROME; APOLIPOPROTEIN-E; TOLERANCE TEST; BRAIN; RISK; SENSITIVITY;
   HYPERINSULINEMIA
AB Insulin resistance (IR) has been related to reduced cerebral glucose metabolism in regions identified as hypometabolic in Alzheimer's clinical syndrome. Insulin secretion (IS) has been less studied than IR despite findings that decreased IS is an early indicator of future type 2 diabetes and a potential predictor of Alzheimer's clinical syndrome. We investigated whether higher IR and lower IS would be associated with greater age-related reductions in regional cerebral glucose metabolism and worse cognitive performance. Two-hour oral glucose tolerance testing and F-18-fluorodeoxyglucose positron emission tomography were performed on 1-2 occasions on a sample of healthy middle-aged and older adults from the Wisconsin Alzheimer's Disease Research Center. Neuropsychological tests were completed during Alzheimer's Disease Research Center Clinical Core visits. Pattern of findings suggested that lower (not higher) IS was related to higher regional cerebral glucose metabolism in middle aged but not older adults, and lower (not higher) IS was also related to better immediate recall. In the context of healthy insulin sensitivity, lower IS may be beneficial to brain health. (C) 2021 Elsevier Inc. All rights reserved.
C1 [Ennis, Gilda E.; Kohli, Akshay; Betthauser, Tobey J.; Oh, Jennifer M.; Taylor, Chase E.; Chin, Nathaniel; Christian, Bradley T.; Asthana, Sanjay; Johnson, Sterling C.; Bendlin, Barbara B.] Univ Wisconsin, Sch Med & Publ Hlth, Wisconsin Alzheimers Dis Res Ctr, Madison, WI 53792 USA.
   [Jonaitis, Erin M.; Koscik, Rebecca L.; Asthana, Sanjay; Johnson, Sterling C.; Bendlin, Barbara B.] Univ Wisconsin, Sch Med & Publ Hlth, Wisconsin Alzheimers Inst, Madison, WI 53792 USA.
   [Chin, Nathaniel; Asthana, Sanjay; Johnson, Sterling C.; Bendlin, Barbara B.] Univ Wisconsin, Sch Med & Publ Hlth, Dept Med, Div Geriatr & Gerontol, Madison, WI 53792 USA.
   [Christian, Bradley T.] Univ Wisconsin, Waisman Lab Brain Imaging & Behav, Madison, WI 53792 USA.
   [Christian, Bradley T.] Univ Wisconsin, Dept Med Phys, Madison, WI 53792 USA.
   [Asthana, Sanjay; Johnson, Sterling C.; Bendlin, Barbara B.] William S Middleton Hosp, Dept Vet Affairs, Geriatr Res Educ & Clin Ctr, Madison, WI USA.
C3 University of Wisconsin System; University of Wisconsin Madison;
   University of Wisconsin System; University of Wisconsin Madison;
   University of Wisconsin System; University of Wisconsin Madison;
   University of Wisconsin System; University of Wisconsin Madison;
   University of Wisconsin System; University of Wisconsin Madison;
   Geriatric Research Education & Clinical Center
RP Ennis, GE (corresponding author), Univ Wisconsin, Sch Med & Publ Hlth, Div Geriatr & Gerontol, Clin Sci Ctr,Dept Med, 600 Highland Ave, Madison, WI 53792 USA.
EM geennis@medicine.wisc.edu
RI Chin, Nathaniel/KHE-5183-2024; Johnson, Sterling/NRB-8957-2025;
   Christian, Bradley/AAH-1677-2020
OI Chin, Nathaniel/0000-0001-8008-9356; Ennis, Gilda/0000-0003-4329-0215;
   Jonaitis, Erin M/0009-0004-5091-8255; KOHLI, AKSHAY/0000-0002-1463-6013;
   Asthana, Sanjay/0000-0002-3298-6324; Bendlin,
   Barbara/0000-0002-0580-9875; 
FU National Institute on Aging, National Institutes of Health
   [P50AG033514]; National Institute on Aging [P30AG062715] Funding Source:
   NIH RePORTER
FX The authors would like to thank Allison M. Randall for her as-sistance
   in formatting this manuscript. This work was supported by the National
   Institute on Aging, one of the National Institutes of Health
   (P50AG033514, Project 2) . The provision of the radiopharmaceutical
   compound [18F] florbetapir (AMYViD) was provided through a donation by
   Avid Radiopharmaceuticals, Inc., a wholly owned subsidiary of Eli Lilly
   and Company. Funding sources did not contribute to study design,
   collection and analysis of data, or preparation of the manuscript. The
   content is solely the responsibility of the authors and does not
   necessarily represent the official views of the Na-tional Institutes of
   Health or Eli Lilly and Company.
CR Abdul-Ghani MA, 2007, DIABETES CARE, V30, P89, DOI 10.2337/dc06-1519
   Amer Diabet Assoc, 2010, DIABETES CARE, V33, pS11, DOI [10.2337/dc10-S011, 10.2337/dc13-S011, 10.2337/dc11-S011]
   Arnold SE, 2014, NEUROBIOL DIS, V67, P79, DOI 10.1016/j.nbd.2014.03.011
   Baker LD, 2011, ARCH NEUROL-CHICAGO, V68, P51, DOI 10.1001/archneurol.2010.225
   Begg DP, 2013, ENDOCRINOLOGY, V154, P1047, DOI 10.1210/en.2012-1929
   Benedict C, 2012, DIABETES CARE, V35, P488, DOI 10.2337/dc11-2075
   Benton AL., 1978, MULTILINGUAL APHASIA
   Bentourkia M, 2000, J NEUROL SCI, V181, P19, DOI 10.1016/S0022-510X(00)00396-8
   Betthauser TJ, 2020, BRAIN, V143, P320, DOI 10.1093/brain/awz378
   Betthauser TJ, 2019, J NUCL MED, V60, P93, DOI 10.2967/jnumed.118.209650
   Bingham EM, 2002, DIABETES, V51, P3384, DOI 10.2337/diabetes.51.12.3384
   Burns JM, 2012, BBA-MOL BASIS DIS, V1822, P333, DOI 10.1016/j.bbadis.2011.06.011
   Byun MS, 2019, NEUROIMAGE-CLIN, V22, DOI 10.1016/j.nicl.2019.101765
   Charbonnel B, 2006, DIABETES CARE, V29, P2638, DOI 10.2337/dc06-0706
   Chiu SL, 2008, NEURON, V58, P708, DOI 10.1016/j.neuron.2008.04.014
   Courchesne-Loyer A, 2017, J CEREBR BLOOD F MET, V37, P2485, DOI 10.1177/0271678X16669366
   Craft S, 2005, NEUROBIOL AGING, V26, pS65, DOI 10.1016/j.neurobiolaging.2005.08.021
   Craft S, 2009, ARCH NEUROL-CHICAGO, V66, P300, DOI 10.1001/archneurol.2009.27
   Ekblad LL, 2018, NEUROLOGY, V90, pE1150, DOI 10.1212/WNL.0000000000005214
   Fox John., 1997, APPL REGRESSION ANAL
   Gerich JE, 2002, DIABETES, V51, pS117, DOI 10.2337/diabetes.51.2007.S117
   Haier RJ, 2003, NEUROLOGY, V61, P1673, DOI 10.1212/01.WNL.0000098935.36984.25
   Heni M, 2014, ACTA DIABETOL, V51, P679, DOI 10.1007/s00592-013-0546-y
   Hirvonen J, 2011, DIABETES, V60, P443, DOI 10.2337/db10-0940
   Jack CR Jr, 2018, ALZHEIMERS DEMENT, V14, P535, DOI 10.1016/j.jalz.2018.02.018
   Jagust WJ, 2012, J NEUROSCI, V32, P18227, DOI 10.1523/JNEUROSCI.3266-12.2012
   Johnson SC, 2014, NEUROBIOL AGING, V35, P576, DOI 10.1016/j.neurobiolaging.2013.09.028
   Kahn SE, 2003, DIABETOLOGIA, V46, P3, DOI 10.1007/s00125-002-1009-0
   KAHN SE, 1993, DIABETES, V42, P1663, DOI 10.2337/diabetes.42.11.1663
   Kaiyala KJ, 2000, DIABETES, V49, P1525, DOI 10.2337/diabetes.49.9.1525
   Kenna H, 2013, NEUROBIOL AGING, V34, P641, DOI 10.1016/j.neurobiolaging.2012.06.006
   Kim SJ, 2005, J NEURAL TRANSM, V112, P179, DOI 10.1007/s00702-004-0163-6
   Kothari V, 2017, BBA-MOL BASIS DIS, V1863, P499, DOI 10.1016/j.bbadis.2016.10.006
   KUHL DE, 1984, ANN NEUROL, V15, pS133
   Kullmann S, 2020, LANCET DIABETES ENDO, V8, P524, DOI 10.1016/S2213-8587(20)30113-3
   Kuusisto J, 1997, BRIT MED J, V315, P1045, DOI 10.1136/bmj.315.7115.1045
   Langbaum JBS, 2009, NEUROIMAGE, V45, P1107, DOI 10.1016/j.neuroimage.2008.12.072
   Laws SM, 2017, SCI REP-UK, V7, DOI 10.1038/s41598-017-09577-4
   Lee CC, 2011, NEUROPHARMACOLOGY, V61, P867, DOI 10.1016/j.neuropharm.2011.06.003
   Lezak M D., 1995, Neuropsychological assessment, V3rd
   Liu ZG, 2015, PLOS ONE, V10, DOI [10.1371/journal.pone.0128274, 10.1371/journal.pone.0140839]
   Luchsinger JA, 2004, NEUROLOGY, V63, P1187, DOI 10.1212/01.WNL.0000140292.04932.87
   Mangialasche F, 2012, ALZHEIMERS RES THER, V4, DOI 10.1186/alzrt104
   MARTIN BC, 1992, LANCET, V340, P925, DOI 10.1016/0140-6736(92)92814-V
   Matsuda M, 1999, DIABETES CARE, V22, P1462, DOI 10.2337/diacare.22.9.1462
   Matsuzaki T, 2010, NEUROLOGY, V75, P764, DOI 10.1212/WNL.0b013e3181eee25f
   Mosconi L, 2005, EUR J NUCL MED MOL I, V32, P486, DOI [10.1007/s00259-005-1762-7, 10.1007/s00259-008-1039-z]
   Mosconi L, 2013, CLIN TRANSL IMAGING, V1, P217, DOI 10.1007/s40336-013-0026-y
   Oh H, 2016, BRAIN, V139, P2275, DOI 10.1093/brain/aww108
   POLONSKY KS, 1988, J CLIN INVEST, V81, P442, DOI 10.1172/JCI113339
   Pratley RE, 2001, DIABETOLOGIA, V44, P929, DOI 10.1007/s001250100580
   Pruessner JC, 2003, PSYCHONEUROENDOCRINO, V28, P916, DOI 10.1016/S0306-4530(02)00108-7
   Pruzin JJ, 2018, NEUROPATH APPL NEURO, V44, P347, DOI 10.1111/nan.12476
   Reaven GM, 2005, ENDOCRIN METAB CLIN, V34, P49, DOI 10.1016/j.ecl.2004.12.001
   Reitan RM, 1955, J CONSULT PSYCHOL, V19, P393, DOI 10.1037/h0044509
   Retnakaran R, 2008, OBESITY, V16, P1901, DOI 10.1038/oby.2008.307
   Rönnemaa E, 2008, NEUROLOGY, V71, P1065, DOI 10.1212/01.wnl.0000310646.32212.3a
   Rönnemaa E, 2009, DIABETOLOGIA, V52, P1504, DOI 10.1007/s00125-009-1393-9
   Santos JL, 2016, J PHYSIOL BIOCHEM, V72, P121, DOI 10.1007/s13105-015-0458-0
   Schrijvers EMC, 2010, NEUROLOGY, V75, P1982, DOI 10.1212/WNL.0b013e3181ffe4f6
   SCHWARTZ MW, 1990, PEPTIDES, V11, P467, DOI 10.1016/0196-9781(90)90044-6
   SMALL GW, 1995, JAMA-J AM MED ASSOC, V273, P942, DOI 10.1001/jama.273.12.942
   Soto M, 2019, P NATL ACAD SCI USA, V116, P6379, DOI 10.1073/pnas.1817391116
   Stumvoll M, 2000, DIABETES CARE, V23, P295, DOI 10.2337/diacare.23.3.295
   Talbot K, 2012, J CLIN INVEST, V122, P1316, DOI 10.1172/JCI59903
   Tan ZS, 2011, DIABETES CARE, V34, P1766, DOI 10.2337/dc11-0308
   Thambisetty M, 2013, JAMA NEUROL, V70, P1167, DOI 10.1001/jamaneurol.2013.284
   Tschritter O, 2006, P NATL ACAD SCI USA, V103, P12103, DOI 10.1073/pnas.0604404103
   Tura A, 2006, DIABETES RES CLIN PR, V72, P298, DOI 10.1016/j.diabres.2005.10.005
   Tzourio-Mazoyer N, 2002, NEUROIMAGE, V15, P273, DOI 10.1006/nimg.2001.0978
   Wallace TM, 2004, DIABETES CARE, V27, P1487, DOI 10.2337/diacare.27.6.1487
   Westwood S, 2017, ALZHEIMERS RES THER, V9, DOI 10.1186/s13195-017-0258-6
   Willette AA, 2015, JAMA NEUROL, V72, P1013, DOI 10.1001/jamaneurol.2015.0613
   Willette AA, 2015, DIABETES, V64, P1933, DOI 10.2337/db14-1507
NR 74
TC 5
Z9 5
U1 0
U2 11
PU ELSEVIER SCIENCE INC
PI NEW YORK
PA STE 800, 230 PARK AVE, NEW YORK, NY 10169 USA
SN 0197-4580
EI 1558-1497
J9 NEUROBIOL AGING
JI Neurobiol. Aging
PD SEP
PY 2021
VL 105
BP 174
EP 185
DI 10.1016/j.neurobiolaging.2021.04.028
EA JUN 2021
PG 12
WC Geriatrics & Gerontology; Neurosciences
WE Science Citation Index Expanded (SCI-EXPANDED)
SC Geriatrics & Gerontology; Neurosciences & Neurology
GA TT0TQ
UT WOS:000680064700016
PM 34091125
OA Green Submitted
DA 2026-02-13
ER

PT J
AU McIntyre, CC
   Lyday, RG
   Su, YX
   Nicklas, B
   Simpson, SL
   Deep, G
   Macauley, SL
   Hugenschmidt, CE
AF McIntyre, Clayton C.
   Lyday, Robert G.
   Su, Yixin
   Nicklas, Barbara
   Simpson, Sean L.
   Deep, Gagan
   Macauley, Shannon L.
   Hugenschmidt, Christina E.
TI Insulin resistance, cognition, and functional brain network topology in
   older adults with obesity
SO SCIENTIFIC REPORTS
LA English
DT Article
ID ALZHEIMERS-DISEASE; BLOOD EXOSOMES; CONNECTIVITY; SIMILARITY
AB Cross-sectional data from a sample of older adults with obesity was used to determine how peripheral insulin resistance (PIR) and neuronal insulin signaling abnormalities (NISAs) relate to executive function and functional brain network topology. Older adults (n = 71) with obesity but without type 2 diabetes were included. PIR was quantified by HOMA2-IR. NISAs were quantified according to an established neuron-derived small-extracellular-vesicle-based metric, R. An executive function composite score, summed scores to the Auditory Verbal Learning Test (AVLT) trials 1-5, and functional brain networks generated from resting-state functional magnetic resonance imaging data were outcomes in analyses. We used general linear models and a novel regression framework for brain network analysis to identify relationships between insulin-related biomarkers and brain-related outcomes. HOMA2-IR, but not R, was negatively associated with executive function. Neither measure was associated with AVLT score. HOMA2-IR was also related to hippocampal network topology in participants who had undergone functional neuroimaging. Neither HOMA2-IR nor R were significantly related to network topology of the central executive network. This study provides further evidence that PIR is associated with aging brain function. NISAs were not found to be related to PIR, cognition, or functional brain network topology.
C1 [McIntyre, Clayton C.] Wake Forest Grad Sch Arts & Sci, Neurosci Grad Program, Winston Salem, NC USA.
   [Lyday, Robert G.] Wake Forest Univ, Sch Med, Dept Radiol, Winston Salem, NC USA.
   [Su, Yixin; Nicklas, Barbara; Deep, Gagan; Macauley, Shannon L.; Hugenschmidt, Christina E.] Wake Forest Univ, Sch Med, Dept Gerontol & Geriatr Med, Winston Salem, NC 27101 USA.
   [Simpson, Sean L.] Wake Forest Univ, Sch Med, Dept Biostat & Data Sci, Winston Salem, NC USA.
   [Deep, Gagan] Wake Forest Univ, Sch Med, Dept Canc Biol, Winston Salem, NC USA.
   [Macauley, Shannon L.] Univ Kentucky, Dept Physiol, Lexington, KY USA.
C3 Wake Forest University; Wake Forest University; Wake Forest University;
   Wake Forest University; University of Kentucky
RP Hugenschmidt, CE (corresponding author), Wake Forest Univ, Sch Med, Dept Gerontol & Geriatr Med, Winston Salem, NC 27101 USA.
EM chugensc@wakehealth.edu
RI Deep, Gagan/H-1853-2012; Nicklas, Barbara/AAA-2781-2020
OI Hugenschmidt, Christina/0000-0002-9126-7565; Deep,
   Gagan/0000-0003-4445-8796
FU NIH [R01HL093713, K01AG030506, UL1TR001420, P30AG21332]; American
   Federation for Aging Research (AFAR) [RAG12516]; National Center for
   Advancing Translational Sciences (NCATS)
FX The authors would like to thank all study participants and their
   families, as well as study staff, for their essential contributions to
   this work. This work was funded by NIH grants R01HL093713 (BJN),
   K01AG030506 (CEH), UL1TR001420 (Wake Forest Clinical and Translational
   Science Award), and P30AG21332 (Wake Forest Claude D. Pepper Older
   Americans Independence Center), American Federation for Aging Research
   (AFAR) grant RAG12516 (CEH), the Translational Science Center at Wake
   Forest University, and National Center for Advancing Translational
   Sciences (NCATS).
CR Arnold SE, 2018, NAT REV NEUROL, V14, P168, DOI 10.1038/nrneurol.2017.185
   Baker LD, 2011, ARCH NEUROL-CHICAGO, V68, P51, DOI 10.1001/archneurol.2010.225
   Behzadi Y, 2007, NEUROIMAGE, V37, P90, DOI 10.1016/j.neuroimage.2007.04.042
   Bird CM, 2008, NAT REV NEUROSCI, V9, P182, DOI 10.1038/nrn2335
   Bullmore ET, 2009, NAT REV NEUROSCI, V10, P186, DOI 10.1038/nrn2575
   Chen YC, 2014, DIABETES CARE, V37, P1689, DOI 10.2337/dc13-2127
   Fiandaca MS, 2015, ALZHEIMERS DEMENT, V11, P600, DOI 10.1016/j.jalz.2014.06.008
   Friston KJ, 2011, BRAIN CONNECT, V1, P13, DOI 10.1089/brain.2011.0008
   Hayasaka S, 2010, NEUROIMAGE, V50, P499, DOI 10.1016/j.neuroimage.2009.12.051
   Hugenschmidt CE, 2019, OBESITY, V27, P1266, DOI 10.1002/oby.22525
   Kapogiannis D, 2015, FASEB J, V29, P589, DOI 10.1096/fj.14-262048
   Kim AB, 2023, OBESITY, V31, P1486, DOI 10.1002/oby.23761
   Kim TE, 2015, INT J GERIATR PSYCH, V30, P551, DOI 10.1002/gps.4181
   Kodl CT, 2008, ENDOCR REV, V29, P494, DOI 10.1210/er.2007-0034
   Kumar A, 2023, ALZHEIMERS DEMENT, V19, P4952, DOI 10.1002/alz.13055
   Kumar A, 2022, BRAIN COMMUN, V4, DOI 10.1093/braincomms/fcac262
   Kumar A, 2021, EBIOMEDICINE, V63, DOI 10.1016/j.ebiom.2020.103192
   Latora V, 2001, PHYS REV LETT, V87, DOI 10.1103/PhysRevLett.87.198701
   Levy JC, 1998, DIABETES CARE, V21, P2191, DOI 10.2337/diacare.21.12.2191
   Liu TY, 2020, FRONT NEUROSCI-SWITZ, V14, DOI 10.3389/fnins.2020.00657
   Marek S, 2018, DIALOGUES CLIN NEURO, V20, P133
   McIntyre CC, 2023, J ALZHEIMERS DIS, V93, P577, DOI 10.3233/JAD-221249
   Mcnay EC, 2020, EXP NEUROL, V323, DOI 10.1016/j.expneurol.2019.113076
   McNay EC, 2010, NEUROBIOL LEARN MEM, V93, P546, DOI 10.1016/j.nlm.2010.02.002
   Mullins RJ, 2017, HUM BRAIN MAPP, V38, P1933, DOI 10.1002/hbm.23494
   Mustapic M, 2019, J ALZHEIMERS DIS, V69, P489, DOI 10.3233/JAD-180578
   Nicklas BJ, 2019, J GERONTOL A-BIOL, V74, P1084, DOI 10.1093/gerona/gly159
   Nogueras-Ortiz CJ, 2024, J EXTRACELL VESICLES, V13, DOI 10.1002/jev2.12459
   Norman M, 2021, NAT METHODS, V18, P631, DOI 10.1038/s41592-021-01174-8
   Patterson SA, 2018, BIOCHEM BIOPH RES CO, V500, P892, DOI [10.1016/j.bbrc.2018.04.18l, 10.1016/j.bbrc.2018.04.181]
   PERLMUTER LC, 1984, AM J MED, V77, P1043, DOI 10.1016/0002-9343(84)90186-4
   Pessoa L, 2014, PHYS LIFE REV, V11, P400, DOI 10.1016/j.plrev.2014.03.005
   Planche V, 2022, BRAIN COMMUN, V4, DOI 10.1093/braincomms/fcac109
   Rhea EM, 2024, AGING DIS, V15, P1688, DOI 10.14336/AD.2023.0814
   Rothman K J, 1990, Epidemiology, V1, P43, DOI 10.1097/00001648-199001000-00010
   Salameh TS, 2016, EXP BIOL MED, V241, P1676, DOI 10.1177/1535370216660770
   Schubert A, 2014, SCIENTOMETRICS, V98, P1397, DOI 10.1007/s11192-013-1044-2
   Schubert A, 2013, SCIENTOMETRICS, V96, P305, DOI 10.1007/s11192-012-0889-0
   Schwarz AJ, 2011, NEUROIMAGE, V55, P1132, DOI 10.1016/j.neuroimage.2010.12.047
   Smith SM, 2011, NEUROIMAGE, V54, P875, DOI 10.1016/j.neuroimage.2010.08.063
   Stanley ML, 2013, FRONT COMPUT NEUROSC, V7, DOI 10.3389/fncom.2013.00169
   Talbot K, 2012, J CLIN INVEST, V122, P1316, DOI 10.1172/JCI59903
   Telesford QK, 2011, BRAIN CONNECT, V1, P295, DOI 10.1089/brain.2011.0055
   Tomlinson Chal E, 2022, Netw Neurosci, V6, P49, DOI [10.1162/netn_a_00214, 10.1162/netn_a_00214]
   van Wijk BCM, 2010, PLOS ONE, V5, DOI 10.1371/journal.pone.0013701
   Watts DJ, 1998, NATURE, V393, P440, DOI 10.1038/30918
   Whitfield-Gabrieli S, 2012, BRAIN CONNECT, V2, P125, DOI 10.1089/brain.2012.0073
   Willette AA, 2015, JAMA NEUROL, V72, P1013, DOI 10.1001/jamaneurol.2015.0613
   Williamson JD, 2014, JAMA INTERN MED, V174, P324, DOI 10.1001/jamainternmed.2013.13656
   Willmann C, 2020, BMJ OPEN DIAB RES CA, V8, DOI 10.1136/bmjdrc-2020-001741
NR 50
TC 2
Z9 2
U1 0
U2 1
PU NATURE PORTFOLIO
PI BERLIN
PA HEIDELBERGER PLATZ 3, BERLIN, 14197, GERMANY
SN 2045-2322
J9 SCI REP-UK
JI Sci Rep
PD JUL 2
PY 2025
VL 15
IS 1
AR 22612
DI 10.1038/s41598-025-06038-1
PG 11
WC Multidisciplinary Sciences
WE Science Citation Index Expanded (SCI-EXPANDED)
SC Science & Technology - Other Topics
GA 4OR4Y
UT WOS:001523021700007
PM 40596051
OA Green Submitted, gold
DA 2026-02-13
ER

PT J
AU Kalt, W
   Cassidy, A
   Howard, LR
   Krikorian, R
   Stull, AJ
   Tremblay, F
   Zamora-Ros, R
AF Kalt, Wilhelmina
   Cassidy, Aedin
   Howard, Luke R.
   Krikorian, Robert
   Stull, April J.
   Tremblay, Francois
   Zamora-Ros, Raul
TI Recent Research on the Health Benefits of Blueberries and Their
   Anthocyanins
SO ADVANCES IN NUTRITION
LA English
DT Review
DE anthocyanin; berries; cardiovascular; cognition; diabetes; obesity;
   processing; vision
ID SUPPLEMENTATION IMPROVES MEMORY; CARDIOVASCULAR RISK-FACTORS;
   BLACK-CURRANT ANTHOCYANINS; INDUCED RETINAL DAMAGE; LIGHT-INDUCED
   DAMAGE; INSULIN-RESISTANCE; FLAVONOID INTAKE; ANTIOXIDANT CAPACITY;
   METABOLIC SYNDROME; BLOOD-PRESSURE
AB Awareness of the human health benefits of blueberries is underpinned by a growing body of positive scientific evidence fromhuman observational and clinical research, plus mechanistic research using animal and in vitro models. Blueberries contain a large number of phytochemicals, including abundant anthocyanin pigments. Of their various phytochemicals, anthocyanins probably make the greatest impact on blueberry health functionality. Epidemiological studies associate regular, moderate intake of blueberries and/or anthocyanins with reduced risk of cardiovascular disease, death, and type 2 diabetes, and with improved weight maintenance and neuroprotection. These findings are supported by biomarker based evidence fromhuman clinical studies. Among the more important healthful aspects of blueberries are their anti-inflammatory and antioxidant actions and their beneficial effects on vascular and glucoregulatory function. Blueberry phytochemicals may affect gastrointestinal microflora and contribute to host health. These aspects have implications in degenerative diseases and conditions as well as the aging process. More evidence, and particularly human clinical evidence, is needed to better understand the potential for anthocyanin-rich blueberries to benefit public health. However, it is widely agreed that the regular consumption of tasty, ripe blueberries can be unconditionally recommended.
C1 [Kalt, Wilhelmina] Agr & Agri Food Canada, Kentville Res andDevelopment Ctr, Kentville, NS, Canada.
   [Cassidy, Aedin] Univ East Anglia, Norwich Med Sch, Dept Nutr, Norwich, Norfolk, England.
   [Howard, Luke R.] Univ Arkansas, Dept Food Sci, Fayetteville, AR 72703 USA.
   [Krikorian, Robert] Univ Cincinnati, Acad Hlth Ctr, Dept Psychiat & Behav Neurosci, Cincinnati, OH USA.
   [Stull, April J.] Univ Maryland Eastern Shore, Dept Human Ecol, Princess Anne, MD USA.
   [Tremblay, Francois] Dalhousie Univ, Dept Ophthalmol & Visual Sci, Halifax, NS, Canada.
   [Tremblay, Francois] Dalhousie Univ, Dept Physiol & Biophys, Halifax, NS, Canada.
   [Zamora-Ros, Raul] Catalan Inst Oncol, Bellvitge Biomed Res Inst IDIBELL, Canc Epidemiol Res Programme, Unit Nutr & Canc, Barcelona, Spain.
C3 Agriculture & Agri Food Canada; University of East Anglia; University of
   Arkansas System; University of Arkansas Fayetteville; University System
   of Ohio; University of Cincinnati; University System of Maryland;
   University of Maryland Eastern Shore; Dalhousie University; Dalhousie
   University; Institut d'Investigacio Biomedica de Bellvitge (IDIBELL);
   Institut Catala d'Oncologia
RP Kalt, W (corresponding author), Agr & Agri Food Canada, Kentville Res andDevelopment Ctr, Kentville, NS, Canada.
EM Wilhelmina.kalt@icloud.com
RI Howard, Luke/HJP-3415-2023; Zamora-Ros, Raul/HNC-1515-2023
OI Cassidy, Aedin/0000-0003-0048-5602; Zamora-Ros, Raul/0000-0002-6236-6804
FU United States Highbush Blueberry Council (USHBC)
FX The United States Highbush Blueberry Council (USHBC) offered support for
   this article by providing an honorarium to each author but had no role
   in the design and conduct of the review.
CR Adams KF, 2006, NEW ENGL J MED, V355, P763, DOI 10.1056/NEJMoa055643
   Andres-Lacueva C, 2005, NUTR NEUROSCI, V8, P111, DOI 10.1080/10284150500078117
   Anhê FF, 2015, GUT, V64, P872, DOI 10.1136/gutjnl-2014-307142
   [Anonymous], 2017, National Diabetes Statistics Report
   [Anonymous], 2004, J SCI FOOD AGR, DOI DOI 10.1002/jsfa.1885
   Arden GB, 2005, BRIT J OPHTHALMOL, V89, P764, DOI 10.1136/bjo.2004.062547
   Barba FJ, 2012, INNOV FOOD SCI EMERG, V14, P18, DOI 10.1016/j.ifset.2011.12.004
   Basu A, 2010, J NUTR, V140, P1582, DOI 10.3945/jn.110.124701
   Beatty S, 2000, SURV OPHTHALMOL, V45, P115, DOI 10.1016/S0039-6257(00)00140-5
   Beracochea D, 2016, PLANTA MED, V82, P1163, DOI 10.1055/s-0042-104419
   Bertoia ML, 2016, BMJ-BRIT MED J, V352, DOI 10.1136/bmj.i17
   Bertoia ML, 2015, PLOS MED, V12, DOI 10.1371/journal.pmed.1001878
   Bhagwat S, 2018, USDA DATABASE FLAVON
   Bharat D, 2018, MOL NUTR FOOD RES, V62, DOI 10.1002/mnfr.201700601
   Boespflug EL, 2018, NUTR NEUROSCI, V21, P297, DOI 10.1080/1028415X.2017.1287833
   Bowtell JL, 2017, APPL PHYSIOL NUTR ME, V42, P773, DOI 10.1139/apnm-2016-0550
   Brewer GJ, 2010, J NUTR BIOCHEM, V21, P991, DOI 10.1016/j.jnutbio.2009.08.005
   Brownmiller C, 2008, J FOOD SCI, V73, pH72, DOI 10.1111/j.1750-3841.2008.00761.x
   Brownmiller C, 2009, J AGR FOOD CHEM, V57, P1896, DOI 10.1021/jf803015s
   Canter PH, 2004, SURV OPHTHALMOL, V49, P38, DOI 10.1016/j.survophthal.2003.10.006
   Carey AN, 2014, J AGR FOOD CHEM, V62, P3972, DOI 10.1021/jf404565s
   Casadesus G, 2004, NUTR NEUROSCI, V7, P309, DOI 10.1080/10284150400020482
   Cassidy A, 2017, AM J CLIN NUTR, V105, P10, DOI 10.3945/ajcn.116.136051
   Cassidy A, 2016, AM J CLIN NUTR, V104, P587, DOI 10.3945/ajcn.116.133132
   Cassidy A, 2015, AM J CLIN NUTR, V102, P172, DOI 10.3945/ajcn.115.108555
   Cassidy A, 2013, CIRCULATION, V127, P188, DOI 10.1161/CIRCULATIONAHA.112.122408
   Cassidy A, 2012, STROKE, V43, P946, DOI 10.1161/STROKEAHA.111.637835
   Cassidy A, 2011, AM J CLIN NUTR, V93, P338, DOI 10.3945/ajcn.110.006783
   Chakraborty M, 2010, J AGR FOOD CHEM, V58, P324, DOI 10.1021/jf902195u
   Choi JI, 2019, MOL VIS, V25, P118
   Craft S, 2009, ARCH NEUROL-CHICAGO, V66, P300, DOI 10.1001/archneurol.2009.27
   Curtis PJ, 2019, AM J CLIN NUTR, V109, P1535, DOI 10.1093/ajcn/nqy380
   Czank C, 2013, AM J CLIN NUTR, V97, P995, DOI 10.3945/ajcn.112.049247
   Czernichow S, 2002, INT J OBESITY, V26, P1138, DOI 10.1038/sj.ijo.0802059
   de Gooyer TE, 2006, INVEST OPHTH VIS SCI, V47, P5553, DOI 10.1167/iovs.06-0646
   DeFuria J, 2009, J NUTR, V139, P1510, DOI 10.3945/jn.109.105155
   Devore EE, 2012, ANN NEUROL, V72, P135, DOI 10.1002/ana.23594
   El Mohsen MA, 2006, BRIT J NUTR, V95, P51, DOI 10.1079/BJN20051596
   Elks CM, 2015, OBESITY, V23, P573, DOI 10.1002/oby.20926
   Ellis KJ, 2000, PHYSIOL REV, V80, P649, DOI 10.1152/physrev.2000.80.2.649
   Erlund I, 2008, AM J CLIN NUTR, V87, P323, DOI 10.1093/ajcn/87.2.323
   Fracassetti D, 2013, J AGR FOOD CHEM, V61, P2999, DOI 10.1021/jf3048884
   Fursova A Zh, 2005, Adv Gerontol, V16, P76
   Gao X, 2012, NEUROLOGY, V78, P1138, DOI 10.1212/WNL.0b013e31824f7fc4
   Goetz ME, 2016, AM J CLIN NUTR, V104, P1236, DOI 10.3945/ajcn.115.129452
   Gregg EW, 2005, JAMA-J AM MED ASSOC, V293, P1868, DOI 10.1001/jama.293.15.1868
   Grosso G, 2018, EUR J NUTR, V57, P1535, DOI 10.1007/s00394-017-1438-7
   Grosso G, 2017, BRIT J NUTR, V118, P60, DOI [10.1017/S0007114517001805, 10.1017/s0007114517001805]
   Grosso G, 2017, AM J EPIDEMIOL, V185, P1304, DOI 10.1093/aje/kww207
   Gu LW, 2004, J NUTR, V134, P613, DOI 10.1093/jn/134.3.613
   Guo X, 2016, EUR J CLIN NUTR, V70, P1360, DOI 10.1038/ejcn.2016.142
   Haffner SM, 1996, DIABETES CARE, V19, P275, DOI 10.2337/diacare.19.3.275
   Hanneken A, 2006, INVEST OPHTH VIS SCI, V47, P3164, DOI 10.1167/iovs.04-1369
   Hoggard N, 2013, J NUTR SCI, V2, DOI 10.1017/jns.2013.16
   Howard LR, 2012, J AGR FOOD CHEM, V60, P6678, DOI 10.1021/jf2046575
   Howard LR, 2010, J AGR FOOD CHEM, V58, P4022, DOI 10.1021/jf902850h
   Huang ZP, 1998, ANN INTERN MED, V128, P81, DOI 10.7326/0003-4819-128-2-199801150-00001
   Iida H, 2010, OPHTHALMIC RES, V44, P242, DOI 10.1159/000313559
   Ishige K, 2001, FREE RADICAL BIO MED, V30, P433, DOI 10.1016/S0891-5849(00)00498-6
   Istek N, 2017, J FUNCT FOODS, V38, P298, DOI 10.1016/j.jff.2017.09.039
   Jacques PF, 2013, J NUTR, V143, P1474, DOI 10.3945/jn.113.177212
   Jang YP, 2005, PHOTOCHEM PHOTOBIOL, V81, P529, DOI 10.1562/2004-12-14-RA-402.1
   Jennings A, 2017, AM J CLIN NUTR, V105, P626, DOI 10.3945/ajcn.116.144394
   Jennings A, 2014, J NUTR, V144, P202, DOI 10.3945/jn.113.184358
   Jennings A, 2012, AM J CLIN NUTR, V96, P781, DOI 10.3945/ajcn.112.042036
   Johnson SA, 2015, J ACAD NUTR DIET, V115, P369, DOI 10.1016/j.jand.2014.11.001
   Joseph JA, 1999, J NEUROSCI, V19, P8114
   Kader F, 1997, J SCI FOOD AGR, V74, P31, DOI 10.1002/(SICI)1097-0010(199705)74:1<31::AID-JSFA764>3.3.CO;2-0
   Kahn BB, 2000, J CLIN INVEST, V106, P473, DOI 10.1172/JCI10842
   Kalea AZ, 2009, J MED FOOD, V12, P21, DOI 10.1089/jmf.2008.0078
   Kalea AZ, 2006, J NUTR BIOCHEM, V17, P109, DOI 10.1016/j.jnutbio.2005.05.015
   Kalt W, 2003, J AM SOC HORTIC SCI, V128, P917, DOI 10.21273/JASHS.128.6.0917
   Kalt W, 1996, J AM SOC HORTIC SCI, V121, P142, DOI 10.21273/JASHS.121.1.142
   Kalt W, 2001, J AGR FOOD CHEM, V49, P4761, DOI 10.1021/jf010653e
   Kalt W, 2008, J AGR FOOD CHEM, V56, P705, DOI 10.1021/jf071998l
   Kalt W, 2017, FOOD FUNCT, V8, P4563, DOI [10.1039/c7fo01074e, 10.1039/C7FO01074E]
   Kalt W, 2014, J AGR FOOD CHEM, V62, P11180, DOI 10.1021/jf503689c
   Kalt W, 2014, J AGR FOOD CHEM, V62, P3926, DOI 10.1021/jf500107j
   Kalt W, 2010, J AGR FOOD CHEM, V58, P4001, DOI 10.1021/jf903038r
   Kamiya K, 2013, J OCUL PHARMACOL TH, V29, P356, DOI 10.1089/jop.2012.0098
   Kay CD, 2009, MOL NUTR FOOD RES, V53, pS92, DOI 10.1002/mnfr.200800461
   Klimis-Zacas D, 2016, J BERRY RES, V6, P225, DOI 10.3233/JBR-160136
   Knekt P, 2002, AM J CLIN NUTR, V76, P560, DOI 10.1093/ajcn/76.3.560
   Krikorian R, 2010, J AGR FOOD CHEM, V58, P3996, DOI 10.1021/jf9029332
   Krikorian R, 2010, BRIT J NUTR, V103, P730, DOI 10.1017/S0007114509992364
   Kubota S, 2010, AM J PATHOL, V177, P1725, DOI 10.2353/ajpath.2010.100098
   Lacombe A, 2013, PLOS ONE, V8, DOI 10.1371/journal.pone.0067497
   Lajous M, 2016, AM J CLIN NUTR, V103, P1091, DOI 10.3945/ajcn.115.109249
   Lee J, 2005, BRIT J NUTR, V93, P895, DOI 10.1079/BJN20051438
   Lee J, 2002, J FOOD SCI, V67, P1660, DOI 10.1111/j.1365-2621.2002.tb08701.x
   Lee S, 2018, J NUTR, V148, P209, DOI 10.1093/jn/nxx027
   Levy Y, 1998, EYE, V12, P967, DOI 10.1038/eye.1998.250
   Li D, 2015, J NUTR, V145, P742, DOI 10.3945/jn.114.205674
   Li J., 2016, SCI REP, V6, P1, DOI [DOI 10.1038/SREP28767, DOI 10.1038/SREP34215]
   Lim KS, 2008, OPHTHALMOLOGY, V115, P790, DOI 10.1016/j.ophtha.2007.07.002
   Liu YX, 2012, BRIT J NUTR, V108, P16, DOI 10.1017/S000711451100523X
   Liu YX, 2011, J AGR FOOD CHEM, V59, P356, DOI 10.1021/jf103852s
   Matsumoto H, 2005, EXP EYE RES, V80, P313, DOI 10.1016/j.exer.2004.10.002
   Matsumoto H, 2003, J AGR FOOD CHEM, V51, P3560, DOI 10.1021/jf034132y
   Matsumoto H, 2006, EXP EYE RES, V83, P348, DOI 10.1016/j.exer.2005.12.019
   Matsunaga N, 2010, EVID-BASED COMPL ALT, V7, P47, DOI 10.1093/ecam/nem151
   Matsunaga N, 2009, MOL NUTR FOOD RES, V53, P869, DOI 10.1002/mnfr.200800394
   Mayser H.M, 2001, INVEST OPHTHALMOL VI, V42, P63
   McAnulty LS, 2014, NUTR RES, V34, P577, DOI 10.1016/j.nutres.2014.07.002
   McCullough ML, 2012, AM J CLIN NUTR, V95, P454, DOI 10.3945/ajcn.111.016634
   McNamara RK, 2018, NEUROBIOL AGING, V64, P147, DOI 10.1016/j.neurobiolaging.2017.12.003
   Milbury PE, 2007, INVEST OPHTH VIS SCI, V48, P2343, DOI 10.1167/iovs.06-0452
   Milbury PE, 2010, J AGR FOOD CHEM, V58, P3950, DOI 10.1021/jf903529m
   Miller MG, 2018, EUR J NUTR, V57, P1169, DOI 10.1007/s00394-017-1400-8
   Miyake S, 2012, LAB INVEST, V92, P102, DOI 10.1038/labinvest.2011.132
   Morimitsu Y, 2002, INT CONGR SER, V1245, P503, DOI 10.1016/S0531-5131(02)00919-6
   Muniyappa R, 2008, AM J PHYSIOL-ENDOC M, V294, pE15, DOI 10.1152/ajpendo.00645.2007
   Muraki I, 2013, BMJ-BRIT MED J, V347, DOI 10.1136/bmj.f5001
   Muth E R, 2000, Altern Med Rev, V5, P164
   Mykkänen OT, 2014, PLOS ONE, V9, DOI 10.1371/journal.pone.0114790
   Nair ADS, 2014, PLOS ONE, V9, DOI 10.1371/journal.pone.0109056
   Nakaishi H, 2000, Altern Med Rev, V5, P553
   Nettleton JA, 2006, J NUTR, V136, P3039, DOI 10.1093/jn/136.12.3039
   Njie-Mbye YF, 2013, FRONT PHYSIOL, V4, DOI 10.3389/fphys.2013.00366
   Ohguro H, 2013, J OCUL PHARMACOL TH, V29, P61, DOI 10.1089/jop.2012.0071
   Ohguro H, 2012, OPHTHALMOLOGICA, V228, P26, DOI 10.1159/000335961
   Ohguro I, 2007, HIROSAKI MED J, V59, P23, DOI DOI 10.1159/0003
   Oliva Matthew S., 2005, International Ophthalmology Clinics, V45, P1
   Organisciak DT, 2010, PROG RETIN EYE RES, V29, P113, DOI 10.1016/j.preteyeres.2009.11.004
   Osada H, 2017, PLOS ONE, V12, DOI 10.1371/journal.pone.0178627
   Panico S, 2008, PREV MED, V47, P53, DOI 10.1016/j.ypmed.2008.01.023
   Papandreou MA, 2009, BEHAV BRAIN RES, V198, P352, DOI 10.1016/j.bbr.2008.11.013
   Passamonti S, 2005, J AGR FOOD CHEM, V53, P7029, DOI 10.1021/jf050565k
   PEROSSINI M, 1987, Annali di Ottalmologia e Clinica Oculistica, V113, P1173
   POEILANGSTON MS, 1981, J FOOD SCI, V46, P1218, DOI 10.1111/j.1365-2621.1981.tb03026.x
   Poiana MA, 2010, J FOOD AGRIC ENVIRON, V8, P54
   Pojer E, 2013, COMPR REV FOOD SCI F, V12, P483, DOI 10.1111/1541-4337.12024
   Poulose SM, 2014, BRAIN RES, V1593, P9, DOI 10.1016/j.brainres.2014.10.028
   Prior RL, 2008, J AGR FOOD CHEM, V56, P647, DOI 10.1021/jf071993o
   Priya SSL, 2012, BIOINFORMATION, V8, P742, DOI 10.6026/97320630008742
   Razay G, 2007, ARCH NEUROL-CHICAGO, V64, P93, DOI 10.1001/archneur.64.1.93
   Reis JF, 2016, J TRANSL MED, V14, DOI 10.1186/s12967-016-1076-5
   Rendeiro C, 2012, PSYCHOPHARMACOLOGY, V223, P319, DOI 10.1007/s00213-012-2719-8
   Reque PM, 2016, J FOOD PROCESS ENG, V39, P564, DOI 10.1111/jfpe.12249
   Reque PM, 2014, J FOOD COMPOS ANAL, V33, P111, DOI 10.1016/j.jfca.2013.11.007
   Rodriguez-Mateos A, 2013, AM J CLIN NUTR, V98, P1179, DOI 10.3945/ajcn.113.066639
   Rodriguez-Mateos A, 2012, J AGR FOOD CHEM, V60, P5772, DOI 10.1021/jf203812w
   Roopchand DE, 2015, DIABETES, V64, P2847, DOI 10.2337/db14-1916
   Roopchand DE, 2013, PHARMACOL RES, V68, P59, DOI 10.1016/j.phrs.2012.11.008
   RUCKSTUHL M, 1979, BIOCHEM PHARMACOL, V28, P535, DOI 10.1016/0006-2952(79)90249-1
   Sablani SS, 2011, DRY TECHNOL, V29, P205, DOI 10.1080/07373937.2010.483047
   Seymour EM, 2011, J MED FOOD, V14, P1511, DOI 10.1089/jmf.2010.0292
   Shukitt-Hale B, 2007, NEUROBIOL AGING, V28, P1187, DOI 10.1016/j.neurobiolaging.2006.05.031
   Shukitt-Hale B, 2015, BRIT J NUTR, V114, P1542, DOI 10.1017/S0007114515003451
   Shukitt-Hale B, 2009, NUTRITION, V25, P567, DOI 10.1016/j.nut.2008.10.018
   Skrede G, 2000, J FOOD SCI, V65, P357, DOI 10.1111/j.1365-2621.2000.tb16007.x
   Song JX, 2010, PHYTOTHER RES, V24, P520, DOI 10.1002/ptr.2974
   Srivastava A, 2007, J AGR FOOD CHEM, V55, P2705, DOI 10.1021/jf062914w
   Stebbins NB, 2016, J BERRY RES, V6, P175, DOI 10.3233/JBR-160132
   Stefek Milan, 2011, Interdiscip Toxicol, V4, P69, DOI 10.2478/v10102-011-0013-y
   Steigerwalt RD, 2010, CLIN OPHTHALMOL, V4, P471
   Stepanyan RV, 2007, NEW ARMEN MED J, V1, P65
   Stull AJ, 2015, NUTRIENTS, V7, P4107, DOI 10.3390/nu7064107
   Stull AJ, 2010, J NUTR, V140, P1764, DOI 10.3945/jn.110.125336
   Sun M, 2007, ADV J FOOD SCI TECHN, V12, P8
   Talavéra S, 2003, J NUTR, V133, P4178, DOI 10.1093/jn/133.12.4178
   Tan L, 2014, BIOMED ENVIRON SCI, V27, P186, DOI 10.3967/bes2014.007
   Tanaka J, 2013, LIFE SCI, V92, P17, DOI 10.1016/j.lfs.2012.10.017
   Tanaka J, 2012, PHYTOTHER RES, V26, P214, DOI 10.1002/ptr.3533
   Tirupula KC, 2009, PHOTOCHEM PHOTOBIOL, V85, P463, DOI 10.1111/j.1751-1097.2008.00533.x
   Tomás-Barberán FA, 2001, J AGR FOOD CHEM, V49, P4748, DOI 10.1021/jf0104681
   Tremblay F, 2014, ANTHOCYANINS IN HEALTH AND DISEASE, P245
   Tremblay F, 2013, J NUTR BIOCHEM, V24, P647, DOI 10.1016/j.jnutbio.2012.03.011
   Tsao R, 2003, J AGR FOOD CHEM, V51, P6347, DOI 10.1021/jf0346298
   Vanzo A, 2011, J NAT PROD, V74, P1049, DOI 10.1021/np100948a
   VARMA SD, 1977, SCIENCE, V195, P205, DOI 10.1126/science.401544
   Vendrame S, 2015, J MED FOOD, V18, P619, DOI 10.1089/jmf.2014.0065
   Vendrame S, 2011, J AGR FOOD CHEM, V59, P12815, DOI 10.1021/jf2028686
   Villegas R, 2003, DIABETES CARE, V26, P3198, DOI 10.2337/diacare.26.11.3198-a
   Viringipurampeer IA, 2013, INT J INFLAMM, V2013, DOI 10.1155/2013/581751
   VIRMAUX N, 1990, BIOCHEM SOC T, V18, P686, DOI 10.1042/bst0180686
   Wahid F, 2011, J ETHNOPHARMACOL, V138, P333, DOI 10.1016/j.jep.2011.07.027
   Wang X, 2014, BRIT J NUTR, V111, P1, DOI 10.1017/S000711451300278X
   Wang Y, 2015, J SCI FOOD AGR, V95, P936, DOI 10.1002/jsfa.6765
   Wedick NM, 2012, AM J CLIN NUTR, V95, P925, DOI 10.3945/ajcn.111.028894
   Whitcup SM, 2013, INT J INFLAMM, V2013, DOI 10.1155/2013/348092
   Whitmer RA, 2005, NEUROLOGY, V64, P277, DOI 10.1212/01.WNL.0000149519.47454.F2
   Whyte AR, 2017, FOOD FUNCT, V8, P4129, DOI [10.1039/C7FO00832E, 10.1039/c7fo00832e]
   Whyte AR, 2016, EUR J NUTR, V55, P2151, DOI 10.1007/s00394-015-1029-4
   Whyte AR, 2015, NUTRITION, V31, P531, DOI 10.1016/j.nut.2014.09.013
   Williams CM, 2008, FREE RADICAL BIO MED, V45, P295, DOI 10.1016/j.freeradbiomed.2008.04.008
   Williamson G, 2010, BRIT J NUTR, V104, pS48, DOI 10.1017/S0007114510003946
   Wu TF, 2013, PLOS ONE, V8, DOI 10.1371/journal.pone.0083869
   Wu XL, 2006, J AGR FOOD CHEM, V54, P4069, DOI 10.1021/jf060300l
   Wu XL, 2018, J AGR FOOD CHEM, V66, P9172, DOI 10.1021/acs.jafc.8b03201
   Xu HP, 2009, PROG RETIN EYE RES, V28, P348, DOI 10.1016/j.preteyeres.2009.06.001
   Yanamala N, 2012, CURR DRUG TARGETS, V13, P3, DOI 10.2174/138945012798868461
   Yao N, 2010, J AGR FOOD CHEM, V58, P4731, DOI 10.1021/jf904572a
   김응석, 2008, [Journal of The Korean Ophthalmological Society, 대한안과학회지], V49, P1629
   Zadok D, 1999, EYE, V13, P734, DOI 10.1038/eye.1999.218
   Zhu Y, 2013, NUTR METAB CARDIOVAS, V23, P843, DOI 10.1016/j.numecd.2012.06.005
   Zhu YN, 2011, CLIN CHEM, V57, P1524, DOI 10.1373/clinchem.2011.167361
NR 197
TC 449
Z9 536
U1 33
U2 497
PU OXFORD UNIV PRESS
PI OXFORD
PA GREAT CLARENDON ST, OXFORD OX2 6DP, ENGLAND
SN 2161-8313
EI 2156-5376
J9 ADV NUTR
JI Adv. Nutr.
PD MAR
PY 2020
VL 11
IS 2
BP 224
EP 236
DI 10.1093/advances/nmz065
PG 13
WC Nutrition & Dietetics
WE Science Citation Index Expanded (SCI-EXPANDED)
SC Nutrition & Dietetics
GA KY4SB
UT WOS:000522557900004
PM 31329250
OA Green Submitted, hybrid
DA 2026-02-13
ER

PT J
AU Tosti, V
   Bertozzi, B
   Fontana, L
AF Tosti, Valeria
   Bertozzi, Beatrice
   Fontana, Luigi
TI Health Benefits of the Mediterranean Diet: Metabolic and Molecular
   Mechanisms
SO JOURNALS OF GERONTOLOGY SERIES A-BIOLOGICAL SCIENCES AND MEDICAL
   SCIENCES
LA English
DT Review
DE Mediterranean diet; Cardiovascular disease; Cancer
ID CORONARY-HEART-DISEASE; RANDOMIZED CONTROLLED-TRIAL; CHAIN AMINO-ACIDS;
   TRANS-FATTY-ACIDS; CARDIOVASCULAR-DISEASE; MYOCARDIAL-INFARCTION;
   RISK-FACTORS; PROSPECTIVE COHORT; GUT MICROBIOTA; PROTEIN-INTAKE
AB Consuming a Mediterranean diet rich in minimally processed plant foods has been associated with a reduced risk of developing multiple chronic diseases and increased life expectancy. Data from several randomized clinic trials have demonstrated a beneficial effect in the primary and secondary prevention of cardiovascular disease, type 2 diabetes, atrial fibrillation, and breast cancer. The exact mechanism by which an increased adherence to the traditional Mediterranean diet exerts its favorable effects is not known. However, accumulating evidence indicates that the five most important adaptations induced by the Mediterranean dietary pattern are: (a) lipid-lowering effect, (b) protection against oxidative stress, inflammation and platelet aggregation, (c) modification of hormones and growth factors involved in the pathogenesis of cancer, (d) inhibition of nutrient sensing pathways by specific amino acid restriction, and (e) gut microbiota-mediated production of metabolites influencing metabolic health. More studies are needed to understand how single modifications of nutrients typical of the Mediterranean diet interact with energy intake, energy expenditure, and the microbiome in modulating the key mechanisms that promote cellular, tissue, and organ health during aging.
C1 [Tosti, Valeria; Bertozzi, Beatrice; Fontana, Luigi] Washington Univ, Dept Med, Div Geriatr & Nutr Sci, St Louis, MO USA.
   [Fontana, Luigi] Univ Brescia, Med Sch, Dept Clin & Expt Sci, Brescia, Italy.
C3 Washington University (WUSTL); University of Brescia
RP Fontana, L (corresponding author), Washington Univ, Sch Med, 4566 Scott Avenue,Campus Box 8113, St Louis, MO 63110 USA.
EM lfontana@wustl.edu
RI Fontana, Luigi/K-4773-2013
OI Fontana, Luigi/0000-0001-8500-5537
FU National Center for Research Resources [UL1 RR024992]; Longer Life
   Foundation (RGA/Washington University Partnership); Bakewell Foundation;
   National Center for Advancing Translational Sciences [UL1TR002345]
   Funding Source: NIH RePORTER
FX Dr. Fontana's research is supported by grants from the Bakewell
   Foundation, the Longer Life Foundation (an RGA/Washington University
   Partnership), and the National Center for Research Resources (UL1
   RR024992).
CR Abumweis SS, 2008, FOOD NUTR RES, V52, P1811
   Beauchamp GK, 2005, NATURE, V437, P45, DOI 10.1038/437045a
   Bertozzi B, 2017, GERONTOLOGY, V63, P13, DOI 10.1159/000446346
   Brown-Borg HM, 2017, AGEING RES REV, V39, P87, DOI 10.1016/j.arr.2016.08.007
   Buckland G, 2013, INT J CANCER, V132, P2918, DOI 10.1002/ijc.27958
   Buckland G, 2010, AM J CLIN NUTR, V91, P381, DOI 10.3945/ajcn.2009.28209
   Calder PC, 2011, BRIT J NUTR, V106, pS1, DOI 10.1017/S0007114511005460
   Cani PD, 2009, CURR PHARM DESIGN, V15, P1546, DOI 10.2174/138161209788168164
   Clemente JC, 2012, CELL, V148, P1258, DOI 10.1016/j.cell.2012.01.035
   David LA, 2014, NATURE, V505, P559, DOI 10.1038/nature12820
   De Filippis Francesca, 2016, Gut, V65, P1812, DOI 10.1136/gutjnl-2015-309957
   de Lorgeril M, 1999, CIRCULATION, V99, P779, DOI 10.1161/01.CIR.99.6.779
   DELORGERIL M, 1994, LANCET, V343, P1454, DOI 10.1016/S0140-6736(94)92580-1
   Dey N, 2015, CELL, V163, P95, DOI 10.1016/j.cell.2015.08.059
   Efeyan A, 2012, TRENDS MOL MED, V18, P524, DOI 10.1016/j.molmed.2012.05.007
   Eisenberg T, 2016, NAT MED, V22, P1428, DOI 10.1038/nm.4222
   Estruch R, 2013, NEW ENGL J MED, V368, P1279, DOI 10.1056/NEJMoa1200303
   Fitó M, 2007, ARCH INTERN MED, V167, P1195, DOI 10.1001/archinte.167.11.1195
   Fontana L, 2016, CELL REP, V16, P520, DOI 10.1016/j.celrep.2016.05.092
   Fontana L, 2015, CELL, V161, P106, DOI 10.1016/j.cell.2015.02.020
   Fontana L, 2014, AGING CELL, V13, P391, DOI 10.1111/acel.12207
   Fontana L, 2010, SCIENCE, V328, P321, DOI 10.1126/science.1172539
   Fung TT, 2009, CIRCULATION, V119, P1093, DOI 10.1161/CIRCULATIONAHA.108.816736
   Gao X, 2007, AM J CLIN NUTR, V86, P1486, DOI 10.1093/ajcn/86.5.1486
   GOLDIN BR, 1982, NEW ENGL J MED, V307, P1542, DOI 10.1056/NEJM198212163072502
   Goldstein JL, 2015, CELL, V161, P161, DOI 10.1016/j.cell.2015.01.036
   Griffin NW, 2017, CELL HOST MICROBE, V21, P84, DOI 10.1016/j.chom.2016.12.006
   Haro C, 2017, MOL NUTR FOOD RES, V61, DOI 10.1002/mnfr.201700300
   Harris Randall E, 2012, J Exp Pharmacol, V4, P91, DOI 10.2147/JEP.S23826
   Hine C, 2015, CELL, V160, P132, DOI 10.1016/j.cell.2014.11.048
   Hu FB, 1998, BMJ-BRIT MED J, V317, P1341, DOI 10.1136/bmj.317.7169.1341
   Jenkins DJA, 2011, JAMA-J AM MED ASSOC, V306, P831, DOI 10.1001/jama.2011.1202
   Kaaks R, 2003, EUR J CLIN NUTR, V57, P1079, DOI 10.1038/sj.ejcn.1601647
   Kathiresan S, 2008, NEW ENGL J MED, V358, P2299, DOI 10.1056/NEJMc0707445
   KEYS A, 1954, ARCH INTERN MED, V93, P328, DOI 10.1001/archinte.1954.00240270014002
   KEYS A, 1982, PROG BIOCHEM PHARM, V19, P1
   Knoops KTB, 2004, JAMA-J AM MED ASSOC, V292, P1433, DOI 10.1001/jama.292.12.1433
   Kris-Etherton PM, 1999, AM J CLIN NUTR, V70, p504S, DOI 10.1093/ajcn/70.3.504s
   KWITEROVICH PO, 1973, LANCET, V1, P118
   La Vecchia C, 2009, NUTR REV, V67, pS126, DOI 10.1111/j.1753-4887.2009.00174.x
   Lamming DW, 2015, ONCOTARGET, V6, P31233, DOI 10.18632/oncotarget.5180
   Levine ME, 2014, CELL METAB, V19, P407, DOI 10.1016/j.cmet.2014.02.006
   Li YP, 2015, J AM COLL CARDIOL, V66, P1538, DOI 10.1016/j.jacc.2015.07.055
   Longo VD, 2010, TRENDS PHARMACOL SCI, V31, P89, DOI 10.1016/j.tips.2009.11.004
   Lopez-Garcia E, 2005, J NUTR, V135, P562, DOI 10.1093/jn/135.3.562
   Lopez-Garcia E, 2014, AM J CLIN NUTR, V99, P172, DOI 10.3945/ajcn.113.068106
   Lovejoy J C, 1999, Curr Atheroscler Rep, V1, P215, DOI 10.1007/s11883-999-0035-5
   Ludwig DS, 2002, JAMA-J AM MED ASSOC, V287, P2414, DOI 10.1001/jama.287.18.2414
   Lynch CJ, 2014, NAT REV ENDOCRINOL, V10, P723, DOI 10.1038/nrendo.2014.171
   Martínez-González MA, 2008, BMJ-BRIT MED J, V336, P1348, DOI 10.1136/bmj.39561.501007.BE
   Mattei J, 2018, CLIN NUTR, V37, P1332, DOI 10.1016/j.clnu.2017.06.003
   Mazmanian SK, 2005, CELL, V122, P107, DOI 10.1016/j.cell.2005.05.007
   Meisinger C, 2005, CIRCULATION, V112, P651, DOI 10.1161/CIRCULATIONAHA.104.529297
   Menotti A, 2007, EUR J EPIDEMIOL, V22, P747, DOI 10.1007/s10654-007-9176-4
   Mihaylova B, 2012, LANCET, V380, P581, DOI 10.1016/S0140-6736(12)60367-5
   Most J, 2017, AGEING RES REV, V39, P36, DOI 10.1016/j.arr.2016.08.005
   Mozaffarian D, 2009, EUR J CLIN NUTR, V63, pS22, DOI 10.1038/sj.ejcn.1602976
   Muegge BD, 2011, SCIENCE, V332, P970, DOI 10.1126/science.1198719
   Núñez-Córdoba JM, 2009, AM J EPIDEMIOL, V169, P339, DOI 10.1093/aje/kwn335
   Ogiwara T, 2002, ANTICANCER RES, V22, P2711
   Oh DY, 2010, CELL, V142, P687, DOI 10.1016/j.cell.2010.07.041
   OZAKI Y, 1992, CHEM PHARM BULL, V40, P954, DOI 10.1248/cpb.40.954
   Panagiotakos DB, 2007, ASIA PAC J CLIN NUTR, V16, P331
   Papadaki A, 2017, EUR J HEART FAIL, V19, P1179, DOI 10.1002/ejhf.750
   Reddy BS, 2000, CANCER RES, V60, P4792
   Richards JL, 2016, CLIN TRANSL IMMUNOL, V5, DOI 10.1038/cti.2016.29
   Round JL, 2010, P NATL ACAD SCI USA, V107, P12204, DOI 10.1073/pnas.0909122107
   Sacks FM, 2017, CIRCULATION, V136, pE1, DOI 10.1161/CIR.0000000000000510
   Salas-Salvadó J, 2008, ARCH INTERN MED, V168, P2449, DOI 10.1001/archinte.168.22.2449
   Salas-Salvadó J, 2008, BRIT J NUTR, V99, P1380, DOI 10.1017/S0007114507868528
   Salas-Salvadó J, 2011, DIABETES CARE, V34, P14, DOI 10.2337/dc10-1288
   Salmerón J, 2001, AM J CLIN NUTR, V73, P1019
   Scarmeas N, 2009, JAMA-J AM MED ASSOC, V302, P627, DOI 10.1001/jama.2009.1144
   Schröder H, 2004, J NUTR, V134, P3355, DOI 10.1093/jn/134.12.3355
   Schugar RC, 2017, CELL REP, V19, P2451, DOI 10.1016/j.celrep.2017.05.077
   Shai I, 2008, NEW ENGL J MED, V359, P229, DOI 10.1056/NEJMoa0708681
   Simpson SJ, 2017, AGEING RES REV, V39, P78, DOI 10.1016/j.arr.2017.03.001
   Singh RB, 2002, LANCET, V360, P1455, DOI 10.1016/S0140-6736(02)11472-3
   Sköldstam L, 2003, ANN RHEUM DIS, V62, P208, DOI 10.1136/ard.62.3.208
   Sluijs I, 2010, DIABETES CARE, V33, P43, DOI 10.2337/dc09-1321
   Smith GI, 2016, CELL REP, V17, P849, DOI 10.1016/j.celrep.2016.09.047
   Sonnenburg ED, 2016, NATURE, V529, P212, DOI 10.1038/nature16504
   Stender S, 2015, AM J CLIN NUTR, V102, P1301, DOI 10.3945/ajcn.115.123646
   Stitziel NO, 2014, NEW ENGL J MED, V371, P2072, DOI 10.1056/NEJMoa1405386
   Surh YJ, 2003, NAT REV CANCER, V3, P768, DOI 10.1038/nrc1189
   Tang WHW, 2013, NEW ENGL J MED, V368, P1575, DOI 10.1056/NEJMoa1109400
   Tektonidis TG, 2015, ATHEROSCLEROSIS, V243, P93, DOI 10.1016/j.atherosclerosis.2015.08.039
   Theuwissen E, 2008, PHYSIOL BEHAV, V94, P285, DOI 10.1016/j.physbeh.2008.01.001
   Thorburn AN, 2014, IMMUNITY, V40, P833, DOI 10.1016/j.immuni.2014.05.014
   Tinker LF, 2011, AM J CLIN NUTR, V94, P1600, DOI 10.3945/ajcn.111.018648
   Toledo E, 2015, JAMA INTERN MED, V175, P1752, DOI 10.1001/jamainternmed.2015.4838
   Trichopoulou A, 2003, NEW ENGL J MED, V348, P2599, DOI 10.1056/NEJMoa025039
   Turrini A, 2001, EUR J CLIN NUTR, V55, P571, DOI 10.1038/sj.ejcn.1601185
   Visioli F, 2002, MED RES REV, V22, P65, DOI 10.1002/med.1028
   Yan YQ, 2013, IMMUNITY, V38, P1154, DOI 10.1016/j.immuni.2013.05.015
   Yang CS, 2001, ANNU REV NUTR, V21, P381, DOI 10.1146/annurev.nutr.21.1.381
   Yusuf S, 2004, LANCET, V364, P937, DOI 10.1016/S0140-6736(04)17018-9
   Zhou Y, 2003, SCIENCE, V302, P1215, DOI 10.1126/science.1090154
   Zhu WF, 2016, CELL, V165, P111, DOI 10.1016/j.cell.2016.02.011
NR 99
TC 563
Z9 633
U1 1
U2 186
PU OXFORD UNIV PRESS INC
PI CARY
PA JOURNALS DEPT, 2001 EVANS RD, CARY, NC 27513 USA
SN 1079-5006
EI 1758-535X
J9 J GERONTOL A-BIOL
JI J. Gerontol. Ser. A-Biol. Sci. Med. Sci.
PD MAR
PY 2018
VL 73
IS 3
BP 318
EP 326
DI 10.1093/gerona/glx227
PG 9
WC Geriatrics & Gerontology; Gerontology
WE Science Citation Index Expanded (SCI-EXPANDED); Social Science Citation Index (SSCI)
SC Geriatrics & Gerontology
GA FY4XC
UT WOS:000426829500010
PM 29244059
OA Green Submitted, Bronze
DA 2026-02-13
ER

PT J
AU Fehér, J
   Taurone, S
   Spoletini, M
   Biró, Z
   Varsányi, B
   Scuderi, G
   Orlando, MP
   Turchetta, R
   Micera, A
   Artico, M
AF Feher, Janos
   Taurone, Samanta
   Spoletini, Marialuisa
   Biro, Zsolt
   Varsanyi, Balazs
   Scuderi, Gianluca
   Orlando, Maria Patrizia
   Turchetta, Rosaria
   Micera, Alessandra
   Artico, Marco
TI Ultrastructure of neurovascular changes in human diabetic retinopathy
SO INTERNATIONAL JOURNAL OF IMMUNOPATHOLOGY AND PHARMACOLOGY
LA English
DT Article
DE basement membrane; diabetic macular edema; diabetic retinopathy; glia;
   proliferative diabetic retinopathy
ID RETINAL MULLER CELLS; NEURODEGENERATION
AB The previous concept regarding diabetic retinopathy assigned a primary role to hyperglycemia-induced microvascular alterations, while neuronal and glial abnormalities were considered to be secondary to either ischemia or exudation. The aim of this study was to reveal the potential role of neuronal and glial cells in initial and advanced alterations of the retinopathy in human type 2 diabetes. Electron microscopy and histochemical studies were performed on 38 surgically removed human eyes (28 obtained from diabetic patients and 10 from non-diabetic patients). Morphometric analysis of basement membrane material and lipids was performed. An accumulation of metabolic by-products was found in the capillary wall with aging: this aspect was significantly more pronounced in diabetics. Muller glial cells were found to contribute to alterations of the capillary wall and to occlusion, as well as to the development of proliferative retinopathy and cystoid degeneration of the retina. Our results showed morphological evidence regarding the role of neuronal and glial cells in the pathology of diabetic retinopathy, prior and in addition to microangiopathy. These morphological findings support a neurovascular pathogenesis at the origin of diabetic retinopathy, thus the current treatment approach should be completed by neuroprotective measures.
C1 [Feher, Janos] Nutripharma Hungaria Ltd, Ophthalm Neurosci Program, Budapest, Hungary.
   [Taurone, Samanta; Micera, Alessandra] IRCCS GB Bietti Fdn, Rome, Italy.
   [Spoletini, Marialuisa; Orlando, Maria Patrizia; Turchetta, Rosaria; Artico, Marco] Sapienza Univ Rome, Dept Sensory Organs, Viale Policlin 155, I-00161 Rome, Italy.
   [Biro, Zsolt; Varsanyi, Balazs] Univ Pecs, Dept Ophthalmol, Pecs, Hungary.
   [Scuderi, Gianluca] Sapienza Univ Rome, St Andrea Hosp, NESMOS Dept, Ophthalmol Unit, Rome, Italy.
C3 IRCCS - Fondazione "G.B. Bietti" per lo Studio e la Ricerca in
   Oftalmologia; Sapienza University Rome; University of Pecs; Sapienza
   University Rome; Azienda Ospedaliera Sant'Andrea
RP Spoletini, M (corresponding author), Sapienza Univ Rome, Dept Sensory Organs, Viale Policlin 155, I-00161 Rome, Italy.
EM marie_luise@libero.it
RI Scuderi, Gianluca/R-5769-2016; Micera, Alessandra/J-3373-2013; Matteoli,
   Maria/AAA-7469-2020
OI Scuderi, Gianluca/0000-0003-0744-0722; 
FU Ministry of Health; Fondazione Roma
FX The research for this paper was financially supported by Ministry of
   Health and Fondazione Roma.
CR Abcouwer SF, 2014, ANN NY ACAD SCI, V1311, P174, DOI 10.1111/nyas.12412
   Abramoff M D., 2004, Biophoton. Int, V11, P36
   Barber AJ, 2015, SCI CHINA LIFE SCI, V58, P541, DOI 10.1007/s11427-015-4856-x
   Coughlin BA, 2017, VISION RES, DOI [10.1016/j.vis-res.2017.03.013, DOI 10.1016/J.VIS-RES.2017.03.013]
   Gerhardinger C, 2005, INVEST OPHTH VIS SCI, V46, P349, DOI 10.1167/iovs.04-0860
   Jonsson KB, 2016, OPHTHALMIC RES, V56, P1, DOI 10.1159/000444498
   Liu XF, 2015, EXP CELL RES, V331, P223, DOI 10.1016/j.yexcr.2014.08.040
   Lynch SK, 2017, VISION RES, DOI [10.1016/j.vis-res.2017.03.003, DOI 10.1016/J.VIS-RES.2017.03.003]
   Mizutani M, 1998, DIABETES, V47, P445, DOI 10.2337/diabetes.47.3.445
   Penn JS, 2008, PROG RETIN EYE RES, V27, P331, DOI 10.1016/j.preteyeres.2008.05.001
   Powner MB, 2011, BRIT J OPHTHALMOL, V95, P1316, DOI 10.1136/bjo.2011.204222
   Puro Donald G, 2002, Trans Am Ophthalmol Soc, V100, P339
   Rungger-Brändle E, 2000, INVEST OPHTH VIS SCI, V41, P1971
   Sohn EH, 2016, P NATL ACAD SCI USA, V113, pE2655, DOI 10.1073/pnas.1522014113
   Sorrentino FS, 2016, LIFE SCI, V162, P54, DOI 10.1016/j.lfs.2016.08.001
   To M, 2013, EXP EYE RES, V116, P298, DOI 10.1016/j.exer.2013.09.011
   Wang JJ, 2010, DIABETES, V59, P2297, DOI 10.2337/db09-1420
NR 17
TC 33
Z9 37
U1 0
U2 14
PU SAGE PUBLICATIONS INC
PI THOUSAND OAKS
PA 2455 TELLER RD, THOUSAND OAKS, CA 91320 USA
SN 0394-6320
EI 2058-7384
J9 INT J IMMUNOPATH PH
JI Int. J. Immunopathol. Pharmacol.
PD JAN-DEC
PY 2018
VL 31
AR 0394632017748841
DI 10.1177/0394632017748841
PG 7
WC Immunology; Pathology; Pharmacology & Pharmacy
WE Science Citation Index Expanded (SCI-EXPANDED)
SC Immunology; Pathology; Pharmacology & Pharmacy
GA GM4TB
UT WOS:000438114900004
PM 29251013
OA Green Submitted, gold
DA 2026-02-13
ER

PT J
AU Shin, S
   Wolgamott, L
   Yu, YH
   Blenis, J
   Yoon, SO
AF Shin, Sejeong
   Wolgamott, Laura
   Yu, Yonghao
   Blenis, John
   Yoon, Sang-Oh
TI Glycogen synthase kinase (GSK)-3 promotes p70 ribosomal protein S6
   kinase (p70S6K) activity and cell proliferation
SO PROCEEDINGS OF THE NATIONAL ACADEMY OF SCIENCES OF THE UNITED STATES OF
   AMERICA
LA English
DT Article
ID MAMMALIAN TARGET; BREAST-CANCER; DIABETES-MELLITUS; LIFE-SPAN;
   PHOSPHORYLATION; MTOR; KINASE-3-BETA; ACTIVATION; STABILITY; SURVIVAL
[truncated: 4,711,809 more chars]
