# Supplementary material for: Investigating the research trajectory and future trends in type 2 diabetes mellitus and aging: a bibliometric analysis from 2009 to 2025 based on big data
Source: Front Aging. 2026 Apr 22;7:1779773. doi: 10.3389/fragi.2026.1779773 (PMC13143900; doi:10.3389/fragi.2026.1779773)
Supplement: Supplementary file 1 [file DataSheet1.zip › input/download_07.txt]

FN Clarivate Analytics Web of Science
VR 1.0
PT J
AU Kurhaluk, N
AF Kurhaluk, Natalia
TI Tricarboxylic Acid Cycle Intermediates and Individual Ageing
SO BIOMOLECULES
LA English
DT Review
DE tricarboxylic acid cycle intermediates; ageing mechanisms; individual
   physiological reactivity; bioenergetic mechanisms of ageing; individual
   ageing processes; anti-ageing therapy
ID ALPHA-KETOGLUTARATE; KREBS-CYCLE; MITOCHONDRIAL DYSFUNCTION; REPERFUSION
   INJURY; FATTY-ACID; RAT-BRAIN; LIFE-SPAN; SUCCINATE; METABOLISM;
   SENESCENCE
AB Anti-ageing biology and medicine programmes are a focus of genetics, molecular biology, immunology, endocrinology, nutrition, and therapy. This paper discusses metabolic therapies aimed at prolonging longevity and/or health. Individual components of these effects are postulated to be related to the energy supply by tricarboxylic acid (TCA) cycle intermediates and free radical production processes. This article presents several theories of ageing and clinical descriptions of the top markers of ageing, which define ageing in different categories; additionally, their interactions with age-related changes and diseases related to alpha-ketoglutarate (AKG) and succinate SC formation and metabolism in pathological states are explained. This review describes convincingly the differences in the mitochondrial characteristics of energy metabolism in animals, with different levels (high and low) of physiological reactivity of functional systems related to the state of different regulatory systems providing oxygen-dependent processes. Much attention is given to the crucial role of AKG and SC in the energy metabolism in cells related to amino acid synthesis, epigenetic regulation, cell stemness, and differentiation, as well as metabolism associated with the development of pathological conditions and, in particular, cancer cells. Another goal was to address the issue of ageing in terms of individual characteristics related to physiological reactivity. This review also demonstrated the role of the Krebs cycle as a key component of cellular energy and ageing, which is closely associated with the development of various age-related pathologies, such as cancer, type 2 diabetes, and cardiovascular or neurodegenerative diseases where the mTOR pathway plays a key role. This article provides postulates of postischaemic phenomena in an ageing organism and demonstrates the dependence of accelerated ageing and age-related pathology on the levels of AKG and SC in studies on different species (roundworm Caenorhabditis elegans, Drosophila, mice, and humans used as models). The findings suggest that this approach may also be useful to show that Krebs cycle metabolites may be involved in age-related abnormalities of the mitochondrial metabolism and may thus induce epigenetic reprogramming that contributes to the senile phenotype and degenerative diseases. The metabolism of these compounds is particularly important when considering ageing mechanisms connected with different levels of initial physiological reactivity and able to initiate individual programmed ageing, depending on the intensity of oxygen consumption, metabolic peculiarities, and behavioural reactions.
C1 [Kurhaluk, Natalia] Pomeranian Univ Slupsk, Inst Biol, Dept Anim Physiol, Arciszewski St 22 B, PL-76200 Slupsk, Poland.
RP Kurhaluk, N (corresponding author), Pomeranian Univ Slupsk, Inst Biol, Dept Anim Physiol, Arciszewski St 22 B, PL-76200 Slupsk, Poland.
EM natalia.kurhaluk@upsl.edu.pl
OI Kurhaluk, Natalia/0000-0002-4669-1092
CR Aman Y, 2021, NATURE AGING, V1, P634, DOI 10.1038/s43587-021-00098-4
   Arnold PK, 2023, J BIOL CHEM, V299, DOI 10.1016/j.jbc.2022.102838
   Asanuma M, 2021, INT J MOL SCI, V22, DOI 10.3390/ijms22168689
   ATCHLEY RC, 1989, GERONTOLOGIST, V29, P183, DOI 10.1093/geront/29.2.183
   BALAZS R, 1965, BIOCHEM J, V95, P497, DOI 10.1042/bj0950497
   BALAZS R, 1965, J NEUROCHEM, V12, P63, DOI 10.1111/j.1471-4159.1965.tb11940.x
   Bao HN, 2023, SCI CHINA LIFE SCI, DOI 10.1007/s11427-023-2305-0
   Barja G, 2021, AGING-US, V13, P14544, DOI 10.18632/aging.203129
   Bayliak MM, 2021, AGEING RES REV, V66, DOI 10.1016/j.arr.2020.101237
   Bhullar SK, 2023, ANTIOXIDANTS-BASEL, V12, DOI 10.3390/antiox12111941
   Bjedov I, 2020, GENES-BASEL, V11, DOI 10.3390/genes11091043
   Bogolepova A N, 2022, Zh Nevrol Psikhiatr Im S S Korsakova, V122, P7, DOI [10.17116/jnevro20221220817, 10.17116/jnevro20221220817]
   Borkum JM, 2023, ADV BIOL-GER, V7, DOI 10.1002/adbi.202300095
   Boulahbel H, 2009, BIOCHEM SOC T, V37, P291, DOI 10.1042/BST0370291
   Boyd-Kirkup JD, 2013, EPIGENOMICS-UK, V5, P205, DOI [10.2217/EPI.13.5, 10.2217/epi.13.5]
   Brace LE, 2016, NPJ AGING MECH DIS, V2, DOI 10.1038/npjamd.2016.22
   Bürkle A, 2015, MECH AGEING DEV, V151, P2, DOI 10.1016/j.mad.2015.03.006
   Cardoso AL, 2018, AGEING RES REV, V47, P214, DOI 10.1016/j.arr.2018.07.004
   Carosi JM, 2022, FEBS OPEN BIO, V12, P739, DOI 10.1002/2211-5463.13347
   Chang JY, 2020, DIABETES METAB J, V44, P363, DOI 10.4093/dmj.2020.0087
   Chen Q, 2023, ADV PROTEIN CHEM STR, V136, P35, DOI 10.1016/bs.apcsb.2023.02.019
   Chernobaeva G.N., 1989, Pharmacological Correction of Hypoxic Conditions
   Chin RM, 2014, NATURE, V510, P397, DOI 10.1038/nature13264
   Chitalia Vipul, 2014, Sci Transl Med, V6, DOI 10.1126/scitranslmed.3009803
   Chouchani ET, 2014, NATURE, V515, P431, DOI 10.1038/nature13909
   Crake RLI, 2021, FRONT ONCOL, V11, DOI 10.3389/fonc.2021.619300
   Cummings NE, 2017, MOL CELL ENDOCRINOL, V455, P13, DOI 10.1016/j.mce.2016.11.014
   da Costa JP, 2016, AGEING RES REV, V29, P90, DOI 10.1016/j.arr.2016.06.005
   Dambrova M, 2021, FREE RADICAL BIO MED, V165, P24, DOI 10.1016/j.freeradbiomed.2021.01.036
   Davalli P, 2016, OXID MED CELL LONGEV, V2016, DOI 10.1155/2016/3565127
   Devranis P, 2023, LIFE-BASEL, V13, DOI 10.3390/life13010173
   Ding BX, 2016, SCI REP-UK, V6, DOI 10.1038/srep22538
   Doliba M. M., 1993, Fiziologicheskii Zhurnal (Kiev), V39, P65
   Domalpally A, 2023, JAMA OPHTHALMOL, V141, P140, DOI 10.1001/jamaophthalmol.2022.5567
   Gonçalves RSDA, 2022, AGEING RES REV, V81, DOI 10.1016/j.arr.2022.101737
   Dyck JRB, 2004, CIRC RES, V94, pE78, DOI 10.1161/01.RES.0000129255.19569.8f
   Dzhalilova DS, 2023, B EXP BIOL MED+, DOI 10.1007/s10517-023-05930-y
   Eelen G, 2018, PHYSIOL REV, V98, P3, DOI 10.1152/physrev.00001.2017
   Effendi N, 2021, PLOS ONE, V16, DOI 10.1371/journal.pone.0261226
   Else T, 2015, ENDOCR-RELAT CANCER, V22, pT147, DOI 10.1530/ERC-15-0221
   Fedotcheva NI, 2006, FREE RADICAL BIO MED, V41, P56, DOI 10.1016/j.freeradbiomed.2006.02.012
   Gaillard JM, 2020, FUNCT ECOL, V34, P4, DOI 10.1111/1365-2435.13506
   Gans I, 2020, SCI REP-UK, V10, DOI 10.1038/s41598-020-68040-z
   Garaeva AA, 2016, CELL CYCLE, V15, P64, DOI 10.1080/15384101.2015.1120929
   Gerdes EOW, 2020, INT REV NEUROBIOL, V155, P203, DOI 10.1016/bs.irn.2020.03.019
   Goldsmith TC, 2016, BIOCHEMISTRY-MOSCOW+, V81, P1406, DOI 10.1134/S0006297916120026
   Goodwin GW, 2000, AM J PHYSIOL-HEART C, V279, pH1490, DOI 10.1152/ajpheart.2000.279.4.H1490
   Griffiths HR, 2015, MECH AGEING DEV, V151, P114, DOI 10.1016/j.mad.2015.05.010
   Grimolizzi F, 2018, HAEMATOLOGICA, V103, P1586, DOI 10.3324/haematol.2018.196097
   Guo SS, 2017, ANIM SCI J, V88, P1753, DOI 10.1111/asj.12824
   Gupta Dhruv Sanjay, 2022, Curr Res Pharmacol Drug Discov, V3, P100121, DOI [10.1016/j.crphar.2022.100121, 10.1016/j.crphar.2022.100121]
   Gyanwali B, 2022, TRENDS ENDOCRIN MET, V33, P136, DOI 10.1016/j.tem.2021.11.003
   He LQ, 2015, CURR PROTEIN PEPT SC, V16, P576, DOI 10.2174/1389203716666150630140157
   Ho E, 2023, ADV NUTR, V14, P948, DOI 10.1016/j.advnut.2023.05.015
   Hoi ETV, 2023, EXP GERONTOL, V176, DOI 10.1016/j.exger.2023.112163
   Hordii S K, 1994, Fiziol Zh, V40, P46
   Hou YP, 2019, MILITARY MED RES, V6, DOI 10.1186/s40779-019-0228-3
   Inamdar S, 2023, BIOMATERIALS, V301, DOI 10.1016/j.biomaterials.2023.122292
   Iverson TM, 2023, J BIOL CHEM, V299, DOI 10.1016/j.jbc.2023.104761
   Jia CJ, 2017, LIFE SCI, V190, P97, DOI 10.1016/j.lfs.2017.09.010
   Jiang S, 2017, CANCER LETT, V390, P45, DOI 10.1016/j.canlet.2017.01.019
   Johnson SC, 2018, SUBCELL BIOCHEM, V90, P49, DOI 10.1007/978-981-13-2835-0_3
   Johnson SC, 2013, NATURE, V493, P338, DOI 10.1038/nature11861
   Junnila RK, 2013, NAT REV ENDOCRINOL, V9, P366, DOI 10.1038/nrendo.2013.67
   Kalawaj K, 2020, INT J MOL SCI, V21, DOI 10.3390/ijms21249406
   Kamal NSM, 2020, EUR J CELL BIOL, V99, DOI 10.1016/j.ejcb.2020.151108
   Karuppagounder SS, 2015, BRAIN RES, V1628, P273, DOI 10.1016/j.brainres.2015.07.030
   Khazanov VA, 2008, B EXP BIOL MED+, V146, P218, DOI 10.1007/s10517-008-0259-3
   Kim MJ, 2023, MOL CELLS, V46, P259, DOI 10.14348/molcells.2023.2128
   Kitada M, 2020, FRONT CELL DEV BIOL, V8, DOI 10.3389/fcell.2020.00715
   Knauf F, 2006, BIOCHEM J, V397, P25, DOI 10.1042/BJ20060409
   Kritsilis M, 2018, INT J MOL SCI, V19, DOI 10.3390/ijms19102937
   Kume S, 2019, DIABETOL INT, V10, P245, DOI 10.1007/s13340-019-00406-9
   Kurhaluk N, 2023, CELL PHYSIOL BIOCHEM, V57, P426, DOI 10.33594/000000669
   Kurhaluk N, 2023, NUTR REV, V82, P1239, DOI 10.1093/nutrit/nuad131
   Kurhaluk N, 2023, INT J MOL SCI, V24, DOI 10.3390/ijms24098205
   Kurhaluk N, 2019, CAN J PHYSIOL PHARM, V97, P392, DOI 10.1139/cjpp-2018-0642
   Kurhalyuk N. M., 2003, Fiziolohichnyi Zhurnal (Kiev), V49, P104
   Kurhalyuk N. M., 2005, Fiziolohichnyi Zhurnal (Kiev), V51, P20
   Labarthe F, 2005, AM J PHYSIOL-HEART C, V288, pH1425, DOI 10.1152/ajpheart.00722.2004
   LAI JCK, 1977, J NEUROCHEM, V28, P625, DOI 10.1111/j.1471-4159.1977.tb10434.x
   Lee G, 2022, MOL CELLS, V45, P531, DOI 10.14348/molcells.2022.0084
   Lee HS, 2022, MOL CELLS, V45, P763
   Leon LJ, 2016, J MOL CELL CARDIOL, V95, P78, DOI 10.1016/j.yjmcc.2015.11.006
   Li SJ, 2023, METABOLOMICS, V19, DOI 10.1007/s11306-023-02023-9
   Lipsky MS, 2015, DM-DIS MON, V61, P460, DOI 10.1016/j.disamonth.2015.09.005
   Liu SJ, 2018, BIOMED RES INT, V2018, DOI 10.1155/2018/3408467
   Livshits G, 2023, AGEING RES REV, V86, DOI 10.1016/j.arr.2023.101852
   López-Otín C, 2013, CELL, V153, P1194, DOI 10.1016/j.cell.2013.05.039
   Lu AT, 2019, AGING-US, V11, P303, DOI 10.18632/aging.101684
   Lu CF, 2023, CELL DEATH DIS, V14, DOI 10.1038/s41419-023-05669-4
   Lukianova L D, 2011, Patol Fiziol Eksp Ter, P3
   Lukianova L. D., 2003, Fiziolohichnyi Zhurnal (Kiev), V49, P17
   Maklakov AA, 2019, P ROY SOC B-BIOL SCI, V286, DOI 10.1098/rspb.2019.1604
   Martin B, 2006, AGEING RES REV, V5, P332, DOI 10.1016/j.arr.2006.04.002
   Martínez-Reyes I, 2020, NAT COMMUN, V11, DOI 10.1038/s41467-019-13668-3
   Maruyama Y, 2012, INT J CARDIOL, V155, P14, DOI 10.1016/j.ijcard.2011.01.087
   Marzetti E, 2013, INT J BIOCHEM CELL B, V45, P2288, DOI 10.1016/j.biocel.2013.06.024
   Mateska I, 2023, ELIFE, V12, DOI 10.7554/eLife.83064
   Mc Auley MT, 2021, AGEING RES REV, V72, DOI 10.1016/j.arr.2021.101488
   McKendry J, 2021, COMPR PHYSIOL, V11, P2249, DOI [10.1002/j.2040-4603.2021.tb00179.x, 10.1002/cphy.c200029]
   Mills E, 2014, TRENDS CELL BIOL, V24, P313, DOI 10.1016/j.tcb.2013.11.008
   Mookerjee SA, 2021, BIOCHEM SOC T, V49, P2929, DOI 10.1042/BST20211032
   Morsli S, 2021, MECH AGEING DEV, V193, DOI 10.1016/j.mad.2020.111391
   Mota-Martorell N, 2021, COMMUN BIOL, V4, DOI 10.1038/s42003-021-02254-3
   Naeini SH, 2023, EXP GERONTOL, V175, DOI 10.1016/j.exger.2023.112154
   Nishima N, 2023, KIDNEY INT, V104, P646, DOI 10.1016/j.kint.2023.07.011
   Novak RM, 2022, AIDS, V36, P815, DOI 10.1097/QAD.0000000000003171
   Nyman E, 2023, INT J CARDIOVAS IMAG, V39, P575, DOI 10.1007/s10554-022-02760-3
   O'Neill LAJ, 2014, NATURE, V515, P350, DOI 10.1038/nature13941
   Oh CJ, 2023, KIDNEY INT, V104, P724, DOI 10.1016/j.kint.2023.06.022
   Okovityi S V, 2012, Klin Med (Mosk), V90, P63
   Omini J, 2021, SCI REP-UK, V11, DOI 10.1038/s41598-021-98314-z
   Pamplona R, 2023, EXP GERONTOL, V174, DOI 10.1016/j.exger.2023.112137
   Panconesi R, 2022, CURR OPIN ORGAN TRAN, V27, P434, DOI 10.1097/MOT.0000000000001015
   Pang L, 2022, MILITARY MED RES, V9, DOI 10.1186/s40779-022-00389-w
   Panov A, 1996, BIOCHEMISTRY-US, V35, P427, DOI 10.1021/bi952101t
   Panov A, 2018, ANAL BIOCHEM, V552, P30, DOI 10.1016/j.ab.2017.10.010
   Park JW, 2022, MOL CELLS, V45, P112, DOI 10.14348/molcells.2021.0183
   Piantadosi CA, 2008, J BIOL CHEM, V283, P10967, DOI 10.1074/jbc.M709741200
   Piruat JI, 2014, FRONT ONCOL, V4, DOI 10.3389/fonc.2014.00200
   Purchase Craig F, 2022, Proc Biol Sci, V289, P20212146, DOI 10.1098/rspb.2021.2146
   Quinlan CL, 2013, REDOX BIOL, V1, P304, DOI 10.1016/j.redox.2013.04.005
   Rejeski WJ, 2019, CLIN INTERV AGING, V14, P1007, DOI 10.2147/CIA.S206974
   Rhoads TW, 2020, CELL METAB, V32, P323, DOI 10.1016/j.cmet.2020.08.009
   Salminen A, 2015, CELL MOL LIFE SCI, V72, P3897, DOI 10.1007/s00018-015-1978-z
   Salminen A, 2014, AGEING RES REV, V16, P45, DOI 10.1016/j.arr.2014.05.004
   Salminen A, 2014, CELL SIGNAL, V26, P1598, DOI 10.1016/j.cellsig.2014.03.030
   Schaum N, 2020, NATURE, V583, P596, DOI 10.1038/s41586-020-2499-y
   Seo K, 2015, CELL SIGNAL, V27, P1533, DOI 10.1016/j.cellsig.2015.03.003
   Serebrovskaya T, 2012, HYPOXIA HUMAN DIS
   Shahmirzadi AA, 2020, CELL METAB, V32, P447, DOI 10.1016/j.cmet.2020.08.004
   Sheu KFR, 1999, ANN NY ACAD SCI, V893, P61
   Shirakabe A, 2016, CIRC RES, V118, P1563, DOI 10.1161/CIRCRESAHA.116.307474
   Shostakovs'ka I V, 1999, Fiziol Zh, V45, P119
   Shultz LD, 2005, J IMMUNOL, V174, P6477, DOI 10.4049/jimmunol.174.10.6477
   Simar D, 2004, EXP GERONTOL, V39, P1467, DOI 10.1016/j.exger.2004.08.002
   Singh VK, 2011, INT IMMUNOPHARMACOL, V11, P842, DOI 10.1016/j.intimp.2011.01.017
   Snyder B, 2017, PHYSIOL REP, V5, DOI 10.14814/phy2.13258
   St-Pierre J, 2002, J BIOL CHEM, V277, P44784, DOI 10.1074/jbc.M207217200
   Strauss E, 2015, J VASC SURG, V61, P1105, DOI 10.1016/j.jvs.2014.02.007
   Su Y, 2019, AGING-US, V11, P4183, DOI 10.18632/aging.102045
   Sullivan LB, 2018, NAT CELL BIOL, V20, P782, DOI 10.1038/s41556-018-0125-0
   Tamaki N, 2000, J NUCL MED, V41, P1525
   Tan HWS, 2017, NAT COMMUN, V8, DOI 10.1038/s41467-017-00369-y
   Ticinesi A, 2019, NUTRIENTS, V11, DOI 10.3390/nu11071633
   Trendelenburg AU, 2019, MECH AGEING DEV, V180, P11, DOI 10.1016/j.mad.2019.03.002
   Tully T, 2020, J ANIM ECOL, V89, P2704, DOI 10.1111/1365-2656.13317
   Tyrrell DJ, 2021, NAT REV CARDIOL, V18, P58, DOI 10.1038/s41569-020-0431-7
   Uvdal P, 2023, BIOMOLECULES, V13, DOI 10.3390/biom13050841
   Wang ZW, 2024, CIRC RES, V134, DOI 10.1161/CIRCRESAHA.123.323651
   Wohlin M, 2009, ATHEROSCLEROSIS, V205, P486, DOI 10.1016/j.atherosclerosis.2009.01.032
   Wu ZY, 2019, CELL METAB, V29, P1192, DOI 10.1016/j.cmet.2019.02.013
   Xia CW, 2022, ECOL EVOL, V12, DOI 10.1002/ece3.8970
   Xiao DF, 2016, AMINO ACIDS, V48, P2067, DOI 10.1007/s00726-016-2254-8
   Xu CY, 2020, NAT CELL BIOL, V22, P1170, DOI 10.1038/s41556-020-00579-5
   Yang F, 2022, J COSMET DERMATOL-US, V21, P1736, DOI 10.1111/jocd.14635
   YUDKOFF M, 1994, J BIOL CHEM, V269, P27414
   Zdzisinska B, 2017, ARCH IMMUNOL THER EX, V65, P21, DOI 10.1007/s00005-016-0406-x
   Zuurbier CJ, 2020, J CELL MOL MED, V24, P5937, DOI 10.1111/jcmm.15180
NR 160
TC 17
Z9 20
U1 5
U2 32
PU MDPI
PI BASEL
PA ST ALBAN-ANLAGE 66, CH-4052 BASEL, SWITZERLAND
EI 2218-273X
J9 BIOMOLECULES
JI Biomolecules
PD MAR
PY 2024
VL 14
IS 3
AR 260
DI 10.3390/biom14030260
PG 25
WC Biochemistry & Molecular Biology
WE Science Citation Index Expanded (SCI-EXPANDED)
SC Biochemistry & Molecular Biology
GA ME0R3
UT WOS:001191836600001
PM 38540681
OA Green Submitted, gold
DA 2026-02-13
ER

PT J
AU Yoshino, H
   Kawakami, K
   Yoshino, G
   Hirose, T
AF Yoshino, Hiroshi
   Kawakami, Kyoko
   Yoshino, Gen
   Hirose, Takahisa
TI Age-related changes of proinsulin processing in diabetic and
   non-diabetic Japanese individuals
SO GERIATRICS & GERONTOLOGY INTERNATIONAL
LA English
DT Article
DE diabetes mellitus; elderly; proinsulin
ID IMPAIRED GLUCOSE-TOLERANCE; ACUTE INSULIN-RESPONSE; PANCREATIC
   BETA-CELLS; PLASMA-GLUCOSE; NIDDM; MELLITUS; SENSITIVITY; CONVERSION;
   RATIO
AB AimThe present study was carried out to examine whether the insulin secretory mechanism deteriorates during the aging process using the new intact proinsulin assay system in non-diabetic and diabetic individuals.
   MethodsA total of 172 participants were separated into four groups according to their age (<64years and >65years) and an association of type2 diabetes; that is, 46 older diabetics (mean age 74.56.2years, glycated hemoglobin [National Glycohemoglobin Standardization Program] 7.51.3%), 27 older non-diabetics (mean age 76.9 +/- 7.5years), 48 middle-aged diabetics (mean age 50.8 +/- 10.4, glycated hemoglobin 7.8 +/- 1.5%) and 51 middle aged non-diabetics (mean age 46.6 +/- 13.0years) participants were enrolled.
   ResultsThe proinsulin/insulin (PI/I) ratio of the diabetic group was higher than that of the non-diabetic group in the older group (0.19 +/- 0.12 vs 0.11 +/- 0.06, P =0.002). In the middle-aged groups, the PI/I ratio of the diabetic group was higher than that of the non-diabetic group (0.16 +/- 0.15 vs 0.09 +/- 0.09, P =0.003). Simple regression analysis showed that male sex (95% CI 0.02-0.01, P =0.004), age (95% CI 0.00-0.002, P =0.03), lower body mass index (95% CI -0.06 to 0.00, P =0.02) and the presence of diabetes mellitus (95% CI 0.04-0.012, P <0.0001) were significantly associated with the increase in the PI/I ratio. Multivariate regression analysis showed that male sex and age were the independent factors determining the increase in the PI/I ratio in the non-diabetic group. After adjusted for body mass index, the PI/I ratio correlated significantly with age only in the non-diabetic group (r =0.5, P =0.004).
   ConclusionsThe proinsulin processing system might deteriorate not only in diabetics, but also in non-diabetic Japanese individuals with age. Also, sex-related hormones can be protective for the proinsulin processing system. Geriatr Gerontol Int 2018; 18: 1046-1050.
C1 [Yoshino, Hiroshi; Kawakami, Kyoko; Yoshino, Gen] Shin Suma Hosp, Diabet Ctr, Kobe, Hyogo, Japan.
   [Yoshino, Hiroshi; Hirose, Takahisa] Toho Univ, Grad Sch Med, Dept Internal Med, Div Diabet Metab & Endocrinol, Tokyo, Japan.
C3 Toho University
RP Yoshino, H (corresponding author), Toho Univ, Grad Sch Med, Dept Internal Med, Div Diabet Metab & Endocrinol,Ohta Ku, 6-11-1 Ohmorinishi, Tokyo 1438541, Japan.
EM hiroshi.yoshino@med.toho-u.ac.jp
OI Yoshino, Hiroshi/0000-0003-2656-1482
CR [Anonymous], 2010, Diabetes Care, V33 Suppl 1, pS4, DOI 10.2337/dc10-S004
   Basu R, 2003, DIABETES, V52, P1738, DOI 10.2337/diabetes.52.7.1738
   Dhindsa S, 2004, J CLIN ENDOCR METAB, V89, P5462, DOI 10.1210/jc.2004-0804
   Forst T, 2013, DIABETES OBES METAB, V15, P576, DOI 10.1111/dom.12063
   Haffner SM, 1997, DIABETOLOGIA, V40, P830, DOI 10.1007/s001250050756
   HARRIS MI, 1987, DIABETES, V36, P523, DOI 10.2337/diabetes.36.4.523
   Inoue I, 1996, DIABETIC MED, V13, P330, DOI 10.1002/(SICI)1096-9136(199604)13:4<330::AID-DIA60>3.3.CO;2-C
   KAHN SE, 1995, DIABETES, V44, P173, DOI 10.2337/diabetes.44.2.173
   Kahn SE, 1997, DIABETES, V46, P1725, DOI 10.2337/diabetes.46.11.1725
   Koyama Y., 2006, JJCLA, V31, P305
   Le May C, 2006, P NATL ACAD SCI USA, V103, P9232, DOI 10.1073/pnas.0602956103
   Morita Ai, 2015, Nihon Rinsho, V73, P606
   Mykkanen L, 1997, DIABETES, V46, P1990, DOI 10.2337/diabetes.46.12.1990
   Mykkänen L, 1999, DIABETOLOGIA, V42, P1060, DOI 10.1007/s001250051271
   Nijpels G, 1996, DIABETOLOGIA, V39, P113
   Ozawa S, 2014, ENDOCR J, V61, P607, DOI 10.1507/endocrj.EJ13-0506
   RHODES CJ, 1994, DIABETES, V43, P511, DOI 10.2337/diabetes.43.4.511
   Roder ME, 1998, J CLIN ENDOCR METAB, V83, P604, DOI 10.1210/jc.83.2.604
   Russo GT, 2014, PLOS ONE, V9, DOI 10.1371/journal.pone.0109702
   Shimizu M, 1996, DIABETES CARE, V19, P8, DOI 10.2337/diacare.19.1.8
NR 20
TC 6
Z9 6
U1 0
U2 1
PU WILEY
PI HOBOKEN
PA 111 RIVER ST, HOBOKEN 07030-5774, NJ USA
SN 1444-1586
EI 1447-0594
J9 GERIATR GERONTOL INT
JI Geriatr. Gerontol. Int.
PD JUL
PY 2018
VL 18
IS 7
BP 1046
EP 1050
DI 10.1111/ggi.13303
PG 5
WC Geriatrics & Gerontology; Gerontology
WE Science Citation Index Expanded (SCI-EXPANDED); Social Science Citation Index (SSCI)
SC Geriatrics & Gerontology
GA GO4RJ
UT WOS:000440000300009
PM 29665183
DA 2026-02-13
ER

PT J
AU Dekker, MJHJ
   Heerdink, GC
   Plattel, CHM
AF Dekker, Marieke J. H. J.
   Heerdink, Gonneke C.
   Plattel, Clara H. M.
TI Vitamin B12 Deficiency-Induced Neuropathy and Cognitive and Motor
   Impairment in the Elderly: A Case Study
SO FOOD AND NUTRITION BULLETIN
LA English
DT Article
DE B12 deficiency; vitamin B12; cognitive decline; neurological symptoms;
   neuropathy; elderly
ID COBALAMIN DEFICIENCY; FOLIC-ACID; ANEMIA; FOLATE
AB Vitamin B12 deficiency can present with a variety of neurological and cognitive symptoms. Especially in elderly patients, vitamin B12 deficiency can be easily overlooked because symptoms may be attributed to comorbid conditions or solely to the aging process. In this case study, we present two patients, a 71-year-old man and a 74-year-old female, with vitamin B12 deficiency. The male patient had a history of (partial) resection of the ileum/jejunum/colon because of intestinal ischemia. The female patient had a history of hypothyroidism, type 2 diabetes with complications (including peripheral neuropathy), mitochondrial myopathy, and chronic lymphocytic leukemia. Both patients presented with severe fatigue, cognitive impairment, and impaired walking. Next to this, the male patient suffered from depressive symptoms and mild disorientation, and the female patient experienced neuropathic pain. She also mentioned a positive family history for B12 deficiency. The first patient had normal to high B12 levels because he was already on B12 injections (once every three weeks) because of an earlier diagnosed B12 deficiency. The female patient had B12 levels within normal range (holotranscobalamin 54 pmol/L) and her diagnosis was confirmed by elevated homocysteine and methylmalonic acid levels. Treatment with frequent hydroxocobalamin injections and other supplements significantly improved their cognitive, emotional, and motor functions. These cases underscore the need for a high level of clinical suspicion in elderly patients, also in cases of normal B12 levels but with clinical signs of deficiency and a positive risk factor, such as stomach or small bowel surgery or positive family history.
   Plain language title A case study of two elderly patients with vitamin B12 deficiency and neurological and cognitive complaintsPlain language summary Vitamin B12 deficiency in elderly patients can be easily overlooked as symptoms can also be caused by other age-related diseases or the aging process. In our article we present two elderly patients, a 71-year-old male and a 74-year-old female, with neurological complaints, such as severe fatigue, cognitive decline, and walking impairment. The male patient had a history of small bowel surgery, and the female patient mentioned that she had several siblings with B12 deficiency. Additionally, the male patient suffered from depressive symptoms and mild disorientation, and the female had severe pain in her legs. The male patient already received B12 injections because of an earlier B12 diagnosis, but with a relatively low frequency. The B12 levels of the female patients were within the normal range. However, her diagnoses could be confirmed with additional laboratory measurements, such as homocysteine and methylmalonic acid. Treatment with frequent B12 injections and other supplements significantly improved their cognitive, emotional, and motor functions. Our study shows that clinicians should carefully consider the possibility of B12 deficiency in elderly patients with cognitive and neurological complaints, also in patients with B12 levels within the normal range, but with risk factors such as family members with B12 deficiency or conditions that may impair the vitamin B12 uptake, such as previous stomach or small bowel surgery.
C1 [Dekker, Marieke J. H. J.; Heerdink, Gonneke C.; Plattel, Clara H. M.] B12 Inst, Metropl 90, NL-3038 BB Rotterdam, Netherlands.
RP Dekker, MJHJ (corresponding author), B12 Inst, Metropl 90, NL-3038 BB Rotterdam, Netherlands.
EM mdekker@b12-institute.nl
OI Plattel, Clara HM/0009-0001-0483-2029
CR Ambrosone CB, 2020, J CLIN ONCOL, V38, P804, DOI 10.1200/JCO.19.01203
   Araghi SO, 2019, CANCER EPIDEM BIOMAR, V28, P275, DOI [10.1158/1055-9965.EPI-17-1198, 10.1158/1055-9965.epi-17-1198]
   Brasky TM, 2017, J CLIN ONCOL, V35, P3440, DOI 10.1200/JCO.2017.72.7735
   Ebbing M, 2009, JAMA-J AM MED ASSOC, V302, P2119, DOI 10.1001/jama.2009.1622
   Fanidi A, 2019, INT J CANCER, V145, P1499, DOI 10.1002/ijc.32033
   Green R, 2017, NAT REV DIS PRIMERS, V3, DOI 10.1038/nrdp.2017.40
   Green R, 2017, BLOOD, V129, P2603, DOI 10.1182/blood-2016-10-569186
   Hannibal L, 2016, FRONT MOL BIOSCI, V3, DOI 10.3389/fmolb.2016.00027
   HEALTON EB, 1991, MEDICINE, V70, P229, DOI 10.1097/00005792-199107000-00001
   LINDENBAUM J, 1994, AM J CLIN NUTR, V60, P2, DOI 10.1093/ajcn/60.1.2
   SAVAGE DG, 1995, BAILLIERE CLIN HAEM, V8, P657, DOI 10.1016/S0950-3536(05)80225-2
   Morris MS, 2007, AM J CLIN NUTR, V85, P193, DOI 10.1093/ajcn/85.1.193
   Selhub J, 2010, NUTR REV, V68, pS112, DOI 10.1111/j.1753-4887.2010.00346.x
   Selhub J, 2009, AM J CLIN NUTR, V89, p702S, DOI 10.3945/ajcn.2008.26947C
   Solomon LR, 2016, AM J MED, V129, DOI 10.1016/j.amjmed.2015.07.017
   STABLER SP, 1990, BLOOD, V76, P871
   Wolffenbuttel BHR., 2023, BMJ, V383
   Wolffenbuttel Bruce H R, 2019, Mayo Clin Proc Innov Qual Outcomes, V3, P200, DOI [10.1016/j.mayocpiqo.2019.03.002, 10.1016/j.mayocpiqo.2019.03.002]
   Zorginstituut Nederland, Farmacotherapeutisch Kompas
NR 19
TC 1
Z9 2
U1 0
U2 3
PU SAGE PUBLICATIONS INC
PI THOUSAND OAKS
PA 2455 TELLER RD, THOUSAND OAKS, CA 91320 USA
SN 0379-5721
EI 1564-8265
J9 FOOD NUTR BULL
JI Food Nutr. Bull.
PD JUN
PY 2024
VL 45
IS 1_SUPPL
SU 1_SUPPL
SI SI
BP S53
EP S57
DI 10.1177/03795721241226886
PG 5
WC Food Science & Technology; Nutrition & Dietetics
WE Science Citation Index Expanded (SCI-EXPANDED)
SC Food Science & Technology; Nutrition & Dietetics
GA ZP2S7
UT WOS:001276441000006
PM 38987880
DA 2026-02-13
ER

PT J
AU Rharass, T
   Lucas, S
AF Rharass, Tareck
   Lucas, Stephanie
TI High Glucose Level Impairs Human Mature Bone Marrow Adipocyte Function
   Through Increased ROS Production
SO FRONTIERS IN ENDOCRINOLOGY
LA English
DT Article
DE adipocyte; bone marrow; mesenchymal skeletal stem cells; glucose;
   hyperglycemia; reactive oxygen species; oxidative stress; osteoporosis
ID MITOCHONDRIAL COMPLEX-III; OXIDATIVE STRESS; REACTIVE OXYGEN;
   ADIPOSE-TISSUE; INFLAMMATORY RESPONSE; INSULIN-RESISTANCE; MINERAL
   DENSITY; UP-REGULATION; FAT; DIFFERENTIATION
AB Bone marrow adipocytes (BMAds) accumulate in aging, menopause, and metabolic diseases such as Type 2 diabetes. These osteoporotic conditions are associated with oxidative stress and hyperglycemia which are both considered as critical factors underlying bone fragility. Glucose excess and reactive oxygen species (ROS) are known to favor adipogenesis over osteoblastogenesis. In this study, we investigated whether high glucose exposure could determine dysfunction of mature BMAds, specifically through ROS production. The effects of low (LG, 5mM) or high glucose (HG, 25mM) concentrations were examined using human bone mesenchymal stromal cells (hBMSCs) in the time course of differentiation, and, up to 21 days once adipocytes weremature. HG did not alter the adipocyte differentiation process of hBMSCs. Yet, after 21 days under HG exposure, PPARG, CEBPA, and adiponectin mRNA expressions were decreased. These alterations were also observed following adipogenic inducer withdrawal as well as in adipocytes fully differentiated in LG then cultured in HG for the last 11 days. Without inducers, HG condition also led to decreased leptin mRNA level. Importantly, intracellular and extracellular ROS concentrations measured using Amplex Red were significantly raised by 50% under HG exposure. This rise was observed once adipocytes ended differentiation and was reproduced within the different cell culture settings without any cytotoxicity. Among genes involved in ROS metabolism, the mRNA level of the H2O2 generating enzyme NOX4 was found upregulated in the presence of HG. Following cell separation, mature BMAds were shown to overproduce ROS and to display the gene alterations in contrast to non-lipid-laden cells. Finally, a non-lethal treatment with a pro-oxidant agent under LG condition reduces the mRNA levels of PPARG, adiponectin, and leptin as the HG condition does in the absence of inducers, and amplifies the effect of glucose excess on gene expression. HG concentration drives mature BMAds toward altered expression of the main adipokines and transcriptional factors. These perturbations are associated with a rise in ROS generation likely mediated through enhanced expression of NOX4. Mature BMAds are thus responsive to changes in glucose and ROS concentrations, which is relevant regarding with their phenotype and function in age- or metabolic disease-related osteoporosis.
C1 [Rharass, Tareck; Lucas, Stephanie] Univ Lille, Univ Littoral Cote Opale, CHU Lille, EA4490,PMOI, Boulogne Sur Mer, France.
C3 Universite de Lille; CHU Lille; Universite du Littoral-Cote-d'Opale
RP Lucas, S (corresponding author), Univ Lille, Univ Littoral Cote Opale, CHU Lille, EA4490,PMOI, Boulogne Sur Mer, France.
EM stephanie.lucas@univ-littoral.fr
OI Rharass, Tareck/0000-0001-9406-1776; LUCAS,
   Stephanie/0000-0001-7530-7486
FU MSD AVENIR Foundation; University of Littoral Cote d'Opale (ULCO) [BQR
   R/0902017]
FX This work was supported by MSD AVENIR Foundation [ADIMETABONE project]
   to SL. This work was also supported by the University of Littoral Cote
   d'Opale (ULCO) through a post-doctoral fellowship to TR and an equipment
   grant [BQR R/0902017].
CR Almeida M, 2007, J BIOL CHEM, V282, P27285, DOI 10.1074/jbc.M702810200
   Ambrogini E, 2010, CELL METAB, V11, P136, DOI 10.1016/j.cmet.2009.12.009
   Anghel SI, 2007, CELL RES, V17, P486, DOI 10.1038/cr.2007.48
   Atashi F, 2015, STEM CELLS DEV, V24, P1150, DOI 10.1089/scd.2014.0484
   Barneda D, 2017, CURR OPIN CELL BIOL, V47, P9, DOI 10.1016/j.ceb.2017.02.002
   Bartell SM, 2014, NAT COMMUN, V5, DOI 10.1038/ncomms4773
   Baum T, 2012, J MAGN RESON IMAGING, V35, P117, DOI 10.1002/jmri.22757
   Bell EL, 2007, J CELL BIOL, V177, P1029, DOI 10.1083/jcb.200609074
   Botolin S, 2006, J CELL BIOCHEM, V99, P411, DOI 10.1002/jcb.20842
   Bruedigam C, 2010, STEM CELLS, V28, P916, DOI 10.1002/stem.405
   Chuang CC, 2007, ENDOCRINOLOGY, V148, P4267, DOI 10.1210/en.2007-0179
   Dai PP, 2017, CELL PHYSIOL BIOCHEM, V41, P661, DOI 10.1159/000457945
   de Araujo IM, 2017, EUR J ENDOCRINOL, V176, P21, DOI 10.1530/EJE-16-0448
   de Paula FJA, 2015, PLOS ONE, V10, DOI 10.1371/journal.pone.0129764
   Domazetovic V, 2017, CLIN CASES MINER BON, V14, P209, DOI 10.11138/ccmbm/2017.14.1.209
   Dong X, 2014, BIOCHIMIE, V101, P123, DOI 10.1016/j.biochi.2014.01.002
   Ferland-McCollough D, 2018, DIABETES, V67, P1380, DOI 10.2337/db18-0044
   Fontani F, 2015, CALCIFIED TISSUE INT, V96, P335, DOI 10.1007/s00223-015-9961-0
   Furukawa S, 2004, J CLIN INVEST, V114, P1752, DOI 10.1172/JCI20042162S
   García-Hernández A, 2012, BONE, V50, P276, DOI 10.1016/j.bone.2011.10.032
   Gregoire FM, 1998, PHYSIOL REV, V78, P783, DOI 10.1152/physrev.1998.78.3.783
   Han CY, 2007, DIABETES, V56, P2260, DOI 10.2337/db07-0218
   Han CY, 2016, DIABETES METAB J, V40, P272
   Han CY, 2012, J BIOL CHEM, V287, P10379, DOI 10.1074/jbc.M111.304998
   Han CY, 2010, DIABETES, V59, P386, DOI 10.2337/db09-0925
   Hankamolsiri W, 2016, STEM CELLS INT, V2016, DOI 10.1155/2016/9674614
   Hardouin P, 2016, FRONT ENDOCRINOL, V7, DOI 10.3389/fendo.2016.00085
   Hauck AK, 2019, J BIOL CHEM, V294, P1083, DOI 10.1074/jbc.R118.003214
   Higuchi M, 2013, STEM CELLS DEV, V22, P878, DOI 10.1089/scd.2012.0306
   Holt V, 2014, PLOS ONE, V9, DOI 10.1371/journal.pone.0108920
   Iyer S, 2013, J CLIN INVEST, V123, P3409, DOI 10.1172/JCI68049
   Jackson RM, 2017, J BIOL CHEM, V292, P18556, DOI 10.1074/jbc.M117.791970
   Jilka RL, 2010, AGING CELL, V9, P851, DOI 10.1111/j.1474-9726.2010.00616.x
   Justesen J, 2001, BIOGERONTOLOGY, V2, P165, DOI 10.1023/A:1011513223894
   Kalyanaraman B, 2012, FREE RADICAL BIO MED, V52, P1, DOI 10.1016/j.freeradbiomed.2011.09.030
   Kanda Y, 2011, LIFE SCI, V89, P250, DOI 10.1016/j.lfs.2011.06.007
   Keats E, 2012, PLOS ONE, V7, DOI 10.1371/journal.pone.0038752
   Keats EC, 2014, STEM CELLS, V32, P1649, DOI 10.1002/stem.1659
   Lean JM, 2003, J CLIN INVEST, V112, P915, DOI 10.1172/JCI200318859
   Lin Y, 2005, J BIOL CHEM, V280, P4617, DOI 10.1074/jbc.M411863200
   Liu LF, 2011, BMC GENOMICS, V12, DOI 10.1186/1471-2164-12-212
   Manolagas SC, 2010, TRENDS ENDOCRIN MET, V21, P369, DOI 10.1016/j.tem.2010.01.010
   Marin C, 2018, SCI REP-UK, V8, DOI 10.1038/s41598-018-24229-x
   Mouche S, 2007, BBA-MOL CELL RES, V1773, P1015, DOI 10.1016/j.bbamcr.2007.03.003
   Napoli N, 2017, NAT REV ENDOCRINOL, V13, P208, DOI 10.1038/nrendo.2016.153
   Pascual G, 2005, NATURE, V437, P759, DOI 10.1038/nature03988
   Poloni A, 2013, EXP HEMATOL, V41, P558, DOI 10.1016/j.exphem.2013.02.005
   Raffaele M, 2018, EVID-BASED COMPL ALT, V2018, DOI 10.1155/2018/5310961
   Rharass T, 2018, EUR J ENDOCRINOL, V179, pR165, DOI 10.1530/EJE-18-0182
   Rharass T, 2016, MOL CELL BIOCHEM, V413, P199, DOI 10.1007/s11010-016-2653-x
   Ribou AC, 2016, ANTIOXID REDOX SIGN, V25, P520, DOI 10.1089/ars.2016.6741
   Saito M, 2006, OSTEOPOROSIS INT, V17, P1514, DOI 10.1007/s00198-006-0155-5
   Schröder K, 2019, FREE RADICAL BIO MED, V132, P67, DOI 10.1016/j.freeradbiomed.2018.08.036
   Schwartz AV, 2013, J CLIN ENDOCR METAB, V98, P2294, DOI 10.1210/jc.2012-3949
   Serrander L, 2007, BIOCHEM J, V406, P105, DOI 10.1042/BJ20061903
   She F, 2014, MOL MED REP, V9, P493, DOI 10.3892/mmr.2013.1832
   Sheu Y, 2017, BONE, V97, P299, DOI 10.1016/j.bone.2017.02.001
   Speckmann B, 2011, J BIOL CHEM, V286, P10764, DOI 10.1074/jbc.M110.216028
   Talior I, 2003, AM J PHYSIOL-ENDOC M, V285, pE295, DOI 10.1152/ajpendo.00044.2003
   Tanis RM, 2015, BBA-MOL CELL RES, V1853, P213, DOI 10.1016/j.bbamcr.2014.10.012
   Tormos KV, 2011, CELL METAB, V14, P537, DOI 10.1016/j.cmet.2011.08.007
   Tyurin-Kuzmin PA, 2016, PLOS ONE, V11, DOI 10.1371/journal.pone.0154157
   Uchihashi K, 2010, PATHOL INT, V60, P259, DOI 10.1111/j.1440-1827.2010.02511.x
   Wang AM, 2014, J BIOL CHEM, V289, P11410, DOI 10.1074/jbc.M113.541458
   Wang DQ, 2013, BONE, V53, P520, DOI 10.1016/j.bone.2013.01.009
   Wang WM, 2015, PLOS ONE, V10, DOI 10.1371/journal.pone.0120629
   Wang WW, 2010, MOL CELL BIOCHEM, V338, P115, DOI 10.1007/s11010-009-0344-6
   Wang X, 2015, FREE RADICAL BIO MED, V89, P99, DOI 10.1016/j.freeradbiomed.2015.07.012
   Yamamoto M, 2016, CURR OSTEOPOROS REP, V14, P320, DOI 10.1007/s11914-016-0332-1
   Yu EW, 2017, BONE, V97, P38, DOI 10.1016/j.bone.2016.12.018
   Zhang Y, 2013, J CELL BIOCHEM, V114, P2595, DOI 10.1002/jcb.24607
   Zhao BZ, 2012, FREE RADICAL BIO MED, V53, P1080, DOI 10.1016/j.freeradbiomed.2012.06.034
   Zhu LQ, 2019, EUR J RADIOL, V113, P158, DOI 10.1016/j.ejrad.2019.02.020
   Zou XH, 2017, J BIOENERG BIOMEMBR, V49, P325, DOI 10.1007/s10863-017-9718-8
NR 74
TC 26
Z9 29
U1 2
U2 13
PU FRONTIERS MEDIA SA
PI LAUSANNE
PA AVENUE DU TRIBUNAL FEDERAL 34, LAUSANNE, CH-1015, SWITZERLAND
SN 1664-2392
J9 FRONT ENDOCRINOL
JI Front. Endocrinol.
PD SEP 10
PY 2019
VL 10
AR 607
DI 10.3389/fendo.2019.00607
PG 15
WC Endocrinology & Metabolism
WE Science Citation Index Expanded (SCI-EXPANDED)
SC Endocrinology & Metabolism
GA JO2UV
UT WOS:000497438900001
PM 31551934
OA Green Submitted, gold
DA 2026-02-13
ER

PT J
AU Burtscher, J
   Kopp, M
   Klimont, J
   Ulmer, H
   Strasser, B
   Burtscher, M
AF Burtscher, Johannes
   Kopp, Martin
   Klimont, Jeannette
   Ulmer, Hanno
   Strasser, Barbara
   Burtscher, Martin
TI Age- and sex-dependent associations between self-reported physical
   activity levels and self-reported cardiovascular risk factors: a
   population-based cross-sectional survey
SO BMC PUBLIC HEALTH
LA English
DT Article
DE Exercise; Energy expenditure; Health; Disease; Life-style; Aging; Gender
ID OBESITY; INTENSITY; MORTALITY; EXERCISE; HEALTH; VOLUME
AB Background The amount of regular physical activity (PA) can modulate the prevalence of traditional risk factors for cardiovascular disease (CVD) such as obesity, systemic hypertension, hypercholesterolemia, and type 2 diabetes (T2D). However, how different PA levels either below (< 600 MET min/week), within (600-1200 MET min/week), or above (> 1200 MET min/week) the range of the minimal WHO recommendations impact the age- and sex-dependent prevalence of these risk factors remains to be elucidated. Methods This cross-sectional study was performed to evaluate these relationships using population-based self-reported data collected in a central European country (Austria, 2019). The sample included a total of 15,461 persons (7166 males: 16-95 + years, BMI 26.6 +/- 4.4; 8295 females: 16-95 + years, BMI 25.1 +/- 5.0). Besides various lifestyle factors (e.g., dietary habits, smoking, and alcohol consumption), variables of particular interest were the age- and sex-dependent amount of weekly PA and prevalence of risk factors for CVD. Sex-specific logistic regression analyses were applied to estimate adjusted odds ratios (ORs) for the associations between self-reported PA and risk factor prevalence. Results Relatively small beneficial effects were found regarding the prevalence of risk factors for CVD when achieving PA levels corresponding to 600-1200 MET min/week as compared to those who did not meet these recommendations. However, exceeding the WHO recommendations provided much more pronounced benefits, especially in younger and older age groups. Adjusted ORs revealed that high volumes of PA (> 1200 MET min/week) were associated with a 32-43% reduction in the prevalence of obesity and T2D compared to those who did not achieve the WHO recommendations (< 600 MET min/week), as well as with a lower prevalence of systemic hypertension only in women and a lower prevalence of hypercholesterolemia only in men. Conclusions Exceeding minimal WHO recommendations for PA promises large beneficial effects, particularly on the prevalence of obesity and T2D. Demonstrated sex differences in PA levels and their association with cardiovascular risk factors may provide an important basis for preventive health counseling.
C1 [Burtscher, Johannes] Univ Lausanne, Inst Sport Sci, CH-1015 Lausanne, Switzerland.
   [Kopp, Martin; Burtscher, Martin] Univ Innsbruck, Inst Sport Sci, A-6020 Innsbruck, Austria.
   [Klimont, Jeannette] Stat Austria, Unit Demog & Hlth, Directorate Social Stat, A-1110 Vienna, Austria.
   [Ulmer, Hanno] Med Univ Innsbruck, Inst Med Stat & Informat, A-6020 Innsbruck, Austria.
   [Strasser, Barbara] Ludwig Boltzmann Inst Rehabil Res, A-1100 Vienna, Austria.
   [Strasser, Barbara] Sigmund Freud Private Univ, Fac Med, A-1020 Vienna, Austria.
C3 University of Lausanne; University of Innsbruck; Medical University of
   Innsbruck
RP Burtscher, M (corresponding author), Univ Innsbruck, Inst Sport Sci, A-6020 Innsbruck, Austria.
EM martin.burtscher@uibk.ac.at
RI Burtscher, Martin/M-7015-2019; Burtscher, Johannes/AAO-3065-2020
OI Strasser, Barbara/0000-0002-4318-5629
FU University of Innsbruck; Medical University of Innsbruck
FX Open access funding provided by University of Innsbruck and Medical
   University of Innsbruck.
CR Anagnostis P, 2020, CALCIFIED TISSUE INT, V107, P453, DOI 10.1007/s00223-020-00742-y
   Arem H, 2015, JAMA INTERN MED, V175, P959, DOI 10.1001/jamainternmed.2015.0533
   Baarts RB, 2023, OBESITY, V31, P1953, DOI 10.1002/oby.23779
   Barnett I, 2012, AM J PREV MED, V43, P329, DOI 10.1016/j.amepre.2012.05.026
   Bell JA, 2014, DIABETOLOGIA, V57, P2048, DOI 10.1007/s00125-014-3323-8
   Boonpor J, 2023, BMC MED, V21, DOI 10.1186/s12916-023-02851-5
   Brannan M, 2019, BMC MED EDUC, V19, DOI 10.1186/s12909-019-1517-y
   Brenner PS, 2014, SOC INDIC RES, V117, P489, DOI 10.1007/s11205-013-0359-y
   Bull FC, 2020, BRIT J SPORT MED, V54, P1451, DOI 10.1136/bjsports-2020-102955
   Burtscher J, 2019, Br J Sports Med
   Carlsson S, 2013, DIABETOLOGIA, V56, P1031, DOI 10.1007/s00125-013-2859-3
   Celis-Morales CA, 2017, BMJ-BRIT MED J, V357, DOI 10.1136/bmj.j1456
   Chang YH, 2021, INT J OBESITY, V45, P982, DOI 10.1038/s41366-021-00767-9
   Churilla JR, 2013, QJM-INT J MED, V106, P333, DOI 10.1093/qjmed/hcs231
   Cleven L, 2020, BMC PUBLIC HEALTH, V20, DOI 10.1186/s12889-020-08715-4
   Dempsey PC, 2022, EUR HEART J, V43, P4789, DOI 10.1093/eurheartj/ehac613
   Diaz KM, 2013, CURR HYPERTENS REP, V15, P659, DOI 10.1007/s11906-013-0386-8
   Durstine JL, 2001, SPORTS MED, V31, P1033, DOI 10.2165/00007256-200131150-00002
   Dyrstad SM, 2014, MED SCI SPORT EXER, V46, P99, DOI 10.1249/MSS.0b013e3182a0595f
   Hamer M, 2022, SCAND J MED SCI SPOR, V32, P1161, DOI 10.1111/sms.14173
   Hill JO, 2012, CIRCULATION, V126, P126, DOI 10.1161/CIRCULATIONAHA.111.087213
   Houmard JA, 2004, J APPL PHYSIOL, V96, P101, DOI 10.1152/japplphysiol.00707.2003
   Ji HW, 2024, J AM COLL CARDIOL, V83, P783, DOI 10.1016/j.jacc.2023.12.019
   Klein S, 2022, CELL METAB, V34, P11, DOI 10.1016/j.cmet.2021.12.012
   Kodama S, 2007, ARCH INTERN MED, V167, P999, DOI 10.1001/archinte.167.10.999
   Leenders M, 2013, J AM MED DIR ASSOC, V14, P585, DOI 10.1016/j.jamda.2013.02.006
   Lübs L, 2018, BMC GERIATR, V18, DOI 10.1186/s12877-018-0781-8
   Marrugat J, 1996, AM J EPIDEMIOL, V143, P562
   Medina C, 2018, SCI REP-UK, V8, DOI 10.1038/s41598-018-23553-6
   Mesinovic J, 2023, DIABETES METAB J, V47, P719
   Nagata JM, 2022, BRIT J SPORT MED, V56, P847, DOI 10.1136/bjsports-2021-104231
   Nocon M, 2008, EUR J CARDIOV PREV R, V15, P239, DOI 10.1097/HJR.0b013e3282f55e09
   Organization WH, 2023, Step Up! Tackling the Burden of Insufficient Physical Activity in Europe
   Osterreichische Gesundheitsbefragung, 2019, hauptergebnisse des Austrian Health Interview Survey (ATHIS) und methodische dokumentation
   Pavey TG, 2013, MED SCI SPORT EXER, V45, P1948, DOI 10.1249/MSS.0b013e3182940b91
   Piercy KL, 2018, JAMA-J AM MED ASSOC, V320, P2020, DOI 10.1001/jama.2018.14854
   Ross R, 2001, MED SCI SPORT EXER, V33, pS521, DOI 10.1097/00005768-200106001-00023
   Saint-Maurice PF, 2020, JAMA-J AM MED ASSOC, V323, P1151, DOI 10.1001/jama.2020.1382
   Santos-Lozano A, 2021, J Sport Health Sci
   Seo DC, 2010, J EPIDEMIOL COMMUN H, V64, P426, DOI 10.1136/jech.2009.089680
   Skoumas John, 2003, Lipids Health Dis, V2, P3
   Smith AD, 2016, DIABETOLOGIA, V59, P2527, DOI 10.1007/s00125-016-4079-0
   Veronese N, 2019, EUR GERIATR MED, V10, P685, DOI 10.1007/s41999-019-00216-x
   Vroege DP, 2014, J MED INTERNET RES, V16, P19, DOI 10.2196/jmir.3643
   Wahid A, 2016, J AM HEART ASSOC, V5, DOI 10.1161/JAHA.115.002495
   Wang YT, 2017, LIPIDS HEALTH DIS, V16, DOI 10.1186/s12944-017-0515-5
   Woldemariam S, 2024, WIEN KLIN WOCHENSCHR, V136, P488, DOI 10.1007/s00508-024-02388-4
   Zhao FF, 2020, DIABETES THER, V11, P1303, DOI 10.1007/s13300-020-00817-x
   Zhou LL, 2022, FRONT PUBLIC HEALTH, V10, DOI 10.3389/fpubh.2022.995755
NR 49
TC 4
Z9 4
U1 1
U2 4
PU BMC
PI LONDON
PA CAMPUS, 4 CRINAN ST, LONDON N1 9XW, ENGLAND
EI 1471-2458
J9 BMC PUBLIC HEALTH
JI BMC Public Health
PD OCT 16
PY 2024
VL 24
IS 1
AR 2843
DI 10.1186/s12889-024-20351-w
PG 9
WC Public, Environmental & Occupational Health
WE Science Citation Index Expanded (SCI-EXPANDED)
SC Public, Environmental & Occupational Health
GA J3C9S
UT WOS:001335889400005
PM 39415183
OA Green Submitted, gold
DA 2026-02-13
ER

PT J
AU McKeown, NM
   Dashti, HS
   Ma, JT
   Haslam, D
   Kiefte-de Jong, JC
   Smith, CE
   Tanaka, T
   Graff, M
   Lemaitre, RN
   Rybin, D
   Sonestedt, E
   Frazier-Wood, AC
   Mook-Kanamori, DO
   Li, YP
   Wang, CA
   Leermakers, ETM
   Mikkila, V
   Young, KL
   Mukamal, KJ
   Cupples, LA
   Schulz, CA
   Chen, TA
   Li-Gao, RF
   Huang, T
   Oddy, WH
   Raitakari, O
   Rice, K
   Meigs, JB
   Ericson, U
   Steffen, LM
   Rosendaal, FR
   Hofman, A
   Kahonen, M
   Psaty, BM
   Brunkwall, L
   Uitterlinden, AG
   Viikari, J
   Siscovick, DS
   Seppala, I
   North, KE
   Mozaffarian, D
   Dupuis, J
   Orho-Melander, M
   Rich, SS
   Mutsert, R
   Qi, L
   Pennell, CE
   Franco, OH
   Lehtimaki, T
   Herman, MA
AF McKeown, Nicola M.
   Dashti, Hassan S.
   Ma, Jiantao
   Haslam, Danielle E.
   Kiefte-de Jong, Jessica C.
   Smith, Caren E.
   Tanaka, Toshiko
   Graff, Mariaelisa
   Lemaitre, Rozenn N.
   Rybin, Denis
   Sonestedt, Emily
   Frazier-Wood, Alexis C.
   Mook-Kanamori, Dennis O.
   Li, Yanping
   Wang, Carol A.
   Leermakers, Elisabeth T. M.
   Mikkila, Vera
   Young, Kristin L.
   Mukamal, Kenneth J.
   Cupples, L. Adrienne
   Schulz, Christina-Alexandra
   Chen, Tzu-An
   Li-Gao, Ruifang
   Huang, Tao
   Oddy, Wendy H.
   Raitakari, Olli
   Rice, Kenneth
   Meigs, James B.
   Ericson, Ulrika
   Steffen, Lyn M.
   Rosendaal, Frits R.
   Hofman, Albert
   Kahonen, Mika
   Psaty, Bruce M.
   Brunkwall, Louise
   Uitterlinden, Andre G.
   Viikari, Jorma
   Siscovick, David S.
   Seppala, Ilkka
   North, Kari E.
   Mozaffarian, Dariush
   Dupuis, Josee
   Orho-Melander, Marju
   Rich, Stephen S.
   Mutsert, Renee de
   Qi, Lu
   Pennell, Craig E.
   Franco, Oscar H.
   Lehtimaki, Terho
   Herman, Mark A.
TI Sugar-sweetened beverage intake associations with fasting glucose and
   insulin concentrations are not modified by selected genetic variants in
   a ChREBP-FGF21 pathway: a meta-analysis
SO DIABETOLOGIA
LA English
DT Article
DE Carbohydrate metabolism; Epidemiology; Genetics; Meta-analysis;
   Nutrition; Type 2 diabetes
ID ELEMENT-BINDING PROTEIN; CARDIOVASCULAR RISK-FACTORS; FRUCTOSE
   TRANSPORT; ADIPOSE-TISSUE; RESISTANCE; CONSUMPTION; FGF21; CARBOHYDRATE;
   GLUCOKINASE; SENSITIVITY
AB Aims/hypothesis Sugar-sweetened beverages (SSBs) are a major dietary contributor to fructose intake. A molecular pathway involving the carbohydrate responsive element-binding protein (ChREBP) and the metabolic hormone fibroblast growth factor 21 (FGF21) may influence sugar metabolism and, thereby, contribute to fructose-induced metabolic disease. We hypothesise that common variants in 11 genes involved in fructose metabolism and the ChREBP-FGF21 pathway may interact with SSB intake to exacerbate positive associations between higher SSB intake and glycaemic traits.
   Methods Data from 11 cohorts (six discovery and five replication) in the CHARGE (Cohorts for Heart and Aging Research in Genomic Epidemiology) Consortium provided association and interaction results from 34,748 adults of European descent. SSB intake (soft drinks, fruit punches, lemonades or other fruit drinks) was derived from food-frequency questionnaires and food diaries. In fixed-effects meta-analyses, we quantified: (1) the associations between SSBs and glycaemic traits (fasting glucose and fasting insulin); and (2) the interactions between SSBs and 18 independent SNPs related to the ChREBP-FGF21 pathway.
   Results In our combined meta-analyses of discovery and replication cohorts, after adjustment for age, sex, energy intake, BMI and other dietary covariates, each additional serving of SSB intake was associated with higher fasting glucose (beta +/- SE 0.014 +/- 0.004 [mmol/l], p = 1.5 x 10(-3)) and higher fasting insulin (0.030 +/- 0.005 [log(e) pmol/l], p = 2.0 x 10(-10)). No significant interactions on glycaemic traits were observed between SSB intake and selected SNPs. While a suggestive interaction was observed in the discovery cohorts with a SNP (rs1542423) in the beta-Klotho (KLB) locus on fasting insulin (0.030 +/- 0.011 log(e) pmol/l, uncorrected p = 0.006), results in the replication cohorts and combined meta-analyses were non-significant.
   Conclusions/interpretation In this large meta-analysis, we observed that SSB intake was associated with higher fasting glucose and insulin. Although a suggestive interaction with a genetic variant in the ChREBP-FGF21 pathway was observed in the discovery cohorts, this observation was not confirmed in the replication analysis.
C1 [McKeown, Nicola M.; Haslam, Danielle E.] Tufts Univ, USDA, Nutrit Epidemiol Program, Human Nutr Res Ctr Aging, 711 Washington St, Boston, MA 02111 USA.
   [Dashti, Hassan S.; Smith, Caren E.] Tufts Univ, USDA, Nutr & Genom Lab, Human Nutr Res Ctr Aging, Boston, MA 02111 USA.
   [Dashti, Hassan S.] Massachusetts Gen Hosp, Ctr Genom Med, 185 Cambridge St, Boston, MA 02114 USA.
   [Dashti, Hassan S.; Meigs, James B.] Broad Inst, Program Med & Populat Genet, Cambridge, MA 02142 USA.
   [Ma, Jiantao; Cupples, L. Adrienne; Dupuis, Josee] NHLBI, Framingham Heart Study & Populat Sci Branch, Framingham, MA USA.
   [Kiefte-de Jong, Jessica C.; Leermakers, Elisabeth T. M.; Hofman, Albert; Uitterlinden, Andre G.; Franco, Oscar H.] Erasmus MC Univ, Med Ctr, Dept Epidemiol, Rotterdam, Netherlands.
   [Kiefte-de Jong, Jessica C.] Leiden Univ Coll, Global Publ Hlth, The Hague, Netherlands.
   [Tanaka, Toshiko] NIA, Translat Gerontol Branch, Baltimore, MD 21224 USA.
   [Graff, Mariaelisa; Young, Kristin L.; North, Kari E.] Univ North Carolina, Dept Epidemiol, Chapel Hill, NC USA.
   [Lemaitre, Rozenn N.; Psaty, Bruce M.] Univ Washington, Dept Med, Seattle, WA 98195 USA.
   [Rybin, Denis] Boston Univ, Boston Univ Data Coordinating Ctr, Boston, MA 02215 USA.
   [Sonestedt, Emily; Schulz, Christina-Alexandra; Ericson, Ulrika; Brunkwall, Louise; Orho-Melander, Marju] Lund Univ, Dept Clin Sci Malmo, Malmo, Sweden.
   [Frazier-Wood, Alexis C.; Chen, Tzu-An] USDA ARS, Childrens Nutr Res Ctr, Dept Pediat, Baylor Coll Med, Houston, TX USA.
   [Mook-Kanamori, Dennis O.; Li-Gao, Ruifang; Rosendaal, Frits R.; Mutsert, Renee de] Leiden Univ, Med Ctr, Dept Clin Epidemiol, Leiden, Netherlands.
   [Mook-Kanamori, Dennis O.] Leiden Univ, Med Ctr, Dept Publ Hlth & Primary Care, Leiden, Netherlands.
   [Li, Yanping; Huang, Tao; Qi, Lu] Harvard Univ, Dept Nutr, Harvard TH Chan Sch Publ Hlth, Boston, MA 02115 USA.
   [Wang, Carol A.; Pennell, Craig E.] Univ Western Australia, Sch Womens & Infants Hlth, Crawley, WA, Australia.
   [Mikkila, Vera; Raitakari, Olli] Univ Turku, Res Ctr Appl & Prevent Cardiovasc Med, Turku, Finland.
   [Mikkila, Vera] Univ Helsinki, Dept Food & Environm Sci, Helsinki, Finland.
   [Mukamal, Kenneth J.] Harvard Med Sch, Div Gen Med & Primary Care, Boston, MA USA.
   [Mukamal, Kenneth J.] Beth Israel Deaconess Med Ctr, Boston, MA 02215 USA.
   [Cupples, L. Adrienne] Boston Univ, Sch Publ Hlth, Dept Biostat, Boston, MA 02215 USA.
   [Oddy, Wendy H.] Telethon Kids Inst, Subiaco, WA, Australia.
   [Oddy, Wendy H.] Univ Tasmania, Menzies Inst Med Res, Hobart, Tas, Australia.
   [Raitakari, Olli] Turku Univ Hosp, Dept Clin Physiol & Nucl Med, Turku, Finland.
   [Rice, Kenneth] Univ Washington, Dept Biostat, Seattle, WA 98195 USA.
   [Meigs, James B.] Massachusetts Gen Hosp, Div Gen Internal Med, Boston, MA 02114 USA.
   [Meigs, James B.] Harvard Med Sch, Dept Med, Boston, MA USA.
   [Steffen, Lyn M.] Univ Minnesota, Div Epidemiol & Community Hlth, Minneapolis, MN USA.
   [Kahonen, Mika] Tampere Univ Hosp, Dept Clin Physiol, Tampere, Finland.
   [Kahonen, Mika; Seppala, Ilkka] Finnish Cardiovasc Res Ctr, Tampere, Finland.
   [Kahonen, Mika; Seppala, Ilkka] Univ Tampere, Fac Med & Life Sci, Tampere, Finland.
   [Psaty, Bruce M.] Univ Washington, Dept Epidemiol, Seattle, WA 98195 USA.
   [Psaty, Bruce M.] Univ Washington, Dept Hlth Serv, Seattle, WA 98195 USA.
   [Psaty, Bruce M.] Grp Hlth Cooperat Puget Sound, Grp Hlth Res Inst, Seattle, WA USA.
   [Viikari, Jorma] Univ Turku, Dept Med, Turku, Finland.
   [Viikari, Jorma] Turku Univ Hosp, Div Med, Turku, Finland.
   [Siscovick, David S.] New York Acad Med, New York, NY USA.
   [Seppala, Ilkka] Fimlab Labs, Dept Clin Chem, Tampere, Finland.
   [Mozaffarian, Dariush; Lehtimaki, Terho] Tufts Univ, Friedman Sch Nutr Sci & Policy, Boston, MA 02111 USA.
   [Rich, Stephen S.] Univ Virginia, Ctr Publ Hlth Gen, Charlottesville, VA USA.
   [Herman, Mark A.] Duke Univ, Sch Med, Dept Med, Div Endocrinol Metab & Nutr, Durham, NC 27706 USA.
C3 Tufts University; United States Department of Agriculture (USDA); Tufts
   University; United States Department of Agriculture (USDA); Harvard
   University; Harvard University Medical Affiliates; Massachusetts General
   Hospital; Harvard University; Massachusetts Institute of Technology
   (MIT); Broad Institute; National Institutes of Health (NIH) - USA; NIH
   National Heart Lung & Blood Institute (NHLBI); Framingham Heart Study;
   Erasmus University Rotterdam; Erasmus MC; National Institutes of Health
   (NIH) - USA; NIH National Institute on Aging (NIA); University of North
   Carolina; University of North Carolina Chapel Hill; University of
   Washington; University of Washington Seattle; Boston University; Lund
   University; United States Department of Agriculture (USDA); Baylor
   College of Medicine; Leiden University - Excl LUMC; Leiden University;
   Leiden University Medical Center (LUMC); Leiden University; Leiden
   University Medical Center (LUMC); Leiden University - Excl LUMC; Harvard
   University; Harvard T.H. Chan School of Public Health; University of
   Western Australia; University of Turku; University of Helsinki; Harvard
   University; Harvard Medical School; Harvard University; Harvard
   University Medical Affiliates; Beth Israel Deaconess Medical Center;
   Boston University; University of Western Australia; The Kids Research
   Institute Australia; University of Tasmania; Menzies Institute for
   Medical Research; University of Turku; University of Washington;
   University of Washington Seattle; Harvard University; Harvard University
   Medical Affiliates; Massachusetts General Hospital; Harvard University;
   Harvard Medical School; University of Minnesota System; University of
   Minnesota Twin Cities; Tampere University; Tampere University Hospital;
   Tampere University; University of Washington; University of Washington
   Seattle; University of Washington; University of Washington Seattle;
   Group Health Cooperative; University of Turku; University of Turku; New
   York Academy of Medicine; Tufts University; University of Virginia; Duke
   University
RP McKeown, NM (corresponding author), Tufts Univ, USDA, Nutrit Epidemiol Program, Human Nutr Res Ctr Aging, 711 Washington St, Boston, MA 02111 USA.; Dashti, HS (corresponding author), Tufts Univ, USDA, Nutr & Genom Lab, Human Nutr Res Ctr Aging, Boston, MA 02111 USA.; Dashti, HS (corresponding author), Massachusetts Gen Hosp, Ctr Genom Med, 185 Cambridge St, Boston, MA 02114 USA.; Dashti, HS (corresponding author), Broad Inst, Program Med & Populat Genet, Cambridge, MA 02142 USA.
EM nicola.mckeown@tufts.edu; hassan.dashti@mgh.harvard.edu
RI Wood, Lekki/B-8053-2010; Raitakari, Olli/AAQ-7389-2021; Li-Gao,
   Ruifang/B-7172-2018; Sonestedt, Emily/I-3814-2016; Kiefte-de Jong,
   Jessica/GLV-3216-2022; Rosendaal, Frits/Q-3842-2017; Orho-Melander,
   Marju/NLN-5085-2025; Franco, Oscar/ABE-2305-2020; Huang,
   Tao/ITU-9131-2023; Young, Kristin/Q-6908-2019; Pennell,
   Craig/ABD-6902-2020; Uitterlinden, André G/AFV-9968-2022; Tanaka,
   Toshiko/HKW-0340-2023; Mukamal, Kenneth/GVR-7978-2022; Haslam,
   Danielle/V-8846-2019; Lehtimäki, Terho/AAD-1094-2022; Meigs,
   James/P-3927-2019; Herman, Mark/H-3232-2012; Li, Yanping/H-6437-2011
OI Wood, Lekki/0000-0001-7616-2119; Li-Gao, Ruifang/0000-0003-0650-1351;
   Steffen, Lyn M/0000-0002-4053-6729; Wang, Carol/0000-0002-4301-3974;
   Dupuis, Josee/0000-0003-2871-3603; Franco, Oscar/0000-0002-4606-4929;
   Kähönen, Mika/0000-0002-4510-7341; Mook-Kanamori,
   Dennis/0000-0002-0182-5122; Young, Kristin/0000-0003-0070-6145; Ma,
   Jiantao/0000-0001-7478-7203; Pennell, Craig/0000-0002-0937-6165;
   Uitterlinden, André G/0000-0002-7276-3387; Haslam,
   Danielle/0000-0003-0144-3287; Cupples, L Aienne/0000-0003-0273-7965;
   Lehtimäki, Terho/0000-0002-2555-4427; Herman, Mark/0000-0001-6979-103X;
   Rich, Stephen/0000-0003-3872-7793; Li, Yanping/0000-0002-0412-2748
FU Boston Area Diabetes, Endocrinology Research Center Feasibility Program
   [P30 DK057521]; US Department of Agriculture [58-1950-0-014];  [R01
   DK100425];  [K08 HL112845];  [K24DK080140];  [U01DK078616]; 
   [KL2TR001109]; National Heart Lung and Blood Institute [R01HL059367,
   R01HL086694, R01HL034594, R01HL105756] Funding Source: NIH RePORTER;
   National Institute of Diabetes and Digestive and Kidney Diseases
   [P30DK063491, R01DK091718, R01DK100425, R01DK100383] Funding Source: NIH
   RePORTER; National Institute on Aging [ZIAAG000965] Funding Source: NIH
   RePORTER
FX NMM received funding from the Boston Area Diabetes, Endocrinology
   Research Center Feasibility Program (P30 DK057521) to support part of
   this research, and she was funded in part by the US Department of
   Agriculture, under agreement No. 58-1950-0-014. MAH is supported by R01
   DK100425. CES is supported by K08 HL112845. JBM is supported by
   K24DK080140 and U01DK078616. KLY is supported by KL2TR001109.
CR Adams AC, 2012, PLOS ONE, V7, DOI 10.1371/journal.pone.0049977
   Aeberli I, 2013, DIABETES CARE, V36, P150, DOI 10.2337/dc12-0540
   Agius L, 2008, BIOCHEM J, V414, P1, DOI 10.1042/BJ20080595
   Angelopoulos TJ, 2016, NUTRIENTS, V8, DOI 10.3390/nu8040179
   [Anonymous], 2012, APPETITE, DOI DOI 10.1016/J.APPET.2012.05.065
   [Anonymous], CTR DIS CONTR NAT DI
   Bel-Serrat S, 2013, EUR J CLIN NUTR, V67, P848, DOI 10.1038/ejcn.2013.84
   Black RNA, 2006, DIABETES, V55, P3566, DOI 10.2337/db06-0220
   BONTHRON DT, 1994, HUM MOL GENET, V3, P1627, DOI 10.1093/hmg/3.9.1627
   Bremer AA, 2009, ARCH PEDIAT ADOL MED, V163, P328, DOI 10.1001/archpediatrics.2009.21
   Brunkwall L, 2016, AM J CLIN NUTR, V104, P809, DOI 10.3945/ajcn.115.126052
   BURANT CF, 1992, J BIOL CHEM, V267, P14523
   Chambers JC, 2011, NAT GENET, V43, P1131, DOI 10.1038/ng.970
   Chu AY, 2013, HUM MOL GENET, V22, P1895, DOI 10.1093/hmg/ddt032
   Corpe CP, 1996, PFLUG ARCH EUR J PHY, V432, P192, DOI 10.1007/s004240050124
   Davis JN, 2010, AM J CLIN NUTR, V92, P1522, DOI 10.3945/ajcn.2010.30185
   Dentin R, 2005, J CLIN INVEST, V115, P2843, DOI 10.1172/JCI25256
   Dentin R, 2004, J BIOL CHEM, V279, P20314, DOI 10.1074/jbc.M312475200
   Dupuis J, 2010, NAT GENET, V42, P105, DOI 10.1038/ng.520
   Dushay JR, 2015, MOL METAB, V4, P51, DOI 10.1016/j.molmet.2014.09.008
   Emanuelli B, 2014, J CLIN INVEST, V124, P515, DOI 10.1172/JCI67353
   Erion DM, 2013, ENDOCRINOLOGY, V154, P36, DOI 10.1210/en.2012-1725
   Fisher FM, 2017, MOL METAB, V6, P14, DOI 10.1016/j.molmet.2016.11.008
   Gimeno RE, 2014, TRENDS ENDOCRIN MET, V25, P303, DOI 10.1016/j.tem.2014.03.001
   Grundy SM, 1999, AM J CARDIOL, V83, p25F
   HAFFNER SM, 1990, JAMA-J AM MED ASSOC, V263, P2893, DOI 10.1001/jama.263.21.2893
   Helliwell PA, 2000, BIOCHEM J, V350, P149, DOI 10.1042/0264-6021:3500149
   Horton Tracy J., 1997, American Journal of Physiology, V272, pR1571
   Iizuka K, 2004, P NATL ACAD SCI USA, V101, P7281, DOI 10.1073/pnas.0401516101
   Iizuka K, 2009, FEBS LETT, V583, P2882, DOI 10.1016/j.febslet.2009.07.053
   Imamura F, 2015, BMJ-BRIT MED J, V351, DOI 10.1136/bmj.h3576
   Ishizuka Y, 2014, J MOL ENDOCRINOL, V52, P145, DOI 10.1530/JME-13-0243
   Jump DB, 2011, CURR OPIN CLIN NUTR, V14, P115, DOI 10.1097/MCO.0b013e328342991c
   Kathiresan S, 2008, NAT GENET, V40, P189, DOI 10.1038/ng.75
   Kim MS, 2016, J CLIN INVEST, V126, P4372, DOI 10.1172/JCI81993
   Koo HY, 2009, BIOCHEM BIOPH RES CO, V390, P285, DOI 10.1016/j.bbrc.2009.09.109
   Kooner JS, 2008, NAT GENET, V40, P149, DOI 10.1038/ng.2007.61
   Kuzma JN, 2016, AM J CLIN NUTR, V104, P306, DOI 10.3945/ajcn.115.129650
   Lana A, 2014, J NUTR, V144, P1099, DOI 10.3945/jn.114.195230
   Ma JT, 2016, CIRCULATION, V133, P370, DOI 10.1161/CIRCULATIONAHA.115.018704
   Malik VS, 2010, DIABETES CARE, V33, P2477, DOI 10.2337/dc10-1079
   Ogawa Y, 2007, P NATL ACAD SCI USA, V104, P7432, DOI 10.1073/pnas.0701600104
   OLEFSKY JM, 1974, AM J MED, V57, P551, DOI 10.1016/0002-9343(74)90006-0
   Olsen NJ, 2016, AM J CLIN NUTR, V104, P816, DOI 10.3945/ajcn.115.122820
   Qi QB, 2012, NEW ENGL J MED, V367, P1387, DOI 10.1056/NEJMoa1203039
   Ranawana DV, 2010, APPETITE, V55, P137, DOI 10.1016/j.appet.2010.05.046
   REAVEN GM, 1988, DIABETES, V37, P1595, DOI 10.2337/diabetes.37.12.1595
   Rezvani R, 2013, OBESITY, V21, P2471, DOI 10.1002/oby.20437
   Santer Rene, 2005, Hum Mutat, V25, P594, DOI 10.1002/humu.9343
   Saxena R, 2010, NAT GENET, V42, P142, DOI 10.1038/ng.521
   Silbernagel G, 2014, EUR J CLIN NUTR, V68, P97, DOI 10.1038/ejcn.2013.228
   Stanhope KL, 2009, J CLIN INVEST, V119, P1322, DOI 10.1172/JCI37385
   Talukdar S, 2016, CELL METAB, V23, P344, DOI 10.1016/j.cmet.2015.12.008
   Tanaka T, 2009, PLOS GENET, V5, DOI 10.1371/journal.pgen.1000338
   Tanaka T, 2013, AM J CLIN NUTR, V97, P1395, DOI 10.3945/ajcn.112.052183
   Uyeda K, 2006, CELL METAB, V4, P107, DOI 10.1016/j.cmet.2006.06.008
   VANSCHAFTINGEN E, 1989, EUR J BIOCHEM, V179, P179
   Wang JW, 2014, J NUTR, V144, P81, DOI 10.3945/jn.113.182519
   Wang M, 2015, J DIABETES INVEST, V6, P360, DOI 10.1111/jdi.12309
   Welsh JA, 2011, CIRCULATION, V123, P249, DOI 10.1161/CIRCULATIONAHA.110.972166
   Willer CJ, 2013, NAT GENET, V45, P1274, DOI 10.1038/ng.2797
   Yoshida M, 2007, J NUTR, V137, P2121, DOI 10.1093/jn/137.9.2121
   Zheng Y, 2016, AM J CLIN NUTR, V103, P1179, DOI 10.3945/ajcn.115.107177
NR 63
TC 33
Z9 35
U1 1
U2 30
PU SPRINGER
PI NEW YORK
PA ONE NEW YORK PLAZA, SUITE 4600, NEW YORK, NY, UNITED STATES
SN 0012-186X
EI 1432-0428
J9 DIABETOLOGIA
JI Diabetologia
PD FEB
PY 2018
VL 61
IS 2
BP 317
EP 330
DI 10.1007/s00125-017-4475-0
PG 14
WC Endocrinology & Metabolism
WE Science Citation Index Expanded (SCI-EXPANDED)
SC Endocrinology & Metabolism
GA FR4BW
UT WOS:000419011600008
PM 29098321
OA Green Accepted, Green Submitted, Bronze
DA 2026-02-13
ER

PT J
AU Bucci, L
   Ostan, R
   Giampieri, E
   Cevenini, E
   Pini, E
   Scurti, M
   Vescovini, R
   Sansoni, P
   Caruso, C
   Mari, D
   Ronchetti, F
   Borghi, MO
   Ogliari, G
   Grossi, C
   Capri, M
   Salvioli, S
   Castellani, G
   Franceschi, C
   Monti, D
AF Bucci, L.
   Ostan, R.
   Giampieri, E.
   Cevenini, E.
   Pini, E.
   Scurti, M.
   Vescovini, R.
   Sansoni, P.
   Caruso, C.
   Mari, D.
   Ronchetti, F.
   Borghi, M. O.
   Ogliari, G.
   Grossi, C.
   Capri, M.
   Salvioli, S.
   Castellani, G.
   Franceschi, C.
   Monti, D.
TI Immune parameters identify Italian centenarians with a longer five-year
   survival independent of their health and functional status
SO EXPERIMENTAL GERONTOLOGY
LA English
DT Article
DE Centenarians; Survival; Immune system; Health status; Cluster analysis
ID T-LYMPHOCYTE SUBPOPULATIONS; SWEDISH NONA IMMUNE; BETA-CELL FUNCTION;
   INSULIN-RESISTANCE; OLD; MORBIDITY; MORTALITY; RISK; AGE;
   IMMUNOSENESCENCE
AB Centenarians are rare and exceptional individuals characterized by a peculiar phenotype. They are the best example of healthy aging in humans as most of them have escaped or substantially delayed the onset of major age-related diseases. Within this scenario, the purpose of the present work was to understand if immune status is associated with survival and health status in centenarians. To this aim, 116 centenarians were concomitantly characterized for their immunological, health and functional status, and followed-up for five-year survival. On the basis of previous knowledge we focused on a core of fundamental and basic immune parameters (number of leukocytes, monocytes, total lymphocytes, CD3(+) T lymphocytes, CD4(+) helper T lymphocytes, CD8(+) cytotoxic T lymphocytes, CD19(+) B lymphocytes and plasma levels of IgM), and the most important findings can be summarized as follows: i. a hierarchical cluster analysis was able to define Cluster1 (88 centenarians) and Cluster2 (28 centenarians) characterized by low and high values of all these immune parameters, respectively; ii. centenarians of Cluster2 showed a statistically longer five-year survival and more favorable values of other important immune (naive, activated/memory and effector/memory T cells) andmetabolic (glycemia, insulin and HOMA- IR) parameters, in accord with previous observations that centenarians have a peculiar immune profile, a preserved insulin pathway and a lower incidence of type 2 diabetes; and iii. unexpectedly, parameters related to frailty, as well as functional and cognitive status, did not show any significant correlation with the immune clustering, despite being capable per se of predicting survival. In conclusion, high values of basic immunological parameters and important T cell subsets correlate with five-year survival in centenarians, independent of other phenotypic characteristics. This unexpected biological scenario is compatible with the general hypothesis that in centenarians a progressive disconnection and loss of biological coherence among the different functions of the body occur, where survival/mortality result fromthe failure of any of these domains which apparently follow an independent age- related trajectory. (c) 2014 Elsevier Inc. All rights reserved.
C1 [Bucci, L.; Ostan, R.; Cevenini, E.; Pini, E.; Scurti, M.; Capri, M.; Salvioli, S.; Franceschi, C.] Univ Bologna, Dept Expt Diagnost & Specialty Med, Bologna, Italy.
   [Capri, M.; Salvioli, S.; Castellani, G.; Franceschi, C.] Univ Bologna, CIG Interdept Ctr L Galvani, Bologna, Italy.
   [Giampieri, E.; Castellani, G.] Univ Bologna, Dept Phys & Astron, Bologna, Italy.
   [Vescovini, R.; Sansoni, P.] Univ Parma, Dept Clin & Expt Med, I-43100 Parma, Italy.
   [Caruso, C.] Univ Palermo, Dept Pathobiol & Biomed Methodol, Immunosenescence Unit, Palermo, Italy.
   [Mari, D.; Ronchetti, F.; Borghi, M. O.; Ogliari, G.] Univ Milan, IRCCS, Ca Granda Fdn Maggiore Policlin Hosp, Geriatr Unit, I-20122 Milan, Italy.
   [Mari, D.; Ronchetti, F.; Borghi, M. O.; Ogliari, G.; Grossi, C.] Univ Milan, Dept Clin Sci & Community Hlth, I-20122 Milan, Italy.
   [Grossi, C.] IRCCS Ist Auxol Italiano, Expt Lab Immunorheumatol, Milan, Italy.
   [Monti, D.] Univ Florence, Dept Clin & Expt Biomed Sci, Florence, Italy.
C3 University of Bologna; University of Bologna; University of Bologna;
   University of Parma; University Hospital of Parma; University of
   Palermo; University of Milan; University of Milan; IRCCS Istituto
   Auxologico Italiano; University of Florence
RP Franceschi, C (corresponding author), Univ Bologna, Dept Expt Diagnost & Specialty Med, Bologna, Italy.
EM claudio.franceschi@unibo.it
RI Borghi, Maria Orietta/K-8768-2016; Grossi, Claudia/AAA-6096-2020; Monti,
   Daniela/G-9556-2012; Ostan, Rita/K-3074-2018; Castellani,
   Gastone/L-3333-2017; Bucci, Laura/JJC-7062-2023; Mari,
   Daniela/K-5663-2016; Capri, Miriam/K-4700-2016; Giampieri,
   Enrico/AAC-7354-2022; Salvioli, Stefano/K-6663-2016; OGLIARI,
   GIULIA/AAW-8291-2021; Franceschi, Claudio/L-4484-2017
OI Borghi, Maria Orietta/0000-0001-8967-9678; Grossi,
   Claudia/0000-0003-0811-2472; Ronchetti, Francesco/0000-0002-1372-5532;
   Monti, Daniela/0000-0001-8651-8123; Ostan, Rita/0000-0002-0299-2811;
   Castellani, Gastone/0000-0003-4892-925X; Bucci,
   Laura/0000-0003-0449-6392; Mari, Daniela/0000-0002-6950-0789; Capri,
   Miriam/0000-0001-9077-0401; OGLIARI, GIULIA/0000-0001-8273-3619; 
FU European Union's Seventh Framework Programme [259679, 305280, 289517];
   MIUR [PRIN 2006, PRIN2009]
FX The research leading to these results has received funding from the
   European Union's Seventh Framework Programme (FP7/2007-2011,
   FP7-Health-F5-2012, FP7/2007-2013) under grant agreement n. 259679
   (IDEAL) to CF, n. 305280 (MIMOmics) to GC and CF, n. 289517
   (FibeBiotics) to GC, from MIUR (PRIN 2006) to D. Monti, CF, and D. Mari
   and from MIUR (PRIN2009) to CF and D. Mari.
CR Alberti S, 2006, MECH AGEING DEV, V127, P560, DOI 10.1016/j.mad.2006.01.014
   [Anonymous], 2013, WORLD POP PROSP
   Cevenini E., 2013, AGE DORDR, V10
   Cevenini E, 2013, MECH AGEING DEV, V134, P560, DOI 10.1016/j.mad.2013.11.001
   Cevenini E, 2013, CURR OPIN CLIN NUTR, V16, P14, DOI 10.1097/MCO.0b013e32835ada13
   Colonna-Romano G, 2010, CURR PHARM DESIGN, V16, P604, DOI 10.2174/138161210790883750
   CSUKA M, 1985, AM J MED, V78, P77, DOI 10.1016/0002-9343(85)90465-6
   Ensrud KE, 2008, ARCH INTERN MED, V168, P382, DOI 10.1001/archinternmed.2007.113
   Evert J, 2003, J GERONTOL A-BIOL, V58, P232
   Fagnoni FF, 2000, BLOOD, V95, P2860, DOI 10.1182/blood.V95.9.2860.009k35_2860_2868
   FERGUSON FG, 1995, J GERONTOL A-BIOL, V50, pB378, DOI 10.1093/gerona/50A.6.B378
   Fillenbaum G.G., 1996, Epidemiology in old Age, P228
   FOLSTEIN MF, 1975, J PSYCHIAT RES, V12, P189, DOI 10.1016/0022-3956(75)90026-6
   FRANCESCHI C, 1995, IMMUNOL TODAY, V16, P12, DOI 10.1016/0167-5699(95)80064-6
   Franceschi C, 2000, AGING-CLIN EXP RES, V12, P77, DOI 10.1007/BF03339894
   Franceschi C, 2008, EXP GERONTOL, V43, P45, DOI 10.1016/j.exger.2007.06.006
   Frasca D, 2011, J CLIN IMMUNOL, V31, P430, DOI 10.1007/s10875-010-9501-7
   Huppert FA, 2003, MECH AGEING DEV, V124, P449, DOI 10.1016/S0047-6374(03)00021-6
   Izaks GJ, 2003, J AM GERIATR SOC, V51, P1461, DOI 10.1046/j.1532-5415.2003.51467.x
   Jeune B, 2002, AGING CLIN EXP RES, V14, P72
   KATZ S, 1970, GERONTOLOGIST, V10, P20, DOI 10.1093/geront/10.1_Part_1.20
   LAWTON MP, 1969, GERONTOLOGIST, V9, P9, DOI 10.1093/geront/9.1.9
   MATTHEWS DR, 1985, DIABETOLOGIA, V28, P412, DOI 10.1007/BF00280883
   Motta M, 2005, ARCH GERONTOL GERIAT, V40, P241, DOI 10.1016/j.archger.2004.09.002
   Nasi M, 2006, AGING CELL, V5, P167, DOI 10.1111/j.1474-9726.2006.00204.x
   Nilsson BO, 2003, MECH AGEING DEV, V124, P469, DOI 10.1016/S0047-6374(03)00024-1
   Nybo H, 2003, J AM GERIATR SOC, V51, P1365, DOI 10.1046/j.1532-5415.2003.51453.x
   Olivieri F, 2008, MECH AGEING DEV, V129, P231, DOI 10.1016/j.mad.2008.01.002
   Olsson J, 2000, MECH AGEING DEV, V121, P187
   Ostan R, 2008, NEUROIMMUNOMODULAT, V15, P224, DOI 10.1159/000156466
   Paolisso G, 1996, AM J PHYSIOL-ENDOC M, V270, pE890, DOI 10.1152/ajpendo.1996.270.5.E890
   Paolisso G, 2001, EXP GERONTOL, V37, P149, DOI 10.1016/S0531-5565(01)00148-6
   Passeri G, 2003, J CLIN ENDOCR METAB, V88, P5109, DOI 10.1210/jc.2003-030515
   Pawelec G, 2006, ANN NY ACAD SCI, V1067, P56, DOI 10.1196/annals.1354.009
   Salvioli S, 2009, CANCER IMMUNOL IMMUN, V58, P1909, DOI 10.1007/s00262-008-0639-6
   Sansoni P, 2008, EXP GERONTOL, V43, P61, DOI 10.1016/j.exger.2007.06.008
   Strindhall J, 2007, EXP GERONTOL, V42, P753, DOI 10.1016/j.exger.2007.05.001
   Takayama M, 2007, J GERONTOL A-BIOL, V62, P774, DOI 10.1093/gerona/62.7.774
   WARD JH, 1963, J AM STAT ASSOC, V58, P236, DOI 10.2307/2282967
   Wikby A, 2002, EXP GERONTOL, V37, P445, DOI 10.1016/S0531-5565(01)00212-1
   Wikby A, 1998, MECH AGEING DEV, V102, P187, DOI 10.1016/S0047-6374(97)00151-6
   YESAVAGE JA, 1983, J PSYCHIATR RES, V17, P37, DOI 10.1016/0022-3956(82)90033-4
NR 42
TC 31
Z9 32
U1 1
U2 13
PU PERGAMON-ELSEVIER SCIENCE LTD
PI OXFORD
PA THE BOULEVARD, LANGFORD LANE, KIDLINGTON, OXFORD OX5 1GB, ENGLAND
SN 0531-5565
EI 1873-6815
J9 EXP GERONTOL
JI Exp. Gerontol.
PD JUN
PY 2014
VL 54
BP 14
EP 20
DI 10.1016/j.exger.2014.01.023
PG 7
WC Geriatrics & Gerontology
WE Science Citation Index Expanded (SCI-EXPANDED); Social Science Citation Index (SSCI)
SC Geriatrics & Gerontology
GA AF2EX
UT WOS:000334526500003
PM 24487345
OA gold
DA 2026-02-13
ER

PT J
AU Xue, QQ
   Wu, J
   Ren, Y
   Hu, J
   Yang, K
   Cao, JM
AF Xue, Qiqi
   Wu, Jie
   Ren, Yan
   Hu, Jiaan
   Yang, Ke
   Cao, Jiumei
TI Sarcopenia predicts adverse outcomes in an elderly population with
   coronary artery disease: a systematic review and meta-analysis
SO BMC GERIATRICS
LA English
DT Review
DE Sarcopenia; Coronary artery disease; Outcome; Elderly; meta-analysis
ID LONG-TERM MORTALITY; MUSCLE MASS; PREOPERATIVE SARCOPENIA;
   CARDIOVASCULAR RISK; OLDER-ADULTS; HEART; ASSOCIATION; OBESITY;
   COMPLICATIONS; PREVALENCE
AB Background The development of sarcopenia is attributed to normal aging and factors like type 2 diabetes, obesity, inactivity, reduced testosterone levels, and malnutrition, which are factors of poor prognosis in patients with coronary artery disease (CAD). This study aimed to perform a meta-analysis to assess whether preoperative sarcopenia can be used to predict the outcomes after cardiac surgery in elderly patients with CAD. Methods PubMed, Embase, the Cochrane library, and Web of Science were searched for available papers published up to December 2020. The primary outcome was major adverse cardiovascular outcomes (MACE). The secondary outcomes were mortality and heart failure (HF)-related hospitalization. The random-effects model was used. Hazard ratios (HRs) with 95% confidence intervals (95%CIs) were estimated. Results Ten studies were included, with 3707 patients followed for 6 months to 4.5 +/- 2.3 years. The sarcopenia population had a higher rate of MACE compared to the non-sarcopenia population (HR = 2.27, 95%CI: 1.58-3.27, P < 0.001; I-2 = 60.0%, P-heterogeneity = 0.02). The association between sarcopenia and MACE was significant when using the psoas muscle area index (PMI) to define sarcopenia (HR = 2.86, 95%CI: 1.84-4.46, P < 0.001; I-2 = 0%, P-heterogeneity = 0.604). Sarcopenia was not associated with higher late mortality (HR = 2.15, 95%CI: 0.89-5.22, P = 0.090; I-2 = 91.0%, P-heterogeneity < 0.001), all-cause mortality (HR = 1.35, 95%CI: 0.14-12.84, P = 0.792; I-2 = 90.5%, P-heterogeneity = 0.001), and death, HF-related hospitalization (HR = 1.37, 95%CI: 0.59-3.16, P = 0.459; I-2 = 62.0%, P-heterogeneity = 0.105). The sensitivity analysis revealed no outlying study in the analysis of the association between sarcopenia and MACE after coronary intervention. Conclusion Sarcopenia is associated with poor MACE outcomes in patients with CAD. The results could help determine subpopulations of patients needing special monitoring after CAD surgery. The present study included several kinds of participants; although non-heterogeneity was found, interpretation should be cautious.
C1 [Yang, Ke] Shanghai Jiao Tong Univ, Sch Med, Dept Vasc & Cardiol, Ruijin Hosp, Shanghai 200025, Peoples R China.
   [Xue, Qiqi; Wu, Jie; Ren, Yan; Hu, Jiaan; Cao, Jiumei] Shanghai Jiao Tong Univ, Sch Med, Ruijin Hosp, Dept Geriatr, Shanghai 200025, Peoples R China.
C3 Shanghai Jiao Tong University; Shanghai Jiao Tong University
RP Yang, K (corresponding author), Shanghai Jiao Tong Univ, Sch Med, Dept Vasc & Cardiol, Ruijin Hosp, Shanghai 200025, Peoples R China.; Cao, JM (corresponding author), Shanghai Jiao Tong Univ, Sch Med, Ruijin Hosp, Dept Geriatr, Shanghai 200025, Peoples R China.
EM ykk_ykkk@126.com; cjm11261@rjh.com.cn
RI ; Xue, Qiqi/K-5035-2017
OI Yang, Ke/0000-0002-1870-1134; 
FU Shanghai Jiaotong University School of Medicine [TM201805]
FX Shanghai Jiaotong University School of Medicine [TM201805], The funding
   bodies had no role in the design of the study and collection, analysis,
   and interpretation of data and in writing the manuscript.
CR Anker SD, 1997, LANCET, V349, P1050, DOI 10.1016/S0140-6736(96)07015-8
   Ardeljan AD, 2020, STATPEARLS
   Arnott C, 2020, J AM HEART ASSOC, V9, DOI 10.1161/JAHA.119.014908
   Aslam Sadaf, 2010, Indian J Sex Transm Dis AIDS, V31, P47, DOI 10.4103/0253-7184.69003
   Aziz SAA, 2018, AIDS, V32, P1025, DOI [10.1097/QAD.0000000000001798, 10.1097/qad.0000000000001798]
   Bahall M, 2020, HEALTH QUAL LIFE OUT, V18, DOI 10.1186/s12955-020-01433-w
   Bai TT, 2020, BMC GERIATR, V20, DOI 10.1186/s12877-020-01672-y
   Beaudart C, 2017, PLOS ONE, V12, DOI 10.1371/journal.pone.0169548
   Ben-Ishay O, 2011, GASTROENT RES PRACT, V2011, DOI 10.1155/2011/840512
   Bouchonville MF, 2013, CURR OPIN ENDOCRINOL, V20, P412, DOI 10.1097/01.med.0000433071.11466.7f
   Chakravarthy M, 2017, ANN CARD ANAESTH, V20, P226, DOI 10.4103/aca.ACA_20_17
   Cruz-Jentoft AJ, 2019, AGE AGEING, V48, P16, DOI 10.1093/ageing/afy169
   Curcio F, 2020, NUTRIENTS, V12, DOI 10.3390/nu12010211
   de Jong M, 2017, CARDIOVASC DIABETOL, V16, DOI 10.1186/s12933-017-0617-4
   Matheus ASD, 2013, INT J HYPERTENS, V2013, DOI 10.1155/2013/653789
   Dickinson JM, 2013, EXERC SPORT SCI REV, V41, P216, DOI 10.1097/JES.0b013e3182a4e699
   dos Santos L, 2017, J CACHEXIA SARCOPENI, V8, P245, DOI 10.1002/jcsm.12160
   Dunne RF, 2019, CANCERS, V11, DOI 10.3390/cancers11121861
   El Amrani M, 2018, MEDICINE, V97, DOI 10.1097/MD.0000000000012076
   Elgendy IY, 2016, HYPERTENSION, V68, P1110, DOI 10.1161/HYPERTENSIONAHA.116.07854
   Fielding RA, 2011, J AM MED DIR ASSOC, V12, P249, DOI 10.1016/j.jamda.2011.01.003
   Fukuda T, 2017, BMJ OPEN DIAB RES CA, V5, DOI 10.1136/bmjdrc-2017-000404
   Gola M, 2005, J CLIN ENDOCR METAB, V90, P1864, DOI 10.1210/jc.2004-0545
   Goodale Travis, 2017, Methodist Debakey Cardiovasc J, V13, P68, DOI [10.14797/mdcj-13-2-68, 10.14797/mdcj-13-2-68]
   Granic A, 2020, CLIN NUTR, V39, P166, DOI 10.1016/j.clnu.2019.01.009
   Gubelmann C, 2017, INT J CARDIOL, V236, P478, DOI 10.1016/j.ijcard.2017.01.110
   Hawkins RB, 2018, ANN THORAC SURG, V106, P39, DOI 10.1016/j.athoracsur.2018.02.010
   Higgins JPT., 2020, COCHRANE HDB SYSTEMA, DOI [10.1002/9781119536604, DOI 10.1002/9781119536604]
   Higgins JPT, 2011, BMJ-BRIT MED J, V343, DOI 10.1136/bmj.d5928
   Huang DD, 2015, COLORECTAL DIS, V17, pO256, DOI 10.1111/codi.13067
   Iscen S, 2013, ARQ BRAS CARDIOL, V101, P373
   Izawa KP, 2016, AGING CLIN EXP RES, V28, P1143, DOI 10.1007/s40520-016-0534-5
   Izawa KP, 2016, INT J CARDIOL, V222, P457, DOI 10.1016/j.ijcard.2016.07.167
   Jin Jill, 2013, JAMA, V310, P2113, DOI 10.1001/jama.2013.281901
   Kaido T, 2019, HEPATOBIL SURG NUTR, V8, P59, DOI 10.21037/hbsn.2018.11.05
   Kang DO, 2019, J CLIN MED, V8, DOI 10.3390/jcm8050712
   Karaye KM, 2008, BMC CARDIOVASC DISOR, V8, DOI 10.1186/1471-2261-8-16
   Karu I, 2013, BIOMED RES INT, V2013, DOI 10.1155/2013/985404
   Kim EY, 2018, SCAND J SURG, V107, P244, DOI 10.1177/1457496917748221
   Kim Sang Hun, 2019, J Bone Metab, V26, P65, DOI [10.11005/jbm.2019.26.2.65, 10.11005/jbm.2019.26.2.65]
   Korsnes JS, 2015, J MANAG CARE SPEC PH, V21, P443, DOI 10.18553/jmcp.2015.21.6.443
   Leandro-Merhi VA, 2014, J HEALTH POPUL NUTR, V32, P400
   Lee HS, 2020, J CLIN MED, V9, DOI 10.3390/jcm9103121
   LEXELL J, 1983, MUSCLE NERVE, V6, P588, DOI 10.1002/mus.880060809
   Liu P, 2017, MATURITAS, V103, P16, DOI 10.1016/j.maturitas.2017.04.007
   Lo CKL, 2014, BMC MED RES METHODOL, V14, DOI 10.1186/1471-2288-14-45
   Matsumoto H, 2020, J AM HEART ASSOC, V9, DOI 10.1161/JAHA.120.017315
   Mesinovic J, 2019, DIABET METAB SYND OB, V12, P1057, DOI 10.2147/DMSO.S186600
   Morley JE, 2003, J AM GERIATR SOC, V51, pS333, DOI 10.1046/j.1365-2389.2003.51344.x
   Narumi T, 2015, EUR J INTERN MED, V26, P118, DOI 10.1016/j.ejim.2015.01.008
   Nozaki Y, 2019, AGING MED HEALTHCARE, V10, P53, DOI 10.33879/AMH.2019.1809
   Okamura H, 2020, EUR J CARDIO-THORAC, V58, P121, DOI 10.1093/ejcts/ezz378
   Okamura H, 2019, J THORAC CARDIOV SUR, V157, P1071, DOI 10.1016/j.jtcvs.2018.06.098
   Onoue Y, 2016, INT J CARDIOL, V215, P301, DOI 10.1016/j.ijcard.2016.04.128
   Oskui PM, 2013, J AM HEART ASSOC, V2, DOI 10.1161/JAHA.113.000272
   Pacifico J, 2020, EXP GERONTOL, V131, DOI 10.1016/j.exger.2019.110801
   Petrie JR, 2018, CAN J CARDIOL, V34, P575, DOI 10.1016/j.cjca.2017.12.005
   Piché ME, 2020, CIRC RES, V126, P1477, DOI 10.1161/CIRCRESAHA.120.316101
   Piepoli MF, 2016, EUR J PREV CARDIOL, V23, pNP1, DOI 10.1177/2047487316653709
   Pipek LZ, 2020, PLOS ONE, V15, DOI 10.1371/journal.pone.0237740
   Rangel EL, 2017, J TRAUMA ACUTE CARE, V83, P1179, DOI 10.1097/TA.0000000000001657
   Rosendorff C, 2015, CIRCULATION, V131, pE435, DOI 10.1161/CIR.0000000000000207
   Santilli V, 2014, CLIN CASES MINER BON, V11, P177, DOI 10.11138/ccmbm/2014.11.3.177
   Sato R, 2020, J ATHEROSCLER THROMB, V27, P1278, DOI 10.5551/jat.52282
   Schrager MA, 2007, J APPL PHYSIOL, V102, P919, DOI 10.1152/japplphysiol.00627.2006
   Selçuk AA, 2019, TURK ARCH OTORHINOL, V57, P57, DOI 10.5152/tao.2019.4058
   Shachar SS, 2016, EUR J CANCER, V57, P58, DOI 10.1016/j.ejca.2015.12.030
   Shafiee G, 2017, J DIABETES METAB DIS, V16, DOI 10.1186/s40200-017-0302-x
   Sobestiansky S, 2019, BMC GERIATR, V19, DOI 10.1186/s12877-019-1338-1
   Souza Viviane Angelina de, 2015, J Bras Nefrol, V37, P98, DOI [10.5935/0101-2800.20150014, 10.5935/0101-2800.20150014]
   Stenholm S, 2008, CURR OPIN CLIN NUTR, V11, P693, DOI 10.1097/MCO.0b013e328312c37d
   Thompson David R, 2003, Health Qual Life Outcomes, V1, P42, DOI 10.1186/1477-7525-1-42
   Trierweiler H, 2018, DIABETOL METAB SYNDR, V10, DOI 10.1186/s13098-018-0326-5
   Vermeulen A., 1999, Journal of Endocrinological Investigation, V22, P110
   Visser M, 1998, J GERONTOL A-BIOL, V53, pM214, DOI 10.1093/gerona/53A.3.M214
   von Haehling S, 2010, J CACHEXIA SARCOPENI, V1, P129, DOI 10.1007/s13539-010-0014-2
   Wang R, 2017, BMC CARDIOVASC DISOR, V17, DOI 10.1186/s12872-017-0660-9
   Wu YL, 2017, J AM MED DIR ASSOC, V18, DOI 10.1016/j.jamda.2017.03.011
   Yeung SSY, 2019, J CACHEXIA SARCOPENI, V10, P485, DOI 10.1002/jcsm.12411
   Zeitouni M, 2020, J AM HEART ASSOC, V9, DOI 10.1161/JAHA.120.017712
   Zhang N, 2019, J GERIATR CARDIOL, V16, P756, DOI 10.11909/j.issn.1671-5411.2019.10.002
   Zhang XM, 2020, BMC CANCER, V20, DOI 10.1186/s12885-020-6645-6
NR 82
TC 43
Z9 51
U1 0
U2 20
PU BMC
PI LONDON
PA CAMPUS, 4 CRINAN ST, LONDON N1 9XW, ENGLAND
EI 1471-2318
J9 BMC GERIATR
JI BMC Geriatr.
PD SEP 14
PY 2021
VL 21
IS 1
AR 493
DI 10.1186/s12877-021-02438-w
PG 10
WC Geriatrics & Gerontology; Gerontology
WE Science Citation Index Expanded (SCI-EXPANDED); Social Science Citation Index (SSCI)
SC Geriatrics & Gerontology
GA UQ1LT
UT WOS:000695833300001
PM 34521369
OA Green Submitted, Green Published, gold
DA 2026-02-13
ER

PT J
AU Lewis, LN
   Hayhoe, RPG
   Mulligan, AA
   Luben, RN
   Khaw, KT
   Welch, AA
AF Lewis, Lucy N.
   Hayhoe, Richard P. G.
   Mulligan, Angela A.
   Luben, Robert N.
   Khaw, Kay-Tee
   Welch, Ailsa A.
TI Lower Dietary and Circulating Vitamin C in Middle- and Older-Aged Men
   and Women Are Associated with Lower Estimated Skeletal Muscle Mass
SO JOURNAL OF NUTRITION
LA English
DT Article
DE sarcopenia; skeletal muscle; frailty; vitamin C; ascorbic acid
ID PHYSICAL PERFORMANCE; EPIC-NORFOLK; NUTRIENT INTAKE; 7-DAY DIARY;
   SARCOPENIA; HEALTH; ADULTS; CAROTENOIDS; DEFICIENCY; METABOLISM
AB Background: Age-related loss of skeletal muscle mass contributes to poor outcomes including sarcopenia, physical disability, frailty, type 2 diabetes, and mortality. Vitamin C has physiological relevance to skeletal muscle and may protect it during aging, but few studies have investigated its importance in older populations.
   Objectives: We aimed to investigate cross-sectional associations of dietary and plasma vitamin C with proxy measures of skeletal muscle mass in a large cohort of middle- and older-aged individuals.
   Methods: We analyzed data from >13,000 men and women in the European Prospective Investigation into Cancer and Nutrition-Norfolk cohort, aged 42-82 y. Fat-free mass (FFM), as a proxy for skeletal muscle mass, was estimated using bioelectrical impedance analysis and expressed as a percentage of total mass (FFM%) or standardized by BMI (FFMBMI). Dietary vitamin C intakes were calculated from 7-d food diary data, and plasma vitamin C was measured in peripheral blood. Multivariable regression models, including relevant lifestyle, dietary, and biological covariates, were used to determine associations between FFM measures and quintiles of dietary vitamin C or insufficient compared with sufficient plasma vitamin C (<50 mu mol/L and >= 50 mu mol/L).
   Results: Positive trends were found across quintiles of dietary vitamin C and FFM measures for both sexes, with interquintile differences in FFM% and FFMBMI of 1.0% and 2.3% for men and 1.9% and 2.9% for women, respectively (all P < 0.001). Similarly, FFM% and FFMBMI measures were higher in participants with sufficient than with insufficient plasma vitamin C: by 1.6% and 2.0% in men, and 3.4% and 3.9% in women, respectively (all P < 0.001). Associations were also evident in analyses stratified into <65-y and >= 65-y age groups.
   Conclusions: Our findings of positive associations, of both dietary and circulating vitamin C with measures of skeletal muscle mass in middle- and older-aged men and women, suggest that dietary vitamin C intake may be useful for reducing age-related muscle loss.
C1 [Lewis, Lucy N.; Hayhoe, Richard P. G.; Welch, Ailsa A.] Univ East Anglia, Norwich Med Sch, Dept Epidemiol & Publ Hlth, Fac Med & Hlth Sci, Norwich, Norfolk, England.
   [Mulligan, Angela A.] Univ Cambridge, MRC Epidemiol Unit, Sch Clin Med, Cambridge, England.
   [Luben, Robert N.; Khaw, Kay-Tee] Univ Cambridge, Inst Publ Hlth, Dept Publ Hlth & Primary Care, Cambridge, England.
C3 University of East Anglia; University of Cambridge; University of
   Cambridge
RP Welch, AA (corresponding author), Univ East Anglia, Norwich Med Sch, Dept Epidemiol & Publ Hlth, Fac Med & Hlth Sci, Norwich, Norfolk, England.
EM a.welch@uea.ac.uk
RI Luben, Robert/KIC-1257-2024; Khaw, Kay-Tee/AAZ-3209-2021; Lewis,
   Lucy/D-7437-2012
OI Luben, Robert/0000-0002-5088-6343; Hayhoe, Richard/0000-0002-7335-2715;
   Khaw, Kay-Tee/0000-0002-8802-2903; 
FU MRC [G0500300, MR/N003284/1] Funding Source: UKRI; Cancer Research UK
   [14136] Funding Source: researchfish; Medical Research Council
   [G0401527, G0500300, MR/N003284/1, G1000143] Funding Source:
   researchfish; National Institute for Health Research [NF-SI-0512-10114]
   Funding Source: researchfish; Cancer Research UK [SP2024-0201,
   SP2024-0204, 14136] Funding Source: Medline; Medical Research Council
   [G0500300, MR/N003284/1, G1000143, G9502233, G0401527] Funding Source:
   Medline
CR Andreoletti O, 2013, EFSA J, V11, DOI 10.2903/j.efsa.2013.3265
   [Anonymous], 2019, National Diet and Nutrition Survey (NDNS) Report for Northern Ireland,
   Argilés JM, 2016, J AM MED DIR ASSOC, V17, P789, DOI 10.1016/j.jamda.2016.04.019
   Bingham SA, 1997, INT J EPIDEMIOL, V26, pS137, DOI 10.1093/ije/26.suppl_1.S137
   Bingham S, 2008, INT J EPIDEMIOL, V37, P978, DOI 10.1093/ije/dyn111
   Bunn D, 2018, GERIATRICS-BASEL, V3, DOI 10.3390/geriatrics3040077
   Carr AC, 2013, AM J CLIN NUTR, V97, P800, DOI 10.3945/ajcn.112.053207
   Cawthon PM, 2015, J CLIN DENSITOM, V18, P467, DOI 10.1016/j.jocd.2015.05.063
   Cerullo F, 2012, J AGING RES
   Cesari M, 2004, AM J CLIN NUTR, V79, P289
   Chapman MA, 2016, DIFFERENTIATION, V92, P108, DOI 10.1016/j.diff.2016.05.007
   Chaput JP, 2007, J NUTR HEALTH AGING, V11, P363
   Committee on Medical Aspects of Food Policy, 1991, Dietary Reference Values for Food and Energy and Nutrients for the United Kingdom
   Cruz-Jentoft AJ, 2019, AGE AGEING, V48, P16, DOI 10.1093/ageing/afy169
   Cruz-Jentoft AJ, 2010, AGE AGEING, V39, P412, DOI 10.1093/ageing/afq034
   Dalle S, 2017, FRONT PHYSIOL, V8, DOI 10.3389/fphys.2017.01045
   Day N, 1999, BRIT J CANCER, V80, P95
   Day NE, 2001, INT J EPIDEMIOL, V30, P309, DOI 10.1093/ije/30.2.309
   Dehghan M, 2007, NUTR J, V6, DOI 10.1186/1475-2891-6-41
   Franssen FME, 2014, J AM MED DIR ASSOC, V15, DOI 10.1016/j.jamda.2014.03.012
   Gomes MJ, 2017, ONCOTARGET, V8, P20428, DOI 10.18632/oncotarget.14670
   Hampl JS, 2004, AM J PUBLIC HEALTH, V94, P870, DOI 10.2105/AJPH.94.5.870
   Key T, 1996, CANCER EPIDEM BIOMAR, V5, P811
   Landi F, 2019, CLIN NUTR, V38, P2113, DOI 10.1016/j.clnu.2018.11.021
   Lentjes MAH, 2011, PUBLIC HEALTH NUTR, V14, P459, DOI 10.1017/S1368980010002867
   Mitchell WK, 2012, FRONT PHYSIOL, V3, DOI 10.3389/fphys.2012.00260
   Morley JE, 2008, J NUTR HEALTH AGING, V12, P452, DOI 10.1007/BF02982705
   Mosdol A, 2008, J PUBLIC HEALTH-UK, V30, P456, DOI 10.1093/pubmed/fdn076
   Noble JM, 2020, BMJ BEST PRACTICE
   Ramel A, 2011, EUR J CLIN NUTR, V65, P978, DOI 10.1038/ejcn.2011.65
   REBOUCHE CJ, 1991, AM J CLIN NUTR, V54, pS1147, DOI 10.1093/ajcn/54.6.1147s
   Robinson SM, 2008, J AM GERIATR SOC, V56, P84, DOI 10.1111/j.1532-5415.2007.01478.x
   Rolland Y, 2008, J NUTR HEALTH AGING, V12, P433, DOI 10.1007/BF02982704
   Ryan MJ, 2010, EXP GERONTOL, V45, P882, DOI 10.1016/j.exger.2010.08.002
   Saito K, 2012, J GERONTOL A-BIOL, V67, P295, DOI 10.1093/gerona/glr174
   Schleicher RL, 2009, AM J CLIN NUTR, V90, P1252, DOI 10.3945/ajcn.2008.27016
   Scott D, 2010, J AM GERIATR SOC, V58, P2129, DOI 10.1111/j.1532-5415.2010.03147.x
   SINHA R, 1992, CANCER EPIDEM BIOMAR, V1, P297
   Tak YJ, 2018, NUTRIENTS, V10, DOI 10.3390/nu10091180
   Takisawa S, 2019, SCI REP-UK, V9, DOI 10.1038/s41598-019-41229-7
   ter Borg S, 2016, J AM MED DIR ASSOC, V17, P393, DOI 10.1016/j.jamda.2015.12.015
   U.S. Department of Health and Human Services (HHS) and U.S. Department of Agriculture (USDA), 2010, DIET GUID AM 2010
   Verlaan S, 2017, CLIN NUTR, V36, P267, DOI 10.1016/j.clnu.2015.11.013
   VUILLEUMIER JP, 1989, J MICRONUTR ANAL, V5, P25
   Welch AA, 2020, CALCIFIED TISSUE INT, V106, P331, DOI 10.1007/s00223-019-00641-x
   Welch AA, 2001, PUBLIC HEALTH NUTR, V4, P1253, DOI 10.1079/PHN2001196
   Welch AA, 2020, P NUTR SOC, V79, P158, DOI 10.1017/S0029665119001150
   Welch AA, 2014, P NUTR SOC, V73, P16, DOI 10.1017/S0029665113003698
NR 48
TC 54
Z9 60
U1 1
U2 21
PU ELSEVIER SCIENCE INC
PI NEW YORK
PA STE 800, 230 PARK AVE, NEW YORK, NY 10169 USA
SN 0022-3166
EI 1541-6100
J9 J NUTR
JI J. Nutr.
PD OCT
PY 2020
VL 150
IS 10
BP 2789
EP 2798
DI 10.1093/jn/nxaa221
PG 10
WC Nutrition & Dietetics
WE Science Citation Index Expanded (SCI-EXPANDED); Social Science Citation Index (SSCI)
SC Nutrition & Dietetics
GA OC8LQ
UT WOS:000579408700024
PM 32851397
OA Green Accepted, Green Submitted, hybrid
DA 2026-02-13
ER

PT J
AU Dalve, AD
   Perez, J
   Nyarko, RA
   Liu, RY
   Kaur, J
AF Dalve, Ashlesha Dilip
   Perez, Justo
   Nyarko, Ruby Ama
   Liu, Randy
   Kaur, Jasdeep
TI Autonomic responses to exercise and cold pressor test in young healthy
   Hispanic adults
SO AMERICAN JOURNAL OF PHYSIOLOGY-REGULATORY, INTEGRATIVE AND COMPARATIVE
   PHYSIOLOGY
LA English
DT Article
DE isometric handgrip; Latino/Latina/Latinx; muscle metaboreflex;
   postexercise ischemia; sympathetic activation
ID RAPID ONSET PRESSOR; BLOOD-PRESSURE; TRPM8 CHANNELS; FAMILY-HISTORY;
   SLEEP DURATION; GROUP-III; REFLEX; REACTIVITY; BLOCKADE; HANDGRIP
AB Hispanic/Latino (H/La) individuals have a notably high incidence of type 2 diabetes and obesity, significantly increasing their cardiovascular risk. Although regular exercise reduces the risk of cardiovascular diseases, abnormal hemodynamic responses during exercise can increase the risk of adverse events during/immediately following the exercise bout. To date, no studies have investigated the pressor response to exercise in the H/La population. Therefore, we examined exercise pressor reflex in 48 young healthy adults [22 H/La, 26 non-Hispanic White (NHW)]. Beat-to-beat blood pressure (finger plethysmography) and heart rate (ECG) were measured before and during isometric handgrip (HG) performed at 30% and 40% of their maximal voluntary contraction, followed by postexercise ischemia (PEI) to isolate the muscle metaboreflex. In addition, cold pressor test (CPT) was used to quantify pressor response to a nonexercise sympathoexcitatory stimulus. We observed that increases in mean arterial pressure (Delta MAP) during 30%HG (P = 0.58) and its subsequent PEI (P = 0.93) were not different between the two groups. Likewise, Delta MAP during 40%HG and PEI was similar between both groups (PEI: H/La = 39 +/- 8 mmHg, NHW = 37 +/- 11 mmHg; P = 0.51). However, the pressor response to CPT was significantly augmented in H/La (Delta MAP: H/La = 31 +/- 11 mmHg, NHW = 22 +/- 11 mmHg; P = 0.02). Together, these data suggest that the exercise pressor reflex and muscle metaboreflex are not altered in young healthy H/La adults. However, H/La adults exhibit elevated blood pressure reactivity to a nonexercise sympathoexcitatory stimulus, which may be indicative of early autonomic dysregulation in Hispanic adults as compared with NHW adults, potentially contributing to higher cardiovascular risk with aging in the Hispanic population. NEW & NOTEWORTHY This is the first study to investigate exercise-induced cardiovascular responses in young, healthy Hispanic individuals. We found that although the exercise pressor reflex and the muscle metaboreflex are not augmented in Hispanic adults, they exhibit elevated blood pressure reactivity in response to the cold pressor test. This remarkably high pressor response to a nonexercise stimulus potentially predisposes the Hispanic adults to earlier development of future hypertension.
C1 [Dalve, Ashlesha Dilip; Perez, Justo; Nyarko, Ruby Ama; Liu, Randy; Kaur, Jasdeep] Univ Texas Austin, Coll Educ, Dept Kinesiol & Hlth Educ, Austin, TX 78712 USA.
C3 University of Texas System; University of Texas Austin
RP Kaur, J (corresponding author), Univ Texas Austin, Coll Educ, Dept Kinesiol & Hlth Educ, Austin, TX 78712 USA.
EM Jasdeep.kaur@austin.utexas.edu
RI Kaur, Jasdeep/ABA-8471-2020
OI Kaur, Jasdeep/0000-0002-1264-6103; Liu, Randy/0009-0008-3936-4617;
   Frasier, Ruby/0000-0001-7187-685X; Dalve, Ashlesha/0009-0004-3150-2342
FU Department of Kinesiology and Health Education at the University of
   Texas at Austin
FX This study was supported by the Department of Kinesiology and Health
   Education at the University of Texas at Austin.
CR [Anonymous], 2024, National Diabetes Statistics Report
   Bigalke JA, 2024, AM J PHYSIOL-REG I, V327, pR145, DOI 10.1152/ajpregu.00113.2024
   Bilo G, 2007, J HYPERTENS, V25, P2058, DOI 10.1097/HJH.0b013e32829c6a60
   BLACK A, 1975, ANGIOLOGY, V26, P759
   BUYSSE DJ, 1989, PSYCHIAT RES, V28, P193, DOI 10.1002/smll.202408771
   Calhoun David A., 1997, Blood Pressure, V6, P209, DOI 10.3109/08037059709062071
   Campbell JA, 2012, ENDOCRINE, V42, P471, DOI 10.1007/s12020-012-9744-6
   Carnethon MR, 2016, SLEEP MED, V18, P50, DOI 10.1016/j.sleep.2015.07.005
   COHEN S, 1983, J HEALTH SOC BEHAV, V24, P385, DOI 10.2307/2136404
   Cohen S, 2008, HEALTH PSYCHOL, V27, P268, DOI 10.1037/0278-6133.27.2.268
   Combs D, 2016, SLEEP MED, V18, P61, DOI 10.1016/j.sleep.2015.06.008
   Corrado D, 2003, J AM COLL CARDIOL, V42, P1959, DOI 10.1016/j.jacc.2003.03.002
   Daviglus ML., Jama
   Delaney EP, 2010, AM J PHYSIOL-HEART C, V299, pH1318, DOI 10.1152/ajpheart.00556.2010
   Eimani MN, 2019, SLEEP SCI, V12, P257, DOI 10.5935/1984-0063.20190090
   FALLENTIN N, 1992, J PHYSIOL-LONDON, V451, P643, DOI 10.1113/jphysiol.1992.sp019183
   Flaa A, 2008, HYPERTENSION, V52, P336, DOI 10.1161/HYPERTENSIONAHA.108.111625
   FONTANA GA, 1995, J APPL PHYSIOL, V78, P449, DOI 10.1152/jappl.1995.78.2.449
   Golden SH, 2019, DIABETOLOGIA, V62, P1751, DOI 10.1007/s00125-019-4968-0
   Greaney JL, 2015, J HUM HYPERTENS, V29, P402, DOI 10.1038/jhh.2014.106
   Greaney JL, 2015, AM J PHYSIOL-HEART C, V308, pH816, DOI 10.1152/ajpheart.00867.2014
   Greaney JL, 2014, AM J PHYSIOL-HEART C, V306, pH132, DOI 10.1152/ajpheart.00575.2013
   Hanna RL, 2002, J APPL PHYSIOL, V93, P834, DOI 10.1152/japplphysiol.00237.2002
   Hastie BA, 2012, PAIN, V153, P1610, DOI 10.1016/j.pain.2012.03.022
   Hayes SG, 2008, AM J PHYSIOL-HEART C, V295, pH1720, DOI 10.1152/ajpheart.00623.2008
   Hines EA, 1936, AM HEART J, V11, P1, DOI 10.1016/S0002-8703(36)90370-8
   Kaufman M.P., 1996, Handbook of Physiology. Exercise: Regulation and Integration of Multiple Systems, P381
   Kim YG, 2024, SCI REP-UK, V14, DOI 10.1038/s41598-024-52859-x
   Kindig AE, 2007, AM J PHYSIOL-HEART C, V293, pH2995, DOI 10.1152/ajpheart.00743.2007
   Leal AK, 2013, NEUROSCI LETT, V555, P231, DOI 10.1016/j.neulet.2013.09.013
   Lee PH, 2011, INT J BEHAV NUTR PHY, V8, DOI 10.1186/1479-5868-8-115
   Mannozzi J, 2021, AM J PHYSIOL-REG I, V321, pR385, DOI 10.1152/ajpregu.00129.2021
   Martin SS, 2025, CIRCULATION, V151, pe41, DOI 10.1161/CIR.0000000000001303
   Martin SS, 2024, CIRCULATION, V149, pE347, DOI 10.1161/CIR.0000000000001209
   Matthews EL, 2017, EXP PHYSIOL, V102, P1092, DOI 10.1113/EP086466
   MCCLOSKE.DI, 1972, J PHYSIOL-LONDON, V224, P173, DOI 10.1113/jphysiol.1972.sp009887
   McCord JL, 2010, J APPL PHYSIOL, V109, P1416, DOI 10.1152/japplphysiol.00774.2010
   MITCHELL JH, 1985, AM J CARDIOL, V55, pD34, DOI 10.1016/0002-9149(85)91053-7
   MITTLEMAN MA, 1993, NEW ENGL J MED, V329, P1677, DOI 10.1056/NEJM199312023292301
   Pan Y, 2018, PFLUG ARCH EUR J PHY, V470, P779, DOI 10.1007/s00424-017-2085-9
   Pantesco EJ, 2023, SLEEP MED, V112, P246, DOI 10.1016/j.sleep.2023.10.025
   Rahim-Williams FB, 2007, PAIN, V129, P177, DOI 10.1016/j.pain.2006.12.016
   ROTTO DM, 1988, J APPL PHYSIOL, V64, P2306, DOI 10.1152/jappl.1988.64.6.2306
   Shahid A., 2011, STOP, THAT and One Hundred Other Sleep Scales, P279, DOI DOI 10.1007/978-1-4419-9893-4_67
   Sidhu SK, 2019, HYPERTENSION, V74, P1468, DOI 10.1161/HYPERTENSIONAHA.119.13366
   Tai BWS, 2023, CLIN AUTON RES, V33, P647, DOI 10.1007/s10286-023-00965-7
   Tsao CW, 2023, CIRCULATION, V147, pE93, DOI 10.1161/CIR.0000000000001123
   Tsao CW, 2022, CIRCULATION, V145, pE153, DOI 10.1161/CIR.0000000000001052
   VICTOR RG, 1988, J CLIN INVEST, V82, P1301, DOI 10.1172/JCI113730
   Vranish JR, 2020, AM J PHYSIOL-REG I, V318, pR311, DOI 10.1152/ajpregu.00109.2019
   WIDGREN BR, 1992, HYPERTENSION, V20, P606, DOI 10.1161/01.HYP.20.5.606
   Winchester WJ, 2014, J PHARMACOL EXP THER, V351, P259, DOI 10.1124/jpet.114.216010
   WOOD DL, 1984, HYPERTENSION, V6, P301, DOI 10.1161/01.HYP.6.3.301
NR 53
TC 1
Z9 1
U1 2
U2 2
PU AMER PHYSIOLOGICAL SOC
PI Rockville
PA 6120 Executive Blvd, Suite 600, Rockville, MD, UNITED STATES
SN 0363-6119
EI 1522-1490
J9 AM J PHYSIOL-REG I
JI Am. J. Physiol.-Regul. Integr. Comp. Physiol.
PD JUL 24
PY 2025
VL 329
IS 1
BP R98
EP R107
DI 10.1152/ajpregu.00207.2024
PG 10
WC Physiology
WE Science Citation Index Expanded (SCI-EXPANDED)
SC Physiology
GA 5CV8L
UT WOS:001532652900001
PM 40411752
OA hybrid
DA 2026-02-13
ER

PT J
AU Kabisch, S
   Hajir, J
   Sukhobaevskaia, V
   Weickert, MO
   Pfeiffer, AFH
AF Kabisch, Stefan
   Hajir, Jasmin
   Sukhobaevskaia, Varvara
   Weickert, Martin O.
   Pfeiffer, Andreas F. H.
TI Impact of Dietary Fiber on Inflammation in Humans
SO INTERNATIONAL JOURNAL OF MOLECULAR SCIENCES
LA English
DT Review
DE dietary fiber; cellulose; inulin; resistant starch; ss-glucans; pectin;
   inflammation; CRP; IL-6; IL-1; TNF-alpha
ID C-REACTIVE PROTEIN; CARDIOVASCULAR RISK-FACTORS; CORONARY-HEART-DISEASE;
   LEAN RED MEAT; HIGH-FAT DIET; DEPENDENT INSULINOTROPIC POLYPEPTIDE;
   RANDOMIZED CROSS-OVER; REFINED GRAIN CONSUMPTION; APPARENTLY
   HEALTHY-ADULTS; CONJUGATED LINOLEIC-ACID
AB Cohort studies consistently show that a high intake of cereal fiber and whole-grain products is associated with a decreased risk of type 2 diabetes (T2DM), cancer, and cardiovascular diseases. Similar findings are also reported for infectious and chronic inflammatory disorders. All these disorders are at least partially caused by inflammaging, a chronic state of inflammation associated with aging and Metabolic Syndrome. Surprisingly, insoluble (cereal) fiber intake consistently shows stronger protective associations with most long-term health outcomes than soluble fiber. Most humans consume soluble fiber mainly from sweet fruits, which usually come with high levels of sugar, counteracting the potentially beneficial effects of fiber. In both observational and interventional studies, high-fiber diets show a beneficial impact on inflammation, which can be attributed to a variety of nutrients apart from dietary fiber. These confounders need to be considered when evaluating the effects of fiber as part of complex dietary patterns. When assessing specific types of fiber, inulin and resistant starch clearly elicit anti-inflammatory short-term effects, while results for pectins, beta-glucans, or psyllium turn out to be less convincing. For insoluble fiber, promising but sparse data have been published so far. Hypotheses on putative mechanisms of anti-inflammatory fiber effects include a direct impact on immune cells (e.g., for pectin), fermentation to pleiotropic short-chain fatty acids (for fermentable fiber only), modulation of the gut microbiome towards higher levels of diversity, changes in bile acid metabolism, a differential release of gut hormones (such as the glucose-dependent insulinotropic peptide (GIP)), and an improvement of insulin resistance via the mTOR/S6K1 signaling cascade. Moreover, the contribution of phytate-mediated antioxidative and immune-modulatory means of action needs to be considered. In this review, we summarize the present knowledge on the impact of fiber-rich diets and dietary fiber on the human inflammatory system. However, given the huge heterogeneity of study designs, cohorts, interventions, and outcomes, definite conclusions on which fiber to recommend to whom cannot yet be drawn.
C1 [Kabisch, Stefan; Hajir, Jasmin; Sukhobaevskaia, Varvara; Pfeiffer, Andreas F. H.] Charite, Dept Endocrinol & Metab, Campus Benjamin Franklin,Hindenburgdamm 30, D-12203 Berlin, Germany.
   [Kabisch, Stefan; Hajir, Jasmin; Sukhobaevskaia, Varvara; Pfeiffer, Andreas F. H.] Deutsch Zentrum Diabetesforschung e V, Geschaftsstelle Helmholtz Zentrum Munchen, Ingolstadter Landstr 1, D-85764 Neuherberg, Germany.
   [Weickert, Martin O.] Warwickshire Inst Study Diabet Endocrinol & Metab, Coventry CV2 2DX, England.
   [Weickert, Martin O.] ARDEN NET Ctr, ENETS CoE, Coventry CV2 2DX, England.
   [Weickert, Martin O.] Univ Hosp Coventry & Warwickshire NHS Trust, Coventry CV2 2DX, England.
   [Weickert, Martin O.] Coventry Univ, Fac Hlth & Life Sci, Ctr Appl Biol & Exercise Sci ABES, Coventry CV1 5FB, England.
   [Weickert, Martin O.] Univ Warwick, Warwick Med Sch, Div Biomed Sci, Translat & Expt Med, Coventry CV4 7AL, England.
C3 Free University of Berlin; Humboldt University of Berlin; Charite
   Universitatsmedizin Berlin; University of Warwick; Coventry University;
   University of Warwick
RP Kabisch, S (corresponding author), Charite, Dept Endocrinol & Metab, Campus Benjamin Franklin,Hindenburgdamm 30, D-12203 Berlin, Germany.; Kabisch, S (corresponding author), Deutsch Zentrum Diabetesforschung e V, Geschaftsstelle Helmholtz Zentrum Munchen, Ingolstadter Landstr 1, D-85764 Neuherberg, Germany.
EM stefan.kabisch@charite.de
RI Pfeiffer, Aneas F H/AAJ-2311-2020; Kabisch, Stefan/C-5106-2013;
   Weickert, Martin/C-2207-2009
OI Pfeiffer, Aneas F H/0000-0002-6887-0016; Kabisch,
   Stefan/0000-0003-1792-1757; 
CR Abdelhamid AS, 2020, COCHRANE DB SYST REV, DOI 10.1002/14651858.CD003177.pub5
   Al-Sarraj T, 2009, J NUTR, V139, P1667, DOI 10.3945/jn.109.109603
   Allen NC, 2019, SCI SIGNAL, V12, DOI 10.1126/scisignal.aau1851
   Andrianasolo RM, 2019, BRIT J NUTR, V122, P1040, DOI 10.1017/S0007114519001843
   Appel LJ, 1997, NEW ENGL J MED, V336, P1117, DOI 10.1056/NEJM199704173361601
   Arabzadegan N, 2020, EAT WEIGHT DISORD-ST, V25, P1243, DOI 10.1007/s40519-019-00757-x
   Armah SM, 2019, INT J ENV RES PUB HE, V16, DOI 10.3390/ijerph16091549
   Asemi Z, 2015, HORM METAB RES, V47, P232, DOI 10.1055/s-0034-1376990
   Asemi Z, 2013, ARYA ATHEROSCLER, V9, P172
   Askarpour M, 2020, CYTOKINE, V126, DOI 10.1016/j.cyto.2019.154922
   Atefi M, 2018, J DIABETES METAB DIS, V17, P85, DOI 10.1007/s40200-018-0343-9
   Aune D, 2016, BMJ-BRIT MED J, V353, DOI 10.1136/bmj.i2716
   Aune D, 2013, EUR J EPIDEMIOL, V28, P845, DOI 10.1007/s10654-013-9852-5
   Aycart DF, 2021, NUTRIENTS, V13, DOI 10.3390/nu13051660
   Azadbakht L, 2011, J NUTR, V141, P1083, DOI 10.3945/jn.110.136739
   Behl T, 2020, BIOMED PHARMACOTHER, V130, DOI 10.1016/j.biopha.2020.110714
   Bellahcene M, 2013, BRIT J NUTR, V109, P1755, DOI 10.1017/S0007114512003923
   Belobrajdic DP, 2012, NUTR METAB, V9, DOI 10.1186/1743-7075-9-93
   Bergeron N, 2019, AM J CLIN NUTR, V110, P24, DOI 10.1093/ajcn/nqz035
   Bermudez-Brito M, 2015, MOL NUTR FOOD RES, V59, P1814, DOI 10.1002/mnfr.201500148
   Beukema M, 2020, FOOD FUNCT, V11, P7427, DOI [10.1039/d0fo01703e, 10.1039/D0FO01703E]
   Bezpalko L, 2015, J PHYSIOL PHARMACOL, V66, P57
   Bhowmik A, 2017, BIOMED PHARMACOTHER, V87, P443, DOI 10.1016/j.biopha.2016.12.125
   Bloomgarden Z, 2018, J DIABETES, V10, P350, DOI 10.1111/1753-0407.12645
   Borges DD, 2020, NUTR REV, V78, P235, DOI 10.1093/nutrit/nuz045
   Brouns F, 2012, EUR J CLIN NUTR, V66, P591, DOI 10.1038/ejcn.2011.208
   Buigues C, 2016, INT J MOL SCI, V17, DOI 10.3390/ijms17060932
   C'abau G, 2020, IMMUNOL REV, V294, P92, DOI 10.1111/imr.12833
   Carretta MD, 2021, FRONT PHYSIOL, V12, DOI 10.3389/fphys.2021.662739
   Chambers ES, 2019, GUT, V68, P1430, DOI 10.1136/gutjnl-2019-318424
   Charlton Karen, 2016, Journal of Nutrition in Gerontology and Geriatrics, V35, P124, DOI [10.1080/21551197.2016.1162259, 10.1080/21551197.2016.1162259]
   Chávez-Talavera O, 2017, GASTROENTEROLOGY, V152, P1679, DOI 10.1053/j.gastro.2017.01.055
   Chen H, 2013, BRIT J NUTR, V110, P1837, DOI 10.1017/S0007114513001293
   Chen JG, 2016, ASIA-PAC J PUBLIC HE, V28, P563, DOI 10.1177/1010539516650722
   Chen S, 2015, AM J PHYSIOL-ENDOC M, V308, pE414, DOI 10.1152/ajpendo.00418.2014
   Cheng HM, 2017, ATHEROSCLEROSIS, V257, P100, DOI 10.1016/j.atherosclerosis.2017.01.009
   Chiavaroli L, 2021, BMJ-BRIT MED J, V374, DOI 10.1136/bmj.n1651
   Chiu YF, 2015, BRIT J NUTR, V114, P1313, DOI 10.1017/S0007114515002937
   Cholewa K, 2008, ACTA POL PHARM, V65, P75
   CLEAVE TL, 1968, LANCET, V2, P1187
   Craddock JC, 2019, ADV NUTR, V10, P433, DOI 10.1093/advances/nmy103
   da Silva EO, 2019, TOXINS, V11, DOI 10.3390/toxins11010018
   Dall'Alba V, 2013, BRIT J NUTR, V110, P1601, DOI 10.1017/S0007114513001025
   Daly RM, 2014, AM J CLIN NUTR, V99, P899, DOI 10.3945/ajcn.113.064154
   Daniel N, 2024, CELL MOL GASTROENTER, V17, P315, DOI 10.1016/j.jcmgh.2023.11.001
   Davidson MH, 1999, ARCH INTERN MED, V159, P1331, DOI 10.1001/archinte.159.12.1331
   Davis DR, 2009, HORTSCIENCE, V44, P15, DOI 10.21273/HORTSCI.44.1.15
   Dehghan P, 2016, COMPLEMENT THER MED, V24, P96, DOI 10.1016/j.ctim.2015.12.010
   Della Corte KW, 2018, NUTRIENTS, V10, DOI 10.3390/nu10050606
   Delzenne NM, 2019, P NUTR SOC, V78, P319, DOI 10.1017/S0029665118002756
   Deng CY, 2018, PUBLIC HEALTH NUTR, V21, P766, DOI 10.1017/S1368980017003093
   Derakhshandeh-Rishehri SM, 2019, IRAN J MED SCI, V44, P359, DOI 10.30476/IJMS.2019.44949
   Di Giosia P, 2022, AGEING RES REV, V77, DOI 10.1016/j.arr.2022.101596
   Dourado E, 2020, NUTRIENTS, V12, DOI 10.3390/nu12113504
   Dürholz K, 2020, NUTRIENTS, V12, DOI 10.3390/nu12103207
   EATON SB, 1985, NEW ENGL J MED, V312, P283, DOI 10.1056/NEJM198501313120505
   Eichelmann F, 2016, OBES REV, V17, P1067, DOI 10.1111/obr.12439
   Ekström LMNK, 2016, FOOD FUNCT, V7, P1040, DOI [10.1039/C5FO00969C, 10.1039/c5fo00969c]
   El K, 2021, SCI ADV, V7, DOI 10.1126/sciadv.abf1948
   Emilien CH, 2018, NUTRITION, V47, P6, DOI 10.1016/j.nut.2017.08.016
   García-Rodríguez CE, 2013, EUR J NUTR, V52, P1569, DOI 10.1007/s00394-012-0462-x
   Esmaillzadeh A, 2007, J NUTR, V137, P992, DOI 10.1093/jn/137.4.992
   Estruch R, 2018, NEW ENGL J MED, V378, DOI [10.1056/NEJMoa1800389, 10.1056/nejmoa1800389, 10.1056/NEJMoa1200303]
   Estruch R, 2006, ANN INTERN MED, V145, P1, DOI 10.7326/0003-4819-145-1-200607040-00004
   Ferguson JJA, 2021, NUTR REV, V79, P1043, DOI 10.1093/nutrit/nuaa114
   Fernandes J, 2020, NUTRITION, V69, DOI 10.1016/j.nut.2019.110559
   Ferolla SM, 2016, NUTRIENTS, V8, DOI 10.3390/nu8070397
   Fischer F, 2020, GUT MICROBES, V12, DOI 10.1080/19490976.2020.1829962
   Fonseca-Nunes A, 2014, CANCER EPIDEM BIOMAR, V23, P12, DOI 10.1158/1055-9965.EPI-13-0733
   Forsyth C, 2018, RHEUMATOL INT, V38, P737, DOI 10.1007/s00296-017-3912-1
   Foshati S, 2021, INT J CLIN PRACT, V75, DOI 10.1111/ijcp.14254
   Franceschi C, 2000, ANN NY ACAD SCI, V908, P244
   Fritsche KL, 2008, PROSTAG LEUKOTR ESS, V79, P173, DOI 10.1016/j.plefa.2008.09.019
   Fu Y, 2020, ENDOCRINOLOGY, V161, DOI 10.1210/endocr/bqaa102
   Fung TT, 2005, AM J CLIN NUTR, V82, P163
   Garcia-Arellano A, 2019, CLIN NUTR, V38, P1221, DOI 10.1016/j.clnu.2018.05.003
   Gasaly N, 2021, FRONT IMMUNOL, V12, DOI 10.3389/fimmu.2021.658354
   Gentile CL, 2015, NUTR J, V14, DOI 10.1186/s12937-015-0104-2
   Gepner Y, 2018, CIRCULATION, V137, P1143, DOI 10.1161/CIRCULATIONAHA.117.030501
   Gögebakan Ö, 2015, DIABETOLOGIA, V58, P1759, DOI 10.1007/s00125-015-3618-4
   Gögebakan Ö, 2011, CIRCULATION, V124, P2829, DOI 10.1161/CIRCULATIONAHA.111.033274
   GORDON T, 1981, CIRCULATION, V63, P500, DOI 10.1161/01.CIR.63.3.500
   GRAF E, 1990, FREE RADICAL BIO MED, V8, P61, DOI 10.1016/0891-5849(90)90146-A
   Gribbin S, 2022, HEART, V108, P932, DOI 10.1136/heartjnl-2021-319654
   Häger J, 2019, NUTRIENTS, V11, DOI 10.3390/nu11102392
   HAGANDER B, 1985, HUM NUTR-APPL NUTR, V39A, P114
   HAGANDER B, 1987, Diabetes Research and Clinical Practice, V3, P85, DOI 10.1016/S0168-8227(87)80012-8
   Haghighatdoost F, 2021, COMPLEMENT THER MED, V56, DOI 10.1016/j.ctim.2020.102597
   Haghighatdoost F, 2018, EUR J CLIN NUTR, V72, P1071, DOI 10.1038/s41430-017-0048-z
   Hajihashemi P, 2019, J AM COLL NUTR, V38, P275, DOI 10.1080/07315724.2018.1490935
   Halajzadeh J, 2020, CRIT REV FOOD SCI, V60, P3172, DOI 10.1080/10408398.2019.1680950
   Hanson LN, 2006, AM J CLIN NUTR, V84, P774, DOI 10.1093/ajcn/84.4.774
   Hariri M, 2021, COMPLEMENT THER MED, V59, DOI 10.1016/j.ctim.2021.102715
   Hartvigsen ML, 2014, EUR J CLIN NUTR, V68, P84, DOI 10.1038/ejcn.2013.236
   Harvey CJDC, 2019, PEERJ, V7, DOI 10.7717/peerj.6273
   Hattersley JG, 2014, J CLIN ENDOCR METAB, V99, pE2599, DOI 10.1210/jc.2014-2302
   Hematdar Z, 2018, J DIABETES METAB DIS, V17, P111, DOI 10.1007/s40200-018-0346-6
   Hernández MAG, 2019, NUTRIENTS, V11, DOI 10.3390/nu11081943
   Higgins JA, 2014, CRIT REV FOOD SCI, V54, P1158, DOI 10.1080/10408398.2011.629352
   Hodgson JM, 2007, J NUTR, V137, P363, DOI 10.1093/jn/137.2.363
   Holloender PLB, 2015, AM J CLIN NUTR, V102, P556, DOI 10.3945/ajcn.115.109165
   Holst JJ, 2021, ENDOCRINOLOGY, V162, DOI 10.1210/endocr/bqab065
   Honsek C, 2018, DIABETOLOGIA, V61, P1295, DOI 10.1007/s00125-018-4582-6
   Hooda S, 2010, J NUTR, V140, P1564, DOI 10.3945/jn.110.122721
   Hosoda Y, 2017, FOOD NUTR RES, V61, DOI 10.1080/16546628.2017.1361778
   Howarth NC, 2001, NUTR REV, V59, P129, DOI 10.1111/j.1753-4887.2001.tb07001.x
   Huang T, 2015, BMC MED, V13, DOI 10.1186/s12916-015-0294-7
   Hughes RL, 2022, APPETITE, V168, DOI 10.1016/j.appet.2021.105802
   Hunninghake DB, 2000, J AM COLL NUTR, V19, P351, DOI 10.1080/07315724.2000.10718931
   Inoue D, 2014, FRONT ENDOCRINOL, V5, DOI 10.3389/fendo.2014.00081
   Ishisono K, 2017, J NUTR BIOCHEM, V50, P38, DOI 10.1016/j.jnutbio.2017.07.016
   Isken F, 2008, AM J PHYSIOL-ENDOC M, V295, pE350, DOI 10.1152/ajpendo.00008.2008
   Isken F, 2010, J NUTR BIOCHEM, V21, P278, DOI 10.1016/j.jnutbio.2008.12.012
   Jakse B, 2021, INT J ENV RES PUB HE, V18, DOI 10.3390/ijerph18115968
   Janssen AWF, 2017, J LIPID RES, V58, P1399, DOI 10.1194/jlr.M075713
   Jebb SA, 2010, AM J CLIN NUTR, V92, P748, DOI 10.3945/ajcn.2009.29096
   Ji JW, 2024, NUTR REV, V83, P40, DOI 10.1093/nutrit/nuad175
   Jia LP, 2021, INT J MED SCI, V18, P811, DOI 10.7150/ijms.51484
   Jin Yimin, 2024, Heliyon, V10, pe38758, DOI [10.1016/j.heliyon.2024.e38758, 10.1016/j.heliyon.2024.e38758]
   Jovanovski E, 2020, AM J CLIN NUTR, V111, P471, DOI 10.1093/ajcn/nqz292
   Ju W, 2017, J TRACE ELEM MED BIO, V44, P8, DOI 10.1016/j.jtemb.2017.04.009
   Juntunen KS, 2003, AM J CLIN NUTR, V78, P957, DOI 10.1093/ajcn/78.5.957
   Juntunen KS, 2002, AM J CLIN NUTR, V75, P254, DOI 10.1093/ajcn/75.2.254
   Juraschek SP, 2016, BMJ OPEN DIAB RES CA, V4, DOI 10.1136/bmjdrc-2016-000276
   Kabisch S, 2021, MOL NUTR FOOD RES, V65, DOI 10.1002/mnfr.202000991
   Kabisch S, 2019, NUTRIENTS, V11, DOI 10.3390/nu11112726
   Kabisch S, 2019, NUTRIENTS, V11, DOI 10.3390/nu11102385
   Kawaguchi T, 2021, SEMIN LIVER DIS, V41, P225, DOI 10.1055/s-0041-1723751
   Kawanishi S, 2002, FREE RADICAL BIO MED, V32, P822, DOI 10.1016/S0891-5849(02)00779-7
   Kaye DM, 2020, CIRCULATION, V141, P1393, DOI 10.1161/CIRCULATIONAHA.119.043081
   Kazeminasab F, 2024, EUR J CLIN NUTR, V78, P569, DOI 10.1038/s41430-024-01431-x
   KENO Y, 1991, INT J OBESITY, V15, P205
   Keyhani-Nejad F, 2020, PEPTIDES, V125, DOI 10.1016/j.peptides.2019.170231
   Keyhani-Nejad F, 2015, DIABETOLOGIA, V58, P374, DOI 10.1007/s00125-014-3423-5
   KEYS A, 1986, AM J EPIDEMIOL, V124, P903, DOI 10.1093/oxfordjournals.aje.a114480
   Khandouzi N, 2021, INT J FOOD SCI NUTR, V72, P548, DOI 10.1080/09637486.2020.1841123
   Khayata W, 2014, INT J PHARM SCI RES, V5, P161, DOI 10.13040/IJPSR.0975-8232.5(1).161-64
   Khodarahmi M, 2019, CLIN NUTR, V38, P996, DOI 10.1016/j.clnu.2018.09.007
   Khor BH, 2018, NUTRIENTS, V10, DOI 10.3390/nu10040397
   Kim JY, 1999, AM J PHYSIOL-REG I, V276, pR665, DOI 10.1152/ajpregu.1999.276.3.R665
   Kim MH, 2013, GASTROENTEROLOGY, V145, P396, DOI 10.1053/j.gastro.2013.04.056
   Kim T, 2020, COPD, V17, P49, DOI 10.1080/15412555.2019.1698530
   Kim Y, 2021, CLIN NUTR, V40, P1060, DOI 10.1016/j.clnu.2020.07.007
   King DE, 2008, ANN FAM MED, V6, P100, DOI 10.1370/afm.819
   King DE, 2007, ARCH INTERN MED, V167, P502, DOI 10.1001/archinte.167.5.502
   Koelman L, 2020, NUTRIENTS, V12, DOI 10.3390/nu12123636
   Kohl A, 2009, NUTR RES, V29, P248, DOI 10.1016/j.nutres.2009.03.002
   Koppula S, 2021, NUTRIENTS, V13, DOI 10.3390/nu13114058
   Kuijsten A, 2015, DIABETOLOGIA, V58, P1394, DOI 10.1007/s00125-015-3585-9
   Kumar A, 2020, J SCI FOOD AGR, V100, P1598, DOI 10.1002/jsfa.10168
   Kundi ZM, 2021, MOL NUTR FOOD RES, V65, DOI 10.1002/mnfr.201900580
   Langfeld LQ, 2021, EUR J MICROBIOL IMMU, V11, P50, DOI 10.1556/1886.2021.00005
   Lee CL, 2021, CLIN NUTR, V40, P3601, DOI 10.1016/j.clnu.2020.12.019
   Lei QC, 2016, MEDICINE, V95, DOI 10.1097/MD.0000000000002747
   Ley SH, 2014, LANCET, V383, P1999, DOI 10.1016/S0140-6736(14)60613-9
   Li BL, 2016, MEDICINE, V95, DOI 10.1097/MD.0000000000004229
   Li KL, 2014, PLOS ONE, V9, DOI 10.1371/journal.pone.0088103
   Li XN, 2024, INT J BIOL MACROMOL, V269, DOI 10.1016/j.ijbiomac.2024.132214
   Li X, 2016, NUTRIENTS, V8, DOI 10.3390/nu8090549
   Lin N, 2016, LIPIDS HEALTH DIS, V15, DOI 10.1186/s12944-016-0303-7
   Liu CP, 2018, BRIT J NUTR, V120, P121, DOI [10.1017/S0007114518001290, 10.1017/s0007114518001290]
   Liu L, 2010, CARCINOGENESIS, V31, P1822, DOI 10.1093/carcin/bgq070
   Liu M, 2016, J TRADIT CHIN MED, V36, P418
   Liu T, 2022, JPEN-PARENTER ENTER, V46, P997, DOI 10.1002/jpen.2319
   Lopez-Garcia E, 2004, AM J CLIN NUTR, V80, P1029, DOI 10.1093/ajcn/80.4.1029
   Lu MQ, 2018, BRIT J NUTR, V119, P96, DOI [10.1017/S0007114517002902, 10.1017/s0007114517002902]
   Lu YY, 2016, SCI REP-UK, V6, DOI 10.1038/srep37589
   Ma WJ, 2021, GENOME MED, V13, DOI 10.1186/s13073-021-00921-y
   Ma X, 2016, ONCOTARGET, V7, P61996, DOI 10.18632/oncotarget.11491
   Macfarlane S, 2003, P NUTR SOC, V62, P67, DOI 10.1079/PNS2002207
   MacNeil S, 2013, APPL PHYSIOL NUTR ME, V38, P1187, DOI 10.1139/apnm-2013-0023
   Madry E, 2012, ACTA SCI POLON-TECHN, V11, P209
   Mahendran Y, 2017, DIABETOLOGIA, V60, P873, DOI 10.1007/s00125-017-4222-6
   Maki KC, 2010, J AM DIET ASSOC, V110, P205, DOI 10.1016/j.jada.2009.10.037
   Markiewicz LH, 2021, NUTRIENTS, V13, DOI 10.3390/nu13061887
   Markova M, 2020, CLIN NUTR, V39, P862, DOI 10.1016/j.clnu.2019.03.019
   Markova M, 2017, GASTROENTEROLOGY, V152, P571, DOI 10.1053/j.gastro.2016.10.007
   Marles RJ, 2017, J FOOD COMPOS ANAL, V56, P93, DOI 10.1016/j.jfca.2016.11.012
   Marshall S, 2020, J ACAD NUTR DIET, V120, P1859, DOI 10.1016/j.jand.2020.06.021
   Mayengbam S, 2019, J NUTR BIOCHEM, V64, P228, DOI 10.1016/j.jnutbio.2018.11.003
   Mayer A. M., 1997, British Food Journal, V99, P207, DOI 10.1108/00070709710181540
   Mayr HL, 2019, CLIN NUTR ESPEN, V32, P61, DOI 10.1016/j.clnesp.2019.05.001
   Mazidi M, 2017, CARDIOVASC THER, V35, DOI 10.1111/1755-5922.12275
   Mazidi M, 2016, MEDICINE, V95, DOI 10.1097/MD.0000000000005165
   McLoughlin RF, 2017, AM J CLIN NUTR, V106, P930, DOI 10.3945/ajcn.117.156265
   Menzel J, 2020, SCI REP-UK, V10, DOI 10.1038/s41598-020-78426-8
   Milajerdi A, 2021, ADV NUTR, V12, P735, DOI 10.1093/advances/nmaa145
   Milajerdi A, 2018, AM J CLIN NUTR, V107, P593, DOI 10.1093/ajcn/nqx042
   Moede T, 2020, DIABETOLOGIA, V63, P2064, DOI 10.1007/s00125-020-05196-3
   Mofidi Anita, 2012, J Nutr Metab, V2012, P184710, DOI 10.1155/2012/184710
   Moghadam AM, 2012, SINGAP MED J, V53, P615
   Moncada E, 2024, NUTRIENTS, V16, DOI 10.3390/nu16152446
   Monfort-Pires M, 2017, NUTRITION, V33, P331, DOI 10.1016/j.nut.2016.07.021
   Montroy J, 2020, BMC GASTROENTEROL, V20, DOI 10.1186/s12876-020-01516-4
   Moua ED, 2020, NUTRIENTS, V12, DOI 10.3390/nu12051349
   Mousavi SM, 2018, EUR J PHARMACOL, V834, P10, DOI 10.1016/j.ejphar.2018.07.019
   Murphy KJ, 2014, NUTRIENTS, V6, P682, DOI 10.3390/nu6020682
   Murphy KJ, 2012, NUTRIENTS, V4, P711, DOI 10.3390/nu4070711
   Nakaji S, 2002, EUR J NUTR, V41, P222, DOI 10.1007/s00394-002-0379-x
   Nakajima A, 2017, PLOS ONE, V12, DOI 10.1371/journal.pone.0179696
   Natarajan N, 2016, PHYSIOL GENOMICS, V48, P826, DOI 10.1152/physiolgenomics.00089.2016
   Nauck MA, 2021, DIABETES OBES METAB, V23, P5, DOI 10.1111/dom.14496
   Ndrepepa G, 2018, CLIN CHIM ACTA, V484, P150, DOI 10.1016/j.cca.2018.05.046
   Neale EP, 2016, NUTR RES, V36, P391, DOI 10.1016/j.nutres.2016.02.009
   Neale EP, 2017, BMJ OPEN, V7, DOI 10.1136/bmjopen-2017-016863
   Nettleton JA, 2010, ATHEROSCLEROSIS, V212, P260, DOI 10.1016/j.atherosclerosis.2010.04.026
   Neuenschwander M, 2019, EUR J EPIDEMIOL, V34, P837, DOI 10.1007/s10654-019-00534-1
   Neyrinck AM, 2021, EUR J NUTR, V60, P3159, DOI 10.1007/s00394-021-02484-5
   Neyrinck AM, 2018, NUTR DIABETES, V8, DOI 10.1038/s41387-018-0019-z
   Nilsson AC, 2015, BRIT J NUTR, V114, P899, DOI 10.1017/S0007114515002524
   Nordmann AJ, 2011, AM J MED, V124, P841, DOI 10.1016/j.amjmed.2011.04.024
   NUNES CS, 1992, REPROD NUTR DEV, V32, P11, DOI 10.1051/rnd:19920102
   Ojo O, 2021, NUTRIENTS, V13, DOI 10.3390/nu13061805
   Ojo O, 2019, NUTRIENTS, V11, DOI 10.3390/nu11071584
   Okazaki Y, 2014, NUTR RES, V34, P1085, DOI 10.1016/j.nutres.2014.09.012
   Olalla J, 2019, MEDICINE, V98, DOI 10.1097/MD.0000000000017528
   Onakpoya I, 2014, J AM COLL NUTR, V33, P70, DOI 10.1080/07315724.2014.870013
   Onakpoya IJ, 2015, CLIN NUTR, V34, P1109, DOI 10.1016/j.clnu.2015.01.004
   Opal SM, 2000, CHEST, V117, P1162, DOI 10.1378/chest.117.4.1162
   Osama H, 2021, INT J CLIN PRACT, V75, DOI 10.1111/ijcp.13983
   Papadaki A, 2020, NUTRIENTS, V12, DOI 10.3390/nu12113342
   González AP, 2021, EUR J PEDIATR, V180, P2493, DOI 10.1007/s00431-021-04064-5
   Pfeiffer AFH, 2018, TRENDS ENDOCRIN MET, V29, P289, DOI 10.1016/j.tem.2018.03.003
   Pfeiffer AFH, 2010, RESULTS PROBL CELL D, V52, P183, DOI 10.1007/978-3-642-14426-4_15
   Pittler MH, 2001, AM J MED, V110, P724, DOI 10.1016/S0002-9343(01)00702-1
   Pluschke AM, 2018, PLOS ONE, V13, DOI 10.1371/journal.pone.0193137
   Poddar KH, 2013, APPETITE, V71, P379, DOI 10.1016/j.appet.2013.09.008
   Pol K, 2013, AM J CLIN NUTR, V98, P872, DOI 10.3945/ajcn.113.064659
   Qu H, 2021, CURR MED CHEM, V28, P419, DOI 10.2174/0929867327666191230110128
   Queenan KM, 2007, NUTR J, V6, DOI 10.1186/1475-2891-6-6
   RABEN A, 1994, AM J CLIN NUTR, V60, P544, DOI 10.1093/ajcn/60.4.544
   Rahimlou M, 2019, ADV NUTR, V10, P1108, DOI 10.1093/advances/nmz048
   Rahmani S, 2020, ADV NUTR, V11, P52, DOI 10.1093/advances/nmz063
   Ramne S, 2020, NUTRIENTS, V12, DOI 10.3390/nu12103129
   Rankin JW, 2007, J AM COLL NUTR, V26, P163, DOI 10.1080/07315724.2007.10719598
   Ren GY, 2016, NUTRIENTS, V8, DOI 10.3390/nu8030136
   Reynolds A, 2019, LANCET, V393, P434, DOI 10.1016/S0140-6736(18)31809-9
   Reynolds AN, 2020, PLOS MED, V17, DOI 10.1371/journal.pmed.1003053
   Rodriguez-Rejon Ana Isabel, 2014, J Nutr Metab, V2014, P985373, DOI 10.1155/2014/985373
   Roshanravan N, 2020, CYTOKINE, V131, DOI 10.1016/j.cyto.2020.155101
   Rozati M, 2015, NUTR METAB, V12, DOI 10.1186/s12986-015-0022-5
   Rubin KH, 2020, INT J MED SCI, V17, P2487, DOI 10.7150/ijms.49314
   Sabet HR, 2024, CLIN CARDIOL, V47, DOI 10.1002/clc.24211
   Saboori S, 2015, EUR J CLIN NUTR, V69, P867, DOI 10.1038/ejcn.2014.296
   Sacks FM, 2001, NEW ENGL J MED, V344, P3, DOI 10.1056/NEJM200101043440101
   Salehi-Abargouei A, 2015, NUTRITION, V31, P631, DOI 10.1016/j.nut.2014.10.018
   Saneei P, 2014, ANN NUTR METAB, V64, P20, DOI 10.1159/000358341
   Santaliestra-Pasías AM, 2016, INT J FOOD SCI NUTR, V67, P562, DOI 10.1080/09637486.2016.1180348
   Santesso N, 2012, EUR J CLIN NUTR, V66, P780, DOI 10.1038/ejcn.2012.37
   Schlesinger S, 2019, ADV NUTR, V10, P205, DOI 10.1093/advances/nmy092
   Schmidt JA, 2015, AM J CLIN NUTR, V102, P1518, DOI 10.3945/ajcn.115.111989
   Schulze MB, 2007, ARCH INTERN MED, V167, P956, DOI 10.1001/archinte.167.9.956
   Schwab U, 2021, EUR J NUTR, V60, P3355, DOI 10.1007/s00394-021-02507-1
   Schwingshackl L, 2013, NUTR METAB CARDIOVAS, V23, P699, DOI 10.1016/j.numecd.2013.04.008
   Schwingshackl L, 2020, AM J CLIN NUTR, V111, P187, DOI 10.1093/ajcn/nqz273
   Schwingshackl L, 2019, CRIT REV FOOD SCI, V59, P2674, DOI 10.1080/10408398.2018.1463967
   Schwingshackl L, 2018, EUR J EPIDEMIOL, V33, P157, DOI 10.1007/s10654-017-0352-x
   Schwingshackl L, 2017, NUTRIENTS, V9, DOI 10.3390/nu9101063
   Seidelmann SB, 2018, LANCET PUBLIC HEALTH, V3, pE419, DOI 10.1016/S2468-2667(18)30135-X
   Seshadri P, 2004, AM J MED, V117, P398, DOI 10.1016/j.amjmed.2004.04.009
   Shewry PR, 2024, J AGR FOOD CHEM, V72, P13513, DOI 10.1021/acs.jafc.4c02056
   Shimotoyodome A, 2010, AM J PHYSIOL-ENDOC M, V298, pE652, DOI 10.1152/ajpendo.00468.2009
   Siddiqui MT, 2021, J INFLAMM RES, V14, P6025, DOI 10.2147/JIR.S300989
   Simental-Mendía LE, 2017, CURR PHARM DESIGN, V23, P4678, DOI 10.2174/1381612823666170525153605
   Steckhan N, 2016, NUTRITION, V32, P338, DOI 10.1016/j.nut.2015.09.010
   Su H, 2018, EUR J NUTR, V57, P877, DOI 10.1007/s00394-017-1386-2
   Szmidt MK, 2020, EUR J NUTR, V59, P1869, DOI 10.1007/s00394-019-02038-w
   Tabrizi R, 2019, EUR J PHARMACOL, V852, P254, DOI 10.1016/j.ejphar.2019.04.003
   Tamtaji OR, 2020, CLIN NUTR ESPEN, V40, P27, DOI 10.1016/j.clnesp.2020.09.017
   Tang G, 2015, AM J CARDIOL, V115, P625, DOI 10.1016/j.amjcard.2014.12.015
   Tantamango-Bartley Y, 2013, CANCER EPIDEM BIOMAR, V22, P286, DOI 10.1158/1055-9965.EPI-12-1060
   Tao J, 2023, NUTR RES, V118, P63, DOI 10.1016/j.nutres.2023.07.005
   Toledo E, 2015, JAMA INTERN MED, V175, P1752, DOI 10.1001/jamainternmed.2015.4838
   Hung TV, 2017, MOL NUTR FOOD RES, V61, DOI 10.1002/mnfr.201700048
   Turner KM, 2017, NUTRIENTS, V9, DOI 10.3390/nu9080886
   Vahdat M, 2020, NUTR J, V19, DOI 10.1186/s12937-020-00548-6
   Viguiliouk E, 2019, CLIN NUTR, V38, P1133, DOI 10.1016/j.clnu.2018.05.032
   Vitale S, 2023, FOOD FUNCT, V14, P1560, DOI [10.1039/d2fo02198f, 10.1039/D2FO02198F]
   Vogt L, 2013, PLOS ONE, V8, DOI 10.1371/journal.pone.0068367
   Wang B, 2021, SIGNAL TRANSDUCT TAR, V6, DOI 10.1038/s41392-020-00443-w
   Wang HJ, 2014, EUR J CLIN NUTR, V68, P619, DOI 10.1038/ejcn.2014.24
   Wang WH, 2020, BMC CARDIOVASC DISOR, V20, DOI 10.1186/s12872-020-01337-z
   Wang YG, 2010, MOL MED REP, V3, P909, DOI 10.3892/mmr.2010.365
   Wawszczyk J, 2012, ACTA POL PHARM, V69, P1313
   Wawszczyk J, 2012, ACTA POL PHARM, V69, P1276
   Wei YL, 2022, NUTR CANCER, V74, P2337, DOI 10.1080/01635581.2021.2019284
   Wei YL, 2021, FOOD FUNCT, V12, P30, DOI [10.1039/D0FO01976C, 10.1039/d0fo01976c]
   Weichhart T, 2015, NAT REV IMMUNOL, V15, P599, DOI 10.1038/nri3901
   Weickert MO, 2008, J NUTR, V138, P439, DOI 10.1093/jn/138.3.439
   Weickert MO, 2018, NUTR DIABETES, V8, DOI 10.1038/s41387-018-0020-6
   Weickert MO, 2018, J NUTR, V148, P7, DOI 10.1093/jn/nxx008
   Weickert MO, 2011, NUTR METAB, V8, DOI 10.1186/1743-7075-8-90
   Weickert MO, 2011, AM J CLIN NUTR, V94, P459, DOI 10.3945/ajcn.110.004374
   Weitkunat K, 2016, MOL NUTR FOOD RES, V60, P2611, DOI 10.1002/mnfr.201600305
   Weschenfelder C, 2022, BRIT J NUTR, V127, P862, DOI 10.1017/S0007114521001513
   White DL, 2013, ADV NUTR, V4, P403, DOI 10.3945/an.113.003681
   Xia Y, 2020, NUTR METAB, V17, DOI 10.1186/s12986-019-0420-1
   Xu YJ, 2018, MEDICINE, V97, DOI [10.1097/MD.0000000000012995, 10.1097/md.0000000000012995]
   YOON JH, 1983, AM J CLIN NUTR, V38, P835, DOI 10.1093/ajcn/38.6.835
   YUDKIN J, 1964, LANCET, V2, P4
   Zade MR, 2016, LIVER INT, V36, P563, DOI 10.1111/liv.12990
   Zazpe I, 2008, J AM DIET ASSOC, V108, P1134, DOI 10.1016/j.jada.2008.04.011
   Zeevi D, 2015, CELL, V163, P1079, DOI 10.1016/j.cell.2015.11.001
   Zeng HW, 2019, INT J MOL SCI, V20, DOI 10.3390/ijms20051214
   Zhang Y, 2018, INT J FOOD SCI NUTR, V69, P985, DOI 10.1080/09637486.2018.1433640
   Zheng HJ, 2019, PHARMACOL RES, V142, P303, DOI 10.1016/j.phrs.2019.02.016
   Zhong Y, 2020, AM J CLIN NUTR, V111, P1214, DOI 10.1093/ajcn/nqaa083
   Zhou LM, 2015, NUTRIENTS, V7, P1131, DOI 10.3390/nu7021131
NR 308
TC 17
Z9 17
U1 12
U2 26
PU MDPI
PI BASEL
PA MDPI AG, Grosspeteranlage 5, CH-4052 BASEL, SWITZERLAND
SN 1661-6596
EI 1422-0067
J9 INT J MOL SCI
JI Int. J. Mol. Sci.
PD MAR
PY 2025
VL 26
IS 5
AR 2000
DI 10.3390/ijms26052000
PG 29
WC Biochemistry & Molecular Biology; Chemistry, Multidisciplinary
WE Science Citation Index Expanded (SCI-EXPANDED)
SC Biochemistry & Molecular Biology; Chemistry
GA 0AK5G
UT WOS:001442685700001
PM 40076626
OA Green Submitted, gold
DA 2026-02-13
ER

PT J
AU Tsujimoto, T
   Yamamoto-Honda, R
   Kajio, H
   Kishimoto, M
   Noto, H
   Hachiya, R
   Kimura, A
   Kakei, M
   Noda, M
AF Tsujimoto, Tetsuro
   Yamamoto-Honda, Ritsuko
   Kajio, Hiroshi
   Kishimoto, Miyako
   Noto, Hiroshi
   Hachiya, Remi
   Kimura, Akio
   Kakei, Masafumi
   Noda, Mitsuhiko
TI Effectiveness of Prior Use of Beta-Blockers for Preventing Adverse
   Influences of Severe Hypoglycemia in Patients With Diabetes An
   Observational Study
SO MEDICINE
LA English
DT Article
ID INSULIN-INDUCED HYPOGLYCEMIA; MYOCARDIAL-INFARCTION; PERIMENOPAUSAL
   WOMEN; PLASMA NOREPINEPHRINE; AGE-DIFFERENCES; BLOCKADE; DISEASE;
   HUMANS; SULFONYLUREAS; METAANALYSIS
AB The study aimed to identify predictors of severe acute hypertension (180/110mmHg) during severe hypoglycemia and to assess the efficacy of prior use of catecholamine-blocking agents for preventing adverse influences in diabetic patients with severe hypoglycemia. We performed a retrospective study between January 2006 and March 2012 to assess diabetic patients with severe hypoglycemia at a single center in Japan. Severe hypoglycemia was defined as the presence of any hypoglycemic symptoms that required the medical assistance of another person after visiting the emergency room by ambulance. Multivariate logistic regression analysis was performed to identify possible predictors of severe hypertension due to severe hypoglycemia and to assess whether prior use of alpha- or beta-blockers is beneficial for the prevention of severe hypertension in diabetic patients with severe hypoglycemia. Multivariate adjustments were made for age, sex, preexisting hypertension, history of ischemic heart disease, blood glucose level upon arrival, estimated GFR, and prior use of alpha- or beta-blockers. A total of 59,602 patients who visited the emergency room were screened and 352 diabetic patients with severe hypoglycemia were enrolled. Incidences of severe hypertension before and at 3 and 6hours after the initiation of antihypoglycemic treatment were 21.3%, 6.7%, and 0% in patients with type 1 diabetes (n=61) and 38.8%, 18.2%, and 8.2% in patients with type 2 diabetes (n=291), respectively. Aging was positively (odds ratio [OR], 1.02; 95% confidence interval [CI], 1.00-1.03; P=0.02) and female sex was negatively (OR, 0.50; 95% CI, 0.29-0.86; P=0.01) associated with occurrence of severe hypertension during severe hypoglycemia. In addition, prior use of beta-blockers was negatively associated with occurrence of severe hypertension during severe hypoglycemia using multivariate logistic regression analysis (OR, 0.31; 95% CI, 0.11-0.83; P=0.02). None of the patients with prior use of beta-blockers had hypokalemia (<3.0mEq/L). Prior use of beta-blockers may prevent adverse influences such as severe hypertension and hypokalemia during severe hypoglycemia in diabetic patients.
C1 [Tsujimoto, Tetsuro; Yamamoto-Honda, Ritsuko; Kajio, Hiroshi; Kishimoto, Miyako; Noto, Hiroshi; Hachiya, Remi] Natl Ctr Global Hlth & Med, Dept Diabet Endocrinol & Metab, Ctr Hosp, Tokyo 1628655, Japan.
   [Tsujimoto, Tetsuro; Kishimoto, Miyako] Jichi Med Univ, Grad Sch Med, Div Gen Med, Shimotsuke, Japan.
   [Yamamoto-Honda, Ritsuko; Kishimoto, Miyako; Noto, Hiroshi; Noda, Mitsuhiko] Diabet Res Ctr, Dept Diabet Res, La Jolla, CA USA.
   [Kimura, Akio] Natl Ctr Global Hlth & Med, Ctr Hosp, Tokyo 1628655, Japan.
   [Kakei, Masafumi] Jichi Med Univ, Sch Med, Saitama Med Ctr, Dept Comprehens Med 1, Saitama, Japan.
C3 Japan Institute for Health Security (JIHS); National Center for Global
   Health & Medicine - Japan; Jichi Medical University; Japan Institute for
   Health Security (JIHS); National Center for Global Health & Medicine -
   Japan; Jichi Medical University
RP Tsujimoto, T (corresponding author), Natl Ctr Global Hlth & Med, Dept Diabet Endocrinol & Metab, Ctr Hosp, Shinjuku Ku, 1-21-1 Toyama, Tokyo 1628655, Japan.
EM ttsujimoto@hosp.ncgm.go.jp
RI NODA, Mitsuhiko/W-3905-2019
OI NODA, Mitsuhiko/0000-0003-0413-4631
FU JSPS KAKENHI [26860701]; Grants-in-Aid for Scientific Research
   [26860701] Funding Source: KAKEN
FX This work was supported by JSPS KAKENHI Grant Number 26860701.
CR [Anonymous], 2012, DIABETES CARE, V35, pS11, DOI [10.2337/dc35-S011, 10.2337/dc12-s004, 10.2337/dc12-s011]
   BARNETT AH, 1980, BRIT MED J, V280, P976, DOI 10.1136/bmj.280.6219.976
   Chen J, 1999, J AM COLL CARDIOL, V34, P1388, DOI 10.1016/S0735-1097(99)00383-6
   CORRALL RJM, 1983, CLIN SCI, V64, P49, DOI 10.1042/cs0640049
   Cryer PE, 2002, DIABETOLOGIA, V45, P937, DOI 10.1007/s00125-002-0822-9
   Cryer PE, 2004, NEW ENGL J MED, V350, P2272, DOI 10.1056/NEJMra031354
   EBERT TJ, 1992, AM J PHYSIOL, V263, pH798, DOI 10.1152/ajpheart.1992.263.3.H798
   ESLER M, 1995, J CLIN ENDOCR METAB, V80, P435, DOI 10.1210/jc.80.2.435
   Feldman-Billard S, 2010, ARCH INTERN MED, V170, P829, DOI 10.1001/archinternmed.2010.98
   FISHER BM, 1987, DIABETOLOGIA, V30, P841
   GOLDSTEIN DS, 1983, HYPERTENSION, V5, P100, DOI 10.1161/01.HYP.5.1.100
   Goto A, 2013, BMJ-BRIT MED J, V347, DOI 10.1136/bmj.f4533
   HILSTED J, 1984, DIABETOLOGIA, V26, P328
   HIRSCH IB, 1991, DIABETES, V40, P1177, DOI 10.2337/diabetes.40.9.1177
   Jonas M, 1996, AM J CARDIOL, V77, P1273, DOI 10.1016/S0002-9149(96)00191-9
   KERR D, 1990, BRIT J CLIN PHARMACO, V29, P685, DOI 10.1111/j.1365-2125.1990.tb03689.x
   KJEKSHUS J, 1990, EUR HEART J, V11, P43, DOI 10.1093/oxfordjournals.eurheartj.a059591
   Komesaroff PA, 1999, J CLIN ENDOCR METAB, V84, P606, DOI 10.1210/jc.84.2.606
   Krinsley JS, 2007, CRIT CARE MED, V35, P2262, DOI 10.1097/01.CCM.0000282073.98414.4B
   LAGER I, 1979, LANCET, V1, P458
   LAU J, 1992, NEW ENGL J MED, V327, P248, DOI 10.1056/NEJM199207233270406
   Matsuo S, 2009, AM J KIDNEY DIS, V53, P982, DOI 10.1053/j.ajkd.2008.12.034
   Mayer SA, 2011, CRIT CARE MED, V39, P2330, DOI 10.1097/CCM.0b013e3182227238
   MOLNAR GW, 1974, CLIN PHARMACOL THER, V15, P490
   MORROW LA, 1987, J CLIN ENDOCR METAB, V65, P508, DOI 10.1210/jcem-65-3-508
   Pretre R, 1997, LANCET, V349, P1461, DOI 10.1016/S0140-6736(96)09372-5
   Reno CM, 2013, DIABETES, V62, P3570, DOI 10.2337/db13-0216
   Shorr RI, 1997, JAMA-J AM MED ASSOC, V278, P40, DOI 10.1001/jama.278.1.40
   Stearne MR, 1998, BRIT MED J, V317, P713
   Sudhir K, 1996, HYPERTENSION, V28, P330, DOI 10.1161/01.HYP.28.3.330
   Sudhir K, 1997, HYPERTENSION, V30, P1538, DOI 10.1161/01.HYP.30.6.1538
   Szczech LA, 2010, CIRCULATION, V121, P2183, DOI 10.1161/CIRCULATIONAHA.109.896597
   TATTERSALL RB, 1991, DIABETIC MED, V8, P49, DOI 10.1111/j.1464-5491.1991.tb01516.x
   Thamer M, 1999, CLIN THER, V21, P1387, DOI 10.1016/S0149-2918(99)80039-3
   Tsujimoto T, 2015, ACTA DIABETOL, V52, P307, DOI 10.1007/s00592-014-0640-9
   Tsujimoto T, 2014, DIABETES CARE, V37, P217, DOI 10.2337/dc13-0701
   VEITH RC, 1986, J GERONTOL, V41, P319, DOI 10.1093/geronj/41.3.319
   VIBERTI GC, 1980, METABOLISM, V29, P866, DOI 10.1016/0026-0495(80)90126-2
   Zoungas S, 2010, NEW ENGL J MED, V363, P1410, DOI 10.1056/NEJMoa1003795
NR 39
TC 13
Z9 13
U1 0
U2 3
PU LIPPINCOTT WILLIAMS & WILKINS
PI PHILADELPHIA
PA TWO COMMERCE SQ, 2001 MARKET ST, PHILADELPHIA, PA 19103 USA
SN 0025-7974
EI 1536-5964
J9 MEDICINE
JI Medicine (Baltimore)
PD SEP
PY 2015
VL 94
IS 39
AR e1629
DI 10.1097/MD.0000000000001629
PG 7
WC Medicine, General & Internal
WE Science Citation Index Expanded (SCI-EXPANDED)
SC General & Internal Medicine
GA DC9IK
UT WOS:000369534600047
PM 26426649
OA Green Submitted, gold
DA 2026-02-13
ER

PT J
AU Malin, SK
   Frick, H
   Wisseman, WS
   Edwards, ES
   Edwards, DA
   Emerson, SR
   Kurti, SP
AF Malin, Steven K.
   Frick, Hannah
   Wisseman, William S.
   Edwards, Elizabeth S.
   Edwards, David A.
   Emerson, Sam R.
   Kurti, Stephanie P.
TI β-Cell function during a high-fat meal in young versus old adults: role
   of exercise
SO AMERICAN JOURNAL OF PHYSIOLOGY-REGULATORY, INTEGRATIVE AND COMPARATIVE
   PHYSIOLOGY
LA English
DT Article
DE aging; glucose tolerance; insulin sensitivity; pancreatic function; type
   2 diabetes
ID BETA-CELL FUNCTION; INSULIN-RESISTANCE; GLUCOSE-TOLERANCE; GLYCEMIC
   CONTROL; BODY-FAT; OBESITY; AGE; SUSCEPTIBILITY; INTOLERANCE; METABOLISM
AB The acute effect of exercise on beta-cell function during a high-fat meal (HFM) in young adults (YA) versus old adults (OA) is unclear. In this randomized crossover trial, YA (n = 5 M/7 F, 23.3 +/- 3.9 yr) and OA (n = 8 M/4 F, 67.7 +/- 6.0 yr) underwent a 180-min HFM (12 kcal/kg body wt; 57% fat, 37% CHO) after a rest or exercise [similar to 65% heart rate peak (HRpeak)] condition similar to 12 h earlier. After an overnight fast, plasma lipids, glucose, insulin, and free fatty acid (FFA) were determined to estimate peripheral, or skeletal muscle, insulin sensitivity (Matsuda index) as well as hepatic [homeostatic model assessment of insulin resistance (HOMA-IR)] and adipose insulin resistance (adipose-IR). beta-Cell function was derived from C-peptide and defined as early-phase (0-30 min) and total-phase (0-180 min) disposition index [DI, glucose-stimulated insulin secretion (GSIS) adjusted for insulin sensitivity/resistance]. Hepatic insulin extraction (HIE), body composition [dual-energy X-ray absorptiometry (DXA)], and peak oxygen consumption (Vo(2peak)) were also assessed. OA had higher total cholesterol (TC), LDL, HIE, and DI across organs as well as lower adipose-IR (all, P < 0.05) and Vo(2peak) (P = 0.056) despite similar body composition and glucose tolerance. Exercise lowered early-phase TC and LDL in OA versus YA (P < 0.05). However, C-peptide area under the curve (AUC), total phase GSIS, and adipose-IR were reduced postexercise in YA versus OA (P < 0.05). Skeletal muscle DI increased in YA and OA after exercise (P < 0.05), whereas adipose DI tended to decline in OA (P = 0.06 and P = 0.08). Exercise-induced skeletal muscle insulin sensitivity (r = -0.44, P = 0.02) and total-phase DI (r = -0.65, P = 0.005) correlated with reduced glucose AUC(180min). Together, exercise improved skeletal muscle insulin sensitivity/DI in relation to glucose tolerance in YA and OA, but only raised adipose-IR and reduced adipose-DI in OA.
C1 [Malin, Steven K.] Rutgers State Univ, Dept Kinesiol & Hlth, New Brunswick, NJ 08901 USA.
   [Frick, Hannah; Wisseman, William S.; Edwards, Elizabeth S.; Kurti, Stephanie P.] James Madison Univ, Dept Kinesiol, Human Performance Lab, Harrisonburg, VA USA.
   [Frick, Hannah; Edwards, Elizabeth S.] James Madison Univ, Morrison Bruce Ctr, Dept Kinesiol, Harrisonburg, VA USA.
   [Edwards, David A.] Univ Virginia, Dept Kinesiol, Charlottesville, VA USA.
   [Emerson, Sam R.] Oklahoma State Univ, Dept Nutr Sci, Stillwater, OK USA.
C3 Rutgers University System; Rutgers University New Brunswick; James
   Madison University; James Madison University; University of Virginia;
   Oklahoma State University System; Oklahoma State University - Stillwater
RP Malin, SK (corresponding author), Rutgers State Univ, Dept Kinesiol & Hlth, New Brunswick, NJ 08901 USA.
EM steven.malin@rutgers.edu
RI Malin, Steven/IXX-0225-2023
OI Malin, Steven/0000-0002-7360-6711; Edwards,
   Elizabeth/0000-0001-5396-9315; Emerson, Sam/0000-0001-7439-0871; Kurti,
   Stephanie/0000-0003-4803-9054
FU James Madison University and the University of Virginia; National
   Institutes of Health Grant [R01-HL130296]
FX Funding for this project was provided by the 4-VirginiaCollaborative
   research grant between James Madison University and the University of
   Virginia (to S.P.K.). S.K.M. is supported by National Institutes of
   Health Grant R01-HL130296.
CR ANDRES R, 1981, MT SINAI J MED, V48, P489
   Beaudry KM, 2022, PHYSIOL REP, V10, DOI 10.14814/phy2.15354
   Bellou E, 2013, APPL PHYSIOL NUTR ME, V38, P823, DOI 10.1139/apnm-2012-0468
   Bittel AJ, 2020, DIABETOLOGIA, V63, P611, DOI 10.1007/s00125-019-05070-x
   Bloem CJ, 2008, J CLIN ENDOCR METAB, V93, P387, DOI 10.1210/jc.2007-1734
   BOUREY RE, 1993, J GERONTOL, V48, pM122, DOI 10.1093/geronj/48.4.M122
   Brons C, 2009, J PHYSIOL-LONDON, V587, P2387, DOI 10.1113/jphysiol.2009.169078
   Carmichael L, 2022, NUTR DIABETES, V12, DOI 10.1038/s41387-022-00209-z
   Catalano KJ, 2005, OBES RES, V13, P11, DOI 10.1038/oby.2005.4
   Chang AM, 2003, AM J PHYSIOL-ENDOC M, V284, pE7, DOI 10.1152/ajpendo.00366.2002
   CHEN M, 1985, J CLIN ENDOCR METAB, V60, P13, DOI 10.1210/jcem-60-1-13
   Davis CL, 2012, JAMA-J AM MED ASSOC, V308, P1103, DOI 10.1001/2012.jama.10762
   DEFRONZO RA, 1981, DIABETES CARE, V4, P493, DOI 10.2337/diacare.4.4.493
   DeFronzo RA, 2011, J CLIN ENDOCR METAB, V96, P2354, DOI 10.1210/jc.2011-0246
   Dela F, 2004, AM J PHYSIOL-ENDOC M, V287, pE1024, DOI 10.1152/ajpendo.00056.2004
   Eckardt K, 2011, REV ENDOCR METAB DIS, V12, P163, DOI 10.1007/s11154-011-9168-2
   Einstein FH, 2010, J GERONTOL A-BIOL, V65, P800, DOI 10.1093/gerona/glq078
   FELDMAN JM, 1976, J AM GERIATR SOC, V24, P1, DOI 10.1111/j.1532-5415.1976.tb03245.x
   FINK RI, 1985, DIABETES, V34, P275, DOI 10.2337/diabetes.34.3.275
   Francois ME, 2018, NUTRIENTS, V10, DOI 10.3390/nu10060717
   Gaitan JM, 2017, J DIABETES RES, V2017, DOI 10.1155/2017/8314852
   Gilbertson NM, 2018, MED SCI SPORT EXER, V50, P2058, DOI 10.1249/MSS.0000000000001667
   GUMBINER B, 1989, DIABETES, V38, P1549, DOI 10.2337/diabetes.38.12.1549
   Heiskanen MA, 2018, DIABETOLOGIA, V61, P1817, DOI 10.1007/s00125-018-4627-x
   Iozzo P, 2004, DIABETES CARE, V27, P2172, DOI 10.2337/diacare.27.9.2172
   Kahn SE, 2006, NATURE, V444, P840, DOI 10.1038/nature05482
   KANALEY JA, 1993, J CLIN INVEST, V92, P255, DOI 10.1172/JCI116559
   Karstoft K, 2014, DIABETOLOGIA, V57, P2081, DOI 10.1007/s00125-014-3334-5
   Knickman JR, 2002, HEALTH SERV RES, V37, P849, DOI 10.1034/j.1600-0560.2002.56.x
   KOHRT WM, 1993, DIABETES, V42, P273, DOI 10.2337/diabetes.42.2.273
   KROTKIEWSKI M, 1985, DIABETOLOGIA, V28, P881, DOI 10.1007/BF00703130
   Kruszynska YT, 2003, METABOLISM, V52, P233, DOI 10.1053/meta.2003.50029
   Kurti SP, 2022, BRIT J NUTR, V127, P687, DOI 10.1017/S0007114521002208
   Madsen SM, 2015, PLOS ONE, V10, DOI 10.1371/journal.pone.0133286
   Malin SK, 2018, J APPL PHYSIOL, V125, P1979, DOI 10.1152/japplphysiol.00680.2018
   Malin SK, 2016, PLOS ONE, V11, DOI 10.1371/journal.pone.0154063
   Malin SK, 2014, DIABETES CARE, V37, P2940, DOI 10.2337/dc13-3011
   Malin SK, 2013, AM J PHYSIOL-ENDOC M, V305, pE1248, DOI 10.1152/ajpendo.00260.2013
   MCGUIRE EA, 1979, DIABETES, V28, P110, DOI 10.2337/diabetes.28.2.110
   Meigs JB, 2003, DIABETES, V52, P1475, DOI 10.2337/diabetes.52.6.1475
   MINAKER KL, 1982, DIABETES, V31, P851, DOI 10.2337/diabetes.31.10.851
   Muller DC, 1996, AGING-CLIN EXP RES, V8, P13, DOI 10.1007/BF03340110
   Nieuwoudt S, 2017, AM J PHYSIOL-ENDOC M, V313, pE314, DOI 10.1152/ajpendo.00407.2016
   REAVEN GM, 1985, J AM GERIATR SOC, V33, P286, DOI 10.1111/j.1532-5415.1985.tb07118.x
   Semnani-Azad Z, 2021, DIABETES CARE, V44, P1682, DOI 10.2337/dc20-1918
   Skoczynska A, 2015, OPEN MED-WARSAW, V10, P138, DOI 10.1515/med-2015-0025
   Slentz CA, 2009, DIABETES CARE, V32, P1807, DOI 10.2337/dc09-0032
   Solomon TPJ, 2013, J CLIN ENDOCR METAB, V98, P4176, DOI 10.1210/jc.2013-2232
   Stolinski M, 2008, METABOLISM, V57, P1608, DOI 10.1016/j.metabol.2008.06.018
   Utzschneider KM, 2009, DIABETES CARE, V32, P335, DOI 10.2337/dc08-1478
NR 50
TC 4
Z9 4
U1 0
U2 0
PU AMER PHYSIOLOGICAL SOC
PI Rockville
PA 6120 Executive Blvd, Suite 600, Rockville, MD, UNITED STATES
SN 0363-6119
EI 1522-1490
J9 AM J PHYSIOL-REG I
JI Am. J. Physiol.-Regul. Integr. Comp. Physiol.
PD AUG 1
PY 2023
VL 325
IS 2
BP R164
EP R171
DI 10.1152/ajpregu.00047.2023
PG 8
WC Physiology
WE Science Citation Index Expanded (SCI-EXPANDED)
SC Physiology
GA N0TJ5
UT WOS:001034240000002
PM 37306399
OA Green Submitted
DA 2026-02-13
ER

PT J
AU Kolltveit, BCH
   Oftedal, BF
   Thorne, S
   Lomborg, K
   Graue, M
AF Kolltveit, Beate-Christin Hope
   Oftedal, Bjorg Froysland
   Thorne, Sally
   Lomborg, Kirsten
   Graue, Marit
TI Experiences of an interprofessional follow-up program in primary care
   practice
SO BMC HEALTH SERVICES RESEARCH
LA English
DT Article
DE Qualitative; Interpretive description; Primary care; Interprofessional
   collaboration
ID PRIMARY-HEALTH-CARE; COLLABORATION; FACILITATORS; BARRIERS
AB BackgroundAn integrative cooperation of different healthcare professional is a key component for high quality health services. With an aging population and many with long-term conditions, more health tasks and follow-up care are being transferred to primary care and locally where people live. Interprofessional collaboration among providers of different professional designations will be of increasing importance to optimizing primary care capacity in years to come. There is a call for further exploration of models of interprofessional collaboration that might be applicable in Norwegian primary care. The aim of this study was to explore experiences of interprofessional collaboration between primary care physicians and nurses working in primary care by applying an intervention for people with type 2 diabetes. Specifically, this study was designed to strengthen and gain deeper insight into interprofessional collaboration between primary care physicians and nurses in primary care settings.MethodsWe applied Interpretive Description as a research strategy. The participants within this study were primary care physicians and nurses from four different primary care practices in the western and eastern parts of Norway. We used semi-structured telephone interviews for collecting the data between January and September 2021.ResultsThe analysis revealed two key features of the primary care physicians and the nurses experience with interprofessional collaboration in primary care practices. The first involved managing the influence of discrepancies in their expectations of IPC and the second involved becoming aware of the competence they developed that allowed for better complementarity consultation.ConclusionsThis study indicates that interprofessional collaboration in primary care practice requires that primary care physicians and nurses clarify their expectations and, in turn, determine how flexible they can become in changing their usual primary care practices. Moreover, findings reveal that nurses and primary care physicians had discrepancies in expectations of how interprofessional collaboration should be carried out in primary care practice. However, both the nurses and primary care physicians appreciated the blending of complementary competencies and skills that facilitated a more collaborative care practice. They experienced that this interprofessional collaboration represented an essential quality improvement in the primary care services.Trial registrationThe trial is registered 03/09/2019 in ClinicalTrials.gov (ID: NCT04076384).
C1 [Kolltveit, Beate-Christin Hope; Lomborg, Kirsten; Graue, Marit] Western Norway Univ Appl Sci, Dept Hlth & Caring Sci, Bergen, Norway.
   [Oftedal, Bjorg Froysland] Univ Stavanger, Fac Hlth Sci, Stavanger, Norway.
   [Thorne, Sally] Univ British Columbia, Sch Nursing, Vancouver, BC, Canada.
   [Kolltveit, Beate-Christin Hope] Vossevangen Med Ctr, Voss, Norway.
   [Lomborg, Kirsten] Univ Copenhagen, Dept Clin Med, Copenhagen, Denmark.
   [Lomborg, Kirsten] Copenhagen Univ Hosp, Steno Diabet Ctr Copenhagen, Dept Clin Res, Copenhagen, Denmark.
C3 Western Norway University of Applied Sciences; Universitetet i
   Stavanger; University of British Columbia; University of Copenhagen;
   Steno Diabetes Center; University of Copenhagen; Copenhagen University
   Hospital
RP Kolltveit, BCH (corresponding author), Vossevangen Med Ctr, Voss, Norway.
EM bchk@hvl.no
RI Thorne, Sally/AAF-8599-2019
FU Western Norway University Of Applied Sciences; Norwegian Nurses
   Association
FX The authors would like to thank the patients, user representative
   involved and the physicians and nurses working in general practice for
   their contribution. Thanks to the Norwegian Nurses Association and the
   Western Norway University of Applied Sciences.
CR [Anonymous], 2010, FRAM ACT INT ED COLL
   Calderone J, 2020, MHEALTH, V6, DOI 10.21037/mhealth.2020.02.01
   Davidson AR, 2022, BMC PRIM CARE, V23, DOI 10.1186/s12875-021-01595-6
   Freund T, 2015, INT J NURS STUD, V52, P727, DOI 10.1016/j.ijnurstu.2014.11.014
   Gittell JH, 2013, J INTERPROF CARE, V27, P210, DOI 10.3109/13561820.2012.730564
   Graue M, 2013, SCAND J PRIM HEALTH, V31, P241, DOI 10.3109/02813432.2013.854445
   Hossny EK, 2021, NURS OPEN, V8, P1406, DOI 10.1002/nop2.756
   Iversen T, 2016, Nordic Journal of Health Economics, V4, P41, DOI [10.5617/njhe.2846, 10.5617/njhe.2846, DOI 10.5617/NJHE.2846, 10. 5617/njhe. 2846]
   Linnet Olesen M, 2022, Scand J Caring Sci.
   Malterud K, 2020, SCAND J PRIM HEALTH, V38, P24, DOI 10.1080/02813432.2020.1714143
   Martínez-González NA, 2015, MED CARE RES REV, V72, P395, DOI 10.1177/1077558715586297
   Martínez-González NA, 2014, BMC HEALTH SERV RES, V14, DOI 10.1186/1472-6963-14-214
   Moth G, 2012, BMC FAM PRACT, V13, DOI 10.1186/1471-2296-13-52
   Norwegian Ministry of Health and Care Services, 2015, Meld. St. 26. (2014-2015) Report to the Storting (White paper) Summary The primary health and care services of tomorrow - localised and integrated
   Oftedal B, 2017, NURS OPEN, V4, P134, DOI 10.1002/nop2.76
   Pedersen KM, 2012, J AM BOARD FAM MED, V25, pS34, DOI 10.3122/jabfm.2012.02.110216
   Rawlinson C, 2021, INT J INTEGR CARE, V21, DOI 10.5334/ijic.5589
   Reeves S, 2017, COCHRANE DB SYST REV, DOI 10.1002/14651858.CD000072.pub3
   Richard AA, 2011, J NURS SCHOLARSHIP, V43, P255, DOI 10.1111/j.1547-5069.2011.01404.x
   Riisgaard H, 2016, BMC FAM PRACT, V17, DOI 10.1186/s12875-016-0565-1
   Rorgemoen H., 2021, Sykepleien Forskning (Oslo), V16, DOI [10.4220/Sykepleienf.2021.86011en, DOI 10.4220/SYKEPLEIENF.2021.86011EN]
   Samuelson Marianne, 2012, Qual Prim Care, V20, P303
   Sangaleti Carine, 2017, JBI Database System Rev Implement Rep, V15, P2723, DOI [10.11124/jbisrir-2016-003016, 10.11124/JBISRIR-2016-003016]
   Sorensen M, 2020, SCAND J PRIM HEALTH, V38, P12, DOI 10.1080/02813432.2020.1714145
   Sorensen M, 2018, INT J INTEGR CARE, V18, DOI 10.5334/ijic.3959
   Steihaug S, 2017, SCAND J PRIM HEALTH, V35, P344, DOI 10.1080/02813432.2017.1397264
   Sturgiss E, 2017, BMJ OPEN, V7, DOI 10.1136/bmjopen-2016-014314
   Supper I, 2015, J PUBLIC HEALTH-UK, V37, P716, DOI 10.1093/pubmed/fdu102
   Svedahl ER, 2019, BMC FAM PRACT, V20, DOI 10.1186/s12875-019-0952-5
   Thorne S, 1997, RES NURS HEALTH, V20, P169
   Thorne S, 2016, DEV QUAL INQ, V2
   Thorne S., 2014, OXFORD HDB QUALITATI, P99, DOI DOI 10.1093/OXFORDHB/9780199811755.013.002
   Tong A, 2007, INT J QUAL HEALTH C, V19, P349, DOI 10.1093/intqhc/mzm042
   Wagner EH, 2017, BMC FAM PRACT, V18, DOI 10.1186/s12875-017-0590-8
   World health Organization (WHO), World health Organization (WHO) Primary health care 2021
   Zoffmann V, 2008, QUAL HEALTH RES, V18, P670, DOI 10.1177/1049732307311008
   Zoffmann V, 2007, QUAL HEALTH RES, V17, P625, DOI 10.1177/1049732307301230
   Zoffmann V, 2006, PATIENT EDUC COUNS, V64, P78, DOI 10.1016/j.pec.2005.11.017
NR 40
TC 4
Z9 6
U1 1
U2 3
PU BMC
PI LONDON
PA CAMPUS, 4 CRINAN ST, LONDON N1 9XW, ENGLAND
EI 1472-6963
J9 BMC HEALTH SERV RES
JI BMC Health Serv. Res.
PD FEB 23
PY 2024
VL 24
IS 1
AR 238
DI 10.1186/s12913-024-10706-9
PG 9
WC Health Care Sciences & Services
WE Science Citation Index Expanded (SCI-EXPANDED)
SC Health Care Sciences & Services
GA JI7F9
UT WOS:001172595200004
PM 38395910
OA Green Submitted, gold
DA 2026-02-13
ER

PT J
AU Reynolds, EL
   Votruba, KL
   Watanabe, M
   Banerjee, M
   Elafros, MA
   Chant, E
   Villegas-Umana, E
   Giordani, B
   Feldman, EL
   Callaghan, BC
AF Reynolds, E. L.
   Votruba, K. L.
   Watanabe, M.
   Banerjee, M.
   Elafros, M. A.
   Chant, Ericka
   Villegas-Umana, E.
   Giordani, B.
   Feldman, E. L.
   Callaghan, Brian C.
TI The Effect of Surgical Weight Loss on Cognition in Individuals with
   Class II/III Obesity
SO JOURNAL OF NUTRITION HEALTH & AGING
LA English
DT Article
DE Cognition; bariatric surgery; obesity; type 2 diabetes; diabetes
   complications
ID BARIATRIC SURGERY; GASTRIC BYPASS; TASK-FORCE; BRAIN; ASSOCIATION;
   DEMENTIA; RISK; RECOMMENDATIONS; METAANALYSIS; IMPAIRMENT
AB To BackgroundObesity is a global epidemic and is associated with cognitive impairment and dementia. It remains unknown whether weight loss interventions, such as bariatric surgery, can mitigate cognitive impairment.ObjectivesWe aimed to determine the effect of surgical weight loss on cognition in individuals with class II/III obesity.DesignWe performed a prospective cohort study of participants who underwent bariatric surgery. At baseline and two years following surgery, participants completed metabolic risk factor and neuropsychological assessments.SettingParticipants were enrolled from an academic suburban bariatric surgery clinic.ParticipantsThere were 113 participants who completed baseline assessments and 87 completed two-year follow-up assessments (66 in-person and 21 virtual) after bariatric surgery. The mean (SD) age was 46.8 (12.5) years and 64 (73.6%) were female.InterventionBariatric surgery. There were 77 (88.5%) participants that underwent sleeve gastrectomy and 10 (11.5%) that underwent gastric bypass surgery.MeasurementsCognition was assessed using the NIH toolbox cognitive battery (NIHTB-CB) and the Rey Auditory Verbal Learning Test (AVLT). The primary outcome was the change in NIHTB-CB fluid composite score before and after surgery.ResultsThe primary outcome, NIHTB-CB composite score, was stable following bariatric surgery (-0.4 (13.9), p=0.81,n=66). Among secondary outcomes, the NIHTB-CB dimensional card sorting test (executive function assessment), improved (+6.5 (19.9), p=0.01, n=66) while the Rey AVLT delayed recall test (memory assessment) declined (-0.24 (0.83), p=0.01, n=87) following surgery. Improvements to metabolic risk factors and diabetes complications were not associated with improvements to NIHTB-CB composite score. The other 4 NIHTB-CB subtests and Rey AVLT assessments of auditory learning and recognition were stable at follow-up.ConclusionsFollowing bariatric surgery, the age-adjusted composite cognitive outcome did not change, but an executive subtest score improved. These results suggest that bariatric surgery may mitigate the natural history of cognitive decline in individuals with obesity, which is expected to be faster than normal aging, but confirmatory randomized controlled trials are needed. The decline in delayed recall also warrants further studies to determine potential differential effects on cognitive subtests.
C1 [Reynolds, E. L.; Elafros, M. A.; Chant, Ericka; Villegas-Umana, E.; Feldman, E. L.; Callaghan, Brian C.] Univ Michigan, Dept Neurol, Ann Arbor, MI 48104 USA.
   [Votruba, K. L.; Giordani, B.] Univ Michigan, Dept Psychiat, Ann Arbor, MI 48104 USA.
   [Watanabe, M.; Banerjee, M.] Univ Michigan, Dept Biostat, Ann Arbor, MI 48104 USA.
   [Callaghan, Brian C.] 109 Zina Pitcher Pl,4021 BSRB, Ann Arbor, MI 48104 USA.
C3 University of Michigan System; University of Michigan; University of
   Michigan System; University of Michigan; University of Michigan System;
   University of Michigan
RP Callaghan, BC (corresponding author), 109 Zina Pitcher Pl,4021 BSRB, Ann Arbor, MI 48104 USA.
EM bcallagh@med.umich.edu
RI Giordani, Bruno/AAR-1910-2021; Reynolds, Evan/KDN-6519-2024
OI Elafros, Melissa/0000-0002-4511-201X; Reynolds, Evan/0000-0002-0138-8436
FU National Institutes of Health (NIH) National Institute of Diabetes and
   Digestive and Kidney Diseases (NIDDK) [P30DK020572]; NIH NIDDK
   [K99DK129785, R01DK130913]; NIH NINDS [R01DK115687]; NIH [5R25NS089450,
   U01AG057562, U24DK115255]; Robert E. Nederlander Sr. Program for
   Alzheimer's Research; Andrea and Lawrence A. Wolfe Brain Health
   Initiative Fund; A. Alfred Taubman Medical Research Institute;
   NeuroNetwork for Emerging Therapies; National Institute of Diabetes and
   Digestive and Kidney Diseases [R01DK130913, K99DK129785, P30DK020572,
   R01DK115687] Funding Source: NIH RePORTER; National Institute of
   Neurological Disorders and Stroke [R25NS089450] Funding Source: NIH
   RePORTER
FX The project described was supported by Grant Number P30DK020572 (MDRC)
   from the National Institutes of Health (NIH) National Institute of
   Diabetes and Digestive and Kidney Diseases (NIDDK). Dr. Reynolds is
   supported by the NIH NIDDK (K99DK129785). Dr. Elafros is supported by
   NIH NINDS (5R25NS089450). Dr. Feldman is supported by the NIH
   (U01AG057562, U24DK115255, R01DK130913) , the Robert E. Nederlander Sr.
   Program for Alzheimer's Research, the Andrea and Lawrence A. Wolfe Brain
   Health Initiative Fund, the A. Alfred Taubman Medical Research
   Institute, and the NeuroNetwork for Emerging Therapies. Dr. Callaghan is
   supported by the NIH NIDDK (R01DK115687).
CR Ahmad A, 2019, OBES SURG, V29, P1506, DOI 10.1007/s11695-018-03699-y
   Almby KE, 2021, DIABETES, V70, P1265, DOI 10.2337/db20-1172
   Alosco ML, 2014, SAGE OPEN MED, V2, DOI 10.1177/2050312114539477
   Alosco ML, 2015, PSYCHOL HEALTH MED, V20, P802, DOI 10.1080/13548506.2014.959531
   Alosco ML, 2015, J CLIN NEUROL, V11, P48, DOI 10.3988/jcn.2015.11.1.48
   Alosco ML, 2014, SURG OBES RELAT DIS, V10, P1196, DOI 10.1016/j.soard.2014.04.005
   Alosco ML, 2014, J NEUROL SCI, V345, P176, DOI 10.1016/j.jns.2014.07.037
   Alosco ML, 2014, AM J SURG, V207, P870, DOI 10.1016/j.amjsurg.2013.05.018
   Alosco ML, 2014, OBESITY, V22, P32, DOI 10.1002/oby.20494
   Angrisani L, 2017, OBES SURG, V27, P2279, DOI 10.1007/s11695-017-2666-x
   Atti AR, 2019, AM J GERIAT PSYCHIAT, V27, P625, DOI 10.1016/j.jagp.2019.01.214
   Berger I, 2016, BMC MED, V14, DOI 10.1186/s12916-016-0745-9
   Bubu OM, 2020, SLEEP MED REV, V50, DOI 10.1016/j.smrv.2019.101250
   Callaghan BC, 2020, MAYO CLIN PROC, V95, P1342, DOI 10.1016/j.mayocp.2020.03.025
   Callaghan BC, 2020, DIABETES CARE, V43, P683, DOI 10.2337/dc19-1642
   Cheng CM, 2018, J CLIN PSYCHIAT, V79, DOI 10.4088/JCP.17m12043
   Chua S., 2014, INT J SURG, V12, pS98, DOI [10.1016/j.ijsu.2014.08.243, DOI 10.1016/J.IJSU.2014.08.243]
   Debette S, 2011, NEUROLOGY, V77, P461, DOI 10.1212/WNL.0b013e318227b227
   Delgado C, 2022, AM J KIDNEY DIS, V79, P268, DOI 10.1053/j.ajkd.2021.08.003
   EWING DJ, 1985, DIABETES CARE, V8, P491, DOI 10.2337/diacare.8.5.491
   Galioto R, 2015, J CLIN EXP NEUROPSYC, V37, P402, DOI 10.1080/13803395.2015.1023264
   Georgiadou E, 2014, FRONT PSYCHOL, V5, DOI 10.3389/fpsyg.2014.01502
   Ginsberg TB, 2019, J AM OSTEOPATH ASSOC, V119, P96, DOI 10.7556/jaoa.2019.015
   Guldstrand M, 2003, METABOLISM, V52, P900, DOI 10.1016/S0026-0495(03)00103-3
   Gunstad J, 2011, SURG OBES RELAT DIS, V7, P465, DOI 10.1016/j.soard.2010.09.015
   Hawkins MAW, 2015, PSYCHOSOM MED, V77, P688, DOI 10.1097/PSY.0000000000000125
   Hong YR, 2022, JAMA NETW OPEN, V5, DOI 10.1001/jamanetworkopen.2022.17380
   Joltikov KA, 2017, INVEST OPHTH VIS SCI, V58, P277, DOI 10.1167/iovs.17-21863
   Klimova B, 2020, FRONT HUM NEUROSCI, V14, DOI 10.3389/fnhum.2020.00325
   Lauria G, 2010, EUR J NEUROL, V17, P903, DOI 10.1111/j.1468-1331.2010.03023.x
   Lavender JM, 2014, J PSYCHIATR RES, V59, P148, DOI 10.1016/j.jpsychires.2014.08.004
   Li CM, 2022, SURG OBES RELAT DIS, V18, P1323, DOI 10.1016/j.soard.2022.07.007
   Li JF, 2016, OBES SURG, V26, P429, DOI 10.1007/s11695-015-1996-9
   Lin YJ, 2021, MEDICINE, V100, DOI 10.1097/MD.0000000000026071
   Livingston G, 2020, LANCET, V396, P413, DOI 10.1016/S0140-6736(20)30367-6
   Mackey ER, 2018, J PEDIATR PSYCHOL, V43, P916, DOI 10.1093/jpepsy/jsy028
   Magalhaes SD, 2012, CLIN NEUROPSYCHIATR, V9, P129
   Marques EL, 2014, J CLIN ENDOCR METAB, V99, pE2347, DOI 10.1210/jc.2014-2068
   Miller LA, 2013, OBES SURG, V23, P1527, DOI 10.1007/s11695-013-0970-7
   Moradi E, 2017, NEUROIMAGE-CLIN, V13, P415, DOI 10.1016/j.nicl.2016.12.011
   Morton J., 2009, OBES SURG, V19, P953
   Mulhauser K, 2021, OBES SURG, V31, P2669, DOI 10.1007/s11695-021-05319-8
   Önen S, 2020, BARIATR SURG PRACT P, V15, P174, DOI 10.1089/bari.2019.0027
   Pearce AL, 2017, OBESITY, V25, P1852, DOI 10.1002/oby.22013
   Pedditizi E, 2016, AGE AGEING, V45, P14, DOI 10.1093/ageing/afv151
   Pitrou I, 2022, EUR REV AGING PHYS A, V19, DOI 10.1186/s11556-022-00284-2
   Prehn K, 2020, NUTRIENTS, V12, DOI 10.3390/nu12010127
   Putnam NM, 2022, FRONT ENDOCRINOL, V13, DOI 10.3389/fendo.2022.834978
   Qu Y, 2020, NEUROSCI BIOBEHAV R, V115, P189, DOI 10.1016/j.neubiorev.2020.05.012
   Reames BN, 2014, JAMA-J AM MED ASSOC, V312, P959, DOI 10.1001/jama.2014.7651
   Reynolds EL, 2023, DIABETOLOGIA, V66, P1192, DOI 10.1007/s00125-023-05899-3
   Rock PL, 2014, PSYCHOL MED, V44, P2029, DOI 10.1017/S0033291713002535
   Saindane AM, 2020, SURG OBES RELAT DIS, V16, P119, DOI 10.1016/j.soard.2019.09.076
   Sarkhosh K, 2013, OBES SURG, V23, P414, DOI 10.1007/s11695-012-0862-2
   Sousa S, 2012, PSICOL SAUDE DOENCAS, V13, DOI [10.15309/12psd130216, DOI 10.15309/12PSD130216]
   Spallone V, 2011, DIABETES-METAB RES, V27, P639, DOI 10.1002/dmrr.1239
   Tesfaye S, 2010, DIABETES CARE, V33, P2285, DOI 10.2337/dc10-1303
   van Hout GCM, 2006, OBES SURG, V16, P787, DOI 10.1381/096089206777346808
   Ward ZJ, 2019, NEW ENGL J MED, V381, P2440, DOI 10.1056/NEJMsa1909301
   Xue M, 2019, AGEING RES REV, V55, DOI 10.1016/j.arr.2019.100944
   Ziegler O, 2009, DIABETES METAB, V35, P544, DOI 10.1016/S1262-3636(09)73464-0
NR 61
TC 7
Z9 7
U1 1
U2 3
PU ELSEVIER SCIENCE INC
PI NEW YORK
PA STE 800, 230 PARK AVE, NEW YORK, NY 10169 USA
SN 1279-7707
EI 1760-4788
J9 J NUTR HEALTH AGING
JI J. Nutr. Health Aging
PD DEC
PY 2023
VL 27
IS 12
BP 1255
EP 1261
DI 10.1007/s12603-023-2047-1
EA DEC 2023
PG 7
WC Geriatrics & Gerontology; Nutrition & Dietetics
WE Science Citation Index Expanded (SCI-EXPANDED)
SC Geriatrics & Gerontology; Nutrition & Dietetics
GA LH7F6
UT WOS:001113301400001
PM 38151865
OA Green Submitted
DA 2026-02-13
ER

PT J
AU Chen, Y
   Cheng, RX
   Lu, WY
   Fan, YH
   Yu, Y
   Huang, L
   Wan, ZL
   Zheng, SJ
AF Chen, Yan
   Cheng, Ruxin
   Lu, Wenyan
   Fan, Yonghao
   Yu, Ye
   Huang, Ling
   Wan, Zhenling
   Zheng, Shaojiang
TI Metformin promotes the survival of random skin flaps via the activation
   of Nrf2/HO-1 signaling
SO CHEMICO-BIOLOGICAL INTERACTIONS
LA English
DT Article
DE Metformin; Random skin flap; Oxidative stress; Nrf2/HO-1 signaling
   pathway
ID OXIDATIVE STRESS-RESPONSE; MYOCARDIAL-INFARCTION; VASCULAR FUNCTION;
   IMPROVEMENT; NRF2
AB The random flap is one of the commonly used techniques for tissue defect repair in surgery and orthopaedics, however the risk of ischaemic necrosis at the distal end of the flap limits its size and clinical application. Metformin (Met) is a first-line medication in the treatment of type 2 diabetes, with additional effects such as antitumor, anti-aging, and neuroprotective properties. In this study, we aimed to investigate the biological effects and potential mechanisms of Met in improving the survival of random skin flaps. Twenty-four male SpragueDawley rats and 12 male C57BL/6J mice underwent McFarlane flap surgery and divided into control (Ctrl) and Met groups (100 mg/kg). The survival rate of the flap were evaluated on day 7. Angiography, Laser doppler blood flow imaging, and H&E staining were used to assess blood flow supply and the levels of microvascular density. Then, reactive oxygen species (ROS) and malondialdehyde (MDA) levels, and the activities of superoxide dismutase (SOD) and glutathione peroxidase (GSH-Px) were measured by test kits. Immunohistochemistry analysis was conducted to evaluate the expression of Vascular Endothelial Growth Factor A (VEGFA), Vascular endothelial cadherin (VE-cadherin) and CD31. Rats and mice in the Met group exhibited higher flap survival rate, microcirculatory flow, and higher expression levels of VEGFA and VE-cadherin compared with the Ctrl group. In addition, the level of oxidative stress was significantly lower in the met group. And then we demonstrated that the human umbilical vein endothelial cells (HUVECs) treated with Met can alleviate tert-butyl hydroperoxide (TBHP)-stimulated cellular dysfunction and oxidative stress injury. Mechanistically, Met markedly stimulated the expression of nuclear factor erythroid 2-related factor 2 (Nrf2) and heme oxygenase-1 (HO-1), and promoted Nrf2 nuclear translocation. Silencing of Nrf2 partially abolished the antioxidant and therapeutic effects of Met. In summary, our data have confirmed that Met has a positive effect on flap survival and reduces necrosis. The mechanism of action involves the regulation of the Nrf2/HO-1 signaling pathway to combat oxidative stress and reduce damage.
C1 [Chen, Yan; Lu, Wenyan; Fan, Yonghao; Zheng, Shaojiang] Hainan Med Univ, Engn Res Ctr Hainan Biol Sample Resources Major Di, Natl Clin Res Ctr Canc, Key Lab Emergency & Trauma,Minist Educ,Hainan Bran, Haikou 570102, Peoples R China.
   [Chen, Yan; Lu, Wenyan; Fan, Yonghao; Zheng, Shaojiang] Hainan Med Univ, Affiliated Hosp 1, Haikou 570102, Peoples R China.
   [Chen, Yan; Lu, Wenyan; Fan, Yonghao; Zheng, Shaojiang] Hainan Med Univ, Key Lab Trop Cardiovasc Dis Res Hainan Prov, Haikou 571199, Peoples R China.
   [Cheng, Ruxin; Huang, Ling] Hainan Med Univ, Emergency & Trauma Coll, Haikou 571199, Peoples R China.
   [Yu, Ye] Hainan Med Univ, Haikou 571199, Peoples R China.
   [Huang, Ling] Hainan Med Univ, Sch Hainan Prov Drug Safety Evaluat, Res Ctr, Haikou 571199, Peoples R China.
   [Wan, Zhenling] Hainan Med Univ, Hainan Women & Children Med Ctr, Dept Pathol, Haikou 571199, Peoples R China.
C3 Hainan Medical University; Hainan Medical University; Hainan Medical
   University; Hainan Medical University; Hainan Medical University; Hainan
   Medical University; Hainan Medical University
RP Zheng, SJ (corresponding author), Hainan Med Univ, Engn Res Ctr Hainan Biol Sample Resources Major Di, Natl Clin Res Ctr Canc, Key Lab Emergency & Trauma,Minist Educ,Hainan Bran, Haikou 570102, Peoples R China.; Zheng, SJ (corresponding author), Hainan Med Univ, Affiliated Hosp 1, Haikou 570102, Peoples R China.; Huang, L (corresponding author), Hainan Med Univ, Emergency & Trauma Coll, Haikou 571199, Peoples R China.; Wan, ZL (corresponding author), Hainan Med Univ, Hainan Women & Children Med Ctr, Dept Pathol, Haikou 571199, Peoples R China.
EM puer6@163.com; loveisea@126.com; zhengshaojiang@hainmc.edu.cn
OI 卢, 文滟/0009-0000-9946-2114
FU Hainan Province Science and Technology Special Fund [ZDYF2022SHFZ065];
   Innovation Platform for Academicians of Hainan Province [YSPTZX202208];
   Hainan Province Clinical Medical Center [QWYH2022341]; Hainan Provincial
   Natural Science Foundation of China [822MS171]; National Natural Science
   Fund ultivating 530 Project of Hainan General Hospital [2021QNXM04];
   Innovative Research Projects for Graduate Students in Hainan Province
   [Qhyb2023-172, Qhyb2021-380]
FX This research was funded by grants from Hainan Province Science and
   Technology Special Fund (ZDYF2022SHFZ065) ; The specific research fund
   of The Innovation Platform for Academicians of Hainan Province
   (YSPTZX202208) ; Hainan Province Clinical Medical Center (QWYH2022341) ;
   Hainan Provincial Natural Science Foundation of China (No.822MS171) ;
   National Natural Science Fund ultivating 530 Project of Hainan General
   Hospital (2021QNXM04) and Innovative Research Projects for Graduate
   Students in Hainan Province (Qhyb2023-172) (Qhyb2021-380) .
CR Bakhashab S, 2018, INT J MOL SCI, V19, DOI 10.3390/ijms19010293
   Bakhashab S, 2016, CARDIOVASC DIABETOL, V15, DOI 10.1186/s12933-016-0344-2
   Bellaver B, 2017, MOL NEUROBIOL, V54, P2969, DOI 10.1007/s12035-016-9880-8
   Berry CE, 2024, J TRANSL MED, V22, DOI 10.1186/s12967-024-04882-9
   Chen B, 2015, J ENDOCRINOL, V225, pR83, DOI 10.1530/JOE-14-0662
   Chen CJ, 2021, ARCH TOXICOL, V95, P883, DOI 10.1007/s00204-020-02964-3
   Chen H., 2024, HELIYON, V10, DOI [10.1016/j.heliyon.2024.e29874, DOI 10.1016/J.HELIYON.2024.E29874]
   Chen HY, 2021, OXID MED CELL LONGEV, V2021, DOI 10.1155/2021/6611668
   El-Emam SZ, 2020, N-S ARCH PHARMACOL, V393, P1849, DOI 10.1007/s00210-020-01887-1
   Giannotta M, 2013, DEV CELL, V26, P441, DOI 10.1016/j.devcel.2013.08.020
   Guo LL, 2022, STEM CELL RES THER, V13, DOI 10.1186/s13287-022-03013-9
   Han C, 2022, CSH PERSPECT BIOL, V14, DOI 10.1101/cshperspect.a041225
   Jiang JT, 2021, FRONT PHARMACOL, V12, DOI 10.3389/fphar.2021.735530
   Karimipour M, 2022, VET RES FORUM, V13, P233, DOI 10.30466/vrf.2020.124592.2917
   Katakam PVG, 2000, HYPERTENSION, V35, P108, DOI 10.1161/01.HYP.35.1.108
   Li HL, 2022, FRONT PHARMACOL, V13, DOI 10.3389/fphar.2022.901498
   Li MY, 2009, J CELL BIOCHEM, V107, P944, DOI 10.1002/jcb.22197
   Li Y, 2023, PHYTOTHER RES, V37, P3913, DOI 10.1002/ptr.7847
   Li Y, 2021, STEM CELL RES THER, V12, DOI 10.1186/s13287-020-02103-w
   Lobato NS, 2012, LIFE SCI, V90, P228, DOI 10.1016/j.lfs.2011.11.005
   Loboda A, 2016, CELL MOL LIFE SCI, V73, P3221, DOI 10.1007/s00018-016-2223-0
   Maciel-Miranda A, 2013, PLAST RECONSTR SURG, V131, p896E, DOI 10.1097/PRS.0b013e31828bd89f
   Ouslimani N, 2005, METABOLISM, V54, P829, DOI 10.1016/j.metabol.2005.01.029
   PAL S, 1991, BRIT J PLAST SURG, V44, P299, DOI 10.1016/0007-1226(91)90076-V
   Shen YM, 2019, INT J BIOL MACROMOL, V125, P496, DOI 10.1016/j.ijbiomac.2018.11.190
   Soraya H, 2012, PHARMACOL REP, V64, P1476, DOI 10.1016/S1734-1140(12)70945-3
   Taysi S, 2019, MINI-REV MED CHEM, V19, P178, DOI 10.2174/1389557518666181015151350
   Toutain CE, 2009, CIRC RES, V104, P245, DOI 10.1161/CIRCRESAHA.108.182410
   Vourtsis SA, 2012, INDIAN J PLAST SURG, V45, P102, DOI 10.4103/0970-0358.96596
   Wang G, 2022, CELL DEATH DIS, V13, DOI 10.1038/s41419-021-04478-x
   Wang G, 2021, PHARMACOL RES, V164, DOI 10.1016/j.phrs.2020.105390
   Wang L, 2022, ANTIOXIDANTS-BASEL, V11, DOI 10.3390/antiox11122377
   White AL, 2023, BIOMOLECULES, V13, DOI 10.3390/biom13040702
   Wu HQ, 2019, INT J BIOL SCI, V15, P325, DOI 10.7150/ijbs.29009
   Zhang HQ, 2015, FREE RADICAL BIO MED, V88, P314, DOI 10.1016/j.freeradbiomed.2015.05.036
   Zhang K, 2018, THYROID, V28, P799, DOI 10.1089/thy.2017.0544
   Zhang LL, 2023, PHYTOTHER RES, V37, P3926, DOI 10.1002/ptr.7849
   Zhao H, 2020, BIOMATERIALS, V258, DOI 10.1016/j.biomaterials.2020.120286
   Zhou KL, 2019, CELL DEATH DIS, V10, DOI 10.1038/s41419-019-2105-0
NR 39
TC 8
Z9 10
U1 2
U2 14
PU ELSEVIER IRELAND LTD
PI CLARE
PA ELSEVIER HOUSE, BROOKVALE PLAZA, EAST PARK SHANNON, CO, CLARE, 00000,
   IRELAND
SN 0009-2797
EI 1872-7786
J9 CHEM-BIOL INTERACT
JI Chem.-Biol. Interact.
PD SEP 25
PY 2024
VL 401
AR 111188
DI 10.1016/j.cbi.2024.111188
EA AUG 2024
PG 12
WC Biochemistry & Molecular Biology; Pharmacology & Pharmacy; Toxicology
WE Science Citation Index Expanded (SCI-EXPANDED)
SC Biochemistry & Molecular Biology; Pharmacology & Pharmacy; Toxicology
GA D2L6Q
UT WOS:001294556800001
PM 39121897
DA 2026-02-13
ER

PT J
AU Tang, L
   Zhang, YN
   Jiang, Y
   Willard, L
   Ortiz, E
   Wark, L
   Medeiros, D
   Lin, DB
AF Tang, Ling
   Zhang, Yunong
   Jiang, Yu
   Willard, Lloyd
   Ortiz, Edlin
   Wark, Logan
   Medeiros, Denis
   Lin, Dingbo
TI Dietary wolfberry ameliorates retinal structure abnormalities in db/db
   mice at the early stage of diabetes
SO EXPERIMENTAL BIOLOGY AND MEDICINE
LA English
DT Article
DE AMPK; diabetic retinopathy; ER stress; reactive oxygen species;
   wolfberry; zeaxanthin
ID ENDOPLASMIC-RETICULUM STRESS; KINASE-C-GAMMA; BARRIER BREAKDOWN;
   LYCIUM-BARBARUM; CELL-DEATH; HYPERGLYCEMIA; XANTHOPHYLLS; ACTIVATION;
   APOPTOSIS; THERAPY
AB Hyperglycemia-linked oxidative stress and/or consequent endoplasmic reticulum (ER) stress are the causative factors of pathogenesis of diabetic retinopathy. Dietary bioactive components which mitigate oxidative stress may serve as potential chemopreventive agents to prevent or slow down the disease progression. Wolfberry is a traditional Asian fruit consumed for years to prevent aging eye diseases in Asian countries. Here we report that dietary wolfberry ameliorated mouse retinal abnormality at the early stage of type 2 diabetes in db/db mice. Male mice at six weeks of age were fed the control diet with or without 1% (kcal) wolfberry for eight weeks. Dietary wolfberry restored the thickness of the whole retina, in particular the inner nuclear layer and photoreceptor layer, and the integrity of the retinal pigment epithelia (RPE), and the ganglion cell number in db/db mice. Western blotting of whole retinal cell lysates revealed that addition of wolfberry lowered expression of ER stress biomarkers binding immunoglobulin protein (BiP), protein kinase RNA-like ER kinase (PERK), activating transcription factor 6 (ATF6) and caspase-12, and restored AMP-activated protein kinase (AMPK), thioredoxin, Mn superoxide dismutase (Mn SOD) and forkhead 0 transcription factor 3 alpha (FOXO3 alpha) activities. To determine if our observations were due to the high contents of zeaxanthin and lutein in wolfberry, additional studies using these carotenoids were conducted. Using the human adult diploid APE cell line ARPE-19, we demonstrated that both zeaxanthin and lutein could mimic the wolfberry preventive effect on activation of AMPK, thioredoxin, Mn SOD, FOXO3 alpha activities, normalize cellular reactive oxygen species and attenuate ER stress in ARPE-19 cells exposed to a high glucose challenge. The zeaxanthin preventive effect was abolished by small interfering RNA knockdown of AMPK alpha. These results suggested that AMPK activation appeared to play a key role in upregulated expression of thioredoxin and Mn SOD, and mitigation of cellular oxidative stress and/or ER stress by wolfberry and zeaxanthin and/or lutein. Taken together, dietary wolfberry on retinal protection in diabetic mice is, at least partially, due to zeaxanthin and/or lutein.
C1 [Tang, Ling; Zhang, Yunong; Jiang, Yu; Ortiz, Edlin; Wark, Logan; Medeiros, Denis; Lin, Dingbo] Kansas State Univ, Dept Human Nutr, Manhattan, KS 66506 USA.
   [Willard, Lloyd] Kansas State Univ, Dept Diagnost Med Pathobiol, Manhattan, KS 66506 USA.
C3 Kansas State University; Kansas State University
RP Lin, DB (corresponding author), Kansas State Univ, Dept Human Nutr, 212 Justin Hall, Manhattan, KS 66506 USA.
EM dingbo@ksu.edu
OI Medeiros, Denis/0000-0002-3848-2071; Lin, Dingbo/0000-0002-7441-8210
FU KSU NIH NCRR [P20-RR-017686]
FX The authors express their gratitude to the staff of Kansas State
   University (KSU) Animal Resource Facility for animal care. The work was
   supported by the KSU NIH NCRR Grant P20-RR-017686 (to DL) and
   contribution no. 11-177-J from the Kansas Agricultural Experiment
   Station.
CR Arnal E, 2009, CURR EYE RES, V34, P928, DOI 10.3109/02713680903205238
   Barile GR, 2005, INVEST OPHTH VIS SCI, V46, P2916, DOI 10.1167/iovs.04-1409
   Béby F, 2010, PLOS ONE, V5, DOI 10.1371/journal.pone.0011673
   Bernstein PS, 1997, INVEST OPHTH VIS SCI, V38, P167
   Bhosale P, 2004, J BIOL CHEM, V279, P49447, DOI 10.1074/jbc.M405334200
   Busik JV, 2008, DIABETES, V57, P1952, DOI 10.2337/db07-1520
   Chang RCC, 2008, CELL MOL NEUROBIOL, V28, P643, DOI 10.1007/s10571-007-9181-x
   Cheung AKH, 2005, DIABETES, V54, P3119, DOI 10.2337/diabetes.54.11.3119
   Clements RS, 1998, J DIABETES COMPLICAT, V12, P28, DOI 10.1016/S1056-8727(97)00051-2
   Crabtree DV, 2001, BIOORGAN MED CHEM, V9, P1967, DOI 10.1016/S0968-0896(01)00103-1
   During A, 2008, J LIPID RES, V49, P1715, DOI 10.1194/jlr.M700580-JLR200
   Faitova J, 2006, CELL MOL BIOL LETT, V11, P488, DOI 10.2478/s11658-006-0040-4
   Görlach A, 2006, ANTIOXID REDOX SIGN, V8, P1391, DOI 10.1089/ars.2006.8.1391
   Ho YS, 2010, AGEING RES REV, V9, P354, DOI 10.1016/j.arr.2009.10.001
   Hou XG, 2010, BIOCHEM BIOPH RES CO, V396, P199, DOI 10.1016/j.bbrc.2010.04.017
   Inbaraj BS, 2008, J PHARMACEUT BIOMED, V47, P812, DOI 10.1016/j.jpba.2008.04.001
   Inbaraj BS, 2010, J PHARMACEUT BIOMED, V51, P549, DOI 10.1016/j.jpba.2009.09.006
   Jones DP, 2010, J INTERN MED, V268, P432, DOI 10.1111/j.1365-2796.2010.02268.x
   Katoh M, 2004, INT J ONCOL, V25, P1495
   Kim A, 2010, FREE RADICAL BIO MED, V48, P1501, DOI 10.1016/j.freeradbiomed.2010.02.028
   Kim I, 2008, NAT REV DRUG DISCOV, V7, P1013, DOI 10.1038/nrd2755
   Kops GJPL, 2002, NATURE, V419, P316, DOI 10.1038/nature01036
   Kowluru RA, 2008, INVEST OPHTH VIS SCI, V49, P1645, DOI 10.1167/iovs.07-0764
   Kukidome D, 2006, DIABETES, V55, P120, DOI 10.2337/diabetes.55.01.06.db05-0943
   Leverve XM, 2003, DIABETES METAB, V29, pS88
   Li BX, 2010, PHOTOCH PHOTOBIO SCI, V9, P1418, DOI 10.1039/c0pp00126k
   Li JM, 2010, DIABETES, V59, P1528, DOI 10.2337/db09-1057
   Li JM, 2009, EXP EYE RES, V89, P71, DOI 10.1016/j.exer.2009.02.013
   Li JM, 2009, FEBS LETT, V583, P1521, DOI 10.1016/j.febslet.2009.04.007
   Li XN, 2009, DIABETES, V58, P2246, DOI 10.2337/db08-1512
   Lin DB, 2005, J BIOL CHEM, V280, P13682, DOI 10.1074/jbc.M407762200
   Maiese K, 2009, ADV EXP MED BIOL, V665, P242
   Malhotra JD, 2007, ANTIOXID REDOX SIGN, V9, P2277, DOI 10.1089/ars.2007.1782
   MIDENA E, 1989, OPHTHALMIC RES, V21, P106, DOI 10.1159/000266787
   Nathan DM, 2006, DIABETES CARE, V29, P1963, DOI 10.2337/dc06-9912
   Nishikawa T, 2007, ANTIOXID REDOX SIGN, V9, P343, DOI 10.1089/ars.2006.1458
   Oshitari T, 2008, VASC HEALTH RISK MAN, V4, P115, DOI 10.2147/vhrm.2008.04.01.115
   PERI C, 1971, AM J ENOL VITICULT, V22, P55
   Potterat O, 2010, PLANTA MED, V76, P7, DOI 10.1055/s-0029-1186218
   Ron D, 2007, NAT REV MOL CELL BIO, V8, P519, DOI 10.1038/nrm2199
   Rutter GA, 2009, MOL CELL ENDOCRINOL, V297, P41, DOI 10.1016/j.mce.2008.05.020
   Sanz P, 2008, CURR PROTEIN PEPT SC, V9, P478, DOI 10.2174/138920308785915254
   Sasaki M, 2010, DIABETOLOGIA, V53, P971, DOI 10.1007/s00125-009-1655-6
   Sohn EJ, 2009, J ETHNOPHARMACOL, V121, P171, DOI 10.1016/j.jep.2008.09.036
   Tadayoni R, 2003, EXP EYE RES, V77, P497, DOI 10.1016/S0014-4835(03)00155-6
   Tremblay ML, 2008, CELL METAB, V7, P101, DOI 10.1016/j.cmet.2008.01.004
   YEMM EW, 1954, BIOCHEM J, V57, P508, DOI 10.1042/bj0570508
   Yeung CM, 2010, J NEUROSCI RES, V88, P2026, DOI 10.1002/jnr.22349
   Yevseyenkov VV, 2009, ARCH OPHTHALMOL-CHIC, V127, P500, DOI 10.1001/archophthalmol.2009.31
   Zhang BB, 2009, CELL METAB, V9, P407, DOI 10.1016/j.cmet.2009.03.012
NR 50
TC 110
Z9 127
U1 0
U2 45
PU SAGE PUBLICATIONS LTD
PI LONDON
PA 1 OLIVERS YARD, 55 CITY ROAD, LONDON EC1Y 1SP, ENGLAND
SN 1535-3702
EI 1535-3699
J9 EXP BIOL MED
JI Exp. Biol. Med.
PD SEP
PY 2011
VL 236
IS 9
BP 1051
EP 1063
DI 10.1258/ebm.2011.010400
PG 13
WC Medicine, Research & Experimental
WE Science Citation Index Expanded (SCI-EXPANDED)
SC Research & Experimental Medicine
GA 828GD
UT WOS:000295488600009
PM 21750018
DA 2026-02-13
ER

PT J
AU Helman, AM
   Murphy, MP
AF Helman, Alex M.
   Murphy, M. Paul
TI Vascular cognitive impairment: Modeling a critical neurologic disease
   in vitro and in vivo
SO BIOCHIMICA ET BIOPHYSICA ACTA-MOLECULAR BASIS OF DISEASE
LA English
DT Review
DE Vascular contributions to cognitive impairment and dementia; Vascular
   cognitive impairment; VCID; VCI
ID BLOOD-BRAIN-BARRIER; CEREBRAL AMYLOID ANGIOPATHY; AUTOSOMAL-DOMINANT
   ARTERIOPATHY; HIGH-FAT DIET; TRANSGENIC MOUSE MODEL; WHITE-MATTER
   LESIONS; A-BETA DEPOSITION; ALZHEIMERS-DISEASE; SUBCORTICAL INFARCTS;
   RISK-FACTORS
AB Background: Vascular contributions to cognitive impairment and dementia (VCID) is a complex form of dementia, combining aspects of vascular disease and other forms of dementia, such as Alzheimer's disease. VCID encompasses a wide spectrum of cerebrovascular-driven cognitive impairment, from mild cognitive impairment to fully developed dementia. This disease state is further complicated by metabolic disorders, such as type 2 diabetes and hypertension, and lifestyle factors, like obesity and high fat diets.
   Scope of review: This manuscript is meant to both define VCID and review the in vitro and in vivo models of the disease state. This includes in vitro models of the neurovascular unit, models of chronic cerebral hypoperfusion, animals with NOTCH3 mutations as a model of small vessel disease, large animals with cerebral amyloid angiopathy (CAA), and animal models of mixed dementia.
   Major conclusions: Synthetic microvessels are a promising technique to study the neurovascular unit and canines, despite the cost, are an excellent model to study CAA. While there are several good models of individual aspects of VCID, the heterogeneity of the disease states prevents them from being a model of all aspects of the disease. Therefore, VCID needs to be further defined into disease states that exist within this umbrella term. This includes specific guidelines for stroke counts and stroke locations and further categorization of overlapping cerebrovascular and AD pathologies that contribute to dementia. This will allow for better models and a more thorough understanding of how vascular disease contributes to dementia.
   General significance: VCID is the second most common form of dementia and is expected to increase in coming years. The heterogeneity of VCID makes it difficult to study, but without better definitions and models, VCID presents a major public health problem for our aging population. This article is part of a Special Issue entitled: Vascular Contributions to Cognitive Impairment and Dementia, edited by M. Paul Murphy, Roderick A. Corriveau and Donna M. Wilcock. (c) 2015 Elsevier B.V. All rights reserved.
C1 [Murphy, M. Paul] Univ Kentucky, Dept Mol & Cellular Biochem, 800 South Limestone, Lexington, KY 40536 USA.
   Univ Kentucky, Sanders Brown Ctr Aging, 800 South Limestone, Lexington, KY 40536 USA.
C3 University of Kentucky; University of Kentucky
RP Murphy, MP (corresponding author), Univ Kentucky, Dept Mol & Cellular Biochem, 800 South Limestone, Lexington, KY 40536 USA.
EM Michael.Murphy@uky.edu
FU NIA NIH HHS [R21 AG045809] Funding Source: Medline; NIEHS NIH HHS [R21
   ES024158] Funding Source: Medline; NINDS NIH HHS [R21 NS083692] Funding
   Source: Medline
CR Ahtiluoto S, 2010, NEUROLOGY, V75, P1195, DOI 10.1212/WNL.0b013e3181f4d7f8
   Alzheimer A, 1991, Alzheimer Dis Assoc Disord, V5, P69
   Alzheimer's Association, 2014, ALZHEIMERS DEMENT, V10, pE47, DOI DOI 10.1016/j.jalz.2015.02.003
   [Anonymous], EXP NEUROL
   [Anonymous], J NEURAL TRANSM
   Ansari R, 2014, J CLIN NEUROL, V10, P281, DOI 10.3988/jcn.2014.10.4.281
   Arboleda-Velasquez JF, 2008, P NATL ACAD SCI USA, V105, P4856, DOI 10.1073/pnas.0709867105
   Arboleda-Velasquez JF, 2011, P NATL ACAD SCI USA, V108, pE128, DOI 10.1073/pnas.1101964108
   BEACH TG, 1987, J HIST MED ALL SCI, V42, P327, DOI 10.1093/jhmas/42.3.327
   Booth R, 2014, ANN BIOMED ENG, V42, P2379, DOI 10.1007/s10439-014-1086-5
   Borràs D, 1999, VET PATHOL, V36, P202, DOI 10.1354/vp.36-3-202
   Bowler JV, 2007, BRIT MED BULL, V83, P291, DOI 10.1093/bmb/ldm021
   Candela P, 2015, BRAIN RES, V1594, P15, DOI 10.1016/j.brainres.2014.10.047
   Capitanio JP, 2008, LANCET, V371, P1126, DOI 10.1016/S0140-6736(08)60489-4
   Chabriat H, 2009, LANCET NEUROL, V8, P643, DOI 10.1016/S1474-4422(09)70127-9
   Coleman K, 2011, AM J PRIMATOL, V73, P220, DOI 10.1002/ajp.20855
   Colle MA, 2000, NEUROBIOL AGING, V21, P695, DOI 10.1016/S0197-4580(00)00113-5
   Colton CA, 2010, CNS NEUROL DISORD-DR, V9, P174, DOI 10.2174/187152710791012053
   Cordonnier C, 2011, BRAIN, V134, P335, DOI 10.1093/brain/awq321
   CUMMINGS BJ, 1993, NEUROBIOL AGING, V14, P547, DOI 10.1016/0197-4580(93)90038-D
   Davidson TL, 2012, PHYSIOL BEHAV, V107, P26, DOI 10.1016/j.physbeh.2012.05.015
   de Chantemele EJB, 2008, ARTERIOSCL THROM VAS, V28, P2216, DOI 10.1161/ATVBAHA.108.171751
   DEHOUCK MP, 1990, J NEUROCHEM, V54, P1798, DOI 10.1111/j.1471-4159.1990.tb01236.x
   del Zoppo GJ, 2010, J INTERN MED, V267, P156, DOI 10.1111/j.1365-2796.2009.02199.x
   Domenga V, 2004, GENE DEV, V18, P2730, DOI 10.1101/gad.308904
   Fan R, 2007, J NEUROSCI, V27, P3057, DOI 10.1523/JNEUROSCI.4371-06.2007
   Farkas E, 2007, BRAIN RES REV, V54, P162, DOI 10.1016/j.brainresrev.2007.01.003
   Farkas M, 2013, J ALZHEIMERS DIS, V33, P1097, DOI 10.3233/JAD-2012-121378
   Franke H, 2000, BRAIN RES PROTOC, V5, P248, DOI 10.1016/S1385-299X(00)00020-9
   FREDRIKSSON K, 1985, ACTA NEUROPATHOL, V68, P284, DOI 10.1007/BF00690831
   Freeman LR, 2014, NUTR NEUROSCI, V17, P241, DOI 10.1179/1476830513Y.0000000092
   Freese C, 2014, PLOS ONE, V9, DOI 10.1371/journal.pone.0091003
   Fricker G, 2002, BRIT J PHARMACOL, V135, P1308, DOI 10.1038/sj.bjp.0704557
   GLENNER GG, 1984, BIOCHEM BIOPH RES CO, V120, P885, DOI 10.1016/S0006-291X(84)80190-4
   Gómez-Gaviro MV, 2012, P NATL ACAD SCI USA, V109, P1317, DOI 10.1073/pnas.1016199109
   Gorelick PB, 2011, STROKE, V42, P2672, DOI 10.1161/STR.0b013e3182299496
   Graeber MB, 1999, BRAIN PATHOL, V9, P237
   Greco SJ, 2010, J ALZHEIMERS DIS, V19, P1155, DOI 10.3233/JAD-2010-1308
   Hachinski V, 2006, STROKE, V37, P2220, DOI 10.1161/01.STR.0000237236.88823.47
   HARDY JA, 1992, SCIENCE, V256, P184, DOI 10.1126/science.1566067
   Head E, 2013, BBA-MOL BASIS DIS, V1832, P1384, DOI 10.1016/j.bbadis.2013.03.016
   Henning EC, 2010, J CEREBR BLOOD F MET, V30, P827, DOI 10.1038/jcbfm.2009.246
   HERSHEY LA, 1986, CAN J NEUROL SCI, V13, P559
   Herzig MC, 2004, NAT NEUROSCI, V7, P954, DOI 10.1038/nn1302
   Huang YC, 2003, EUR J NUTR, V42, P84, DOI 10.1007/s00394-003-0387-5
   Iadecola C, 2010, ACTA NEUROPATHOL, V120, P287, DOI 10.1007/s00401-010-0718-6
   Jellinger KA, 2002, J NEURAL TRANSM, V109, P813, DOI 10.1007/s007020200068
   Jellinger KA, 2008, J NEUROL SCI, V270, P1, DOI 10.1016/j.jns.2008.03.006
   Jellinger KA, 2013, FRONT AGING NEUROSCI, V5, DOI 10.3389/fnagi.2013.00017
   Jiwa NS, 2010, J NEUROCHEM, V115, P814, DOI 10.1111/j.1471-4159.2010.06958.x
   Kalaria RN, 2012, STROKE, V43, P2526, DOI 10.1161/STROKEAHA.112.655803
   Kalmijn S, 1997, ANN NEUROL, V42, P776, DOI 10.1002/ana.410420514
   Kammoun S, 2000, ACTA NEUROL SCAND, V102, P96, DOI 10.1034/j.1600-0404.2000.00314.x
   KANG J, 1987, NATURE, V325, P733, DOI 10.1038/325733a0
   Kelly Peter J., 2002, Curr Treat Options Cardiovasc Med, V4, P363, DOI 10.1007/s11936-002-0016-2
   Kennelly Sean P, 2009, Ther Adv Neurol Disord, V2, P241, DOI 10.1177/1756285609103483
   KIDD M, 1963, NATURE, V197, P192, DOI 10.1038/197192b0
   Kido Yasuto, 2002, Drug Metab Pharmacokinet, V17, P34, DOI 10.2133/dmpk.17.34
   Klohs J, 2014, FRONT AGING NEUROSCI, V6, DOI 10.3389/fnagi.2014.00032
   Kuller LH, 2003, NEUROEPIDEMIOLOGY, V22, P13, DOI 10.1159/000067109
   Lacombe P, 2005, STROKE, V36, P1053, DOI 10.1161/01.STR.0000163080.82766.eb
   Launer LJ, 2000, NEUROBIOL AGING, V21, P49, DOI 10.1016/S0197-4580(00)00096-8
   Lenzen S, 2008, DIABETOLOGIA, V51, P216, DOI 10.1007/s00125-007-0886-7
   Li G, 2007, J AM GERIATR SOC, V55, P1161, DOI 10.1111/j.1532-5415.2007.01233.x
   Lo EH, 2009, STROKE, V40, pS2, DOI 10.1161/STROKEAHA.108.534404
   López JA, 2013, J THROMB HAEMOST, V11, P67, DOI 10.1111/jth.12245
   MANDYBUR TI, 1986, J NEUROPATH EXP NEUR, V45, P79, DOI 10.1097/00005072-198601000-00007
   Marosi M, 2006, J NEUROSCI METH, V156, P231, DOI 10.1016/j.jneumeth.2006.03.010
   McGeer PL, 1998, ALZ DIS ASSOC DIS, V12, pS1
   Meyer JS, 2000, NEUROBIOL AGING, V21, P161, DOI 10.1016/S0197-4580(00)00136-6
   Miao Q, 2004, BRAIN PATHOL, V14, P358
   Miller JS, 2012, NAT MATER, V11, P768, DOI [10.1038/NMAT3357, 10.1038/nmat3357]
   Moeller BJ, 2004, SEMIN RADIAT ONCOL, V14, P215, DOI 10.1016/j.semradonc.2004.04.005
   Moore E, 2012, INT PSYCHOGERIATR, V24, P541, DOI 10.1017/S1041610211002511
   Morrison CD, 2010, J NEUROCHEM, V114, P1581, DOI 10.1111/j.1471-4159.2010.06865.x
   Muresan V, 2015, EXP CELL RES, V334, P45, DOI 10.1016/j.yexcr.2014.12.014
   Nakagawa S, 2007, CELL MOL NEUROBIOL, V27, P687, DOI 10.1007/s10571-007-9195-4
   Nanri M, 1999, Nihon Yakurigaku Zasshi, V113, P85
   Nelson PT, 2011, ACTA NEUROPATHOL, V121, P571, DOI 10.1007/s00401-011-0826-y
   Neto CJBF, 2005, BEHAV BRAIN RES, V160, P312, DOI 10.1016/j.bbr.2004.12.016
   Neuropathology Group of the Medical Research Council Cognitive Function and Ageing Study (MRC CFAS), 2001, Pathological correlates of late -onset dementia in a multicentre, community -based population in England and WalesLancet, V357, P169
   Niedowicz DM, 2014, ACTA NEUROPATHOL COM, V2, DOI 10.1186/2051-5960-2-64
   Nishio K, 2010, STROKE, V41, P1278, DOI 10.1161/STROKEAHA.110.581686
   O'Brien JT, 2002, ANN NY ACAD SCI, V977, P436, DOI 10.1111/j.1749-6632.2002.tb04849.x
   O'Donnell J, 2000, J VASC RES, V37, P540, DOI 10.1159/000054087
   Okeda R, 2002, STROKE, V33, P2565, DOI 10.1161/01.STR.0000032620.91848.1C
   Ongali B, 2010, AM J PATHOL, V177, P3071, DOI 10.2353/ajpath.2010.100339
   Papadopoulos P, 2013, PLOS ONE, V8, DOI 10.1371/journal.pone.0068612
   Parsons RB, 1998, NEUROTOXICOLOGY, V19, P599
   Petrovitch H, 2005, ANN NEUROL, V57, P98, DOI 10.1002/ana.20318
   Pistell PJ, 2010, J NEUROIMMUNOL, V219, P25, DOI 10.1016/j.jneuroim.2009.11.010
   PRELLI F, 1988, J NEUROCHEM, V51, P648, DOI 10.1111/j.1471-4159.1988.tb01087.x
   PULSINELLI WA, 1979, STROKE, V10, P267, DOI 10.1161/01.STR.10.3.267
   Qiu CX, 2003, ARCH NEUROL-CHICAGO, V60, P223, DOI 10.1001/archneur.60.2.223
   Quaegebeur A, 2011, NEURON, V71, P406, DOI 10.1016/j.neuron.2011.07.013
   Ravaglia G, 2005, AM J CLIN NUTR, V82, P636, DOI 10.1093/ajcn/82.3.636
   Roda E, 2014, BRAIN RES, V1583, P34, DOI 10.1016/j.brainres.2014.08.015
   Roger VL, 2011, CIRCULATION, V123, pE18, DOI 10.1161/CIR.0b013e3182009701
   Román GC, 2002, MED CLIN N AM, V86, P477, DOI 10.1016/S0025-7125(02)00008-1
   Ruchoux MM, 2003, AM J PATHOL, V162, P329, DOI 10.1016/S0002-9440(10)63824-2
   Sachdev PS, 2005, PROG NEURO-PSYCHOPH, V29, P1152, DOI 10.1016/j.pnpbp.2005.06.026
   Salkovic-Petrisic M, 2013, J NEURAL TRANSM, V120, P233, DOI 10.1007/s00702-012-0877-9
   Schneider JA, 2007, ANN NEUROL, V62, P59, DOI 10.1002/ana.21142
   Selhub J, 1999, ANNU REV NUTR, V19, P217, DOI 10.1146/annurev.nutr.19.1.217
   Seshadri S, 2002, NEW ENGL J MED, V346, P476, DOI 10.1056/NEJMoa011613
   Shibata M, 2004, STROKE, V35, P2598, DOI 10.1161/01.STR.0000143725.19053.60
   Singhal S, 2004, BRAIN, V127, P2031, DOI 10.1093/brain/awh223
   Snowdon DA, 1997, JAMA-J AM MED ASSOC, V277, P813, DOI 10.1001/jama.277.10.813
   Soria G, 2013, PLOS ONE, V8, DOI 10.1371/journal.pone.0074631
   Sudduth TL, 2013, J CEREBR BLOOD F MET, V33, P708, DOI 10.1038/jcbfm.2013.1
   Sun XL, 2012, J NEUROCHEM, V120, P62, DOI 10.1111/j.1471-4159.2011.07515.x
   SUZUKI N, 1994, AM J PATHOL, V145, P452
   SWALES JD, 1994, LANCET, V344, P380
   Takeda S, 2010, P NATL ACAD SCI USA, V107, P7036, DOI 10.1073/pnas.1000645107
   Tarasoff-Conway JM, 2015, NAT REV NEUROL, V11, P457, DOI 10.1038/nrneurol.2015.119
   TERRY RD, 1964, AM J PATHOL, V44, P269
   UCHIDA K, 1991, J VET MED SCI, V53, P1037, DOI 10.1292/jvms.53.1037
   UNO H, 1993, ANN NY ACAD SCI, V695, P232, DOI 10.1111/j.1749-6632.1993.tb23058.x
   Uranga RM, 2010, J NEUROCHEM, V114, P344, DOI 10.1111/j.1471-4159.2010.06803.x
   Utku U, 2002, EUR J NEUROL, V9, P23, DOI 10.1046/j.1468-1331.2002.00344.x
   Vinters HV, 2000, J NEUROPATH EXP NEUR, V59, P931, DOI 10.1093/jnen/59.11.931
   VINTERS HV, 1987, STROKE, V18, P311, DOI 10.1161/01.STR.18.2.311
   VON BRAUNMUHL A, 1956, Arch Psychiatr Nervenkr Z Gesamte Neurol Psychiatr, V194, P396
   VONSATTEL JPG, 1991, ANN NEUROL, V30, P637, DOI 10.1002/ana.410300503
   Walker LC, 1997, BRAIN RES REV, V25, P70, DOI 10.1016/S0165-0173(97)00017-9
   Wardlaw JM, 2014, NEUROLOGY, V82, P1331, DOI 10.1212/WNL.0000000000000312
   Wegiel J, 1995, BRAIN RES, V705, P225, DOI 10.1016/0006-8993(95)01156-0
   Weller RO, 1998, AM J PATHOL, V153, P725, DOI 10.1016/S0002-9440(10)65616-7
   White L, 2005, J GERIATR PSYCH NEUR, V18, P224, DOI 10.1177/0891988705281872
   Xu F, 2007, NEUROSCIENCE, V146, P98, DOI 10.1016/j.neuroscience.2007.01.043
   YAMAGUCHI H, 1992, AM J PATHOL, V141, P249
   YAMORI Y, 1976, STROKE, V7, P46, DOI 10.1161/01.STR.7.1.46
   Yang QH, 2006, CIRCULATION, V113, P1335, DOI 10.1161/CIRCULATIONAHA.105.570846
   Zhang XJ, 2013, ALZHEIMERS RES THER, V5, DOI 10.1186/alzrt211
   Zhao Y, 2015, CELL MOL NEUROBIOL, V35, P101, DOI 10.1007/s10571-014-0127-9
   Zheng Y, 2014, THROMB RES, V133, P525, DOI 10.1016/j.thromres.2013.12.039
NR 136
TC 43
Z9 48
U1 0
U2 35
PU ELSEVIER
PI AMSTERDAM
PA RADARWEG 29, 1043 NX AMSTERDAM, NETHERLANDS
SN 0925-4439
EI 1879-260X
J9 BBA-MOL BASIS DIS
JI Biochim. Biophys. Acta-Mol. Basis Dis.
PD MAY
PY 2016
VL 1862
IS 5
SI SI
BP 975
EP 982
DI 10.1016/j.bbadis.2015.12.009
PG 8
WC Biochemistry & Molecular Biology; Biophysics; Cell Biology
WE Science Citation Index Expanded (SCI-EXPANDED)
SC Biochemistry & Molecular Biology; Biophysics; Cell Biology
GA DK0NJ
UT WOS:000374609200015
PM 26704178
OA Green Submitted
DA 2026-02-13
ER

PT J
AU Lim, AH
   Rahim, NA
   Zhao, JX
   Cheung, SYA
   Lin, YW
AF Lim, Audrey Huili
   Abdul Rahim, Nusaibah
   Zhao, Jinxin
   Cheung, S. Y. Amy
   Lin, Yu-Wei
TI Cost effectiveness analyses of pharmacological treatments in heart
   failure
SO FRONTIERS IN PHARMACOLOGY
LA English
DT Review
DE heart failure; cost effectiveness analysis; pharmacoeconomics; SGLT 2
   inhibitor; angiotensin receptor neprilysin inhibitor; ivabradine;
   vericiguat; omecamtiv
ID REDUCED EJECTION FRACTION; SACUBITRIL-VALSARTAN; NATRIURETIC PEPTIDE;
   THERAPY; ENALAPRIL; METAANALYSIS; VERICIGUAT; IVABRADINE
AB In a rapidly growing and aging population, heart failure (HF) has become recognised as a public health concern that imposes high economic and societal costs worldwide. HF management stems from the use of highly cost-effective angiotensin converting enzyme inhibitors (ACEi) and beta-blockers to the use of newer drugs such as sodium-glucose cotransporter-2 inhibitors (SGLT2i), ivabradine, and vericiguat. Modelling studies of pharmacological treatments that report on cost effectiveness in HF is important in order to guide clinical decision making. Multiple cost-effectiveness analysis of dapagliflozin for heart failure with reduced ejection fraction (HFrEF) suggests that it is not only cost-effective and has the potential to improve long-term clinical outcomes, but is also likely to meet conventional cost-effectiveness thresholds in many countries. Similar promising results have also been shown for vericiguat while a cost effectiveness analysis (CEA) of empagliflozin has shown cost effectiveness in HF patients with Type 2 diabetes. Despite the recent FDA approval of dapagliflozin and empagliflozin in HF, it might take time for these SGLT2i to be widely used in real-world practice. A recent economic evaluation of vericiguat found it to be cost effective at a higher cost per QALY threshold than SGLT2i. However, there is a lack of clinical or real-world data regarding whether vericiguat would be prescribed on top of newer treatments or in lieu of them. Sacubitril/valsartan has been commonly compared to enalapril in cost effectiveness analysis and has been found to be similar to that of SGLT2i but was not considered a cost-effective treatment for heart failure with reduced ejection fraction in Thailand and Singapore with the current economic evaluation evidences. In order for more precise analysis on cost effectiveness analysis, it is necessary to take into account the income level of various countries as it is certainly easier to allocate more financial resources for the intervention, with greater effectiveness, in high- and middle-income countries than in low-income countries. This review aims to evaluate evidence and cost effectiveness studies in more recent HF drugs i.e., SGLT2i, ARNi, ivabradine, vericiguat and omecamtiv, and gaps in current literature on pharmacoeconomic studies in HF.
C1 [Lim, Audrey Huili] NIH, Inst Clin Res, Shah Alam, Malaysia.
   [Abdul Rahim, Nusaibah; Lin, Yu-Wei] Univ Malaya, Fac Pharm, Dept Clin Pharm & Pharm Practice, Malaya Translat & Clin Pharmacometr Grp, Kuala Lumpur, Malaysia.
   [Zhao, Jinxin; Lin, Yu-Wei] Monash Univ, Biomed Discovery Inst, Infect & Immun Program, Clayton, Vic, Australia.
   [Cheung, S. Y. Amy] Monash Univ, Biomed Discovery Inst, Dept Microbiol, Clayton, Vic, Australia.
   [Cheung, S. Y. Amy] Certara US, Princeton, NJ USA.
C3 Kementerian Kesihatan Malaysia; Universiti Malaya; Monash University;
   Monash University
RP Lim, AH (corresponding author), NIH, Inst Clin Res, Shah Alam, Malaysia.
EM audreylim.moh@gmail.com
RI Abdul Rahim, Nusaibah/AGX-5322-2022; Lim, Auey Huili/ADO-2556-2022;
   Zhao, Jinxin/N-7963-2019
OI Lim, Auey Huili/0000-0001-6721-1505; Zhao, Jinxin/0000-0002-0604-3541
CR Ademi Zanfina, 2017, Swiss Med Wkly, V147, pw14533, DOI 10.4414/smw.2017.14533
   Anker SD, 2021, NEW ENGL J MED, V385, P1451, DOI 10.1056/NEJMoa2107038
   Armstrong PW, 2020, JAMA-J AM MED ASSOC, V324, P1512, DOI 10.1001/jama.2020.15922
   Armstrong PW, 2020, NEW ENGL J MED, V382, P1883, DOI 10.1056/NEJMoa1915928
   Badu-Boateng C, 2018, THER ADV CHRONIC DIS, V9, P199, DOI 10.1177/2040622318784556
   Bhatt DL, 2021, NEW ENGL J MED, V384, P117, DOI 10.1056/NEJMoa2030183
   Bhatt DL, 2021, NEW ENGL J MED, V384, P129, DOI 10.1056/NEJMoa2030186
   Borges M, 2020, EXPERT REV PHARM OUT, V20, P199, DOI 10.1080/14737167.2019.1628642
   Briggs Andrew., 2006, DECISION MODELLING H
   Cardoso R, 2021, ECLINICALMEDICINE, V36, DOI 10.1016/j.eclinm.2021.100933
   Carta A, 2020, FRONT PUBLIC HEALTH, V8, DOI 10.3389/fpubh.2020.569500
   Chin KL, 2020, HEART LUNG CIRC, V29, P1310, DOI 10.1016/j.hlc.2019.03.007
   Das D, 2017, CIRC-HEART FAIL, V10, DOI 10.1161/CIRCHEARTFAILURE.117.004112
   Di Tanna GL, 2019, PHARMACOECONOMICS, V37, P359, DOI 10.1007/s40273-018-0755-x
   Doust J, 2006, AM FAM PHYSICIAN, V74, P1893
   Edlin R., 2015, COST EFFECTIVENESS M, P41
   Edlin R., 2015, COST EFFECTIVENESS M, P77
   Felker GM, 2022, JAMA CARDIOL, V7, P26, DOI 10.1001/jamacardio.2021.4027
   Gandjour A, 2018, PHARMACOECONOMICS, V36, P1285, DOI 10.1007/s40273-018-0688-4
   Gaziano TA, 2020, JAMA CARDIOL, V5, P1236, DOI 10.1001/jamacardio.2020.2822
   Gil-Rojas Y, 2022, EXPERT REV PHARM OUT, V22, P655, DOI 10.1080/14737167.2022.1997595
   Graves N, 2016, HEALTH TECHNOL ASSES, V20, P1, DOI 10.3310/hta20540
   Hewitt C, 2018, VALUE HEALTH, V21, pS30, DOI 10.1016/j.jval.2018.04.189
   Hooper J, 2021, HEART, V107, pA115, DOI 10.1136/heartjnl-2021-BCS.147
   Isaza N, 2021, JAMA NETW OPEN, V4, DOI 10.1001/jamanetworkopen.2021.14501
   Jafari A, 2018, HEART FAIL REV, V23, P693, DOI 10.1007/s10741-018-9710-3
   Jiang YH, 2021, FRONT PHARMACOL, V12, DOI 10.3389/fphar.2021.733681
   King JB, 2016, JACC-HEART FAIL, V4, P392, DOI 10.1016/j.jchf.2016.02.007
   Komorowski M., 2016, Secondary Analysis of Electronic Health Records, P351, DOI DOI 10.1007/978-3-319-43742-2_24
   Krittayaphong R, 2021, CLIN DRUG INVEST, V41, P907, DOI 10.1007/s40261-021-01079-6
   Krittayaphong R, 2021, INT J CARDIOL, V322, P183, DOI 10.1016/j.ijcard.2020.08.017
   Krittayaphong R, 2019, CLINICOECONOMIC OUTC, V11, P767, DOI 10.2147/CEOR.S226568
   Krittayaphong R, 2018, AM J CARDIOVASC DRUG, V18, P405, DOI 10.1007/s40256-018-0288-x
   Lainchbury JG, 2009, J AM COLL CARDIOL, V55, P53, DOI 10.1016/j.jacc.2009.02.095
   Li W., 2009, International Encyclopedia of Human Geography, VSecond, P407, DOI [10.1016/B978-0-08-102295-5.10403-2, DOI 10.1016/B978-0-08-102295-5.10403-2]
   Liang L, 2018, J MED ECON, V21, P174, DOI 10.1080/13696998.2017.1387119
   Liao CT, 2021, FRONT CARDIOVASC MED, V8, DOI 10.3389/fcvm.2021.750381
   Liao CT, 2021, CARDIOVASC DIABETOL, V20, DOI 10.1186/s12933-021-01387-3
   Liu XQ, 2021, HEART FAIL REV, V26, P1119, DOI 10.1007/s10741-020-09956-6
   Lombardi CM, 2021, CURR CARDIOL REP, V23, DOI 10.1007/s11886-021-01580-6
   McEwan P, 2020, EUR J HEART FAIL, V22, P2147, DOI 10.1002/ejhf.1978
   McMurray JJV, 2018, HEART, V104, P1006, DOI 10.1136/heartjnl-2016-310661
   Moe GW, 2006, CURR OPIN CARDIOL, V21, P208
   Nassif ME, 2021, NAT MED, V27, P1954, DOI 10.1038/s41591-021-01536-x
   National Institute for Health and Care Excellence, 2021, DAP TREAT CHRON HEAR
   National Institute for Health and Care Excellence, 2022, Glossary
   Packer M, 2021, CIRCULATION, V144, P1284, DOI 10.1161/CIRCULATIONAHA.121.056824
   Parizo JT, 2021, JAMA CARDIOL, V6, P926, DOI 10.1001/jamacardio.2021.1437
   Perera K, 2021, EUR J PREV CARDIOL, V28, P966, DOI 10.1177/2047487319878953
   Pfisterer M, 2009, JAMA-J AM MED ASSOC, V301, P383, DOI 10.1001/jama.2009.2
   Pieske B, 2017, EUR HEART J, V38, P1119, DOI 10.1093/eurheartj/ehw593
   Porapakkham P, 2010, ARCH INTERN MED, V170, P507, DOI 10.1001/archinternmed.2010.35
   Proudfoot C, 2021, INT J CARDIOL, V331, P164, DOI 10.1016/j.ijcard.2021.01.061
   Kemmak AR, 2022, EXPERT REV PHARM OUT, V22, P37, DOI 10.1080/14737167.2021.1941881
   Reifsnider OS, 2020, ESC HEART FAIL, V7, P3910, DOI 10.1002/ehf2.12985
   Rich MW, 1999, ARCH INTERN MED, V159, P1690, DOI 10.1001/archinte.159.15.1690
   Rohde LE, 2013, NAT REV CARDIOL, V10, P338, DOI 10.1038/nrcardio.2013.60
   Sandhu AT, 2016, ANN INTERN MED, V165, P681, DOI 10.7326/M16-0057
   Si L, 2015, OSTEOPOROSIS INT, V26, P1477, DOI 10.1007/s00198-014-2999-4
   Solomon SD, 2021, EUR J HEART FAIL, V23, P1217, DOI 10.1002/ejhf.2249
   Thomas R CK., 2016, Health System Efficiency: How to Make Measurement Matter for Policy and Management [Internet]. Health Policy Series
   Tilyou S., 2021, NOVEL AGENT HF SHOWS
   Tromp J, 2022, JACC-HEART FAIL, V10, P73, DOI 10.1016/j.jchf.2021.09.004
   Tsampasian V, 2021, CARDIOL RES PRACT, V2021, DOI 10.1155/2021/9927533
   van der Pol S, 2017, VALUE HEALTH, V20, P388, DOI 10.1016/j.jval.2016.10.015
   WEINSTEIN MC, 1977, NEW ENGL J MED, V296, P716, DOI 10.1056/NEJM197703312961304
   Woods B, 2016, VALUE HEALTH, V19, P929, DOI 10.1016/j.jval.2016.02.017
   Wu Y, 2020, FRONT PHARMACOL, V11, DOI 10.3389/fphar.2020.01101
   Yao YN, 2020, ESC HEART FAIL, V7, P3582, DOI 10.1002/ehf2.12844
   Yoo Byung-Su, 2014, J Lifestyle Med, V4, P34, DOI 10.15280/jlm.2014.4.1.34
   Zakiyah N, 2021, CLINICOECONOMIC OUTC, V13, P863, DOI 10.2147/CEOR.S322740
   Zannad F, 2020, LANCET, V396, P819, DOI 10.1016/S0140-6736(20)31824-9
   Zueger PM, 2018, PHARMACOTHERAPY, V38, P520, DOI 10.1002/phar.2108
NR 73
TC 13
Z9 15
U1 2
U2 13
PU FRONTIERS MEDIA SA
PI LAUSANNE
PA AVENUE DU TRIBUNAL FEDERAL 34, LAUSANNE, CH-1015, SWITZERLAND
EI 1663-9812
J9 FRONT PHARMACOL
JI Front. Pharmacol.
PD SEP 5
PY 2022
VL 13
AR 919974
DI 10.3389/fphar.2022.919974
PG 12
WC Pharmacology & Pharmacy
WE Science Citation Index Expanded (SCI-EXPANDED)
SC Pharmacology & Pharmacy
GA 6R3BQ
UT WOS:000892182400001
PM 36133814
OA Green Submitted, gold
DA 2026-02-13
ER

PT J
AU Arena, PJ
   Mo, JP
   Sabharwal, C
   Begier, E
   Zhou, XF
   Gurtman, A
   Liu, Q
   Shen, RJ
   Wentworth, C
   Huang, K
AF Arena, Patrick J.
   Mo, Jingping
   Sabharwal, Charu
   Begier, Elizabeth
   Zhou, Xiaofeng
   Gurtman, Alejandra
   Liu, Qing
   Shen, Rongjun
   Wentworth, Charles
   Huang, Kui
TI The incidence of stroke among selected patients undergoing elective
   posterior lumbar fusion: a retrospective cohort study
SO BMC MUSCULOSKELETAL DISORDERS
LA English
DT Article
DE Stroke; Posterior lumbar fusion; Epidemiology; Electronic healthcare
   records
ID PERIOPERATIVE COMPLICATIONS; RISK-FACTORS; SURGERY; DISPARITIES;
   ACCIDENTS; OUTCOMES; IMPACT
AB Background Although stroke is a rare complication among spinal surgery patients, the recognition of this adverse event is critical given the aging population undergoing surgical procedures. The objective of this study was to estimate the incidence of stroke among selected adults undergoing elective posterior lumbar fusion (PLF) during various post-operative risk windows and among different subgroups. Methods A retrospective cohort study using a longitudinal electronic healthcare record (EHR) database was conducted from January 1, 2007 to June 30, 2018. Elective PLF, stroke, and select clinical characteristics were defined based on International Classification of Disease codes. Patients aged 18 to 85 years with >= 183 days of enrollment in the database prior to undergoing elective PLF were followed from the index date until the occurrence of stroke, death, loss to follow-up, or end of study period, whichever occurred first. The incidence of stroke was estimated in the following risk windows: index hospitalization, <= 30 days, <= 90 days, <= 180 days, and <= 365 days post-operation. Results A total of 43,063 patients were eligible for the study. The incidence of stroke following elective PLF was 0.29% (95% confidence interval [CI]: 0.25, 0.35%) during index hospitalization, 0.44% (95% CI: 0.38, 0.50%) <= 30 days, 0.59% (95% CI: 0.52, 0.67%) <= 90 days, 0.76% (95% CI: 0.68, 0.85%) <= 180 days, and 1.12% (95% CI: 1.03, 1.23%) <= 365 days post-operation. Stratified analyses revealed that older patients had a higher incidence of stroke. Additionally, black patients had higher stroke incidences. Post-operative stroke incidence was higher among patients with a history of type 2 diabetes than among patients without such history; similarly, stroke incidence was higher among patients with a history of stroke compared to patients without such history. Conclusions The incidence of stroke following elective PLF using an EHR database in this study is slightly higher than that reported in the literature. Our results suggest that stroke risk modification prior to PLF may be important for patients who are older, black, type 2 diabetic, and/or have a history of stroke.
C1 [Arena, Patrick J.; Zhou, Xiaofeng; Shen, Rongjun; Wentworth, Charles; Huang, Kui] Pfizer Inc, Global Med Epidemiol & Big Data Anal, New York, NY 10017 USA.
   [Mo, Jingping] Pfizer Inc, Safety Surveillance Res, New York, NY USA.
   [Sabharwal, Charu; Begier, Elizabeth; Gurtman, Alejandra] Pfizer Inc, Vaccine Res & Dev, Pearl River, NY USA.
   [Liu, Qing] Pfizer Inc, Global Med Epidemiol & Big Data Anal, Collegeville, PA USA.
C3 Pfizer; Pfizer USA; Pfizer; Pfizer USA; Pfizer; Pfizer USA; Pfizer;
   Pfizer USA
RP Arena, PJ (corresponding author), Pfizer Inc, Global Med Epidemiol & Big Data Anal, New York, NY 10017 USA.
EM patrick.arena@pfizer.com
RI Arena, Patrick/E-1444-2017
OI Arena, Patrick/0000-0003-3024-771X
FU Pfizer Inc.
FX This work was funded by Pfizer Inc.
CR Akhavan-Sigari Reza, 2014, Surg Neurol Int, V5, pS376, DOI 10.4103/2152-7806.139675
   Andrade SE, 2012, PHARMACOEPIDEM DR S, V21, P100, DOI 10.1002/pds.2312
   Basques BA, 2016, SPINE, V41, pE101, DOI 10.1097/BRS.0000000000001094
   Beaulieu-Jones BK, 2018, JMIR MED INF, V6, DOI 10.2196/medinform.8960
   Brallier JW, 2015, DRUG AGING, V32, P601, DOI 10.1007/s40266-015-0278-5
   Bronheim RS, 2017, SPINE, V42, P950, DOI 10.1097/BRS.0000000000001935
   Cassinelli EH, 2007, SPINE, V32, P230, DOI 10.1097/01.brs.0000251918.19508.b3
   Chung AS, 2018, SPINE, V43, P661, DOI 10.1097/BRS.0000000000002397
   Cruz-Flores S, 2011, STROKE, V42, P2091, DOI 10.1161/STR.0b013e3182213e24
   Epstein Nancy E, 2017, Surg Neurol Int, V8, P107, DOI [10.4103/sni.sni_101_17, 10.4103/sni.sni_101_17]
   Etzioni DA, 2003, ANN SURG, V238, P170, DOI 10.1097/01.SLA.0000081085.98792.3d
   Hankey GJ, 2017, LANCET, V389, P641, DOI 10.1016/S0140-6736(16)30962-X
   Harrison RA, 2015, CEREBROVASC DIS, V39, P190, DOI 10.1159/000375397
   Isabel C, 2016, PRESSE MED, V45, pE457, DOI 10.1016/j.lpm.2016.10.009
   Johnson CO, 2019, LANCET NEUROL, V18, P439, DOI 10.1016/S1474-4422(19)30034-1
   Joseph JR, 2017, WORLD NEUROSURG, V97, P236, DOI 10.1016/j.wneu.2016.09.117
   Kelly-Hayes M, 2010, J AM GERIATR SOC, V58, pS325, DOI 10.1111/j.1532-5415.2010.02915.x
   Lad SP, 2013, SPINE, V38, P927, DOI 10.1097/BRS.0b013e31828165f9
   Lambat MP, 2013, J NEUROSURG-SPINE, V18, P265, DOI 10.3171/2012.12.SPINE12805
   Marquez-Lara A, 2014, SPINE, V39, P673, DOI 10.1097/BRS.0000000000000197
   Martin BI, 2019, SPINE, V44, P369, DOI 10.1097/BRS.0000000000002822
   Memtsoudis SG, 2012, SPINE, V37, P989, DOI 10.1097/BRS.0b013e31823a3a13
   Minhas SV, 2016, CLIN ORTHOP RELAT R, V474, P611, DOI 10.1007/s11999-015-4496-2
   Mozaffarian D, 2015, CIRCULATION, V131, pE29, DOI 10.1161/CIR.0000000000000152
   Park JH, 2016, J NEUROL SCI, V365, P203, DOI 10.1016/j.jns.2016.04.012
   Porto GBF, 2020, GLOB SPINE J, V10, p53S, DOI 10.1177/2192568219852051
   Rajsic S, 2019, EUR J HEALTH ECON, V20, P107, DOI 10.1007/s10198-018-0984-0
   Robinson RG, 2016, AM J PSYCHIAT, V173, P221, DOI 10.1176/appi.ajp.2015.15030363
   Shen Y, 2009, J NEUROSURG ANESTH, V21, P21, DOI 10.1097/ANA.0b013e31818b47e9
   Shultz BN, 2018, SPINE J, V18, P1982, DOI 10.1016/j.spinee.2018.03.016
   Tanaka T, 2017, NEUROCHEM INT, V107, P219, DOI 10.1016/j.neuint.2017.02.002
   Wu JC, 2012, EUR SPINE J, V21, P2680, DOI 10.1007/s00586-012-2405-x
   Yang F, 2017, BIOMED RES INT, V2017, DOI 10.1155/2017/5390839
   Zorowitz RD, 2013, NEUROLOGY, V80, pS45, DOI 10.1212/WNL.0b013e3182764c86
NR 34
TC 3
Z9 3
U1 0
U2 2
PU BMC
PI LONDON
PA CAMPUS, 4 CRINAN ST, LONDON N1 9XW, ENGLAND
EI 1471-2474
J9 BMC MUSCULOSKEL DIS
JI BMC Musculoskelet. Disord.
PD SEP 14
PY 2020
VL 21
IS 1
AR 612
DI 10.1186/s12891-020-03631-5
PG 14
WC Orthopedics; Rheumatology
WE Science Citation Index Expanded (SCI-EXPANDED)
SC Orthopedics; Rheumatology
GA NR9ZL
UT WOS:000571920500001
PM 32928165
OA Green Submitted, gold
DA 2026-02-13
ER

PT J
AU Ryan, CM
   Klein, BEK
   Lee, KE
   Cruickshanks, KJ
   Klein, R
AF Ryan, Christopher M.
   Klein, Barbara E. K.
   Lee, Kristine E.
   Cruickshanks, Karen J.
   Klein, Ronald
TI Associations between recent severe hypoglycemia, retinal vessel
   diameters, and cognition in adults with type 1 diabetes
SO JOURNAL OF DIABETES AND ITS COMPLICATIONS
LA English
DT Article
DE Cognitive functioning; Hypoglycemia; Retinal vessel diameter; Type 1
   diabetes; Microvascular; Macrovascular
ID CARDIOVASCULAR RISK-FACTORS; MIDDLE-AGED ADULTS; OLDER PATIENTS;
   GRAY-MATTER; FOLLOW-UP; BRAIN; DEMENTIA; COMPLICATIONS; PERFORMANCE;
   DYSFUNCTION
AB Aims: Mild cognitive dysfunction has been identified in children and adults with type 1 diabetes, but most studies have failed to find a relationship between severe hypoglycemia and cognition, despite reports of such associations in older adults with type 2 diabetes. Focusing on older adults with type 1 diabetes, we examined the associations between cognitive performance and recent episodes of severe hypoglycemia, retinal vessel diameters and the presence of micro- and macrovascular complications.
   Methods: Cognitive functioning was assessed in 244 participants enrolled in the Wisconsin Epidemiologic Study of Diabetic Retinopathy. The mean (SD; range) age at assessment in 2012-14 was 55.2 (8.3; 37-82) years and the mean (SD) duration of diabetes was 41.1 (5.6) years. Three cognitive domains were assessed in this cross-sectional study: mental efficiency and executive function, nonverbal memory, and verbal memory.
   Results: Multivariate modeling demonstrated that although age and/or education are most strongly associated with performance on measures of mental efficiency, three diabetes-related variables were also associated with poorer test scores: an episode of severe hypoglycemia in the past year (beta = -0360 [95% CI, -0.672, -0.047]), retinal arteriolar and venular diameters (beta = 0.140 [95% CI, 0.062, 0219]; (beta = -0.127 [95% CI -0.207, -0.047]), and carotid artery plaque (beta = -0372 [95% CI -0.741, -0.003]). In addition, recent severe hypoglycemia was associated with poorer nonverbal memory (beta = -0.522 [95% CI, -0.849, -0.194]).
   Conclusions: For middle-aged and older adults with long-duration type 1 diabetes, poorer cognition was associated with a recent episode of severe hypoglycemia as well as with the presence of micro- and/or macrovascular conditions. Given the increasing numbers of aging adults with type 1 diabetes, future longitudinal studies are needed to identify causality and to determine whether diabetes management techniques that reduce the onset or severity of vascular complications and hypoglycemia can also reduce the risk of cognitive dysfunction in this population. (C) 2016 Elsevier Inc. All rights reserved.
C1 [Ryan, Christopher M.] Univ Pittsburgh, Sch Med, Dept Psychiat, Pittsburgh, PA USA.
   [Klein, Barbara E. K.; Lee, Kristine E.; Cruickshanks, Karen J.; Klein, Ronald] Univ Wisconsin, Dept Ophthalmol & Visual Sci, Sch Med & Publ Hlth, Madison, WI USA.
   [Cruickshanks, Karen J.] Univ Wisconsin, Dept Populat Hlth Sci, Sch Med & Publ Hlth, Madison, WI USA.
C3 Pennsylvania Commonwealth System of Higher Education (PCSHE); University
   of Pittsburgh; University of Wisconsin System; University of Wisconsin
   Madison; University of Wisconsin System; University of Wisconsin Madison
RP Ryan, CM (corresponding author), Univ Calif San Francisco, Dept Psychiat, 3333 Calif St, San Francisco, CA 94118 USA.
EM christopher.ryan@ucsf.edu
OI Ryan, Christopher/0000-0003-4278-917X
FU National Institutes of Health [EY016379]; Research to Prevent Blindness
FX Research was supported in part by grant EY016379 from the National
   Institutes of Health (Drs. R. Klein and B.E. Klein) and an unresticted
   grant from Research to Prevent Blindness (R. Klein).
CR [Anonymous], DIABETES CARE
   [Anonymous], 1991, J Neuroimaging, V1, P168, DOI DOI 10.1111/JON199114168
   [Anonymous], DIABETES CARE
   [Anonymous], CARDIOVASCULAR DIABE
   Arntzen KA, 2012, EUR J NEUROL, V19, P1318, DOI 10.1111/j.1468-1331.2012.03728.x
   Austin EJ, 1999, DIABETES CARE, V22, P1273, DOI 10.2337/diacare.22.8.1273
   Biessels GJ, 2008, LANCET NEUROL, V7, P184, DOI 10.1016/S1474-4422(08)70021-8
   Biessels GJ, 2014, DIABETES, V63, P2244, DOI 10.2337/db14-0348
   Brands AMA, 2005, DIABETES CARE, V28, P726, DOI 10.2337/diacare.28.3.726
   Brands AMA, 2006, DIABETES, V55, P1800, DOI 10.2337/db05-1226
   Bree AJ, 2009, AM J PHYSIOL-ENDOC M, V297, pE194, DOI 10.1152/ajpendo.91041.2008
   Broe R, 2014, DIABETES, V63, P3906, DOI 10.2337/db14-0227
   Chobanian AV, 2003, HYPERTENSION, V42, P1206, DOI 10.1161/01.HYP.0000107251.49515.c2
   Ding J, 2012, DIABETES CARE, V35, P1098, DOI 10.2337/dc11-1341
   Drachman DA, 2006, NEUROLOGY, V67, P1340, DOI 10.1212/01.wnl.0000240127.89601.83
   Duke DC, 2014, CURR DIABETES REP, V14, DOI 10.1007/s11892-014-0532-y
   Feinkohl I, 2014, DIABETES CARE, V37, P507, DOI 10.2337/dc13-1384
   Ferguson SC, 2003, DIABETES, V52, P149, DOI 10.2337/diabetes.52.1.149
   Genuth S, 2007, NEW ENGL J MED, V356, P1842
   Heringa SM, 2013, J CEREBR BLOOD F MET, V33, P983, DOI 10.1038/jcbfm.2013.58
   Hilal S, 2014, NEUROSCI LETT, V577, P95, DOI 10.1016/j.neulet.2014.06.024
   Hughes TM, 2013, J DIABETES COMPLICAT, V27, P558, DOI 10.1016/j.jdiacomp.2013.07.001
   Ikram MK, 2013, ALZ DIS ASSOC DIS, V27, P351, DOI 10.1097/WAD.0b013e31829344ed
   Jacobson AM, 2011, DIABETOLOGIA, V54, P245, DOI 10.1007/s00125-010-1883-9
   Klein R, 2008, OPHTHALMOLOGY, V115, P1859, DOI 10.1016/j.ophtha.2008.08.023
   Knudtson MD, 2003, CURR EYE RES, V27, P143, DOI 10.1076/ceyr.27.3.143.16049
   Levey AS, 2009, ANN INTERN MED, V150, P604, DOI 10.7326/0003-4819-150-9-200905050-00006
   Lin CH, 2013, J INTERN MED, V273, P102, DOI 10.1111/joim.12000
   Nunley KA, 2015, DIABETES CARE, V38, P1768, DOI 10.2337/dc15-0041
   Palta P, 2014, J INT NEUROPSYCH SOC, V20, P278, DOI 10.1017/S1355617713001483
   PATZ A, 1985, ARCH OPHTHALMOL-CHIC, V103, P1796, DOI 10.1001/archopht.1985.01050120030015
   Qiu C, 2010, NEUROLOGY, V75, P2221, DOI 10.1212/WNL.0b013e3182020349
   Qiu CX, 2015, NAT REV CARDIOL, V12, P267, DOI 10.1038/nrcardio.2014.223
   RADLOFF L S, 1977, Applied Psychological Measurement, V1, P385, DOI 10.1177/014662167700100306
   REICHARD P, 1993, NEW ENGL J MED, V329, P304, DOI 10.1056/NEJM199307293290502
   Ryan CM, 2003, DIABETOLOGIA, V46, P940, DOI 10.1007/s00125-003-1128-2
   Strauss E., 2006, A compendium of neuropsychological tests: Administration, norms, and commentary, V3rd, P554
   Thompson CS, 2009, STROKE, V40, pE322, DOI 10.1161/STROKEAHA.108.542266
   Weinstock RS, 2016, DIABETES CARE, V39, P603, DOI 10.2337/dc15-1426
   Whitmer RA, 2009, JAMA-J AM MED ASSOC, V301, P1565, DOI 10.1001/jama.2009.460
   Wong CW, 2014, KIDNEY INT, V85, P1290, DOI 10.1038/ki.2013.491
   Yaffe K, 2014, CIRCULATION, V129, P1560, DOI 10.1161/CIRCULATIONAHA.113.004798
   Yaffe K, 2013, JAMA INTERN MED, V173, P1300, DOI 10.1001/jamainternmed.2013.6176
NR 43
TC 35
Z9 37
U1 0
U2 4
PU ELSEVIER SCIENCE INC
PI NEW YORK
PA STE 800, 230 PARK AVE, NEW YORK, NY 10169 USA
SN 1056-8727
EI 1873-460X
J9 J DIABETES COMPLICAT
JI J. Diabetes Complications
PD NOV-DEC
PY 2016
VL 30
IS 8
BP 1513
EP 1518
DI 10.1016/j.jdiacomp.2016.08.010
PG 6
WC Endocrinology & Metabolism
WE Science Citation Index Expanded (SCI-EXPANDED)
SC Endocrinology & Metabolism
GA ES3MY
UT WOS:000399434900018
PM 27601058
OA Green Submitted
DA 2026-02-13
ER

PT J
AU Malin, SK
   Battillo, DJ
   Beeri, MS
   Mustapic, M
   Delgado-Peraza, F
   Kapogiannis, D
AF Malin, Steven K.
   Battillo, Daniel J.
   Beeri, Michal S.
   Mustapic, Maja
   Delgado-Peraza, Francheska
   Kapogiannis, Dimitrios
TI Two weeks of exercise alters neuronal extracellular vesicle insulin
   signaling proteins and pro-BDNF in older adults with prediabetes
SO AGING CELL
LA English
DT Article
DE aging; glucose tolerance; insulin sensitivity; obesity; physical
   activity; type 2 diabetes
ID NEUROTROPHIC FACTOR; RESISTANCE; METABOLISM; INCREASES; RISK
AB Adults with prediabetes are at risk for Alzheimer's Disease and Related Dementia (ADRD). While exercise may lower ADRD risk, the exact mechanism is unclear. We tested the hypothesis that short-term exercise would raise neuronal insulin signaling and pro-BDNF in neuronal extracellular vesicles (nEVs) in prediabetes. Twenty-one older adults (18F, 60.0 +/- 8.6 yrs.; BMI: 33.5 +/- 1.1 kg/m2) with prediabetes (ADA criteria; 75 g OGTT) were randomized to 12 supervised work-matched continuous (n = 13, 70% HRpeak) or interval (n = 8, 90% HRpeak and 50% HRpeak for 3 min each) sessions over 2-wks for 60 min/d. Aerobic fitness (VO2peak) and body weight were assessed. After an overnight fast, whole-body glucose tolerance (total area under the curve, tAUC) and insulin sensitivity (SIis) were determined from a 120 min 75 g OGTT. nEVs were acquired from 0 and 60 min time-points of the OGTT, and levels of insulin signaling proteins (i.e., p-IRS-1, total-/p-Akt, pERK1/2, pJNK1/2, and pp38) and pro-BNDF were measured. OGTT stimulatory effects were calculated from protein differences (i.e., OGTT 60-0 min). Adults were collapsed into a single group as exercise intensity did not affect nEV outcomes. Exercise raised VO2peak (+1.4 +/- 2.0 mL/kg/min, p = 0.008) and insulin sensitivity (p = 0.01) as well as decreased weight (-0.4 +/- 0.9 kg, p = 0.04) and whole-body glucose tAUC120min (p = 0.02). Training lowered 0-min pro-BDNF (704.1 +/- 1019.0 vs. 414.5 +/- 533.5, p = 0.04) and increased OGTT-stimulated tAkt (-51.8 +/- 147.2 vs. 95 +/- 204.5 a.u., p = 0.01), which was paralleled by reduced pAkt/tAkt at 60 min of the OGTT (1.3 +/- 0.2 vs. 1.2 +/- 0.1 a.u., p = 0.04). Thus, 2 weeks of exercise altered neuronal insulin signaling responses to glucose ingestion and lowered pro-BNDF among adults with prediabetes, thereby potentially lowering ADRD risk.
   Short-term exercise training lowered fasting pro-BDNF and increased glucose-stimulated total Akt derived from neuronal extracellular vesicles (nEVs) in relation to peripheral insulin sensitivity among older adults with prediabetes.image
C1 [Malin, Steven K.; Battillo, Daniel J.; Beeri, Michal S.] Rutgers State Univ, New Brunswick, NJ USA.
   [Malin, Steven K.] Rutgers State Univ, Div Endocrinol Metab & Nutr, New Brunswick, NJ USA.
   [Malin, Steven K.] Rutgers State Univ, New Jersey Inst Food Nutr & Hlth, New Brunswick, NJ USA.
   [Malin, Steven K.] Rutgers State Univ, Inst Translat Med & Sci, New Brunswick, NJ USA.
   [Mustapic, Maja; Delgado-Peraza, Francheska; Kapogiannis, Dimitrios] Natl Inst Aging, Baltimore, MD USA.
C3 Rutgers University System; Rutgers University New Brunswick; Rutgers
   University System; Rutgers University New Brunswick; Rutgers University
   System; Rutgers University New Brunswick; Rutgers University System;
   Rutgers University New Brunswick; National Institutes of Health (NIH) -
   USA; NIH National Institute on Aging (NIA)
RP Malin, SK (corresponding author), Dept Kinesiol & Hlth, 70 Lipman Dr, New Brunswick, NJ 08091 USA.; Kapogiannis, D (corresponding author), Natl Inst Aging, Lab Clin Invest, 3001 S Hanover St,NM555, Baltimore, MD 21225 USA.
EM steven.malin@rutgers.edu; kapogiannisd@mail.nih.gov
RI Malin, Steven/IXX-0225-2023; Mustapic, Maja/AAV-3212-2020; Kapogiannis,
   Dimitrios/AAW-4934-2020
OI Malin, Steven/0000-0002-7360-6711; 
FU National Heart and Lung Institute; UVA Curry School of Education and
   Launchpad Award [RO1-HL130296]; National Institutes of Health;
   Intramural Research Program of the National Institute on Aging, NIH
FX We thank the staff and personnel of the Applied Metabolism & Physiology
   lab who provided valuable insight and discussion into the manuscript, as
   well as the UVA Clinical Research Unit and Exercise Physiology Core
   Laboratory staff. We also thank the participants, Dr. Eugene Barrett for
   medical oversight, Drs. Emily Heiston, Nicole Gilbertson, and Natalie
   Eichner, plus Bilal Chaudhry, as well as the dedicated research
   assistants for their efforts. Funding was supported by the UVA Curry
   School of Education and Launchpad Award as well as the National
   Institutes of Health RO1-HL130296 (SKM). This research was supported in
   part by the Intramural Research Program of the National Institute on
   Aging, NIH. The authors have no financial disclosures to declare.
CR Arnold SE, 2018, NAT REV NEUROL, V14, P168, DOI 10.1038/nrneurol.2017.185
   Babaei P, 2013, J SPORT MED PHYS FIT, V53, P437
   Bastard JP, 2007, DIABETES METAB, V33, P261, DOI 10.1016/j.diabet.2007.02.004
   Blommer J, 2023, BRAIN, V146, P195, DOI 10.1093/brain/awac258
   Broadhouse KM, 2020, NEUROIMAGE-CLIN, V25, DOI 10.1016/j.nicl.2020.102182
   Cho SY, 2016, J PHYS THER SCI, V28, P1355, DOI [10.1589/jpts.28.1892, 10.1589/jpts.28.1892]
   Chung CC, 2018, J NEUROL, V265, P2267, DOI 10.1007/s00415-018-8981-x
   Colcombe SJ, 2006, J GERONTOL A-BIOL, V61, P1166, DOI 10.1093/gerona/61.11.1166
   Damirchi A, 2014, CLIN J SPORT MED, V24, P513, DOI 10.1097/JSM.0000000000000082
   Delgado-Peraza F, 2023, ALZHEIMERS RES THER, V15, DOI 10.1186/s13195-023-01303-9
   Dickens AM, 2017, SCI SIGNAL, V10, DOI 10.1126/scisignal.aai7696
   Diehl T, 2017, TRANSL RES, V183, P26, DOI [10.1016/j.trsl.2016.12.005, 10.3389/fnins.2018.00830]
   Enette L, 2020, EUR REV AGING PHYS A, V17, DOI 10.1186/s11556-019-0234-1
   Fishel MA, 2005, ARCH NEUROL-CHICAGO, V62, P1539, DOI 10.1001/archneur.62.10.1539
   Gabbouj S, 2019, FRONT NEUROSCI-SWITZ, V13, DOI 10.3389/fnins.2019.00629
   Gilbertson NM, 2018, MED SCI SPORT EXER, V50, P2058, DOI 10.1249/MSS.0000000000001667
   Goekint M, 2010, NEUROSCI LETT, V486, P146, DOI 10.1016/j.neulet.2010.09.032
   Haroon NN, 2015, DIABETES CARE, V38, P1868, DOI 10.2337/dc15-0491
   Hirvonen J, 2011, DIABETES, V60, P443, DOI 10.2337/db10-0940
   Honkala SM, 2018, J CEREBR BLOOD F MET, V38, P1828, DOI 10.1177/0271678X17734998
   Kapogiannis D, 2024, CELL METAB, V36, P1900, DOI 10.1016/j.cmet.2024.07.012
   Kapogiannis D, 2019, JAMA NEUROL, V76, P1340, DOI 10.1001/jamaneurol.2019.2462
   Kapogiannis D, 2015, FASEB J, V29, P589, DOI 10.1096/fj.14-262048
   Kim B, 2012, TRENDS ENDOCRIN MET, V23, P133, DOI 10.1016/j.tem.2011.12.004
   Kullmann S, 2022, JCI INSIGHT, V7, DOI 10.1172/jci.insight.161498
   Kullmann S, 2020, LANCET DIABETES ENDO, V8, P524, DOI 10.1016/S2213-8587(20)30113-3
   Malin SK, 2022, J APPL PHYSIOL, V133, P1368, DOI 10.1152/japplphysiol.00375.2022
   Malin SK, 2018, J APPL PHYSIOL, V125, P1979, DOI 10.1152/japplphysiol.00680.2018
   Matthews KA, 2019, ALZHEIMERS DEMENT, V15, P17, DOI 10.1016/j.jalz.2018.06.3063
   Mazzoli E, 2021, PLOS ONE, V16, DOI 10.1371/journal.pone.0253733
   Nogueras-Ortiz CJ, 2024, J EXTRACELL VESICLES, V13, DOI 10.1002/jev2.12459
   Paillard T, 2015, SPORTS MED-OPEN, V1, DOI 10.1186/s40798-015-0016-x
   Park HS, 2019, NUTRIENTS, V11, DOI 10.3390/nu11071603
   Paulus M, 2021, INT J ENV RES PUB HE, V18, DOI 10.3390/ijerph18084204
   Pulliam L, 2019, J NEUROVIROL, V25, P702, DOI 10.1007/s13365-018-0695-4
   Remchak MME, 2021, NUTRIENTS, V13, DOI 10.3390/nu13051708
   Renner DB, 2012, J PHARM PHARMACOL, V64, P1709, DOI 10.1111/j.2042-7158.2012.01555.x
   Ruegsegger GN, 2019, JCI INSIGHT, V4, DOI 10.1172/jci.insight.130681
   Swain M, 2023, J NEUROCHEM, V167, P104, DOI 10.1111/jnc.15945
   Takashima A, 2006, J ALZHEIMERS DIS, V9, P309
   Vanhaesebroeck B, 2000, BIOCHEM J, V346, P561, DOI 10.1042/0264-6021:3460561
   Vreones M, 2023, AGING CELL, V22, DOI 10.1111/acel.13754
   Willette AA, 2015, DIABETES, V64, P1933, DOI 10.2337/db14-1507
   Zhang H, 2015, DIABETES, V64, P1025, DOI 10.2337/db14-1000
   Zhong Y, 2019, INT J MOL MED, V43, P294, DOI 10.3892/ijmm.2018.3933
NR 45
TC 10
Z9 11
U1 4
U2 9
PU WILEY
PI HOBOKEN
PA 111 RIVER ST, HOBOKEN 07030-5774, NJ USA
SN 1474-9718
EI 1474-9726
J9 AGING CELL
JI Aging Cell
PD JAN
PY 2025
VL 24
IS 1
DI 10.1111/acel.14369
EA OCT 2024
PG 12
WC Cell Biology; Geriatrics & Gerontology
WE Science Citation Index Expanded (SCI-EXPANDED)
SC Cell Biology; Geriatrics & Gerontology
GA R9S3L
UT WOS:001334551800001
PM 39421964
OA Green Submitted, gold
DA 2026-02-13
ER

PT J
AU Sbriscia, M
   Caccese, S
   Marchegiani, F
   Recchioni, R
   Matacchione, G
   Giordani, C
   Francini, E
   Salvioli, S
   Conte, M
   Landolfo, M
   Bonfigli, AR
   Turchi, F
   Sabbatinelli, J
   Olivieri, F
   Giuliani, A
AF Sbriscia, Matilde
   Caccese, Sara
   Marchegiani, Francesca
   Recchioni, Rina
   Matacchione, Giulia
   Giordani, Chiara
   Francini, Emanuele
   Salvioli, Stefano
   Conte, Maria
   Landolfo, Matteo
   Bonfigli, Anna Rita
   Turchi, Federica
   Sabbatinelli, Jacopo
   Olivieri, Fabiola
   Giuliani, Angelica
TI A scoring model integrating CXCL9, GDF15, FGF21, and NfL, predicts
   long-term mortality in type 2 diabetes: a retrospective study
SO CARDIOVASCULAR DIABETOLOGY
LA English
DT Article
ID ALL-CAUSE MORTALITY; RISK; COMPLICATIONS; INFLAMMATION; VALIDATION;
   BIOMARKERS; DISEASE
AB BackgroundType 2 diabetes (T2D) is a chronic metabolic disorder associated with aging, systemic inflammation, and increased long-term mortality. Identifying prognostic biomarkers may improve risk stratification and guide personalized interventions. This study aimed to evaluate the long-term prognostic value of circulating biomarkers related to inflammation, metabolic stress, and organ damage in individuals with T2D.MethodsA retrospective study was conducted on a cohort of 478 individuals with T2D, followed for a median of 16.1 years. Ten circulating biomarkers (IL-6, IL-10, CD163, CXCL9, CCL22, GDF15, IL-33, FGF21, Follistatin, and neurofilament light chain [NfL]) were quantified using an automated immunoassay platform. Kaplan-Meier survival analysis and Cox proportional hazards models were used to assess their prognostic significance for all-cause mortality. A biomarker-based scoring model was developed by integrating independent predictors of mortality. Predictive performance was evaluated in comparison with the RECODe equation, a validated risk model for diabetes complications and mortality.ResultsDeceased individuals exhibited significantly higher levels of IL-6, IL-10, CXCL9, FGF21, NfL, and GDF15. Biomarker levels correlated with both microvascular and macrovascular complications, particularly neuropathy, nephropathy, retinopathy, and major adverse cardiovascular events (MACE). In multivariable Cox regression analysis, four biomarkers emerged as independent predictors of mortality: CXCL9 (HR per 1 SD increase 1.19, 95% CI 1.05-1.36, p = 0.006), GDF15 (HR 1.16, 95% CI 1.02-1.33, p = 0.032), NfL (HR 1.25, 95% CI 1.09-1.43, p = 0.001), and FGF21 (HR 1.20, 95% CI 1.04-1.37, p = 0.009). A composite biomarker score (range: 4-12) stratified individuals into distinct risk categories, with each 1-point increase in the score associated with a 55% higher mortality risk (HR 1.53, 95% CI 1.35-1.74, p < 0.001). The biomarker score remained independently predictive after adjusting for clinical covariates and significantly improved individual-level risk classification beyond the RECODe model, as demonstrated by net reclassification and discrimination improvement metrics.ConclusionsThese findings suggest that inflammatory and metabolic stress-related biomarkers independently predict long-term mortality in T2D. The biomarker-based scoring model enhances risk stratification and improves the prognostic performance of existing clinical tools, such as the RECODe equation, potentially informing targeted clinical interventions.
C1 [Sbriscia, Matilde; Caccese, Sara; Marchegiani, Francesca; Recchioni, Rina; Matacchione, Giulia; Giordani, Chiara; Francini, Emanuele; Sabbatinelli, Jacopo; Olivieri, Fabiola] IRCCS, INRCA, Clin Lab & Precis Med, Ancona, Italy.
   [Salvioli, Stefano; Conte, Maria] Univ Bologna, Dept Med & Surg Sci DIMEC, I-40126 Bologna, Italy.
   [Salvioli, Stefano] IRCCS Azienda Osped Univ Bologna, I-40138 Bologna, Italy.
   [Landolfo, Matteo] IRCCS, INRCA, Internal Med & Geriatr, Ancona, Italy.
   [Bonfigli, Anna Rita] IRCCS, INRCA, Sci Direct, Ancona, Italy.
   [Turchi, Federica] IRCCS, INRCA, Metab Dis & Diabetol, Ancona, Italy.
   [Landolfo, Matteo; Sabbatinelli, Jacopo; Olivieri, Fabiola] Univ Politecn Marche, Dept Clin & Mol Sci, Via Tronto 10-A, I-60126 Ancona, Italy.
   [Giuliani, Angelica] Ist Clin Sci Maugeri IRCCS, Bari Inst, Cardiac Rehabil Unit, Bari, Italy.
C3 IRCCS INRCA; University of Bologna; IRCCS Azienda
   Ospedaliero-Universitaria di Bologna; IRCCS INRCA; IRCCS INRCA; IRCCS
   INRCA; Marche Polytechnic University
RP Sabbatinelli, J (corresponding author), IRCCS, INRCA, Clin Lab & Precis Med, Ancona, Italy.; Sabbatinelli, J (corresponding author), Univ Politecn Marche, Dept Clin & Mol Sci, Via Tronto 10-A, I-60126 Ancona, Italy.
EM j.sabbatinelli@staff.univpm.it
RI Sabbatinelli, Jacopo/U-1851-2018; Bonfigli, Anna/J-7248-2016; Olivieri,
   Fabiola/K-6465-2016; Recchioni, Rina/ABH-7802-2020; Matacchione,
   Giulia/AAC-2682-2019; Giordani, Chiara/PHF-3448-2026; Salvioli,
   Stefano/K-6663-2016; Landolfo, Matteo/MHQ-2733-2025; Giuliani,
   Angelica/AAB-9024-2019
OI Caccese, Sara/0009-0004-6427-1886; Giordani, Chiara/0000-0003-1733-654X
FU Ministero della Salute
FX Not applicable.
CR Aguilar-Recarte D, 2022, TRENDS ENDOCRIN MET, V33, P741, DOI 10.1016/j.tem.2022.08.004
   An XD, 2024, FRONT ENDOCRINOL, V15, DOI 10.3389/fendo.2024.1294819
   [Anonymous], 2018, Diabetes Care, V42, pS13
   Aparicio-Siegmund S, 2019, AM J PHYSIOL-ENDOC M, V317, pE411, DOI 10.1152/ajpendo.00166.2019
   Badimon L, 2018, FRONT IMMUNOL, V9, DOI 10.3389/fimmu.2018.00430
   Barbagallo FD, 2025, CARDIOVASC DIABETOL, V24, DOI 10.1186/s12933-025-02683-y
   Basu S, 2017, LANCET DIABETES ENDO, V5, P788, DOI 10.1016/S2213-8587(17)30221-8
   Bidadkosh A, 2017, DIABETES CARE, V40, P784, DOI 10.2337/dc16-2175
   Bonaca MP, 2011, ARTERIOSCL THROM VAS, V31, P203, DOI 10.1161/ATVBAHA.110.213512
   Bonfigli AR, 2016, ONCOTARGET, V7, P50835, DOI 10.18632/oncotarget.10615
   Bosco G, 2025, EUR J INTERN MED, V132, P118, DOI 10.1016/j.ejim.2024.12.002
   Cai YY, 2024, J CLIN ENDOCR METAB, V109, pe2246, DOI 10.1210/clinem/dgae102
   Chen CY, 2023, BMC CARDIOVASC DISOR, V23, DOI 10.1186/s12872-023-03638-5
   de Amorim JSC, 2019, REV SAUDE PUBL, V53, DOI 10.11606/S1518-8787.2019053000855
   Coll AP, 2020, NATURE, V578, pE24, DOI 10.1038/s41586-020-2031-4
   Conte M, 2022, AGEING RES REV, V75, DOI 10.1016/j.arr.2022.101569
   De Cosmo S, 2013, DIABETES CARE, V36, P2830, DOI 10.2337/dc12-1906
   Furman D, 2019, NAT MED, V25, P1822, DOI 10.1038/s41591-019-0675-0
   Geng LL, 2020, NAT REV ENDOCRINOL, V16, P654, DOI 10.1038/s41574-020-0386-0
   Handzlik Gabriela, 2024, Aging-US, V16, P12673, DOI [10.18632/aging.206114, 10.18632/aging.206114]
   Higurashi M, 2009, J DIABETES COMPLICAT, V23, P178, DOI 10.1016/j.jdiacomp.2007.12.001
   Hossain MJ, 2024, HEALTH SCI REP-US, V7, DOI 10.1002/hsr2.2004
   Kaptoge S, 2023, LANCET DIABETES ENDO, V11, P731, DOI 10.1016/S2213-8587(23)00223-1
   Kim AS, 2024, SCI REP-UK, V14, DOI 10.1038/s41598-024-66444-9
   Landman GWD, 2016, ATHEROSCLEROSIS, V250, P46, DOI 10.1016/j.atherosclerosis.2016.04.015
   Lowe G, 2014, DIABETES, V63, P1115, DOI 10.2337/db12-1625
   Maalmi H, 2023, DIABETOLOGIA, V66, P579, DOI 10.1007/s00125-022-05846-8
   Marchegiani F, 2023, J NEUROL, V270, P37, DOI 10.1007/s00415-022-11373-8
   Marx N, 2023, EUR HEART J, V44, P4043, DOI 10.1093/eurheartj/ehad192
   Ogluszka M, 2019, COMPUT METH PROG BIO, V177, P133, DOI 10.1016/j.cmpb.2019.05.023
   Phan QT, 2022, J BONE MINER RES, V37, P1843, DOI 10.1002/jbmr.4646
   Post A, 2023, J CLIN ENDOCR METAB, V108, P1387, DOI 10.1210/clinem/dgac729
   Prattichizzo F, 2020, DIABETES OBES METAB, V22, P1696, DOI 10.1111/dom.14081
   Qian X, 2022, DIABETES METAB, V48, DOI 10.1016/j.diabet.2022.101380
   Rolver MG, 2024, CARDIOVASC DIABETOL, V23, DOI 10.1186/s12933-024-02207-0
   Sabbatinelli J, 2024, CARDIOVASC DIABETOL, V23, DOI 10.1186/s12933-024-02351-7
   Sabbatinelli J, 2022, CARDIOVASC DIABETOL, V21, DOI 10.1186/s12933-022-01616-3
   Sabbatinelli J, 2022, CARDIOVASC DIABETOL, V21, DOI 10.1186/s12933-022-01535-3
   Sayed N, 2021, NATURE AGING, V1, P598, DOI 10.1038/s43587-021-00082-y
   Scarale MG, 2022, DIABETES, V71, P1363, DOI 10.2337/db22-0095
   Scarale MG, 2020, DIABETES CARE, V43, P1025, DOI 10.2337/dc19-2489
   Srikanth V, 2020, LANCET DIABETES ENDO, V8, P535, DOI 10.1016/S2213-8587(20)30118-2
   Tian R, 2019, CYTOKINE, V117, P59, DOI 10.1016/j.cyto.2019.02.005
   Tucker WJ, 2024, CLIN CHIM ACTA, V555, DOI 10.1016/j.cca.2024.117799
   Wang CH, 2024, BMC ENDOCR DISORD, V24, DOI 10.1186/s12902-024-01713-2
   Wang DD, 2021, NAT REV ENDOCRINOL, V17, P592, DOI 10.1038/s41574-021-00529-7
   You LL, 2023, BMC ENDOCR DISORD, V23, DOI 10.1186/s12902-023-01426-y
   Zhang JQ, 2024, DIABETES RES CLIN PR, V209, DOI 10.1016/j.diabres.2024.111575
NR 48
TC 2
Z9 2
U1 1
U2 1
PU BMC
PI LONDON
PA CAMPUS, 4 CRINAN ST, LONDON N1 9XW, ENGLAND
EI 1475-2840
J9 CARDIOVASC DIABETOL
JI Cardiovasc. Diabetol.
PD JUL 8
PY 2025
VL 24
IS 1
AR 270
DI 10.1186/s12933-025-02830-5
PG 12
WC Cardiac & Cardiovascular Systems; Endocrinology & Metabolism
WE Science Citation Index Expanded (SCI-EXPANDED)
SC Cardiovascular System & Cardiology; Endocrinology & Metabolism
GA 4RC7A
UT WOS:001524674900002
PM 40629349
OA Green Submitted, gold
DA 2026-02-13
ER

PT J
AU Vaidya, A
   Cui, LF
   Sun, LX
   Lu, B
   Chen, SH
   Liu, X
   Zhou, Y
   Liu, XR
   Xie, XB
   Hu, FB
   Wu, SL
   Gao, X
AF Vaidya, Anand
   Cui, Liufu
   Sun, Lixia
   Lu, Bing
   Chen, Shuohua
   Liu, Xing
   Zhou, Yong
   Liu, Xiurong
   Xie, Xiaobing
   Hu, Frank B.
   Wu, Shouling
   Gao, Xiang
TI A prospective study of impaired fasting glucose and type 2 diabetes in
   China The Kailuan study
SO MEDICINE
LA English
DT Article
DE China; cohort study; diabetes; fasting glucose; impaired fasting
   glucose; incidence; obesity
ID IDEAL CARDIOVASCULAR HEALTH; BODY-MASS INDEX; PREVALENCE; OBESITY;
   RISKS; DEATH
AB The worldwide prevalence and incidence of diabetes and obesity are increasing in pandemic proportions. This is particularly relevant for China, where an extremely large population is growing, aging, and urbanizing. We thus conducted a prospective study to examine the prevalence and incidence of impaired fasting glucose (IFG) and diabetes, the rate at which fasting blood glucose rises, and the major modifiable risk factors associated with these outcomes in a large Chinese population from the Kailuan prospective study.
   A prospective cohort included 100,279 Chinese participants, aged 18 years or more, who had available information on fasting blood glucose concentrations at the start of the study (2006). Examination surveys were conducted every 2 years in 2008 and 2010. For the analyses of incident diabetes, we included 76,869 participants who were free of diabetes, cardiovascular disease, and cancer at the baseline and participants in the 2008 and/or 2010 follow-up. Diabetes was defined by a fasting blood glucose concentration >= 7mmol/L, self-reported history, or active treatment with insulin or any oral hypoglycemic agent. IFG was defined by a fasting blood glucose concentration between 5.6 and 6.9mmol/L.
   During the 4-year study, the prevalence of diabetes and IFG rose from 6.6% to 7.7%, and 17.3% to 22.6%, respectively. There were 17,811 incident cases of IFG and 4867 incident cases of diabetes. The age-standardized incident rate of IFG and diabetes were 62.6/1000 person-years (51.2/1000 person-years in women and 73.8/1000 person-years in men) and 10.0/1000 person-years (7.8/ 1000 person-years in women and 12.1/1000 person-years in men), respectively. We observed steady increases in fasting blood glucose with body anthropometrics and in every defined category of body mass index, including in those traditionally considered to be well within the "normal" range.
   In this large longitudinal study of Chinese adults, we observed a high prevalence and incidence of IFG and diabetes over 4 years of follow-up. Our findings are alarming for Chinese public health since steady rises in fasting blood glucose were seen across all permutations of body habitus, even apparently very lean individuals.
C1 [Vaidya, Anand] Brigham & Womens Hosp, Dept Endocrinol Diabet & Hypertens, 75 Francis St, Boston, MA 02115 USA.
   [Vaidya, Anand; Lu, Bing] Harvard Med Sch, Boston, MA USA.
   [Cui, Liufu; Chen, Shuohua; Liu, Xing; Liu, Xiurong; Wu, Shouling] Kailuan Hosp, Dept Internal Med, Tangshan, Hebei, Peoples R China.
   [Sun, Lixia] Hebei Union Univ Hosp, Dept Internal Med, Tangshan, Hebei, Peoples R China.
   [Zhou, Yong] Capital Med Univ, Beijing Tian Tan Hosp, Dept Neurol, Beijing, Peoples R China.
   [Lu, Bing] Brigham & Womens Hosp, Dept Rheumatol, 75 Francis St, Boston, MA 02115 USA.
   [Xie, Xiaobing] Peoples Hosp Xinjiang Uygur Autonomous Reg, Dept Resp Med, Urumqi, Xinjiang, Peoples R China.
   [Hu, Frank B.] Harvard Sch Publ Hlth, Dept Nutr, Boston, MA USA.
   [Gao, Xiang] Penn State Univ, Dept Nutr Sci, State Coll, PA USA.
C3 Harvard University; Harvard University Medical Affiliates; Brigham &
   Women's Hospital; Harvard University; Harvard Medical School; Capital
   Medical University; Harvard University; Harvard University Medical
   Affiliates; Brigham & Women's Hospital; Harvard University; Harvard T.H.
   Chan School of Public Health; Pennsylvania Commonwealth System of Higher
   Education (PCSHE); Pennsylvania State University; Pennsylvania State
   University - University Park
RP Gao, X (corresponding author), Penn State Univ, Dept Nutr Sci, University Pk, PA 16802 USA.; Wu, SL (corresponding author), Kailuan Hosp, Dept Cardiol, 57 Xinhua Rd East, Tangshan 063000, Peoples R China.
EM drwusl@163.com; xxg14@psu.edu
RI ; Gao, Xiang/KFQ-2812-2024; 周, 永/HZI-5772-2023; Hu, Frank/C-1919-2013;
   Cohen, Emmanuel/ABE-1916-2021
OI Sun, Lixia/0000-0001-6227-4152; Gao, Xiang/0000-0003-2617-6509; 
FU National Institutes of Diabetes and Digestive and Kidney Disease of the
   National Institutes of Health [R01 DK107407]; Doris Duke Charitable
   Foundation [2015085]; National Heart, Lung, and Blood Institute of the
   National Institutes of Health [K23HL111771]
FX This work is supported by the National Institutes of Diabetes and
   Digestive and Kidney Disease of the National Institutes of Health under
   award number R01 DK107407; by grant 2015085 from the Doris Duke
   Charitable Foundation; and by the National Heart, Lung, and Blood
   Institute of the National Institutes of Health under award number
   K23HL111771.
CR [Anonymous], POP CENS PEOPL REP C
   [Anonymous], 2010, DIABETES CARE, DOI DOI 10.2337/dc10-s062
   [Anonymous], CDCDIABETES DATA TRE
   [Anonymous], Definition and diagnosis of diabetes mellitus and intermediate hyperglycaemia: report of a WHO/IDF consultation
   [Anonymous], CDCNATIONAL DIAB FAC
   Barba C, 2004, LANCET, V363, P157, DOI 10.1016/s0140-6736(03)15268-3
   Flegal KM, 2012, JAMA-J AM MED ASSOC, V307, P491, DOI 10.1001/jama.2012.39
   He J, 2005, NEW ENGL J MED, V353, P1124, DOI 10.1056/NEJMsa050467
   Hossain P, 2007, NEW ENGL J MED, V356, P213, DOI 10.1056/NEJMp068177
   Hu Y H, 1993, Zhonghua Nei Ke Za Zhi, V32, P173
   Inzucchi SE, 2012, NEW ENGL J MED, V367, P542, DOI [10.1056/NEJMcp1103643, 10.1056/NEJMc1212738]
   Knowler William C, 2002, N Engl J Med, V346, P393, DOI 10.1056/NEJMoa012512
   Pan XR, 1997, DIABETES CARE, V20, P537, DOI 10.2337/diacare.20.4.537
   Shang XW, 2013, PLOS ONE, V8, DOI 10.1371/journal.pone.0066479
   Sun L, 2013, J NUTR, V143, P1459, DOI 10.3945/jn.113.177808
   Wen CP, 2005, DIABETES CARE, V28, P2756, DOI 10.2337/diacare.28.11.2756
   Wild S, 2004, DIABETES CARE, V27, P1047, DOI 10.2337/diacare.27.5.1047
   Wu SL, 2012, CIRC-CARDIOVASC QUAL, V5, P487, DOI 10.1161/CIRCOUTCOMES.111.963694
   Xu Y, 2013, JAMA-J AM MED ASSOC, V310, P948, DOI 10.1001/jama.2013.168118
   Yang GH, 2013, LANCET, V381, P1987, DOI 10.1016/S0140-6736(13)61097-1
   Yang WY, 2010, NEW ENGL J MED, V362, P1090, DOI 10.1056/NEJMoa0908292
   Zhang Q, 2013, STROKE, V44, P2451, DOI 10.1161/STROKEAHA.113.678839
   Zheng W, 2011, NEW ENGL J MED, V364, P719, DOI 10.1056/NEJMoa1010679
NR 23
TC 26
Z9 26
U1 0
U2 13
PU LIPPINCOTT WILLIAMS & WILKINS
PI PHILADELPHIA
PA TWO COMMERCE SQ, 2001 MARKET ST, PHILADELPHIA, PA 19103 USA
SN 0025-7974
EI 1536-5964
J9 MEDICINE
JI Medicine (Baltimore)
PD NOV
PY 2016
VL 95
IS 46
AR e5350
DI 10.1097/MD.0000000000005350
PG 9
WC Medicine, General & Internal
WE Science Citation Index Expanded (SCI-EXPANDED)
SC General & Internal Medicine
GA ED3DV
UT WOS:000388730500035
PM 27861364
OA Green Submitted, gold
DA 2026-02-13
ER

PT J
AU Petrovic, A
   Zivkovic, N
   Torovic, L
   Bukarica, A
   Nikolic, V
   Cvejic, J
   Gojkovic-Bukarica, L
AF Petrovic, Aleksandar
   Zivkovic, Nikolina
   Torovic, Ljilja
   Bukarica, Ana
   Nikolic, Vladan
   Cvejic, Jelena
   Gojkovic-Bukarica, Ljiljana
TI Comparative Study of the Stilbenes and Other Phenolic Compounds in
   Cabernet Sauvignon Wines Obtained from Two Different Vinifications:
   Traditional and Co-Inoculation
SO PROCESSES
LA English
DT Article
DE co-inoculation; Torulaspora delbrueckii; non-Saccharomyces yeast;
   phenolic compounds; trans-resveratrol; quercetin
ID NON-SACCHAROMYCES YEASTS; RED WINE; VITIS-VINIFERA; ALCOHOLIC
   FERMENTATION; TRANS-RESVERATROL; ANTIOXIDANT ACTIVITY; SENSORY
   PROPERTIES; MACERATION TIME; COLOR STABILITY; BOTTLE STORAGE
AB From grape cultivation to ripening and harvest timing to processing, each step of the winemaking process can be a critical point when it comes to wine quality and phenolic composition. In this study, the influence of winemaking technology on resveratrol and quercetin content, as well as other polyphenolic compounds, was investigated. Resveratrol is a non-flavonoid polyphenolic stilbene synthesized by grape skin when damaged by infectious diseases or ionizing radiation. Quercetin is a phenol found in grape skins and stems and is produced to protect grapes from UV light damage. Trans-resveratrol and quercetin are known to act as antioxidants, reduce the risk of atherosclerosis and type 2 diabetes, inhibit the growth of cancer cells, and prevent the release of allergic and inflammatory molecules. However, the question was whether red wine could be enriched with these phenols using a co-inoculation winemaking technology. The main new idea was to completely replace the cold maceration process with maceration with the addition of wild yeast (Torulaspora delbrueckii, Td). Maceration with the addition of wild yeast (Td) offers the following advantages over traditional cold maceration: (1) higher concentrations of trans-resveratrol (>35-40%) and quercetin (>35-40%) in the final wine, (2) the new wine has a higher potential for human health, (3) the wine has better aroma and stability due to the higher mannoprotein content, and (4) better energy efficiency in the production process. The study of stability during storage and aging also included derivatives of benzoic acid and hydroxycinnamic acid, piceid, catechin, naringenin, rutin, kaempherol, hesperetin, and anthocyanins. This study found that younger wines had higher phenolic content, while storage of the wine resulted in a decrease in total phenolic content, especially monomeric stilbenes and quercetin. This study represents a small part of the investigation of the influence of non-Saccharomyces yeasts on the phenolic profile of wine, which still requires extensive research with practical application. In addition, non-Saccharomyces yeasts such as Kluyveromyces thermotolerans, Candida stellata, and Metschnikowia pulcherrima could also be used in future studies.
C1 [Petrovic, Aleksandar; Zivkovic, Nikolina] Univ Belgrade, Fac Agr, Dept Food Technol & Biochem, Nemanjina 6, Belgrade 11080, Serbia.
   [Torovic, Ljilja; Cvejic, Jelena] Univ Novi Sad, Fac Med, Dept Pharm, Hajduk Veljkova 3, Novi Sad 21000, Serbia.
   [Bukarica, Ana; Gojkovic-Bukarica, Ljiljana] Univ Belgrade, Fac Med, Dept Pharmacol & Toxicol & Clin Pharmacol, Doktora Subot 8, Belgrade 11000, Serbia.
   [Nikolic, Vladan] Aleksandrovic Winery DOO, Topola 34310, Serbia.
C3 University of Belgrade; University of Novi Sad; University of Belgrade
RP Petrovic, A (corresponding author), Univ Belgrade, Fac Agr, Dept Food Technol & Biochem, Nemanjina 6, Belgrade 11080, Serbia.
EM aleksandar.petrovic@agrif.bg.ac.rs; nikolinalisov@yahoo.com;
   ljilja.torovic@mf.uns.ac.rs; bukarica@rcub.bg.ac.rs;
   ferment.sr@gmail.com; jelena.cvejic@mf.uns.ac.rs;
   lj.bukarica62@gmail.com
RI ; Cvejic, Jelena Helene/AAV-9404-2021; Torovic, Ljilja/V-3884-2019;
   Živković, Nikolina/MBG-3763-2025
OI , Ljiljana Gojković Bukarica/0009-0005-3114-7499; Cvejic, Jelena
   Helene/0000-0003-4932-0251; Petrovic, Aleksandar/0000-0002-7105-7456;
   Gojkovic-Bukarica, Ljiljana/0000-0002-5503-8837; Živković,
   Nikolina/0000-0002-0973-134X
FU Ministry of Science, Technological Development and Innovation of the
   Republic of Serbia
FX The authors would like to thank Milica Tamindzija, graduated in
   philology, for her assistance with the linguistic editing.
CR Alvarez I, 2006, ANAL CHIM ACTA, V563, P109, DOI 10.1016/j.aca.2005.10.068
   [Anonymous], Compendium Methods of Analysis of Wine and Musts Vol1 and Vol2
   Artem V, 2021, NOT BOT HORTI AGROBO, V49, DOI 10.15835/nbha49212345
   Atanackovic M, 2012, FOOD CHEM, V131, P513, DOI 10.1016/j.foodchem.2011.09.015
   Balga I, 2014, CZECH J FOOD SCI, V32, P563, DOI 10.17221/138/2014-CJFS
   Bautista-Ortín AB, 2005, INT J FOOD SCI TECH, V40, P867, DOI 10.1111/j.1365-2621.2005.01014.x
   Belda I, 2015, APPL MICROBIOL BIOT, V99, P1911, DOI 10.1007/s00253-014-6197-2
   Bimpilas A, 2016, FOOD CHEM, V197, P39, DOI 10.1016/j.foodchem.2015.10.095
   Bimpilas A, 2015, FOOD CHEM, V178, P164, DOI 10.1016/j.foodchem.2015.01.090
   Burns TR, 2015, AM J ENOL VITICULT, V66, P130, DOI 10.5344/ajev.2014.14061
   Cantos E, 2003, J AGR FOOD CHEM, V51, P1208, DOI 10.1021/jf020939z
   Careri M, 2003, J AGR FOOD CHEM, V51, P5226, DOI 10.1021/jf034149g
   Carew AL, 2013, J AGR FOOD CHEM, V61, P9892, DOI 10.1021/jf4018806
   Castellari M, 2000, FOOD CHEM, V69, P61, DOI 10.1016/S0308-8146(99)00240-X
   Castillo-Sánchez JX, 2008, FOOD CHEM, V106, P18, DOI 10.1016/j.foodchem.2007.04.069
   Chen K, 2018, FOOD MICROBIOL, V69, P51, DOI 10.1016/j.fm.2017.07.018
   Cvejic JM, 2010, J CHROMATOGR SCI, V48, P229, DOI 10.1093/chromsci/48.3.229
   Devi A, 2022, LWT-FOOD SCI TECHNOL, V158, DOI 10.1016/j.lwt.2022.113130
   Escribano-Viana R, 2019, FRONT MICROBIOL, V10, DOI 10.3389/fmicb.2019.00773
   Gaensly F, 2015, J FUNCT FOODS, V19, P288, DOI 10.1016/j.jff.2015.09.041
   Gambuti A, 2004, J AGR FOOD CHEM, V52, P5747, DOI 10.1021/jf0354895
   García-Falcón MS, 2007, FOOD CHEM, V105, P248, DOI 10.1016/j.foodchem.2006.11.006
   Garrido J, 2013, FOOD RES INT, V54, P1843, DOI [10.1016/j.foodres.2013.08.001, 10.1016/j.foodres.2013.08.002]
   Gerogiannaki-Christopoulou M, 2006, FOOD CONTROL, V17, P700, DOI 10.1016/j.foodcont.2005.04.006
   Ginjom I, 2011, FOOD CHEM, V125, P823, DOI 10.1016/j.foodchem.2010.08.062
   Gómez-Plaza E, 2002, LEBENSM-WISS TECHNOL, V35, P46, DOI 10.1006/fstl.2001.0809
   Heras-Roger J, 2016, FOOD CHEM, V196, P1224, DOI 10.1016/j.foodchem.2015.10.085
   Hernández T, 2007, J AGR FOOD CHEM, V55, P5260, DOI 10.1021/jf063638o
   Ivanova V, 2012, J FOOD SCI TECH MYS, V49, P161, DOI 10.1007/s13197-011-0279-2
   Kocabey N, 2016, J FOOD SCI TECH MYS, V53, P3557, DOI 10.1007/s13197-016-2335-4
   Kostadinovic S, 2012, FOOD CHEM, V135, P3003, DOI 10.1016/j.foodchem.2012.06.118
   Krstonosic MA, 2020, ACTA CHROMATOGR, V32, P134, DOI 10.1556/1326.2019.00611
   LANGCAKE P, 1976, PHYSIOL PLANT PATHOL, V9, P77, DOI 10.1016/0048-4059(76)90077-1
   Li Y, 2016, NUTRIENTS, V8, DOI 10.3390/nu8030167
   Lisov N., 2022, Doctoral Thesis
   Lisov N, 2020, MACED J CHEM CHEM EN, V39, P185, DOI 10.20450/mjcce.2020.2060
   Alencar NMM, 2018, J FOOD BIOCHEM, V42, DOI 10.1111/jfbc.12471
   Majkic TM, 2019, FOOD RES INT, V121, P151, DOI 10.1016/j.foodres.2019.03.033
   Marquez A, 2014, FOOD CHEM, V146, P507, DOI 10.1016/j.foodchem.2013.09.103
   Mekinic IG, 2019, J FOOD SCI TECH MYS, V56, P1841, DOI 10.1007/s13197-019-03638-4
   Minnaar PP, 2019, FOOD CHEM X, V4, DOI 10.1016/j.fochx.2019.100070
   Minnaar P.P., 2015, S. Afr. J. Enol. Vitic., V36, P50, DOI 10.21548/36-1-936
   Morata A, 2019, MOLECULES, V24, DOI 10.3390/molecules24244490
   Moreno-Arribas PoloMC., 2009, Food Science Nutrition, V5, P1
   Naiker M, 2020, AUST J GRAPE WINE R, V26, P385, DOI 10.1111/ajgw.12449
   Ngqumba Z, 2017, S AFR J ENOL VITIC, V38, P192, DOI 10.21548/38-2-1391
   Maturano YP, 2012, INT J FOOD MICROBIOL, V155, P43, DOI 10.1016/j.ijfoodmicro.2012.01.015
   Pérez-Lamela C, 2007, FOOD CHEM, V101, P601, DOI 10.1016/j.foodchem.2006.02.020
   Poussier M, 2003, AM J ENOL VITICULT, V54, P261
   Radeka S, 2008, FOOD TECHNOL BIOTECH, V46, P86
   Radovanovic BC, 2010, J SCI FOOD AGR, V90, P2455, DOI 10.1002/jsfa.4106
   Ramírez M, 2018, FERMENTATION-BASEL, V4, DOI 10.3390/fermentation4040094
   Ribreau-Gayon P., 2006, Handbook of Enology: The Chemistry of Wine Stabilization and Treatments, V2, P157
   Sato M, 1997, BIOSCI BIOTECH BIOCH, V61, P1800, DOI 10.1271/bbb.61.1800
   Vázquez ES, 2010, EUR FOOD RES TECHNOL, V231, P789, DOI 10.1007/s00217-010-1332-5
   Stocco B, 2012, MATURITAS, V72, P72, DOI 10.1016/j.maturitas.2012.02.004
   Su D, 2013, PLOS ONE, V8, DOI 10.1371/journal.pone.0054505
   Suprun AR, 2021, METABOLITES, V11, DOI 10.3390/metabo11040231
   Tanner H., 1979, Gentranke-Analytik-Verlag Heller-Chemie und Verwaltunsgesellschaft
   Tiras ZSE, 2022, CIENC TEC VITIVINIC, V37, P13, DOI 10.1051/ctv/ctv20223701013
   Tristezza M, 2016, LWT-FOOD SCI TECHNOL, V66, P406, DOI 10.1016/j.lwt.2015.10.064
   Waffo-Téguo P, 2001, NUTR CANCER, V40, P173, DOI 10.1207/S15327914NC402_14
   Xia EQ, 2010, INT J MOL SCI, V11, P622, DOI 10.3390/ijms11020622
   Zhang PZ, 2021, COMPR REV FOOD SCI F, V20, P3579, DOI 10.1111/1541-4337.12788
NR 64
TC 4
Z9 5
U1 2
U2 34
PU MDPI
PI BASEL
PA ST ALBAN-ANLAGE 66, CH-4052 BASEL, SWITZERLAND
EI 2227-9717
J9 PROCESSES
JI Processes
PD MAY
PY 2024
VL 12
IS 5
AR 1020
DI 10.3390/pr12051020
PG 18
WC Engineering, Chemical
WE Science Citation Index Expanded (SCI-EXPANDED)
SC Engineering
GA RY9Q9
UT WOS:001231340900001
OA Green Submitted, gold
DA 2026-02-13
ER

PT J
AU Puzianowska-Kuznicka, M
   Januszkiewicz-Caulier, J
   Kurylowicz, A
   Mossakowska, M
   Zdrojewski, T
   Szybalska, A
   Skalska, A
   Chudek, J
   Franek, E
AF Puzianowska-Kuznicka, Monika
   Januszkiewicz-Caulier, Joanna
   Kurylowicz, Alina
   Mossakowska, Malgorzata
   Zdrojewski, Tomasz
   Szybalska, Aleksandra
   Skalska, Anna
   Chudek, Jerzy
   Franek, Edward
TI Prevalence and socioeconomic predictors of diagnosed and undiagnosed
   diabetes in oldest-old and younger Caucasian seniors: results from the
   PolSenior study
SO ENDOKRYNOLOGIA POLSKA
LA English
DT Article
DE diabetes; undiagnosed diabetes; elderly; socioeconomic factors;
   socioeconomic inequity
ID US ADULTS; TYPE-2; WEIGHT; ASSOCIATION; RISK; METAANALYSIS; POPULATION;
   MECHANISMS; MELLITUS; OBESITY
AB Introduction: Type 2 diabetes is one of the most common diseases in the aging population; however, data concerning correlates of diabetes in age-advanced individuals are limited. The study aimed to identify the socioeconomic correlates of diabetes in representative groups of oldest-old (>= 85 years) and younger (65 to 84 years) Polish Caucasian seniors.
   Material and methods: PolSenior is a multicentre, population-based study conducted in Poland. Fasting plasma glucose levels and data from detailed medical questionnaires were obtained from 2128 male and 1961 female study participants aged >= 65 years. Multivariate logistic regression was used to identify significant socioeconomic risk factors for diabetes and undiagnosed diabetes.
   Results: The overall prevalence of diabetes in the study group was 21.9% (24.0% in women vs. 19.9% in men, p = 0.002), with an estimated weighted prevalence for all older Poles of 23.1%. Nearly one-fifth of cases were previously undiagnosed. Diabetes was more common in the younger elderly (65-84 years) than in the oldest-old (>= 85 years) (23.4% vs. 18.6%, p < 0.001). The frequency of diabetes was higher in women than in men (24.0% vs. 19.9%, p < 0.002); however, men remained undiagnosed more commonly than women (4.7% vs. 3.3%, p = 0.029). The frequency of diabetes was higher among urban than rural dwellers (23% vs. 20.4%, p = 0.048). It was also related to marital status in women (p = 0.036) and occupation in men (p = 0.015). Multivariate logistic regression analysis revealed that the independent risk factors for diabetes were body mass index (BMI) and marital status in women, while in men it was solely BMI. Undiagnosed diabetes was more frequent among rural than city dwellers (4.8% vs. 3.5%, p = 0.03). In multivariate logistic regression analysis, only BMI and place of residence remained significant risk factors for being undiagnosed.
   Conclusions: The prevalence of diabetes in the >= 65-year-old population exceeds 20% but is lower in the oldest- old than in the younger elderly and is modified by socioeconomic factors. Many elderly individuals remain undiagnosed and do not benefit from the currently available therapy.
C1 [Puzianowska-Kuznicka, Monika; Kurylowicz, Alina; Franek, Edward] Polish Acad Sci, Mossakowski Med Res Inst, Dept Human Epigenet, 5 Pawinskiego St, PL-02106 Warsaw, Poland.
   [Puzianowska-Kuznicka, Monika] Med Ctr Postgrad Educ, Dept Geriatr & Gerontol, Warsaw, Poland.
   [Januszkiewicz-Caulier, Joanna; Franek, Edward] MSWiA Warsam, Cent Clin Hosp, Dept Internal Dis Endocrinol & Diabetol, Warsaw, Poland.
   [Mossakowska, Malgorzata; Szybalska, Aleksandra] Int Inst Mol & Cell Biol, PolSenior Project, Warsaw, Poland.
   [Zdrojewski, Tomasz] Med Univ Gdansk, Dept Hypertens & Diabetol, Gdansk, Poland.
   [Skalska, Anna] Jagiellonian Univ, Dept Internal Med & Gerontol, Med Coll, Krakow, Poland.
   [Chudek, Jerzy] Med Univ Silesia, Dept Internal Med & Oncol Chemotherapy, Fac Med, Katowice, Poland.
C3 Polish Academy of Sciences; Mossakowski Medical Research Institute of
   the Polish Academy of Sciences; Centre of Postgraduate Medical Education
   - Poland; Miedzynarodowy Instytut Biologii Molekularnej i Komorkowej;
   Fahrenheit Universities; Medical University Gdansk; Jagiellonian
   University; Collegium Medicum Jagiellonian University; Medical
   University of Silesia
RP Puzianowska-Kuznicka, M; Franek, E (corresponding author), Polish Acad Sci, Mossakowski Med Res Inst, Dept Human Epigenet, 5 Pawinskiego St, PL-02106 Warsaw, Poland.
EM mpuzianowska@imdik.pan.pl; edward.franek@cskmswia.pl
RI ; Kuryłowicz, Alina/ABY-3541-2022; Zdrojewski, Tomasz/AAA-8875-2020;
   Skalska, Anna/U-7994-2018; Chudek, Jerzy/I-2826-2019; Szybalska,
   Aleksandra/S-5192-2019
OI Puzianowska-Kuznicka, Monika/0000-0001-5295-3848; 
FU Polish Ministry of Science and Higher Education [PBZ-MEIN-9/2/2006];
   Mossakowski Medical Research Centre, Polish Academy of Sciences
   statutory funds
FX This study was supported by the Polish Ministry of Science and Higher
   Education grant number PBZ-MEIN-9/2/2006 and by the Mossakowski Medical
   Research Centre, Polish Academy of Sciences statutory funds. The funding
   authorities had no role in the study design, data collection and
   analysis, or decision to publish or preparation of the manuscript.
CR Addo J, 2017, J EPIDEMIOL COMMUN H, V71, P633, DOI 10.1136/jech-2016-208322
   Alley DE, 2010, AM J EPIDEMIOL, V172, P558, DOI 10.1093/aje/kwq168
   [Anonymous], 2015, WORLD POP PROSP 2015
   Bell JA, 2014, OBES REV, V15, P504, DOI 10.1111/obr.12157
   Betteridge DJ, 2016, NAT REV ENDOCRINOL, V12, P99, DOI 10.1038/nrendo.2015.194
   Bidmon S, 2015, J MED INTERNET RES, V17, DOI 10.2196/jmir.4127
   Bledowski P, 2011, EXP GERONTOL, V46, P1003, DOI 10.1016/j.exger.2011.09.006
   Buldak L, 2019, ENDOKRYNOL POL, V70, P511, DOI 10.5603/EP.a2019.0041
   Chadeau-Hyam M, 2020, ECLINICALMEDICINE, V29-30, DOI 10.1016/j.eclinm.2020.100658
   Chatterjee S, 2016, DIABETES CARE, V39, P300, DOI 10.2337/dc15-1588
   Connolly V, 2000, J EPIDEMIOL COMMUN H, V54, P173, DOI 10.1136/jech.54.3.173
   Echouffo-Tcheugui JB, 2016, EUR J PREV CARDIOL, V23, P1282, DOI 10.1177/2047487315627036
   Ek S, 2015, HEALTH PROMOT INT, V30, P736, DOI 10.1093/heapro/dat063
   Grarup N, 2014, DIABETOLOGIA, V57, P1528, DOI 10.1007/s00125-014-3270-4
   Guariguata L, 2014, DIABETES RES CLIN PR, V103, P137, DOI 10.1016/j.diabres.2013.11.002
   He XXZ, 2008, PREV MED, V47, P489, DOI 10.1016/j.ypmed.2008.06.022
   Holden SE, 2016, ENDOCR DEV, V31, P135, DOI 10.1159/000439410
   Imamura F, 2015, BMJ-BRIT MED J, V351, DOI 10.1136/bmj.h3576
   Kim SR, 2015, PLOS ONE, V10, DOI 10.1371/journal.pone.0117034
   Kivimäki M, 2015, LANCET DIABETES ENDO, V3, P27, DOI 10.1016/S2213-8587(14)70178-0
   Kodama S, 2014, OBES REV, V15, P202, DOI 10.1111/obr.12129
   Kowall B, 2010, EUR J EPIDEMIOL, V25, P393, DOI 10.1007/s10654-010-9452-6
   Leon BM, 2015, WORLD J DIABETES, V6, P1246, DOI 10.4239/wjd.v6.i13.1246
   Marullo L, 2014, CURR DIABETES REP, V14, DOI 10.1007/s11892-014-0551-8
   Nathan DM, 2015, JAMA-J AM MED ASSOC, V314, P1052, DOI 10.1001/jama.2015.9536
   nternational Diabetes Federation, 2021, IDF DIABETES ATLAS, V9th
   Peter RS, 2014, AM J HUM BIOL, V26, P690, DOI 10.1002/ajhb.22582
   Puzianowska-Kuznicka M, 2019, J NUTR HEALTH AGING, V23, P796, DOI 10.1007/s12603-019-1257-z
   Staff RT, 2016, SOC SCI MED, V151, P130, DOI 10.1016/j.socscimed.2016.01.019
   Topor-Madry R, 2019, DIABETIC MED, V36, P1209, DOI 10.1111/dme.13949
   Van den Bosch K, 2013, ARCH PUBLIC HEALTH, V71, DOI 10.1186/0778-7367-71-1
   Wilder RP, 2005, DIABETES RES CLIN PR, V70, P26, DOI 10.1016/j.diabres.2005.02.008
NR 32
TC 7
Z9 7
U1 0
U2 2
PU VIA MEDICA
PI GDANSK
PA UL SWIETOKRZYSKA 73, 80-180 GDANSK, POLAND
SN 0423-104X
J9 ENDOKRYNOL POL
JI Endokrynol. Pol.
PY 2021
VL 72
IS 3
BP 249
EP 255
DI 10.5603/EP.a2021.0029
PG 7
WC Endocrinology & Metabolism
WE Science Citation Index Expanded (SCI-EXPANDED)
SC Endocrinology & Metabolism
GA TP4OF
UT WOS:000677574300011
PM 33749811
OA gold
DA 2026-02-13
ER

PT J
AU Samelson, EJ
   Demissie, S
   Cupples, LA
   Zhang, XC
   Xu, HF
   Liu, CT
   Boyd, SK
   McLean, RR
   Broe, KE
   Kiel, DP
   Bouxsein, ML
AF Samelson, Elizabeth J.
   Demissie, Serkalem
   Cupples, L. Adrienne
   Zhang, Xiaochun
   Xu, Hanfei
   Liu, Ching-Ti
   Boyd, Steven K.
   McLean, Robert R.
   Broe, Kerry E.
   Kiel, Douglas P.
   Bouxsein, Mary L.
TI Diabetes and Deficits in Cortical Bone Density, Microarchitecture, and
   Bone Size: Framingham HR-pQCT Study
SO JOURNAL OF BONE AND MINERAL RESEARCH
LA English
DT Article
DE AGING; OSTEOPOROSIS; DISEASES AND DISORDERS OF; RELATED TO BONE; GENERAL
   POPULATION STUDIES; EPIDEMIOLOGY; BIOMECHANICS; ORTHOPAEDICS
ID IN-VIVO ASSESSMENT; HIP FRACTURE; POSTMENOPAUSAL WOMEN; MINERAL DENSITY;
   DISTAL RADIUS; RISK; MELLITUS; HEALTH; IMPACT; DISEASE
AB Older adults with type 2 diabetes (T2D) tend to have normal or greater areal bone mineral density (aBMD), as measured by DXA, than those who do not have diabetes (non-T2D). Yet risk of fracture is higher in T2D, including 40% to 50% increased hip fracture risk. We used HR-pQCT to investigate structural mechanisms underlying skeletal fragility in T2D. We compared cortical and trabecular bone microarchitecture, density, bone area, and strength in T2D and non-T2D. In secondary analyses we evaluated whether associations between T2D and bone measures differed according to prior fracture, sex, and obesity. Participants included 1069 members of the Framingham Study, who attended examinations in 2005 to 2008 and underwent HR-pQCT scanning in 2012 to 2015. Mean age was 64 +/- 8 years (range, 40 to 87 years), and 12% (n=129) had T2D. After adjustment for age, sex, weight, and height, T2D had lower cortical volumetric BMD (vBMD) (p<0.01), higher cortical porosity (p=0.02), and smaller cross-sectional area (p=0.04) at the tibia, but not radius. Trabecular indices were similar or more favorable in T2D than non-T2D. Associations between T2D and bone measures did not differ according to sex or obesity status (all interaction p>0.05); however, associations did differ in those with a prior fracture and those with no history of fracture. Specifically, cortical vBMD at the tibia and cortical thickness at the radius were lower in T2D than non-T2D, but only among those individuals with a prior fracture. Cortical porosity at the radius was higher in T2D than non-T2D, but only among those who did not have a prior fracture. Findings from this large, community-based study of older adults suggest that modest deterioration in cortical bone and reductions in bone area may characterize diabetic bone disease in older adults. Evaluation of these deficits as predictors of fracture in T2D is needed to develop prevention strategies in this rapidly increasing population of older adults. (c) 2017 American Society for Bone and Mineral Research.
C1 [Samelson, Elizabeth J.; Zhang, Xiaochun; McLean, Robert R.; Broe, Kerry E.; Kiel, Douglas P.] Hebrew SeniorLife, Inst Aging Res, 1200 Ctr St, Boston, MA 02131 USA.
   [Samelson, Elizabeth J.; McLean, Robert R.; Kiel, Douglas P.] Harvard Med Sch, Dept Med, Boston, MA USA.
   [Samelson, Elizabeth J.; McLean, Robert R.; Kiel, Douglas P.] Beth Israel Deaconess Med Ctr, Div Gerontol, Boston, MA 02215 USA.
   [Demissie, Serkalem; Cupples, L. Adrienne; Xu, Hanfei; Liu, Ching-Ti] Boston Univ, Sch Publ Hlth, Dept Biostat, Boston, MA USA.
   [Cupples, L. Adrienne] Framingham Heart Dis Epidemiol Study, Framingham, MA USA.
   [Boyd, Steven K.] Univ Calgary, McCaig Inst Bone & Joint Hlth, Calgary, AB, Canada.
   [Bouxsein, Mary L.] Beth Israel Deaconess Med Ctr, Ctr Adv Orthoped Studies, Boston, MA 02215 USA.
C3 Harvard University; Harvard University Medical Affiliates; Hebrew
   SeniorLife; Harvard University; Harvard Medical School; Harvard
   University; Harvard University Medical Affiliates; Beth Israel Deaconess
   Medical Center; Boston University; Framingham Heart Study; University of
   Calgary; Harvard University; Harvard University Medical Affiliates; Beth
   Israel Deaconess Medical Center
RP Samelson, EJ (corresponding author), Hebrew SeniorLife, Inst Aging Res, 1200 Ctr St, Boston, MA 02131 USA.
EM samelson@hsl.harvard.edu
RI Xu, Hanfei/ABC-4394-2021; Boyd, Steven/E-9595-2010
OI Liu, Ching-Ti/0000-0002-0703-0742; Samelson,
   Elizabeth/0000-0003-1086-1560; Boyd, Steven/0000-0002-2930-5997;
   Cupples, L Aienne/0000-0003-0273-7965
FU National Institutes of Health (NIH) (National Institute of Arthritis
   Musculoskeletal and Skin Diseases [NIAMS]) [R01AR061445]; National
   Institutes of Health (NIH) (National Heart, Lung and Blood Institute
   [NHLBI] Framingham Heart Study) [N01-HC-25195, HHSN268201500001I];
   Friends of Hebrew SeniorLife; Investigator Initiated Studies Program of
   Merck Sharp Dohme; National Institute of Arthritis and Musculoskeletal
   and Skin Diseases [R01AR061445] Funding Source: NIH RePORTER
FX Research reported in this publication was supported by the National
   Institutes of Health (NIH) (National Institute of Arthritis
   Musculoskeletal and Skin Diseases [NIAMS], R01AR061445; National Heart,
   Lung and Blood Institute [NHLBI] Framingham Heart Study, Contract No.
   N01-HC-25195, HHSN268201500001I). The content is solely the
   responsibility of the authors and does not necessarily represent the
   official views of the NIH. Additional support was provided by Friends of
   Hebrew SeniorLife and a research grant from the Investigator Initiated
   Studies Program of Merck Sharp & Dohme. The opinions expressed in this
   work are those of the authors and do not necessarily represent those of
   Merck.
CR Ahmed LA, 2006, OSTEOPOROSIS INT, V17, P495, DOI 10.1007/s00198-005-0013-x
   Bala Y, 2015, CURR OPIN RHEUMATOL, V27, P406, DOI 10.1097/BOR.0000000000000183
   Bonds DE, 2006, J CLIN ENDOCR METAB, V91, P3404, DOI 10.1210/jc.2006-0614
   Boutroy S, 2005, J CLIN ENDOCR METAB, V90, P6508, DOI 10.1210/jc.2005-1258
   Boyd SK, 2008, J CLIN DENSITOM, V11, P424, DOI 10.1016/j.jocd.2007.12.013
   Boyle JP, 2001, DIABETES CARE, V24, P1936, DOI 10.2337/diacare.24.11.1936
   Buie HR, 2007, BONE, V41, P505, DOI 10.1016/j.bone.2007.07.007
   Burghardt AJ, 2010, J CLIN ENDOCR METAB, V95, P5045, DOI 10.1210/jc.2010-0226
   Burghardt AJ, 2010, BONE, V47, P519, DOI 10.1016/j.bone.2010.05.034
   Cai ZJ, 1999, WHO TECH REP SER, V887, P1
   Chan JJ, 2015, J BONE MINER RES, V30, P1767, DOI 10.1002/jbmr.2530
   Compston JE, 2014, J BONE MINER RES, V29, P487, DOI 10.1002/jbmr.2051
   COOPER C, 1993, AM J EPIDEMIOL, V137, P1001, DOI 10.1093/oxfordjournals.aje.a116756
   DAWBER TR, 1951, AM J PUBLIC HEALTH, V41, P279
   de Liefde II, 2005, OSTEOPOROSIS INT, V16, P1713, DOI 10.1007/s00198-005-1909-1
   Dubey A, 2000, Bull Hosp Jt Dis, V59, P94
   Ekström W, 2013, INJURY, V44, P769, DOI 10.1016/j.injury.2012.10.003
   Fadini GP, 2011, EUR J CLIN INVEST, V41, P457, DOI 10.1111/j.1365-2362.2010.02417.x
   Farr JN, 2014, J BONE MINER RES, V29, P787, DOI 10.1002/jbmr.2106
   FEINLEIB M, 1975, PREV MED, V4, P518, DOI 10.1016/0091-7435(75)90037-7
   Forsén L, 1999, DIABETOLOGIA, V42, P920, DOI 10.1007/s001250051248
   Holroyd C, 2008, BEST PRACT RES CL EN, V22, P671, DOI 10.1016/j.beem.2008.06.001
   Huang YF, 2012, REJUV RES, V15, P476, DOI 10.1089/rej.2011.1308
   Janghorbani M, 2006, DIABETES CARE, V29, P1573, DOI 10.2337/dc06-0440
   Jones KB, 2005, J BONE JOINT SURG BR, V87B, P489, DOI 10.1302/0301-620X.87B4
   Jorgenson BL, 2015, BONE, V73, P167, DOI 10.1016/j.bone.2014.11.023
   KANNEL WB, 1979, AM J EPIDEMIOL, V110, P281, DOI 10.1093/oxfordjournals.aje.a112813
   KANNEL WB, 1986, AM HEART J, V112, P820, DOI 10.1016/0002-8703(86)90480-1
   Kiel DP, 1997, J BONE MINER RES, V12, P174
   Looker AC, 2016, BONE, V82, P9, DOI 10.1016/j.bone.2014.12.008
   Ma LL, 2012, EUR J EPIDEMIOL, V27, P319, DOI 10.1007/s10654-012-9674-x
   MAGAZINER J, 1989, AM J PUBLIC HEALTH, V79, P274, DOI 10.2105/AJPH.79.3.274
   Melton LJ, 2008, J BONE MINER RES, V23, P1334, DOI 10.1359/JBMR.080323
   Mizrahi EH, 2006, ARCH GERONTOL GERIAT, V43, P165, DOI 10.1016/j.archger.2005.10.005
   Naves M, 2008, OSTEOPOROSIS INT, V19, P1161, DOI 10.1007/s00198-007-0539-1
   Nilsson AG, 2017, J BONE MINER RES, V32, P1062, DOI 10.1002/jbmr.3057
   Nishiyama KK, 2013, OSTEOPOROSIS INT, V24, P1733, DOI 10.1007/s00198-012-2160-1
   Oikawa H, 2010, EXP CELL RES, V316, P940, DOI 10.1016/j.yexcr.2009.10.025
   Paccou J, 2016, CALCIFIED TISSUE INT, V98, P465, DOI 10.1007/s00223-015-0100-8
   Pan HH, 2012, J PSYCHOSOM RES, V73, P180, DOI 10.1016/j.jpsychores.2012.06.003
   Patsch JM, 2013, J BONE MINER RES, V28, P313, DOI 10.1002/jbmr.1763
   Petit MA, 2010, J BONE MINER RES, V25, P285, DOI 10.1359/jbmr.090725
   Pialat JB, 2012, BONE, V50, P111, DOI 10.1016/j.bone.2011.10.003
   Reistetter TA, 2011, DIABETES CARE, V34, P1375, DOI 10.2337/dc10-2220
   Rozental TD, 2013, J BONE JOINT SURG AM, V95A, P633, DOI 10.2106/JBJS.L.00588
   Schwartz Ann V, 2004, Curr Diab Rep, V4, P364, DOI 10.1007/s11892-004-0039-z
   Schwartz AV, 2001, J CLIN ENDOCR METAB, V86, P32, DOI 10.1210/jc.86.1.32
   Shanbhogue VV, 2016, J CLIN ENDOCR METAB, V101, P3114, DOI 10.1210/jc.2016-1726
   Shanbhogue VV, 2016, EUR J ENDOCRINOL, V174, P115, DOI 10.1530/EJE-15-0860
   Shanbhogue VV, 2015, J CLIN DENSITOM, V18, P217, DOI 10.1016/j.jocd.2014.12.002
   Shu A, 2012, OSTEOPOROSIS INT, V23, P635, DOI 10.1007/s00198-011-1595-0
   Sode M, 2010, BONE, V46, P1652, DOI 10.1016/j.bone.2010.02.021
   Spinetti G, 2013, CIRC RES, V112, P510, DOI 10.1161/CIRCRESAHA.112.300598
   Strotmeyer ES, 2005, ARCH INTERN MED, V165, P1612, DOI 10.1001/archinte.165.14.1612
   Szulc P, 2008, J BONE MINER RES, V23, P95, DOI 10.1359/JBMR.070903
   Vestergaard P, 2007, OSTEOPOROSIS INT, V18, P427, DOI 10.1007/s00198-006-0253-4
   Vestergaard P, 2005, DIABETOLOGIA, V48, P1292, DOI 10.1007/s00125-005-1786-3
   Wang H, 2013, CHINESE MED J-PEKING, V126, P813, DOI 10.3760/cma.j.issn.0366-6999.20122712
   Yu EW, 2015, OSTEOPOROSIS INT, V26, P673, DOI 10.1007/s00198-014-2927-7
NR 59
TC 175
Z9 207
U1 0
U2 19
PU WILEY
PI HOBOKEN
PA 111 RIVER ST, HOBOKEN 07030-5774, NJ USA
SN 0884-0431
EI 1523-4681
J9 J BONE MINER RES
JI J. Bone Miner. Res.
PD JAN
PY 2018
VL 33
IS 1
BP 54
EP 62
DI 10.1002/jbmr.3240
PG 9
WC Endocrinology & Metabolism
WE Science Citation Index Expanded (SCI-EXPANDED); Social Science Citation Index (SSCI)
SC Endocrinology & Metabolism
GA FS9FX
UT WOS:000422723400009
PM 28929525
OA Green Submitted, Bronze
DA 2026-02-13
ER

PT J
AU Anthony, DC
   Probert, F
   Gorlova, A
   Hebert, J
   Radford-Smith, D
   Nefedova, Z
   Umriukhin, A
   Nedorubov, A
   Cespuglio, R
   Shulgin, B
   Lyundup, A
   Lesch, KP
   Strekalova, T
AF Anthony, Daniel C.
   Probert, Fay
   Gorlova, Anna
   Hebert, Jenna
   Radford-Smith, Daniel
   Nefedova, Zlata
   Umriukhin, Aleksei
   Nedorubov, Andrey
   Cespuglio, Raymond
   Shulgin, Boris
   Lyundup, Aleksey
   Lesch, Klaus Peter
   Strekalova, Tatyana
TI Impact of Serotonin Transporter Absence on Brain Insulin Receptor
   Expression, Plasma Metabolome Changes, and ADHD-like Behavior in Mice
   fed a Western Diet
SO BIOMOLECULES
LA English
DT Article
DE serotonin transporter; Sert-deficient mice; western diet; metabolomics;
   glucose tolerance; insulin receptors; ADHD; aging
ID TLR4 UP-REGULATION; DEPRESSION; OBESITY; GENE; KNOCKOUT; RISK;
   HIPPOCAMPUS; SENSITIVITY; GENDER; MODEL
AB The impaired function of the serotonin transporter (SERT) in humans has been linked to a higher risk of obesity and type 2 diabetes, especially as people age. Consuming a "Western diet" (WD), which is high in saturated fats, cholesterol, and sugars, can induce metabolic syndrome. Previous research indicated that mice carrying a targeted inactivation of the Sert gene (knockout, KO) and fed a WD display significant metabolic disturbances and behaviors reminiscent of ADHD. These abnormalities might be mediated via a dysfunction in insulin receptor (IR) signaling, which is also associated with adult ADHD. However, the impact of Sert deficiency on IR signaling and systemic metabolic changes has not been thoroughly explored. In this study, we conducted a detailed analysis of locomotor behavior in wild-type (WT) and KO mice fed a WD or control diet. We investigated changes in the blood metabolome and examined, via PCR, the expression of insulin receptor A and B isoforms and key regulators of their function in the brain. Twelve-month-old KO mice and their WT littermates were fed a WD for three weeks. Nuclear magnetic resonance spectroscopy analysis of plasma samples showed that KO mice on a WD had higher levels of lipids and lipoproteins and lower levels of glucose, lactate, alanine, valine, and isoleucine compared to other groups. SERT-KO mice on the control diet exhibited increased brain levels of both IR A and B isoforms, accompanied by a modest increase in the negative regulator ENPP. The KO mice also displayed anxiety-like behavior and reduced exploratory activity in an open field test. However, when the KO animals were fed a WD, the aberrant expression levels of IR isoforms in the KO mice and locomotor behavior were ameliorated indicating a complex interaction between genetic and dietary factors that might contribute to ADHD-like symptoms. Overall, our findings suggest that the lack of Sert leads to a unique metabolic phenotype in aged mice, characterized by dysregulated IR-related pathways. These changes are exacerbated by WD in the blood metabolome and are associated with behavioral abnormalities.
C1 [Anthony, Daniel C.; Probert, Fay; Hebert, Jenna; Radford-Smith, Daniel; Strekalova, Tatyana] Univ Oxford, Dept Pharmacol, Oxford OX1 3QT, England.
   [Probert, Fay] Univ Oxford, Dept Chem, Oxford OX1 2JD, England.
   [Gorlova, Anna; Cespuglio, Raymond; Lyundup, Aleksey] Peoples Friendship Univ Russia, RUDN Univ, Res & Educ Resource Ctr, Moscow 117198, Russia.
   [Nefedova, Zlata; Umriukhin, Aleksei; Nedorubov, Andrey] Sechenov First Moscow State Med Univ, Dept Normal Physiol, Moscow 119991, Russia.
   [Shulgin, Boris] Korkyt Ata Kyzylorda Univ, Lab Engn Profile Phys & Chem Methods Anal, Kyzylorda 120014, Kazakhstan.
   [Lyundup, Aleksey] Endocrinol Res Ctr, Dmitry Ulyanov Str 19, Moscow 117036, Russia.
   [Lesch, Klaus Peter] Univ Hosp Wurzburg, Ctr Mental Hlth, Div Mol Psychiat, D-97080 Wurzburg, Germany.
   [Lesch, Klaus Peter] Univ Hosp Wurzburg, Dept Child & Adolescent Psychiat Psychosomat & Psy, Ctr Mental Hlth, D-97080 Wurzburg, Germany.
C3 University of Oxford; University of Oxford; Peoples Friendship
   University of Russia; Sechenov First Moscow State Medical University;
   Russian Academy of Medical Sciences; Endocrinology Research Centre;
   University of Wurzburg; University of Wurzburg
RP Strekalova, T (corresponding author), Univ Oxford, Dept Pharmacol, Oxford OX1 3QT, England.
EM daniel.anthony@pharm.ox.ac.uk; fay.probert@chem.ox.ac.uk;
   anna.gorlova204@gmail.com; hebertjcr@gmail.com;
   daniel.radford-smith@some.ox.ac.uk; zlanefedova@gmail.com;
   alum1@yandex.ru; nedorubov.ras@gmail.com; raymond.cespuglio@sfr.fr;
   bshulgin83@gmail.com; lyundup2020@gmail.com;
   kplesch@mail.uni-wuerzburg.de; tatyana.strekalova@pharm.ox.ac.uk
RI ; Anthony, Daniel/ITT-4206-2023; Radford-Smith, Daniel/IUQ-7645-2023;
   Umriukhin, Aleksei/K-1974-2016; Lesch, Klaus-Peter/J-4906-2013;
   Недорубов, Андрей Анатольевич/AIF-4441-2022
OI Nefedova, Zlata/0009-0007-0727-3297; Недорубов, Андрей
   Анатольевич/0000-0002-5915-7999; Anthony, Daniel/0000-0003-1380-6655; 
FU European Union's HORIZON-MSCA-SE-2021 research and innovation program
   under the Marie Sklstrok;odowvska-Curie [2021-2025]; Aqua-Synapse EU
   [101007642]; European Union [RF 075-15-2022-310, UKRI EP/Y000420/1];
   Ministry of Research and Higher Education
FX This study was supported by Aqua-Synapse EU framework (to DA and TS) and
   PhytoAPP EU framework (2021-2025, to TS, and DA). The AquaSynapse
   project has received funding from the European Union's
   HORIZON-MSCA-SE-2021 research and innovation program under the Marie Sk
   & lstrok;odowvska-Curie grant agreement 101086453. The PhytoAPP project
   has received funding from the European Union's HORIZON 2020 research and
   innovation program under the Marie Sk & lstrok;odowvska-Curie grant
   agreement 101007642. This study was also supported by the Ministry of
   Research and Higher Education RF 075-15-2022-310 and UKRI EP/Y000420/1.
CR Altfas JR, 2002, BMC PSYCHIATRY, V2, DOI 10.1186/1471-244X-2-9
   Bertrand PP, 2010, AUTON NEUROSCI-BASIC, V153, P47, DOI 10.1016/j.autneu.2009.08.002
   Bischoff SC, 2009, AM J PHYSIOL-GASTR L, V296, pG685, DOI 10.1152/ajpgi.90685.2008
   Bloemendaal M, 2023, NUTRIENTS, V15, DOI 10.3390/nu15133048
   Bornfeldt KE, 2019, J LEUKOCYTE BIOL, V106, P787, DOI 10.1002/JLB.3CE0519-154R
   Catalano KJ, 2014, PLOS ONE, V9, DOI 10.1371/journal.pone.0108693
   Chan SY, 2020, SCI REP-UK, V10, DOI 10.1038/s41598-020-74008-w
   Chen XN, 2012, PLOS ONE, V7, DOI 10.1371/journal.pone.0032511
   Cho H, 2013, VITAM HORM, V91, P405, DOI 10.1016/B978-0-12-407766-9.00017-1
   Collier DA, 1996, MOL PSYCHIATR, V1, P453
   Comhair TM, 2011, NUTR METAB, V8, DOI 10.1186/1743-7075-8-4
   Cordain L, 2005, AM J CLIN NUTR, V81, P341, DOI 10.1093/ajcn.81.2.341
   Silva SCD, 2021, LIFE SCI, V285, DOI 10.1016/j.lfs.2021.119951
   French B, 2024, FRONT PSYCHIATRY, V15, DOI 10.3389/fpsyt.2024.1343314
   Fuemmeler BF, 2008, OBESITY, V16, P348, DOI 10.1038/oby.2007.65
   Ge I, 2021, FRONT AGING NEUROSCI, V13, DOI 10.3389/fnagi.2021.700306
   Giannaccini G, 2013, BMC NEUROSCI, V14, DOI 10.1186/1471-2202-14-128
   Greig CJ, 2017, J AM COLL SURGEONS, V225, pS157, DOI 10.1016/j.jamcollsurg.2017.07.353
   Guo W, 2016, J PROTEOME RES, V15, P3500, DOI 10.1021/acs.jproteome.6b00179
   Hersey M, 2021, BRAIN BEHAV IMMUN, V96, P63, DOI 10.1016/j.bbi.2021.05.010
   Hildrum B, 2007, BMC PUBLIC HEALTH, V7, DOI 10.1186/1471-2458-7-220
   Holton NW, 2020, AM J PHYSIOL-CELL PH, V318, pC1294, DOI 10.1152/ajpcell.00477.2019
   Homberg JR, 2011, BIOL PSYCHIAT, V69, P513, DOI 10.1016/j.biopsych.2010.09.024
   Horácek J, 1999, PSYCHONEUROENDOCRINO, V24, P785, DOI 10.1016/S0306-4530(99)00026-8
   Huang W, 2013, J MOL NEUROSCI, V49, P244, DOI 10.1007/s12031-012-9822-5
   Hui L, 2005, BRAIN RES, V1052, P1, DOI 10.1016/j.brainres.2005.05.043
   Idle JR, 2007, CELL METAB, V6, P348, DOI 10.1016/j.cmet.2007.10.005
   Iordanidou M, 2010, CLIN CHIM ACTA, V411, P167, DOI 10.1016/j.cca.2009.10.022
   Iseki K, 2020, INTERNAL MED, V59, P2671, DOI 10.2169/internalmedicine.4975-20
   Izquierdo AG, 2019, NUTRIENTS, V11, DOI 10.3390/nu11112704
   Jiang JH, 2022, GEROSCIENCE, V44, P2319, DOI 10.1007/s11357-022-00588-2
   Jurynczyk M, 2017, ACTA NEUROPATHOL COM, V5, DOI 10.1186/s40478-017-0495-8
   Kopp W, 2019, DIABET METAB SYND OB, V12, P2221, DOI 10.2147/DMSO.S216791
   Larrieu T, 2017, CURR BIOL, V27, P2202, DOI 10.1016/j.cub.2017.06.027
   Li JV, 2011, PARASITE VECTOR, V4, DOI 10.1186/1756-3305-4-179
   Li RJW, 2020, MOL METAB, V39, DOI 10.1016/j.molmet.2020.101011
   Li YZ, 2020, CSH PERSPECT MED, V10, DOI 10.1101/cshperspect.a036137
   Monnerie S, 2020, SCI REP-UK, V10, DOI 10.1038/s41598-019-56909-7
   Morandini HAE, 2024, J PSYCHIATR RES, V173, P200, DOI 10.1016/j.jpsychires.2024.03.035
   Mottillo S, 2010, J AM COLL CARDIOL, V56, P1113, DOI 10.1016/j.jacc.2010.05.034
   Murphy DL, 2008, NAT REV NEUROSCI, V9, P85, DOI 10.1038/nrn2284
   Murphy DL, 2004, MOL INTERV, V4, P109, DOI 10.1124/mi.4.2.8
   Ni Y, 2008, FEBS LETT, V582, P2627, DOI 10.1016/j.febslet.2008.06.040
   Oheim R, 2020, J BONE MINER RES, V35, P528, DOI 10.1002/jbmr.3911
   Okamura DM, 2009, J AM SOC NEPHROL, V20, P495, DOI 10.1681/ASN.2008010009
   Okreglicka Katarzyna, 2015, Rocz Panstw Zakl Hig, V66, P97
   Papazoglou I, 2012, MOL CELL ENDOCRINOL, V350, P136, DOI 10.1016/j.mce.2011.12.007
   Papazoglou IK, 2015, MOL NEUROBIOL, V52, P363, DOI 10.1007/s12035-014-8863-x
   Pepino MY, 2014, ANNU REV NUTR, V34, P281, DOI 10.1146/annurev-nutr-071812-161220
   Poly TN, 2021, FRONT MED-LAUSANNE, V8, DOI 10.3389/fmed.2021.620044
   Pomytkin I, 2018, CNS NEUROSCI THER, V24, P763, DOI 10.1111/cns.12866
   Pomytkin IA, 2015, BEHAV BRAIN RES, V276, P111, DOI 10.1016/j.bbr.2014.04.049
   Probert F, 2021, BRAIN COMMUN, V3, DOI 10.1093/braincomms/fcab084
   Probert F, 2018, J CROHNS COLITIS, V12, P1326, DOI 10.1093/ecco-jcc/jjy101
   Probert F, 2015, J PROTEOME RES, V14, P2036, DOI 10.1021/pr501039k
   Prudente S, 2006, J CLIN ENDOCR METAB, V91, P4767, DOI 10.1210/jc.2006-2202
   Rawat A, 2019, DIABETES METAB SYND, V13, P290, DOI 10.1016/j.dsx.2018.09.009
   Saklayen MG, 2018, CURR HYPERTENS REP, V20, DOI 10.1007/s11906-018-0812-z
   Schepers R, 2017, BRIT J NUTR, V118, P629, DOI [10.1017/S0007114517002562, 10.1017/s0007114517002562]
   Schmittgen TD, 2008, NAT PROTOC, V3, P1101, DOI 10.1038/nprot.2008.73
   Sciacca L, 2010, DIABETOLOGIA, V53, P1743, DOI 10.1007/s00125-010-1760-6
   Sekgala MD, 2018, J HUM HYPERTENS, V32, P572, DOI 10.1038/s41371-018-0076-8
   Shearn CT, 2014, PLOS ONE, V9, DOI 10.1371/journal.pone.0096553
   Song XF, 2013, J PHARMACEUT BIOMED, V78-79, P202, DOI 10.1016/j.jpba.2013.02.014
   Sookoian S, 2008, OBESITY, V16, P488, DOI 10.1038/oby.2007.64
   Spadaro PA, 2015, GENET RES, V97, DOI 10.1017/S0016672315000233
   Strekalova T, 2024, NEUROBIOL STRESS, V31, DOI 10.1016/j.ynstr.2024.100646
   Strekalova T, 2016, J AFFECT DISORDERS, V196, P109, DOI 10.1016/j.jad.2016.02.045
   Strekalova T, 2015, BRAIN BEHAV IMMUN, V48, P42, DOI 10.1016/j.bbi.2015.02.015
   Strekalova T, 2010, PROG NEURO-PSYCHOPH, V34, P348, DOI 10.1016/j.pnpbp.2009.12.014
   Stuart MJ, 2012, NEUROSCI BIOBEHAV R, V36, P658, DOI 10.1016/j.neubiorev.2011.10.001
   Sun WJ, 2018, BIOMED RES INT, V2018, DOI 10.1155/2018/8308671
   Thévenot EA, 2015, J PROTEOME RES, V14, P3322, DOI 10.1021/acs.jproteome.5b00354
   Üçeyler N, 2010, INT J OBESITY, V34, P701, DOI 10.1038/ijo.2009.289
   van Vliet-Ostaptchouk JV, 2014, BMC ENDOCR DISORD, V14, DOI 10.1186/1472-6823-14-9
   Veniaminova E, 2020, FRONT NEUROSCI-SWITZ, V14, DOI 10.3389/fnins.2020.00024
   Veniaminova E, 2020, LIFE SCI, V241, DOI 10.1016/j.lfs.2019.117163
   Veniaminova E, 2016, Translational Neuroscience and Clinics, V2, P87, DOI [10.18679/cn11-6030_r.2016.014, DOI 10.18679/CN11-6030R.2016.014]
   Veniaminova E, 2017, NEURAL PLAST, V2017, DOI 10.1155/2017/9498247
   Wilson CG, 2016, ENDOCRINOLOGY, V157, P570, DOI 10.1210/en.2015-1866
   Xu WX, 2012, J PROTEOME RES, V11, P3423, DOI 10.1021/pr300280t
   Yabut JM, 2019, ENDOCR REV, V40, P1092, DOI 10.1210/er.2018-00283
   YAMAGUCHI Y, 1993, ENDOCRINOLOGY, V132, P1132, DOI 10.1210/en.132.3.1132
   Ye X, 2024, FRONT NEUROSCI-SWITZ, V18, DOI 10.3389/fnins.2024.1363094
   Yeo T, 2020, SCI REP-UK, V10, DOI 10.1038/s41598-020-69119-3
   Zha WB, 2017, SCI REP-UK, V7, DOI 10.1038/s41598-017-01291-5
   Zhang XY, 2009, J PROTEOME RES, V8, P5188, DOI 10.1021/pr900524z
   Zheng P, 2012, J PROTEOME RES, V11, P1741, DOI 10.1021/pr2010082
   Zhu YX, 2024, CHILD OBES, V20, P119, DOI 10.1089/chi.2022.0230
NR 89
TC 5
Z9 5
U1 1
U2 5
PU MDPI
PI BASEL
PA ST ALBAN-ANLAGE 66, CH-4052 BASEL, SWITZERLAND
EI 2218-273X
J9 BIOMOLECULES
JI Biomolecules
PD AUG
PY 2024
VL 14
IS 8
AR 884
DI 10.3390/biom14080884
PG 20
WC Biochemistry & Molecular Biology
WE Science Citation Index Expanded (SCI-EXPANDED)
SC Biochemistry & Molecular Biology
GA F0M4V
UT WOS:001306847600001
PM 39199273
OA Green Submitted, gold
DA 2026-02-13
ER

PT J
AU Gadd, DA
   Hillary, RF
   McCartney, DL
   Zaghlool, SB
   Stevenson, AJ
   Cheng, YP
   Fawns-Ritchie, C
   Nangle, C
   Campbell, A
   Flaig, R
   Harris, SE
   Walker, RM
   Shi, L
   Tucker-Drob, EM
   Gieger, C
   Peters, A
   Waldenberger, M
   Graumann, J
   McRae, AF
   Deary, IJ
   Porteous, DJ
   Hayward, C
   Visscher, PM
   Cox, SR
   Evans, KL
   McIntosh, AM
   Suhre, K
   Marioni, RE
AF Gadd, Danni A.
   Hillary, Robert F.
   McCartney, Daniel L.
   Zaghlool, Shaza B.
   Stevenson, Anna J.
   Cheng, Yipeng
   Fawns-Ritchie, Chloe
   Nangle, Cliff
   Campbell, Archie
   Flaig, Robin
   Harris, Sarah E.
   Walker, Rosie M.
   Shi, Liu
   Tucker-Drob, Elliot M.
   Gieger, Christian
   Peters, Annette
   Waldenberger, Melanie
   Graumann, Johannes
   McRae, Allan F.
   Deary, Ian J.
   Porteous, David J.
   Hayward, Caroline
   Visscher, Peter M.
   Cox, Simon R.
   Evans, Kathryn L.
   McIntosh, Andrew M.
   Suhre, Karsten
   Marioni, Riccardo E.
TI Epigenetic scores for the circulating proteome as tools for disease
   prediction
SO ELIFE
LA English
DT Article
DE biomarker; proteomics; epigenetic; prediction; morbiditiy; aging; Human
ID SYSTEMATIC ANALYSIS; GLOBAL BURDEN; COHORT PROFILE; 195 COUNTRIES;
   COMPLEMENT; ASSOCIATION; TERRITORIES; METABOLISM; DISABILITY; INJURIES
AB Protein biomarkers have been identified across many age-related morbidities. However, characterising epigenetic influences could further inform disease predictions. Here, we leverage epigenome-wide data to study links between the DNA methylation (DNAm) signatures of the circulating proteome and incident diseases. Using data from four cohorts, we trained and tested epigenetic scores (EpiScores) for 953 plasma proteins, identifying 109 scores that explained between 1% and 58% of the variance in protein levels after adjusting for known protein quantitative trait loci (pQTL) genetic effects. By projecting these EpiScores into an independent sample (Generation Scotland; n = 9537) and relating them to incident morbidities over a follow-up of 14 years, we uncovered 137 EpiScore-disease associations. These associations were largely independent of immune cell proportions, common lifestyle and health factors, and biological aging. Notably, we found that our diabetes-associated EpiScores highlighted previous top biomarker associations from proteome-wide assessments of diabetes. These EpiScores for protein levels can therefore be a valuable resource for disease prediction and risk stratification.
   eLife digest Although our genetic code does not change throughout our lives, our genes can be turned on and off as a result of epigenetics. Epigenetics can track how the environment and even certain behaviors add or remove small chemical markers to the DNA that makes up the genome. The type and location of these markers may affect whether genes are active or silent, this is, whether the protein coded for by that gene is being produced or not. One common epigenetic marker is known as DNA methylation. DNA methylation has been linked to the levels of a range of proteins in our cells and the risk people have of developing chronic diseases. Blood samples can be used to determine the epigenetic markers a person has on their genome and to study the abundance of many proteins. Gadd, Hillary, McCartney, Zaghlool et al. studied the relationships between DNA methylation and the abundance of 953 different proteins in blood samples from individuals in the German KORA cohort and the Scottish Lothian Birth Cohort 1936. They then used machine learning to analyze the relationship between epigenetic markers found in people's blood and the abundance of proteins, obtaining epigenetic scores or 'EpiScores' for each protein. They found 109 proteins for which DNA methylation patterns explained between at least 1% and up to 58% of the variation in protein levels. Integrating the 'EpiScores' with 14 years of medical records for more than 9000 individuals from the Generation Scotland study revealed 137 connections between EpiScores for proteins and a future diagnosis of common adverse health outcomes. These included diabetes, stroke, depression, Alzheimer's dementia, various cancers, and inflammatory conditions such as rheumatoid arthritis and inflammatory bowel disease. Age-related chronic diseases are a growing issue worldwide and place pressure on healthcare systems. They also severely reduce quality of life for individuals over many years. This work shows how epigenetic scores based on protein levels in the blood could predict a person's risk of several of these diseases. In the case of type 2 diabetes, the EpiScore results replicated previous research linking protein levels in the blood to future diagnosis of diabetes. Protein EpiScores could therefore allow researchers to identify people with the highest risk of disease, making it possible to intervene early and prevent these people from developing chronic conditions as they age.
C1 [Gadd, Danni A.; Hillary, Robert F.; McCartney, Daniel L.; Stevenson, Anna J.; Cheng, Yipeng; Fawns-Ritchie, Chloe; Nangle, Cliff; Campbell, Archie; Flaig, Robin; Porteous, David J.; Hayward, Caroline; Evans, Kathryn L.; McIntosh, Andrew M.; Marioni, Riccardo E.] Univ Edinburgh, Ctr Genom & Expt Med, Inst Genet & Canc, Edinburgh, Midlothian, Scotland.
   [Zaghlool, Shaza B.; Suhre, Karsten] Weill Cornell Med Qatar, Dept Physiol & Biophys, Doha, Qatar.
   [Zaghlool, Shaza B.] Virginia Tech, Comp Engn Dept, Blacksburg, VA USA.
   [Fawns-Ritchie, Chloe; Harris, Sarah E.; Deary, Ian J.; Cox, Simon R.] Univ Edinburgh, Dept Psychol, Edinburgh, Midlothian, Scotland.
   [Harris, Sarah E.; Deary, Ian J.; Cox, Simon R.] Univ Edinburgh, Lothian Birth Cohorts, Edinburgh, Midlothian, Scotland.
   [Walker, Rosie M.] Univ Edinburgh, Ctr Clin Brain Sci, Chancellors Bldg, Edinburgh, Midlothian, Scotland.
   [Shi, Liu] Univ Oxford, Dept Psychiat, Oxford, England.
   [Tucker-Drob, Elliot M.] Univ Texas Austin, Dept Psychol, Austin, TX 78712 USA.
   [Tucker-Drob, Elliot M.] Univ Texas Austin, Populat Res Ctr, Austin, TX 78712 USA.
   [Gieger, Christian; Waldenberger, Melanie] German Res Ctr Environm Hlth, Res Unit Mol Epidemiol, Helmholtz Zentrum Munchen, Neuherberg, Germany.
   [Gieger, Christian; Peters, Annette; Waldenberger, Melanie] German Res Ctr Environm Hlth, Inst Epidemiol, Helmholtz Zentrum Munchen, Neuherberg, Germany.
   [Gieger, Christian; Peters, Annette; Waldenberger, Melanie] German Ctr Cardiovasc Res DZHK, Partner Site Munich Heart Alliance, Munich, Germany.
   [Gieger, Christian; Peters, Annette] German Ctr Diabet Res DZD, Neuherberg, Germany.
   [Graumann, Johannes] Max Planck Inst Heart & Lung Res, WG Kerckhoff Inst, Sci Serv Grp Biomol Mass Spectrometry, Bad Nauheim, Germany.
   [Graumann, Johannes] German Ctr Cardiovasc Res DZHK, Max Planck Inst Heart & Lung Res, Partner Site Rhine Main, Bad Nauheim, Germany.
   [McRae, Allan F.; Visscher, Peter M.] Univ Queensland, Inst Mol Biosci, Brisbane, Qld, Australia.
   [Hayward, Caroline] Univ Edinburgh, Inst Genet & Canc, Med Res Council Human Genet Unit, Edinburgh, Midlothian, Scotland.
   [McIntosh, Andrew M.] Univ Edinburgh, Royal Edinburgh Hosp, Div Psychiat, Edinburgh, Midlothian, Scotland.
C3 University of Edinburgh; Qatar Foundation (QF); Weill Cornell Medical
   College Qatar; Virginia Polytechnic Institute & State University;
   University of Edinburgh; University of Edinburgh; University of
   Edinburgh; University of Oxford; University of Texas System; University
   of Texas Austin; University of Texas System; University of Texas Austin;
   Helmholtz Association; Helmholtz-Center Munich - German Research Center
   for Environmental Health; Helmholtz Association; Helmholtz-Center Munich
   - German Research Center for Environmental Health; Munich Heart
   Alliance; German Centre for Cardiovascular Research; German Center for
   Diabetes Research (DZD); Max Planck Society; German Centre for
   Cardiovascular Research; Max Planck Society; University of Queensland;
   University of Edinburgh; University of Edinburgh; Royal Infirmary of
   Edinburgh
RP Marioni, RE (corresponding author), Univ Edinburgh, Ctr Genom & Expt Med, Inst Genet & Canc, Edinburgh, Midlothian, Scotland.
EM Riccardo.Marioni@ed.ac.uk
RI Visscher, Peter/ABB-6151-2020; Cox, Simon R/HDN-8568-2022; Evans,
   Kathryn/I-5910-2012; McRae, Allan/J-2644-2014; Suhre,
   Karsten/AAF-1778-2020; Campbell, Archie/AAZ-1757-2021; Deary,
   Ian/C-6297-2009; Porteous, David/MAI-3874-2025; Hayward,
   Caroline/JMA-9049-2023; Gieger, Christian/A-3083-2013; Harris,
   Sam/KHZ-2253-2024; McIntosh, Andrew/B-9379-2008; Waldenberger,
   Melanie/B-5355-2014; Peters, Annette/A-6117-2011; Hillary,
   Robert/HZH-7167-2023
OI Visscher, Peter/0000-0002-2143-8760; Cox, Simon R/0000-0003-4036-3642;
   Tucker-ob, Elliot M/0000-0001-5599-6237; Evans,
   Kathryn/0000-0002-7884-5877; Stevenson, Anna/0000-0002-0435-3562;
   Graumann, Johannes/0000-0002-3015-5850; Gadd, Danni/0000-0001-6398-5407;
   Fawns-Ritchie, Chloe/0000-0002-7493-2228; Deary,
   Ian/0000-0002-1733-263X; Nangle, Clifford/0000-0001-5432-1158; Peters,
   Annette/0000-0001-6645-0985; 
FU Wellcome Trust [108890/Z/15/Z, 203771/Z/16/Z, 104036/Z/14/Z,
   220857/Z/20/Z, 216767/Z/19/Z]; Alzheimer's Research UK
   [ARUK-PG2017B-10]; Qatar Foundation; Qatar National Research Fund
   [NPRP11C-0115-180010]; Bundesministerium fur Bildung und Forschung;
   Munich Center of Health Sciences; Bavarian State Ministry of Health and
   Care; NIHR Biomedical Research Centre, Oxford; Dementias Platform UK
   [MR/L023784/2]; Medical Research Council [MC_UU_00007/10, G0701120,
   MR/R024065/1, MR/M013111/1, G1001245]; Chief Scientist Office of the
   Scottish Government Health Directorates [CZD/16/6]; Scottish Funding
   Council [HR03006]; Australian Research Council [FT200100837,
   DP160102400, FL180100072]; National Health and Medical Research Council
   [1113400, 1010374]; Biotechnology and Biological Sciences Research
   Council [MR/K026992/1, BB/F019394/1]; Biotechnology and Biological
   Sciences Research Council; Royal Society [221890/Z/20/Z]; Chief
   Scientist Office (CSO) of the Scottish Government's Health Directorates;
   Age UK [G0701120]; National Institutes of Health [RF1AG073593,
   R01AG054628, P30AG066614, P2CHD042849]; Health Data Research UK;
   Alzheimer's Society [AS-PG-19b-010]; University of Edinburgh and
   University of Helsinki joint PhD programme in Human Genomics; Australian
   Research Council [FT200100837] Funding Source: Australian Research
   Council; National Health and Medical Research Council (NHMRC) [1010374]
   Funding Source: National Health and Medical Research Council (NHMRC);
   Wellcome Trust [203771/Z/16/Z] Funding Source: Wellcome Trust; BBSRC
   [BB/F019394/1, BB/W008793/1] Funding Source: UKRI; MRC [MR/M013111/1,
   MR/R024065/1, MC_UU_00007/10, MR/L023784/2] Funding Source: UKRI; Eunice
   Kennedy Shriver National Institute of Child Health and Human Development
   [P2CHD042849] Funding Source: NIH RePORTER; National Institute on Aging
   [R01AG054628, P30AG066614] Funding Source: NIH RePORTER; Biotechnology
   and Biological Sciences Research Council [BB/F019394/1] Funding Source:
   researchfish; Medical Research Council [MC_UU_00007/10, MR/L023784/2,
   MR/M013111/1, G0701120, MR/R024065/1, G1001245, G0700704, MR/K026992/1]
   Funding Source: researchfish; Wellcome Trust [104036/Z/14/Z,
   216767/Z/19/Z, 221890/Z/20/Z] Funding Source: researchfish
FX Wellcome Trust 108890/Z/15/Z Danni A Gadd Robert F Hillary Wellcome
   Trust 203771/Z/16/Z Anna J Stevenson Alzheimer's Research UK
   ARUK-PG2017B-10 Daniel L McCartney Riccardo E Marioni Qatar Foundation
   Biomedical Research Program at Weill Cornell Medicine Shaza B Zaghlool
   Karsten Suhre Qatar National Research Fund NPRP11C-0115-180010 Shaza B
   Zaghlool Karsten Suhre Bundesministerium fur Bildung und Forschung
   Helmholtz Zentrum Munchen Christian Gieger Annette Peters Melanie
   Waldenberger Johannes Graumann Munich Center of Health Sciences
   LMUinnovativ Christian Gieger Annette Peters Melanie Waldenberger
   Johannes Graumann Bavarian State Ministry of Health and Care DigiMed
   Bayern Christian Gieger Annette Peters Melanie Waldenberger Johannes
   Graumann NIHR Biomedical Research Centre, Oxford Liu Shi Dementias
   Platform UK MR/L023784/2 Liu Shi Medical Research Council MC_UU_00007/10
   Caroline Hayward Wellcome Trust 104036/Z/14/Z Ian J Deary David J
   Porteous Andrew M McIntosh Wellcome Trust 220857/Z/20/Z Andrew M
   McIntosh Wellcome Trust 216767/Z/19/Z Chloe Fawns-Ritchie Cliff Nangle
   Archie Campbell Robin Flaig Ian J Deary David J Porteous Caroline
   Hayward Andrew M McIntosh Riccardo E Marioni Chief Scientist Office of
   the Scottish Government Health Directorates CZD/16/6 David J Porteous
   Scottish Funding Council HR03006 David J Porteous Australian Research
   Council Fellowship FT200100837 Allan F McRae Australian Research Council
   DP160102400 Peter M Visscher National Health and Medical Research
   Council 1113400 Peter M Visscher Medical Research Council and
   Biotechnology and Biological Sciences Research Council MR/K026992/1 Ian
   J Deary Biotechnology and Biological Sciences Research Council Ian J
   Deary Royal Society Wolfson Research Merit Award Ian J Deary Chief
   Scientist Office (CSO) of the Scottish Government's Health Directorates
   Ian J Deary Age UK (Disconnected Mind project) Sarah E Harris Ian J
   Deary Simon R Cox Medical Research Council G0701120 Ian J Deary Simon R
   Cox Biotechnology and Biological Sciences Research Council BB/F019394/1
   Ian J Deary Sir Henry Dale Fellowship jointly funded by the Wellcome
   Trust and the Royal Society 221890/Z/20/Z Simon R Cox National
   Institutes of Health RF1AG073593 Elliot M Tucker-Drob National
   Institutes of Health R01AG054628 Elliot M Tucker-Drob Ian J Deary Simon
   R Cox Health Data Research UK substantive site award Archie Campbell
   Medical Research Council MRC Human Genetics Unit core support Caroline
   Hayward Medical Research Council MR/R024065/1 Ian J Deary Simon R Cox
   Medical Research Council MR/M013111/1 Ian J Deary Simon R Cox Medical
   Research Council G1001245 Ian J Deary Simon R Cox Australian Research
   Council FL180100072 Peter M Visscher National Health and Medical
   Research Council 1010374 Peter M Visscher National Institutes of Health
   P30AG066614 Elliot M Tucker-Drob National Institutes of Health
   P2CHD042849 Elliot M Tucker-Drob Alzheimer's Society AS-PG-19b-010
   Riccardo E Marioni University of Edinburgh and University of Helsinki
   joint PhD programme in Human Genomics Yipeng Cheng The funders had no
   role in study design, data collection and interpretation, or the
   decision to submit the work for publication.
CR Alatab S, 2020, LANCET GASTROENTEROL, V5, P17, DOI 10.1016/S2468-1253(19)30333-4
   Alawieh A, 2018, SCI TRANSL MED, V10, DOI 10.1126/scitranslmed.aao6459
   Amador C, 2015, BMC GENOMICS, V16, DOI 10.1186/s12864-015-1605-2
   [Anonymous], 2018, Global Health Estimates 2016: Deaths by Cause, Age, Sex, by Country and by Region, 20002016
   [Anonymous], 2021, MRC IEU 2021 MRC IEU
   [Anonymous], 2020, R LANG ENV STAT COMP
   Aryee MJ, 2014, BIOINFORMATICS, V30, P1363, DOI 10.1093/bioinformatics/btu049
   Banos DT, 2020, NAT COMMUN, V11, DOI 10.1038/s41467-020-16520-1
   Bollepalli S, 2019, EPIGENOMICS-UK, V11, P1469, DOI 10.2217/epi-2019-0206
   Brandolini L, 2019, NEUROTOX RES, V36, P163, DOI 10.1007/s12640-019-00026-w
   Cataldo AM, 2004, NEUROBIOL AGING, V25, P1263, DOI 10.1016/j.neurobiolaging.2004.02.027
   Conole ELS, 2021, NEUROLOGY, V97, pE2340, DOI 10.1212/WNL.0000000000012997
   Deary IJ, 2012, INT J EPIDEMIOL, V41, P1576, DOI 10.1093/ije/dyr197
   Demichev V, 2021, CELL SYST, V12, P780, DOI 10.1016/j.cels.2021.05.005
   Elhadad MA, 2020, DIABETES, V69, P2766, DOI 10.2337/db20-0296
   Fawns-Ritchie Chloe, 2021, Wellcome Open Res, V6, P176, DOI [10.12688/wellcomeopenres.16987.1, 10.12688/wellcomeopenres.16987.1]
   Friedman J, 2010, J STAT SOFTW, V33, P1, DOI 10.18637/jss.v033.i01
   Fuchsberger C, 2016, NATURE, V536, P41, DOI 10.1038/nature18642
   Ganz P, 2016, JAMA-J AM MED ASSOC, V315, P2532, DOI 10.1001/jama.2016.5951
   Gold L, 2010, PLOS ONE, V5, DOI 10.1371/journal.pone.0015004
   Gudmundsdottir V, 2020, DIABETES, V69, P1843, DOI 10.2337/db19-1070
   Hawksworth OA, 2017, MOL IMMUNOL, V89, P36, DOI 10.1016/j.molimm.2017.05.015
   Hay SI, 2017, LANCET, V390, P1260, DOI 10.1016/S0140-6736(17)32130-X
   Hernandez MX, 2017, MOL NEURODEGENER, V12, DOI 10.1186/s13024-017-0210-z
   Hillary Robert F, 2020, Wellcome Open Res, V5, P283, DOI 10.12688/wellcomeopenres.16458.1
   Hillary RF, 2020, CLIN EPIGENETICS, V12, DOI 10.1186/s13148-020-00905-6
   Hillary RF, 2020, GENOME MED, V12, DOI 10.1186/s13073-020-00754-1
   Hillary RF, 2019, NAT COMMUN, V10, DOI 10.1038/s41467-019-11177-x
   Houseman EA, 2012, BMC BIOINFORMATICS, V13, DOI 10.1186/1471-2105-13-86
   James SL, 2018, LANCET, V392, P1789, DOI [10.1016/s0140-6736(18)32335-3, 10.1016/S0140-6736(18)32335-3]
   Jensen LJ, 2009, NUCLEIC ACIDS RES, V37, pD412, DOI 10.1093/nar/gkn760
   Kassam Z, 2014, INFLAMM BOWEL DIS, V20, P2483, DOI 10.1097/MIB.0000000000000173
   Kassambara A, 2019, R package
   Kim SH, 2017, ANN PEDIATR ENDOCRIN, V22, P145, DOI 10.6065/apem.2017.22.3.145
   Koenig W, 2003, AM J EPIDEMIOL, V158, P357, DOI 10.1093/aje/kwg135
   Kolde R., 2019, PRETTY HEATMAPS R PA, DOI DOI 10.32614/CRAN.PACKAGE.PHEATMAP
   Kwak SH, 2016, EXP MOL MED, V48, DOI 10.1038/emm.2016.7
   Lea AJ, 2018, ELIFE, V7, DOI 10.7554/eLife.37513
   Lee JK, 2014, J EXP MED, V211, P1551, DOI 10.1084/jem.20132451
   Liu YS, 2015, MOL SYST BIOL, V11, DOI 10.15252/msb.20145728
   Lord J, 2014, NAT NEUROSCI, V17, P1138, DOI 10.1038/nn.3792
   Lu AT, 2019, AGING-US, V11, P303, DOI 10.18632/aging.101684
   Ma YY, 2019, AGING DIS, V10, P429, DOI 10.14336/AD.2019.0119
   Mantovani S, 2014, J NEUROIMMUNOL, V276, P213, DOI 10.1016/j.jneuroim.2014.09.005
   McCartney D. L., 2020, GENOME WIDE ASS STUD, DOI [10.1101/2020.06.29.133702, DOI 10.1101/2020.06.29.133702]
   McCartney DL, 2018, EBIOMEDICINE, V37, P214, DOI 10.1016/j.ebiom.2018.10.051
   McCartney DL, 2018, GENOME BIOL, V19, DOI 10.1186/s13059-018-1514-1
   McCartney Daniel L, 2018, Alzheimers Dement (Amst), V10, P429, DOI [10.1016/j.dadm.2018.05.006, 10.1016/j.dadm.2018.05.006]
   Messner CB, 2020, CELL SYST, V11, P11, DOI 10.1016/j.cels.2020.05.012
   Min JL, 2021, NAT GENET, V53, P1311, DOI 10.1038/s41588-021-00923-x
   Moldoveanu AI, 2000, J APPL PHYSIOL, V89, P1499, DOI 10.1152/jappl.2000.89.4.1499
   Morgan BP, 2015, NAT REV DRUG DISCOV, V14, P857, DOI 10.1038/nrd4657
   Navrady LB, 2018, INT J EPIDEMIOL, V47, P13, DOI 10.1093/ije/dyx115
   Ngo D, 2021, JCI INSIGHT, V6, DOI 10.1172/jci.insight.144392
   NHS England, 2016, MPR OUTC PERS MED
   Ort M, 2020, FRONT IMMUNOL, V11, DOI 10.3389/fimmu.2020.599417
   Park MH, 2020, EXP MOL MED, V52, P380, DOI 10.1038/s12276-020-0399-8
   Pedersen TL., 2021, **DATA OBJECT**
   Pérez-Pérez R, 2012, J PROTEOMICS, V75, P783, DOI 10.1016/j.jprot.2011.09.016
   Peters A, 2021, CELL, V184, P1455, DOI 10.1016/j.cell.2021.01.043
   Petersen AK, 2014, HUM MOL GENET, V23, P534, DOI 10.1093/hmg/ddt430
   Pietzner M, 2020, NAT COMMUN, V11, DOI 10.1038/s41467-020-19996-z
   Revelle William, 2024, CRAN
   Saffari A, 2018, GENET EPIDEMIOL, V42, P20, DOI 10.1002/gepi.22086
   Safiri S, 2019, ANN RHEUM DIS, V78, P1463, DOI 10.1136/annrheumdis-2019-215920
   Scottish Government, Scottish Index of Multiple Deprivation
   Seeboth A, 2020, CLIN EPIGENETICS, V12, DOI 10.1186/s13148-020-00838-0
   Serban KA, 2021, CHEST, V159, P2244, DOI 10.1016/j.chest.2021.01.004
   Shah S, 2014, GENOME RES, V24, P1725, DOI 10.1101/gr.176933.114
   Smith BH, 2013, INT J EPIDEMIOL, V42, P689, DOI 10.1093/ije/dys084
   Stevenson AJ, 2021, J GERONTOL A-BIOL, V76, P2284, DOI 10.1093/gerona/glab046
   Stevenson AJ, 2020, CLIN EPIGENETICS, V12, DOI 10.1186/s13148-020-00903-8
   Suhre K, 2017, NAT COMMUN, V8, DOI 10.1038/ncomms14357
   Sun BB, 2018, NATURE, V558, P73, DOI 10.1038/s41586-018-0175-2
   Taylor AM, 2018, INT J EPIDEMIOL, V47, P1042, DOI 10.1093/ije/dyy022
   Therneau TM., 2020, **DATA OBJECT**
   Therneau TM., 2020, **DATA OBJECT**
   Watanabe K, 2017, NAT COMMUN, V8, DOI 10.1038/s41467-017-01261-5
   Williamson EJ, 2020, NATURE, V584, P430, DOI [10.1101/2020.05.06.20092999, 10.1038/s41586-020-2521-4]
   Yao C, 2018, NAT COMMUN, V9, DOI 10.1038/s41467-018-06231-z
   Zaghlool SB, 2020, NAT COMMUN, V11, DOI 10.1038/s41467-019-13831-w
   Zhang FT, 2019, GENOME BIOL, V20, DOI 10.1186/s13059-019-1718-z
   Zhang Q, 2018, GENOME MED, V10, DOI 10.1186/s13073-018-0585-7
   Zhang Y, 2017, NAT COMMUN, V8, DOI 10.1038/ncomms14617
NR 84
TC 71
Z9 73
U1 4
U2 27
PU eLIFE SCIENCES PUBL LTD
PI CAMBRIDGE
PA SHERATON HOUSE, CASTLE PARK, CAMBRIDGE, CB3 0AX, ENGLAND
SN 2050-084X
J9 ELIFE
JI eLife
PD JAN 13
PY 2022
VL 11
AR e71802
DI 10.7554/eLife.71802; 10.7554/eLife.71802.sa0; 10.7554/eLife.71802.sa1;
   10.7554/eLife.71802.sa2
PG 24
WC Biology
WE Science Citation Index Expanded (SCI-EXPANDED)
SC Life Sciences & Biomedicine - Other Topics
GA ZN7XJ
UT WOS:000765242000001
PM 35023833
OA Green Published, Green Submitted, gold
DA 2026-02-13
ER

PT J
AU Bartlett, JD
   Close, GL
   Drust, B
   Morton, JP
AF Bartlett, Jonathan D.
   Close, Graeme L.
   Drust, Barry
   Morton, James P.
TI The Emerging Role of p53 in Exercise Metabolism
SO SPORTS MEDICINE
LA English
DT Article
ID REDUCED CARBOHYDRATE AVAILABILITY; SKELETAL-MUSCLE; MITOCHONDRIAL
   BIOGENESIS; MESSENGER-RNA; TRANSCRIPTIONAL COACTIVATOR; GAMMA
   COACTIVATOR-1-ALPHA; ENDURANCE; INCREASES; PGC-1-ALPHA; EXPRESSION
AB The major tumour suppressor protein, p53, is one of the most well-studied proteins in cell biology. Often referred to as the Guardian of the Genome, the list of known functions of p53 include regulatory roles in cell cycle arrest, apoptosis, angiogenesis, DNA repair and cell senescence. More recently, p53 has been implicated as a key molecular player regulating substrate metabolism and exercise-induced mitochondrial biogenesis in skeletal muscle. In this context, the study of p53 therefore has obvious implications for both human health and performance, given that impaired mitochondrial content and function is associated with the pathology of many metabolic disorders such as ageing, type 2 diabetes, obesity and cancer, as well as reduced exercise performance. Studies on p53 knockout (KO) mice collectively demonstrate that ablation of p53 content reduces intermyofibrillar (IMF) and subsarcolemmal (SS) mitochondrial yield, reduces cytochrome c oxidase (COX) activity and peroxisome proliferator-activated receptor gamma co-activator 1-alpha protein content whilst also reducing mitochondrial respiration and increasing reactive oxygen species production during state 3 respiration in IMF mitochondria. Additionally, p53 KO mice exhibit marked reductions in exercise capacity (in the magnitude of 50 %) during fatiguing swimming, treadmill running and electrical stimulation protocols. p53 may regulate contractile-induced increases in mitochondrial content via modulating mitochondrial transcription factor A (Tfam) content and/or activity, given that p53 KO mice display reduced skeletal muscle mitochondrial DNA, Tfam messenger RNA and protein levels. Furthermore, upon muscle contraction, p53 is phosphorylated on serine 15 and subsequently translocates to the mitochondria where it forms a complex with Tfam to modulate expression of mitochondrial-encoded subunits of the COX complex. In human skeletal muscle, the exercise-induced phosphorylation of p53(Ser15) is enhanced in conditions of reduced carbohydrate availability in association with enhanced upstream signalling through 5'adenosine monophosphate-activated protein kinase but not p38 mitogen-activated protein kinase. In this way, undertaking regular exercise in carbohydrate restricted states may therefore be a practical approach to achieve the physiological benefits of consistent p53 signalling. Although our knowledge of p53 in exercise metabolism has advanced considerably, much of our current understanding of p53 regulation and associated targets is derived from various non-muscle cells and tissues. As such, many fundamental questions remain unanswered in contracting skeletal muscle. Detailed studies concerning the time-course of p53 activation (including additional post-translational modifications and subsequent subcellular translocation), as well as the effects of exercise modality (endurance versus resistance), intensity, duration, fibre type, age, training status and nutrient availability, must now be performed so that we can optimise exercise prescription guidelines to strategically target p53 signalling. The emerging role of p53 in skeletal muscle metabolism therefore represents a novel and exciting research area for exercise and muscle physiologists.
C1 [Bartlett, Jonathan D.; Close, Graeme L.; Drust, Barry; Morton, James P.] Liverpool John Moores Univ, Res Inst Sport & Exercise Sci, Liverpool L3 3AF, Merseyside, England.
C3 Liverpool John Moores University
RP Morton, JP (corresponding author), Liverpool John Moores Univ, Res Inst Sport & Exercise Sci, Tom Reilly Bldg,Byrom St Campus, Liverpool L3 3AF, Merseyside, England.
EM J.P.Morton@ljmu.ac.uk
RI ust, Barry/AAM-9776-2020; Close, Graeme/I-7287-2012; Bartlett,
   Jonathan/AAF-8293-2020; Drust, Barry/AAM-9776-2020
OI ust, Barry/0000-0003-2092-6962; Close, Graeme/0000-0002-7210-9553; 
CR Atherton PJ, 2005, FASEB J, V19, P786, DOI 10.1096/fj.04-2179fje
   Bartlett JD, 2013, AM J PHYSIOL-REG I, V304, pR450, DOI 10.1152/ajpregu.00498.2012
   Bartlett JD, 2012, J APPL PHYSIOL, V112, P1135, DOI 10.1152/japplphysiol.01040.2011
   Bassett DR Jr, 2000, MED SCI SPORT EXER, V32, P70, DOI 10.1097/00005768-200001000-00012
   Benton CR, 2008, APPL PHYSIOL NUTR ME, V33, P843, DOI 10.1139/H08-074
   Benziane B, 2008, AM J PHYSIOL-ENDOC M, V295, pE1427, DOI 10.1152/ajpendo.90428.2008
   Burgomaster KA, 2008, J PHYSIOL-LONDON, V586, P151, DOI 10.1113/jphysiol.2007.142109
   Calvo JA, 2008, J APPL PHYSIOL, V104, P1304, DOI 10.1152/japplphysiol.01231.2007
   Coffey VG, 2007, SPORTS MED, V37, P737, DOI 10.2165/00007256-200737090-00001
   Coffey VG, 2005, FASEB J, V19, P190, DOI 10.1096/fj.05-4809fje
   Egan B, 2010, J PHYSIOL-LONDON, V588, P1779, DOI 10.1113/jphysiol.2010.188011
   Fan M, 2004, GENE DEV, V18, P278, DOI 10.1101/gad.1152204
   Hawley JA, 2002, CLIN EXP PHARMACOL P, V29, P218, DOI 10.1046/j.1440-1681.2002.03623.x
   HENRIKSSON J, 1977, J PHYSIOL-LONDON, V270, P661, DOI 10.1113/jphysiol.1977.sp011974
   HOLLOSZY JO, 1967, J BIOL CHEM, V242, P2278
   Holloszy JO, 2011, COMPR PHYSIOL, V1, P921, DOI 10.1002/cphy.c100052
   Hulston CJ, 2010, MED SCI SPORT EXER, V42, P2046, DOI 10.1249/MSS.0b013e3181dd5070
   Jäger S, 2007, P NATL ACAD SCI USA, V104, P12017, DOI 10.1073/pnas.0705070104
   Jelenik T, 2013, ANTIOXID REDOX SIGN, V19, P258, DOI 10.1089/ars.2012.4910
   Joseph A-M, 2012, EXP DIABETES RES, V2012, P1
   Lago CU, 2011, ANTIOXID REDOX SIGN, V15, P1739, DOI 10.1089/ars.2010.3650
   LeBlanc PJ, 2004, J APPL PHYSIOL, V97, P2148, DOI 10.1152/japplphysiol.00517.2004
   Levine AJ, 2006, CELL DEATH DIFFER, V13, P1027, DOI 10.1038/sj.cdd.4401910
   Li JC, 2010, PLOS GENET, V6, DOI [10.1371/journal.pgen.1000795, 10.1186/1746-4811-6-1]
   Lin J, 2002, NATURE, V418, P797, DOI 10.1038/nature00904
   Little JP, 2010, AM J PHYSIOL-REG I, V298, pR912, DOI 10.1152/ajpregu.00409.2009
   Ljubicic V, 2010, BBA-GEN SUBJECTS, V1800, P223, DOI 10.1016/j.bbagen.2009.07.031
   Madan E, 2011, ONCOTARGET, V2, P948
   Maddocks ODK, 2011, J MOL MED, V89, P237, DOI 10.1007/s00109-011-0735-5
   Matoba S, 2006, SCIENCE, V312, P1650, DOI 10.1126/science.1126863
   Morton JP, 2009, J APPL PHYSIOL, V106, P1513, DOI 10.1152/japplphysiol.00003.2009
   Park JY, 2009, CIRC RES, V105, P705, DOI 10.1161/CIRCRESAHA.109.205310
   Perry CGR, 2010, J PHYSIOL-LONDON, V588, P4795, DOI 10.1113/jphysiol.2010.199448
   Philp A, 2011, J BIOL CHEM, V286, P30561, DOI 10.1074/jbc.M111.261685
   Puigserver P, 2003, ENDOCR REV, V24, P78, DOI 10.1210/er.2002-0012
   Rose AJ, 2006, J PHYSIOL-LONDON, V574, P889, DOI 10.1113/jphysiol.2006.111757
   Rose AJ, 2003, J PHYSIOL-LONDON, V553, P303, DOI 10.1113/jphysiol.2003.054171
   Russell AP, 2003, DIABETES, V52, P2874, DOI 10.2337/diabetes.52.12.2874
   Safdar A, 2011, J BIOL CHEM, V286, P10605, DOI 10.1074/jbc.M110.211466
   Safdar A, 2010, PLOS ONE, V5, DOI 10.1371/journal.pone.0010778
   Saleem A, 2013, J PHYSIOL-LONDON, V591, P3625, DOI 10.1113/jphysiol.2013.252791
   Saleem A, 2011, EXERC SPORT SCI REV, V39, P199, DOI 10.1097/JES.0b013e31822d71be
   Saleem A, 2009, PHYSIOL GENOMICS, V37, P58, DOI 10.1152/physiolgenomics.90346.2008
   Stambolsky P, 2006, CELL DEATH DIFFER, V13, P2140, DOI 10.1038/sj.cdd.4401965
   Uguccioni G, 2010, PPAR RES, V2010, DOI 10.1155/2010/937123
   Vousden KH, 2009, NAT REV CANCER, V9, P691, DOI 10.1038/nrc2715
   Wang WL, 2010, BIOCHEM BIOPH RES CO, V400, P587, DOI 10.1016/j.bbrc.2010.08.108
   Wenz T, 2009, P NATL ACAD SCI USA, V106, P20405, DOI 10.1073/pnas.0911570106
   Wright DC, 2007, J BIOL CHEM, V282, P18793, DOI 10.1074/jbc.M611252200
   Yeo WK, 2008, J APPL PHYSIOL, V105, P1519, DOI 10.1152/japplphysiol.90540.2008
   Yeo WK, 2008, J APPL PHYSIOL, V105, P1462, DOI 10.1152/japplphysiol.90882.2008
   Yeo WK, 2010, EXP PHYSIOL, V95, P351, DOI 10.1113/expphysiol.2009.049353
NR 52
TC 63
Z9 76
U1 0
U2 48
PU ADIS INT LTD
PI NORTHCOTE
PA 5 THE WAREHOUSE WAY, NORTHCOTE 0627, AUCKLAND, NEW ZEALAND
SN 0112-1642
EI 1179-2035
J9 SPORTS MED
JI Sports Med.
PD MAR
PY 2014
VL 44
IS 3
BP 303
EP 309
DI 10.1007/s40279-013-0127-9
PG 7
WC Sport Sciences
WE Science Citation Index Expanded (SCI-EXPANDED)
SC Sport Sciences
GA AB2VG
UT WOS:000331649600002
PM 24264057
OA Green Submitted, Bronze
DA 2026-02-13
ER

PT J
AU Roberts, RO
   Knopman, DS
   Cha, RH
   Mielke, MM
   Pankratz, VS
   Boeve, BF
   Kantarci, K
   Geda, YE
   Jack, CR
   Petersen, RC
   Lowe, VJ
AF Roberts, Rosebud O.
   Knopman, David S.
   Cha, Ruth H.
   Mielke, Michelle M.
   Pankratz, V. Shane
   Boeve, Bradley F.
   Kantarci, Kejal
   Geda, Yonas E.
   Jack, Clifford R., Jr.
   Petersen, Ronald C.
   Lowe, Val J.
TI Diabetes and Elevated Hemoglobin A1c Levels Are Associated with Brain
   Hypometabolism but Not Amyloid Accumulation
SO JOURNAL OF NUCLEAR MEDICINE
LA English
DT Article
DE diabetes; cerebral glucose metabolism; F-18-FDG PET imaging; C-11-PiB
   PET imaging; hemoglobin A1c; amyloid accumulation
ID CEREBRAL GLUCOSE-METABOLISM; MILD COGNITIVE IMPAIRMENT;
   ALZHEIMERS-DISEASE; AGES 56; R NORMS; RISK; DEMENTIA; MELLITUS; INSULIN;
   PATHOLOGY
AB Dysfunctional insulin signaling may affect brain metabolism or amyloid deposition. We investigated the associations of type 2 diabetes with amyloid accumulation measured using C-11-Pittsburgh compound B (11C-PiB) and brain hypometabolism measured using F-18-FDG PET. Methods: We studied a sample of nondemented participants from the population-based Mayo Clinic Study of Aging. All subjects underwent MR imaging, amyloid PET, and F-18-FDG PET. Alzheimer disease (AD) signature and region-of-interest (ROI) measures for 11C-PiB retention ratio and F-18-FDG ratio were measured. Diabetes was assessed from the Rochester Epidemiology Project medical records linkage system. Results: Among 749 participants (median age, 79.0 y; 56.5% men, 81.0% cognitively normal; 20.6% diabetic individuals), F-18-FDG hypometabolism (F-18-FDG ratio < 1.31) in the AD signature meta-ROI was more common in diabetic individuals (48.1%) than in nondiabetic individuals (28.9%; P < 0.001). The median F-18- FDG ratio was lower in diabetic individuals than in nondiabetic individuals in the AD signature meta-ROI (1.32 vs. 1.40, P < 0.001) and in the angular (1.40 vs. 1.48, P < 0.001) and posterior cingulate gyri ROIs (1.63 vs. 1.72, P < 0.001). The odds ratio (OR) for abnormal AD signature F-18- FDG hypometabolism was elevated (2.28; 95% confidence interval [CI], 1.56-3.33) in diabetic individuals versus nondiabetic individuals after adjustment for age, sex, and education and after additional adjustment for apolipoprotein epsilon 4 allele, glycemic level, and cognitive status (OR, 1.69; 95% CI, 1.10-2.60). However, the AD signature C-11-PiB retention ratio was similar in diabetic individuals versus nondiabetic individuals (OR, 1.03; 95% CI, 0.71-1.51; P = 0.87). In post hoc analyses in nondiabetic individuals, a 1% increase in hemoglobin A1c was associated with greater AD signature hypometabolism in cognitively normal subjects (OR, 1.93; 95% CI, 1.03-3.62; P = 0.04) and in the total cohort (OR 1.59; 95% CI, 0.92-2.75; P = 0.10). Conclusion: Diabetes and poor glycemic control in nondiabetic individuals may enhance glucose hypometabolism in AD signature regions. These factors should be investigated in longitudinal studies for their role in detecting onset of symptoms in AD.
C1 [Roberts, Rosebud O.; Cha, Ruth H.; Mielke, Michelle M.; Pankratz, V. Shane; Petersen, Ronald C.] Mayo Clin, Dept Hlth Sci Res, Rochester, MN 55905 USA.
   [Roberts, Rosebud O.; Knopman, David S.; Boeve, Bradley F.; Petersen, Ronald C.] Mayo Clin, Dept Neurol, Rochester, MN 55905 USA.
   [Kantarci, Kejal; Jack, Clifford R., Jr.; Lowe, Val J.] Mayo Clin, Dept Radiol, Rochester, MN 55905 USA.
   [Geda, Yonas E.] Mayo Clin Scottsdale, Dept Psychiat & Psychol, Scottsdale, AZ USA.
   [Geda, Yonas E.] Mayo Clin Scottsdale, Dept Neurol, Scottsdale, AZ USA.
C3 Mayo Clinic; Mayo Clinic; Mayo Clinic; Mayo Clinic; Mayo Clinic Phoenix;
   Mayo Clinic; Mayo Clinic Phoenix
RP Roberts, RO (corresponding author), Mayo Clin, Dept Hlth Sci Res, 200 First St SW, Rochester, MN 55905 USA.
EM roberts.rosebud@mayo.edu
RI Mielke, Michelle/ABO-1598-2022; Jack, Clifford/F-2508-2010; , Brad
   Boeve/OXC-3206-2025; Geda, Yonas/D-9570-2012
OI Mielke, Michelle/0000-0001-7177-1185; Kantarci,
   Kejal/0000-0002-8001-2081; 
FU NIH [U01 AG006786, P50 AG16574, K01 AG028573, K01 MH68351, R01 AG011378,
   R01 AG041851]; GE Healthcare; National Institute on Aging [R01AG041851,
   U01AG006786] Funding Source: NIH RePORTER
FX The costs of publication of this article were defrayed in part by the
   payment of page charges. Therefore, and solely to indicate this fact,
   this article is hereby marked "advertisement" in accordance with 18 USC
   section 1734. This work was supported by NIH grants U01 AG006786, P50
   AG16574, K01 AG028573, K01 MH68351, R01 AG011378, and R01 AG041851; the
   Robert H. and Clarice Smith and Abigail Van Buren Alzheimer's Disease
   Research Program; the Center for Individualized Medicine of Mayo Clinic;
   the Minnesota Partnership for Biotechnology and Medical Genomics; GE
   Healthcare; the Elsie and Marvin Dekelboum Family Foundation; the
   Rochester Epidemiology Project (R01 AG034676); Abbvie Health Economics
   and Outcomes Research; the Walter S. and Lucienne Driskill Foundation;
   Cephalon, Inc.; Allon Therapeutics, Inc.; the NIA; the Alzheimer's
   Association; the Mangurian Foundation; the Alexander Family Alzheimer's
   Disease Research Professorship; Siemens Molecular Imaging; the MN
   Partnership for Biotechnology and Medical Genomics; and the Leukemia &
   Lymphoma Society. Dr. Knopman is deputy editor for Neurology; on the
   data safety monitoring boards for Lilly Pharmaceuticals, Lundbeck
   Pharmaceuticals, and the DIAN study; a consultant to TauRx
   Pharmaceuticals through 2012; and an investigator for clinical trials by
   Baxter and Elan Pharmaceuticals, TauRx. Dr. Kantarci is on the data
   safety monitoring board for Takeda Global Research & Development Center,
   Inc. Dr. Boeve is a consultant to GE Healthcare and receives publishing
   royalties for The Behavioral Neurology of Dementia (Cambridge University
   Press, 2009). Dr. Petersen is on the scientific advisory boards for
   Pfizer, Inc., Janssen Alzheimer Immunotherapy, Elan Pharmaceuticals, and
   GE Healthcare; is a CME lecture for Novartis, Inc.; and receives
   royalties for Mild Cognitive Impairment (Oxford University Press, 2003).
   Dr. Jack is a consultant for Janssen, Bristol-Meyer-Squibb, General
   Electric, Siemens, and Johnson and Johnson and an investigator for Allon
   and Baxter, Inc., clinical trials. Dr. Lowe is on the scientific
   advisory boards for Bayer Schering Pharma and GE Healthcare. No other
   potential conflict of interest relevant to this article was reported.
CR Akomolafe A, 2006, ARCH NEUROL-CHICAGO, V63, P1551, DOI 10.1001/archneur.63.11.1551
   Alafuzoff I, 2009, NEUROPATH APPL NEURO, V35, P60, DOI 10.1111/j.1365-2990.2008.00948.x
   Arvanitakis Z, 2004, ARCH NEUROL-CHICAGO, V61, P661, DOI 10.1001/archneur.61.5.661
   Arvanitakis Z, 2006, NEUROLOGY, V67, P1960, DOI 10.1212/01.wnl.0000247053.45483.4e
   Baker Laura D, 2011, Arch Neurol, V68, P51, DOI 10.1001/archneurol.2010.225
   Burns Christine M, 2013, Neurology, V80, P1557, DOI 10.1212/WNL.0b013e31828f17de
   Cherbuin N, 2012, NEUROLOGY, V79, P1019, DOI 10.1212/WNL.0b013e31826846de
   Chui HC, 2006, ANN NEUROL, V60, P677, DOI 10.1002/ana.21009
   Debette S, 2011, NEUROLOGY, V77, P461, DOI 10.1212/WNL.0b013e318227b227
   Duarte Ana I, 2012, J Aging Res, V2012, P384017, DOI 10.1155/2012/384017
   GAVIN JR, 1997, DIABETES CARE, V20
   Heitner J, 1997, NEUROLOGY, V49, P1306, DOI 10.1212/WNL.49.5.1306
   Hoyer S, 2002, J NEURAL TRANSM, V109, P341, DOI 10.1007/s007020200028
   Ivnik R.J., 1992, CLIN NEUROPSYCHOL, V6, P49, DOI DOI 10.1080/13854049208401879
   Ivnik R.J., 1992, Clinical Neuropsychologist, V6, P1, DOI [DOI 10.1080/13854049208401877, 10.1080/13854049208401877]
   Ivnik RJ., 1992, CLIN NEUROPSYCHOL, V6, P83, DOI [DOI 10.1080/13854049208401880, 10.1080/13854049208401880]
   Jack CR, 2008, J MAGN RESON IMAGING, V27, P685, DOI 10.1002/jmri.21049
   Jack CR, 2008, BRAIN, V131, P665, DOI 10.1093/brain/awm336
   Jack CR, 2012, ANN NEUROL, V71, P765, DOI 10.1002/ana.22628
   Jagust WJ, 2009, NEUROLOGY, V73, P1193, DOI 10.1212/WNL.0b013e3181bc010c
   Jagust WJ, 2012, J NEUROSCI, V32, P18227, DOI 10.1523/JNEUROSCI.3266-12.2012
   Janson J, 2004, DIABETES, V53, P474, DOI 10.2337/diabetes.53.2.474
   Knopman DS, 2012, NEUROLOGY, V78, P1576, DOI 10.1212/WNL.0b013e3182563bbe
   Knopman DS, 2013, ANN NEUROL, V73, P472, DOI 10.1002/ana.23816
   KOKMEN E, 1991, ARCH NEUROL-CHICAGO, V48, P725, DOI 10.1001/archneur.1991.00530190071018
   Landau SM, 2010, NEUROLOGY, V75, P230, DOI 10.1212/WNL.0b013e3181e8e8b8
   Landau SM, 2011, NEUROBIOL AGING, V32, P1207, DOI 10.1016/j.neurobiolaging.2009.07.002
   Lowe VJ, 2009, J NUCL MED, V50, P878, DOI 10.2967/jnumed.108.058529
   Luchsinger JA, 2001, AM J EPIDEMIOL, V154, P635, DOI 10.1093/aje/154.7.635
   MacKnight C, 2002, DEMENT GERIATR COGN, V14, P77, DOI 10.1159/000064928
   Marchant NL, 2013, JAMA NEUROL, V70, P488, DOI 10.1001/2013.jamaneurol.405
   Mittal VA, 2011, PSYCHIAT RES, V189, P158, DOI 10.1016/j.psychres.2011.06.006
   MORRIS JC, 1993, NEUROLOGY, V43, P2412, DOI 10.1212/WNL.43.11.2412-a
   Peila R, 2002, DIABETES, V51, P1256, DOI 10.2337/diabetes.51.4.1256
   Petersen RC, 2010, NEUROLOGY, V75, P889, DOI 10.1212/WNL.0b013e3181f11d85
   Petersen RC, 2004, J INTERN MED, V256, P183, DOI 10.1111/j.1365-2796.2004.01388.x
   Petrovitch H, 2000, NEUROBIOL AGING, V21, P57, DOI 10.1016/S0197-4580(00)00106-8
   PFEFFER RI, 1982, J GERONTOL, V37, P323, DOI 10.1093/geronj/37.3.323
   Qiu WQ, 2006, NEUROBIOL AGING, V27, P190, DOI 10.1016/j.neurobiolaging.2005.01.004
   Roberts RO, 2012, NEUROLOGY, V78, P342, DOI 10.1212/WNL.0b013e3182452862
   Roberts RO, 2008, NEUROEPIDEMIOLOGY, V30, P58, DOI 10.1159/000115751
   St Sauver JL, 2011, AM J EPIDEMIOL, V173, P1059, DOI 10.1093/aje/kwq482
   Thambisetty M, 2013, JAMA NEUROL, V70, P1167, DOI 10.1001/jamaneurol.2013.284
NR 43
TC 135
Z9 146
U1 0
U2 9
PU SOC NUCLEAR MEDICINE INC
PI RESTON
PA 1850 SAMUEL MORSE DR, RESTON, VA 20190-5316 USA
SN 0161-5505
EI 1535-5667
J9 J NUCL MED
JI J. Nucl. Med.
PD MAY
PY 2014
VL 55
IS 5
BP 759
EP 764
DI 10.2967/jnumed.113.132647
PG 6
WC Radiology, Nuclear Medicine & Medical Imaging
WE Science Citation Index Expanded (SCI-EXPANDED)
SC Radiology, Nuclear Medicine & Medical Imaging
GA AH2RF
UT WOS:000335968000022
PM 24652830
OA Green Submitted, Bronze
DA 2026-02-13
ER

PT J
AU Sarnowski, C
   Huan, TX
   Ma, YY
   Joehanes, R
   Beiser, A
   Decarli, CS
   Heard-Costa, NL
   Levy, D
   Lin, HH
   Liu, CT
   Liu, CY
   Meigs, JB
   Satizabal, CL
   Florez, JC
   Hivert, MF
   Dupuis, J
   De Jager, PL
   Bennett, DA
   Seshadri, S
   Morrison, AC
AF Sarnowski, Chloe
   Huan, Tianxiao
   Ma, Yiyi
   Joehanes, Roby
   Beiser, Alexa
   Decarli, Charles S.
   Heard-Costa, Nancy L.
   Levy, Daniel
   Lin, Honghuang
   Liu, Ching-Ti
   Liu, Chunyu
   Meigs, James B.
   Satizabal, Claudia L.
   Florez, Jose C.
   Hivert, Marie-France
   Dupuis, Josee
   De Jager, Philip L.
   Bennett, David A.
   Seshadri, Sudha
   Morrison, Alanna C.
TI Multi-tissue epigenetic analysis identifies distinct associations
   underlying insulin resistance and Alzheimer's disease at CPT1A
   locus
SO CLINICAL EPIGENETICS
LA English
DT Article
DE Epigenetics; Insulin resistance; Alzheimer's disease; FHS; ROSMAP; DNA
   methylation
ID EPIGENOME-WIDE ASSOCIATION; MILD COGNITIVE IMPAIRMENT; LIPID-LOWERING
   DRUGS; DNA METHYLATION; CATHEPSIN-D; HIPPOCAMPAL SEGMENTATION; GENETIC
   ARCHITECTURE; MAGNETIC-RESONANCE; CLINICAL-DIAGNOSIS; OXIDATIVE STRESS
AB Background Insulin resistance (IR) is a major risk factor for Alzheimer's disease (AD) dementia. The mechanisms by which IR predisposes to AD are not well-understood. Epigenetic studies may help identify molecular signatures of IR associated with AD, thus improving our understanding of the biological and regulatory mechanisms linking IR and AD.Methods We conducted an epigenome-wide association study of IR, quantified using the homeostatic model assessment of IR (HOMA-IR) and adjusted for body mass index, in 3,167 participants from the Framingham Heart Study (FHS) without type 2 diabetes at the time of blood draw used for methylation measurement. We identified DNA methylation markers associated with IR at the genome-wide level accounting for multiple testing (P < 1.1 x 10(-7)) and evaluated their association with neurological traits in participants from the FHS (N = 3040) and the Religious Orders Study/Memory and Aging Project (ROSMAP, N = 707). DNA methylation profiles were measured in blood (FHS) or dorsolateral prefrontal cortex (ROSMAP) using the Illumina HumanMethylation450 BeadChip. Linear regressions (ROSMAP) or mixed-effects models accounting for familial relatedness (FHS) adjusted for age, sex, cohort, self-reported race, batch, and cell type proportions were used to assess associations between DNA methylation and neurological traits accounting for multiple testing.Results We confirmed the strong association of blood DNA methylation with IR at three loci (cg17901584-DHCR24, cg17058475-CPT1A, cg00574958-CPT1A, and cg06500161-ABCG1). In FHS, higher levels of blood DNA methylation at cg00574958 and cg17058475 were both associated with lower IR (P = 2.4 x 10(-11) and P = 9.0 x 10(-8)), larger total brain volumes (P = 0.03 and P = 9.7 x 10(-4)), and smaller log lateral ventricular volumes (P = 0.07 and P = 0.03). In ROSMAP, higher levels of brain DNA methylation at the same two CPT1A markers were associated with greater risk of cognitive impairment (P = 0.005 and P = 0.02) and higher AD-related indices (CERAD score: P = 5 x 10(-4 )and 0.001; Braak stage: P = 0.004 and P = 0.01).Conclusions Our results suggest potentially distinct epigenetic regulatory mechanisms between peripheral blood and dorsolateral prefrontal cortex tissues underlying IR and AD at CPT1A locus.
C1 [Sarnowski, Chloe; Morrison, Alanna C.] Univ Texas Hlth Sci Ctr Houston, Human Genet Ctr, Sch Publ Hlth, Dept Epidemiol Human Genet & Environm Sci, Houston, TX 77030 USA.
   [Huan, Tianxiao; Joehanes, Roby] NHLBIH, Populat Sci Branch, Bethesda, MD USA.
   [Ma, Yiyi; Levy, Daniel; De Jager, Philip L.] Columbia Univ, Ctr Translat & Computat Neuroimmunol, Irving Med Ctr, Dept Neurol, New York, NY USA.
   [Joehanes, Roby; Beiser, Alexa; Heard-Costa, Nancy L.; Levy, Daniel; Satizabal, Claudia L.; Seshadri, Sudha] Framingham Heart Dis Epidemiol Study, Framingham, MA 01701 USA.
   [Beiser, Alexa; Heard-Costa, Nancy L.; Liu, Ching-Ti; Liu, Chunyu; Dupuis, Josee] Boston Univ, Sch Publ Hlth, Dept Biostat, Boston, MA USA.
   [Beiser, Alexa; Satizabal, Claudia L.; Seshadri, Sudha] Boston Univ, Dept Neurol, Sch Med, Boston, MA USA.
   [Decarli, Charles S.] Univ Calif Davis, Dept Neurol, Davis, CA USA.
   [Lin, Honghuang] Univ Massachusetts, Dept Med, Chan Med Sch, Worcester, MA USA.
   [Meigs, James B.] Massachusetts Gen Hosp, Div Gen Internal Med, Boston, MA USA.
   [Meigs, James B.; Florez, Jose C.] Harvard Med Sch, Dept Med, Boston, MA USA.
   [Meigs, James B.; Florez, Jose C.] Broad Inst MIT & Harvard, Programs Metab & Med & Populat Genet, Cambridge, MA USA.
   [Satizabal, Claudia L.; Seshadri, Sudha] Univ Texas Hlth Sci Ctr San Antonio, Glenn Biggs Inst Alzheimers & Neurodegenerat Dis, San Antonio, TX USA.
   [Satizabal, Claudia L.] Univ Texas Hlth Sci Ctr San Antonio, Dept Populat Hlth Sci, San Antonio, TX USA.
   [Florez, Jose C.] Massachusetts Gen Hosp, Ctr Genom Med, Boston, MA USA.
   [Florez, Jose C.; Hivert, Marie-France] Massachusetts Gen Hosp, Diabet Unit, Boston, MA USA.
   [Hivert, Marie-France] Harvard Univ, Harvard Med Sch, Dept Populat Med, Boston, MA USA.
   [Hivert, Marie-France] Harvard Univ, Harvard Pilgrim Hlth Care Inst, Boston, MA USA.
   [Hivert, Marie-France] Univ Sherbrooke, Dept Med, Sherbrooke, PQ, Canada.
   [Dupuis, Josee] McGill Univ, Sch Populat & Global Hlth, Dept Epidemiol Biostat & Occupat Hlth, Montreal, PQ, Canada.
   [De Jager, Philip L.] Columbia Univ, Taub Inst Res Alzheimers Dis & Aging Brain, Irving Med Ctr, New York, NY USA.
   [Bennett, David A.] Rush Univ, Rush Alzheimers Dis Ctr, Med Ctr, Chicago, IL USA.
C3 University of Texas System; University of Texas Health Science Center
   Houston; University of Texas School Public Health; Cornell University;
   Weill Cornell Medicine; NewYork-Presbyterian Hospital; Columbia
   University; Framingham Heart Study; Boston University; Boston
   University; University of California System; University of California
   Davis; University of Massachusetts System; UMass Chan Medical School;
   University of Massachusetts Worcester; Harvard University; Harvard
   University Medical Affiliates; Massachusetts General Hospital; Harvard
   University; Harvard Medical School; Harvard University; Massachusetts
   Institute of Technology (MIT); Broad Institute; University of Texas
   System; University of Texas at San Antonio; University of Texas System;
   University of Texas at San Antonio; Harvard University; Harvard
   University Medical Affiliates; Massachusetts General Hospital; Harvard
   University; Harvard University Medical Affiliates; Massachusetts General
   Hospital; Harvard University; Harvard Medical School; Harvard
   University; Harvard Pilgrim Health Care; University of Sherbrooke;
   McGill University; Columbia University; Cornell University; Weill
   Cornell Medicine; NewYork-Presbyterian Hospital; Rush University
RP Sarnowski, C (corresponding author), Univ Texas Hlth Sci Ctr Houston, Human Genet Ctr, Sch Publ Hlth, Dept Epidemiol Human Genet & Environm Sci, Houston, TX 77030 USA.
EM Chloe.Sarnowski@uth.tmc.edu
RI Huan, Tianxiao/AAF-3577-2021; Meigs, James/P-3927-2019; Ma,
   Yiyi/J-5237-2017; Hivert, Marie-France/GWN-0455-2022; Levy,
   Daniel/ABB-2752-2021; DeCarli, Charles/B-5541-2009; Lin,
   Honghuang/A-3269-2019
OI Seshai, Sudha/0000-0001-6135-2622; Morrison, Alanna/0000-0001-6381-4296;
   Bennett, David/0000-0003-3689-554X; Sarnowski,
   Chloé/0000-0002-6090-7099; Liu, Ching-Ti/0000-0002-0703-0742
FU NHLBI NIH HHS [N01HC25195, R01 HL151855, 75N92019D00031,
   HHSN268201500001I, K24 HL157960] Funding Source: Medline; NIA NIH HHS
   [P30 AG072972, K23 AG038444, R01 AG059727, P30 AG066546, R01 AG080670,
   R01 AG031287, R01 AG008122, R01 AG082360, R01 AG033040, R01 AG033193,
   R01 AG016495, R01 AG049607, R00 AG066849, R01 AG054076, U01 AG068221]
   Funding Source: Medline; NIDDK NIH HHS [U01 DK078616] Funding Source:
   Medline; NIEHS NIH HHS [R21 ES017950] Funding Source: Medline; NINDS NIH
   HHS [UF1 NS125513] Funding Source: Medline; National Heart Lung and
   Blood Institute [R01HL151855, K24HL157960] Funding Source: NIH RePORTER;
   National Institute on Aging [P30AG066546, R00AG066849, P30AG072972,
   R01AG059727, U01AG068221] Funding Source: NIH RePORTER
CR Ahmed SAH, 2020, CLIN EPIGENETICS, V12, DOI 10.1186/s13148-020-00896-4
   Albai O, 2019, NEUROPSYCH DIS TREAT, V15, P167, DOI 10.2147/NDT.S189905
   Alford S, 2018, OBES REV, V19, P269, DOI 10.1111/obr.12629
   Arnold SE, 2018, NAT REV NEUROL, V14, P168, DOI 10.1038/nrneurol.2017.185
   Arpón A, 2019, SCI REP-UK, V9, DOI 10.1038/s41598-019-38980-2
   Aslibekyan S, 2015, OBESITY, V23, P1493, DOI 10.1002/oby.21111
   Bagchi DP, 2020, MOL METAB, V42, DOI 10.1016/j.molmet.2020.101078
   Battram Thomas, 2022, Wellcome Open Res, V7, P41, DOI 10.12688/wellcomeopenres.17598.1
   Bellenguez C, 2022, NAT GENET, V54, P412, DOI 10.1038/s41588-022-01024-z
   Bennett DA, 2006, NEUROLOGY, V66, P1837, DOI 10.1212/01.wnl.0000219668.47116.e6
   Bennett DA, 2002, NEUROLOGY, V59, P198, DOI 10.1212/WNL.59.2.198
   Bennett DA, 2006, NEUROEPIDEMIOLOGY, V27, P169, DOI 10.1159/000096129
   Bennett DA, 2018, J ALZHEIMERS DIS, V64, pS161, DOI 10.3233/JAD-179939
   Boccardi M, 2015, ALZHEIMERS DEMENT, V11, P126, DOI 10.1016/j.jalz.2014.02.009
   Boccardi M, 2014, J NEUROIMAGING, V24, P509, DOI 10.1111/jon.12065
   Bocchetta M, 2015, ALZHEIMERS DEMENT, V11, P151, DOI 10.1016/j.jalz.2013.12.019
   Bonder MJ, 2017, NAT GENET, V49, P131, DOI 10.1038/ng.3721
   Boukhalfa W, 2023, FRONT AGING NEUROSCI, V15, DOI 10.3389/fnagi.2023.1114810
   BRAAK H, 1991, ACTA NEUROPATHOL, V82, P239, DOI 10.1007/BF00308809
   Braskie Meredith N, 2011, Int J Alzheimers Dis, V2011, P490140, DOI 10.4061/2011/490140
   Braun PR, 2019, TRANSL PSYCHIAT, V9, DOI 10.1038/s41398-019-0376-y
   Bunk J, 2021, FRONT CELL DEV BIOL, V9, DOI 10.3389/fcell.2021.581805
   Butterfield DA, 2014, BBA-MOL BASIS DIS, V1842, P1693, DOI 10.1016/j.bbadis.2014.06.010
   Cardona A, 2019, DIABETES, V68, P2315, DOI 10.2337/db18-0290
   Chen BH, 2016, DIABETES, V65, P3794, DOI 10.2337/db16-0470
   Chen J, 2021, NAT GENET, V53, P840, DOI 10.1038/s41588-021-00852-9
   Chen L, 2016, AM J ALZHEIMERS DIS, V31, P278, DOI 10.1177/1533317515603688
   Chen MP, 2020, SCI ADV, V6, DOI 10.1126/sciadv.aax9605
   Chilunga FP, 2022, CLIN EPIGENETICS, V14, DOI 10.1186/s13148-022-01309-4
   Chouliaras L, 2015, EPIGENOMICS-UK, V7, P533, DOI [10.2217/EPI.15.22, 10.2217/epi.15.22]
   Das M, 2016, PLOS ONE, V11, DOI 10.1371/journal.pone.0145789
   DAWBER TR, 1966, CIRCULATION, V34, P553, DOI 10.1161/01.CIR.34.4.553
   De Felice FG, 2014, ALZHEIMERS DEMENT, V10, pS26, DOI 10.1016/j.jalz.2013.12.004
   De Jager PL, 2018, SCI DATA, V5, DOI 10.1038/sdata.2018.142
   De Jager PL, 2014, NAT NEUROSCI, V17, P1156, DOI 10.1038/nn.3786
   de la Monte SM, 2006, J ALZHEIMERS DIS, V9, P167
   de la Monte Suzanne M, 2008, J Diabetes Sci Technol, V2, P1101
   Ding LL, 2020, FRONT ENDOCRINOL, V11, DOI 10.3389/fendo.2020.575070
   Ding LL, 2020, DIABETOLOGIA, V63, P374, DOI 10.1007/s00125-019-05025-2
   Dove A, 2021, ALZHEIMERS DEMENT, V17, P1769, DOI 10.1002/alz.12482
   Edgar RD, 2017, TRANSL PSYCHIAT, V7, DOI 10.1038/tp.2017.171
   FEINLEIB M, 1975, PREV MED, V4, P518, DOI 10.1016/0091-7435(75)90037-7
   Fletcher E, 2012, IEEE ENG MED BIO, P106, DOI 10.1109/EMBC.2012.6345882
   Fletcher E, 2012, IEEE ENG MED BIO, P5319, DOI 10.1109/EMBC.2012.6347195
   Fraszczyk E, 2022, DIABETOLOGIA, V65, P763, DOI 10.1007/s00125-022-05652-2
   Gaunt TR, 2016, GENOME BIOL, V17, DOI 10.1186/s13059-016-0926-z
   Gillberg L, 2015, FRONT ENDOCRINOL, V6, DOI 10.3389/fendo.2015.00043
   Gogarten SM, 2019, BIOINFORMATICS, V35, P5346, DOI 10.1093/bioinformatics/btz567
   Hannon E, 2015, EPIGENETICS-US, V10, P1024, DOI 10.1080/15592294.2015.1100786
   Hidalgo B, 2014, DIABETES, V63, P801, DOI 10.2337/db13-1100
   Horgusluoglu E, 2022, ALZHEIMERS DEMENT, V18, P1260, DOI 10.1002/alz.12468
   Hoscheidt SM, 2016, J ALZHEIMERS DIS, V52, P1373, DOI 10.3233/JAD-160110
   Inestrosa NC, 2014, J MOL CELL BIOL, V6, P64, DOI 10.1093/jmcb/mjt051
   Irvin MR, 2014, CIRCULATION, V130, P565, DOI 10.1161/CIRCULATIONAHA.114.009158
   Janson J, 2004, DIABETES, V53, P474, DOI 10.2337/diabetes.53.2.474
   Jhun MA, 2021, NAT COMMUN, V12, DOI 10.1038/s41467-021-23899-y
   Jia L, 2019, MOL BRAIN, V12, DOI 10.1186/s13041-019-0525-5
   Joehanes R, 2017, GENOME BIOL, V18, DOI 10.1186/s13059-016-1142-6
   Kang J, 2021, CTS-CLIN TRANSL SCI, V14, P606, DOI 10.1111/cts.12920
   Keshawarz A, 2023, SCI REP-UK, V13, DOI 10.1038/s41598-023-39936-3
   Kim JW, 2021, CELLS-BASEL, V10, DOI 10.3390/cells10010138
   Kivipelto M, 2006, LANCET NEUROL, V5, P735, DOI 10.1016/S1474-4422(06)70537-3
   Kriebel J, 2016, PLOS ONE, V11, DOI 10.1371/journal.pone.0152314
   Kulkarni H, 2015, HUM MOL GENET, V24, P5330, DOI 10.1093/hmg/ddv232
   Li QS, 2020, CLIN EPIGENETICS, V12, DOI 10.1186/s13148-020-00944-z
   Liu J, 2019, NAT COMMUN, V10, DOI [10.1038/s41467-019-10487-4, 10.1038/s41467-019-10963-x]
   Liu L, 2017, DIS MARKERS, V2017, DOI 10.1155/2017/5286408
   Liu Y, 2011, J PATHOL, V225, P54, DOI 10.1002/path.2912
   Ma JT, 2022, SCI REP-UK, V12, DOI 10.1038/s41598-022-24100-0
   Ma JT, 2023, HUM MOL GENET, V32, P649, DOI 10.1093/hmg/ddac237
   Ma JT, 2019, DIABETES, V68, P1073, DOI 10.2337/DB18-1193
   Mahajan A, 2022, NAT GENET, V54, P560, DOI 10.1038/s41588-022-01058-3
   Maloney B, 2016, LANCET NEUROL, V15, P760, DOI 10.1016/S1474-4422(16)00065-X
   MATTHEWS DR, 1985, DIABETOLOGIA, V28, P412, DOI 10.1007/BF00280883
   McKenzie AT, 2018, SCI REP-UK, V8, DOI 10.1038/s41598-018-27293-5
   MCKHANN G, 1984, NEUROLOGY, V34, P939, DOI 10.1212/WNL.34.7.939
   Mendelson MM, 2017, PLOS MED, V14, DOI 10.1371/journal.pmed.1002215
   Min JL, 2021, NAT GENET, V53, P1311, DOI 10.1038/s41588-021-00923-x
   MIRRA SS, 1991, NEUROLOGY, V41, P479, DOI 10.1212/WNL.41.4.479
   Ng B, 2017, NAT NEUROSCI, V20, P1418, DOI 10.1038/nn.4632
   Nowak C, 2016, DIABETES, V65, P276, DOI 10.2337/db15-0881
   Phipson B, 2016, BIOINFORMATICS, V32, P286, DOI 10.1093/bioinformatics/btv560
   Rajapakse JC, 1996, MAGN RESON IMAGING, V14, P1053, DOI 10.1016/S0730-725X(96)00113-0
   Rhea EM, 2022, BIOMEDICINES, V10, DOI 10.3390/biomedicines10071582
   Richard MA, 2017, AM J HUM GENET, V101, P888, DOI 10.1016/j.ajhg.2017.09.028
   Rosen ED, 2018, DIABETES, V67, P1923, DOI 10.2337/db18-0537
   Sáez-Orellana F, 2021, JCI INSIGHT, V6, DOI 10.1172/jci.insight.150099
   Satizabal CL, 2019, NAT GENET, V51, P1624, DOI 10.1038/s41588-019-0511-y
   Schneider JA, 2007, NEUROLOGY, V69, P2197, DOI 10.1212/01.wnl.0000271090.28148.24
   Schuur M, 2011, NEUROBIOL AGING, V32, P1607, DOI 10.1016/j.neurobiolaging.2009.10.011
   Silva TC, 2022, NAT COMMUN, V13, DOI 10.1038/s41467-022-32475-x
   Smith RG, 2021, NAT COMMUN, V12, DOI 10.1038/s41467-021-23243-4
   Splansky GL, 2007, AM J EPIDEMIOL, V165, P1328, DOI 10.1093/aje/kwm021
   Suire CN, 2020, ALZHEIMERS RES THER, V12, DOI 10.1186/s13195-020-00649-8
   Talbot K, 2014, NEURODEGENER DIS MAN, V4, P31, DOI [10.2217/NMT.13.73, 10.2217/nmt.13.73]
   Talbot K, 2012, J CLIN INVEST, V122, P1316, DOI 10.1172/JCI59903
   Tian SJ, 2021, J NEUROCHEM, V157, P467, DOI 10.1111/jnc.15277
   Urbanelli L, 2008, NEUROBIOL AGING, V29, P12, DOI 10.1016/j.neurobiolaging.2006.09.005
   Vereauteren T, 2007, LECT NOTES COMPUT SC, V4792, P319
   Virmani A, 2015, MOL NEUROBIOL, V52, P826, DOI 10.1007/s12035-015-9238-7
   Walker RM, 2020, ALZH DEMENT-DADM, V12, DOI 10.1002/dad2.12078
   Wang J, 2014, DIABETES, V63, P645, DOI 10.2337/db13-1063
   Willer CJ, 2010, BIOINFORMATICS, V26, P2190, DOI 10.1093/bioinformatics/btq340
   Yang YJ, 2023, BRAIN, V146, P492, DOI 10.1093/brain/awac290
   You D, 2017, ELIFE, V6, DOI 10.7554/eLife.30766
   Zhang B, 2013, CELL, V153, P707, DOI 10.1016/j.cell.2013.03.030
   Zhang Y, 2014, J NEUROSCI, V34, P11929, DOI [10.11772/j.issn.1001-9081.2014.07.1929, 10.1523/JNEUROSCI.1860-14.2014]
   Zhu ZZ, 2019, HUM GENET, V138, P271, DOI 10.1007/s00439-019-01988-9
NR 108
TC 16
Z9 16
U1 0
U2 6
PU BMC
PI LONDON
PA CAMPUS, 4 CRINAN ST, LONDON N1 9XW, ENGLAND
SN 1868-7075
EI 1868-7083
J9 CLIN EPIGENETICS
JI Clin. Epigenetics
PD OCT 27
PY 2023
VL 15
IS 1
AR 173
DI 10.1186/s13148-023-01589-4
PG 17
WC Oncology; Genetics & Heredity
WE Science Citation Index Expanded (SCI-EXPANDED)
SC Oncology; Genetics & Heredity
GA X1FC4
UT WOS:001095964500001
PM 37891690
OA Green Submitted, gold
DA 2026-02-13
ER

PT J
AU Agbaje, AO
AF Agbaje, Andrew O.
TI Arterial stiffness preceding metabolic syndrome in 3,862 adolescents: a
   mediation and temporal causal longitudinal birth cohort study
SO AMERICAN JOURNAL OF PHYSIOLOGY-HEART AND CIRCULATORY PHYSIOLOGY
LA English
DT Article
DE dyslipidemia; obesity; pediatrics; type 2 diabetes; vascular aging
ID CHILDREN; PROGRESSION; PERFUSION; HEALTH; RISK
AB The temporal longitudinal associations of carotid-femoral pulse wave velocity (cfPWV), a measure of arterial stiffness, with the risk of incident metabolic syndrome, were examined in youth. A total of 3,862 adolescents, aged 17.7 yr and followed up for 7 yr, from the Avon Longitudinal Study of Parents and Children were included. cfPWV was assessed by Vicorder at baseline and follow up. Metabolic syndrome was determined by the presence of three or more of dual-energy X-ray absorptiometry-measured trunk fat obesity; decreased high-density lipoprotein cholesterol, elevated triglyceride, hyperglycemia, and elevated/hypertensive blood pressure at both measurement time points. Analyses were conducted using generalized logit mixed-effect models and autoregressive crosslagged and mediation structural equation models. Among 3,862 adolescents [2,143 (55.5%) female], 5% of male and 1.1% of female participants had metabolic syndrome at baseline, whereas 8.8% of male and 2.4% of female participants had metabolic syndrome at follow-up. In the mixed-model analysis, a 7-yr progressive increase in cfPWV was associated with a cumulatively increased risk of incident metabolic syndrome from baseline through follow-up in the total cohort (odds ratio 1.04 [confidence interval, 1.02-1.06], P = 0.002) and in males (1.09 [1.06-1.12], P < 0.001) but not in females (1.01 [0.95-1.06], P = 0.885). In the cross-lagged model, higher cfPWV at baseline was associated with a higher metabolic syndrome score (b = 0.08, standard error = 0.39, P < 0.0001) at follow-up but metabolic syndrome score at baseline was not associated with cfPWV at follow-up. Cumulatively increased fasting insulin and low-density lipoprotein cholesterol had 12.4 and 9.4% respective mediation effects on the positive relationships between cumulative arterial stiffness and metabolic syndrome score. In conclusion, arterial stiffness temporally preceded incident and progressive metabolic syndrome in youth in a potential causal path, but experimental studies are warranted. NEW & NOTEWORTHY Participants at risk of metabolic syndrome increased twofold during growth from late adolescence to young adulthood. The cumulative increase in arterial stiffness independently predicted the progressive risk of incident metabolic syndrome. Arterial stiffness temporally preceded metabolic syndrome. Increased fasting insulin and low-density lipoprotein cholesterol partly mediated the direct associations between arterial stiffness and metabolic syndrome. Age 17 yr may be an optimal arterial stiffness intervention timing for attenuating metabolic syndrome risks.
C1 [Agbaje, Andrew O.] Univ Eastern Finland, Inst Publ Hlth & Clin Nutr, Fac Hlth Sci, Sch Med, Kuopio, Finland.
   [Agbaje, Andrew O.] Univ Exeter, Fac Hlth & Life Sci, Childrens Hlth & Exercise Res Ctr, Dept Publ Hlth & Sports Sci, Exeter, England.
C3 University of Eastern Finland; University of Exeter
RP Agbaje, AO (corresponding author), Univ Eastern Finland, Inst Publ Hlth & Clin Nutr, Fac Hlth Sci, Sch Med, Kuopio, Finland.; Agbaje, AO (corresponding author), Univ Exeter, Fac Hlth & Life Sci, Childrens Hlth & Exercise Res Ctr, Dept Publ Hlth & Sports Sci, Exeter, England.
EM andrew.agbaje@uef.fi
RI Agbaje, Anew O/AAE-9299-2021
OI Agbaje, Anew O/0000-0001-5138-3441
FU Jenny and Antti Wihuri Foundation [00180006]; North Savo Regional and
   Central Finnish Cultural Foundation [65191835, 00200150, 00230190];
   Orion Research Foundation sr; Antti and Tyyne Soininen Foundation; Paulo
   Foundation; Paavo Nurmi Foundation; Yrjo ~Jahnsson Foundation
   [20217390]; Finnish Foundation for Cardiovascular Research Grant
   [220021]; Aarne Koskelo Foundation; Foundation for Pediatric Research;
   Wellcome Grant [217065/Z/19/Z]; Wellcome Trust [217065/Z/19/Z] Funding
   Source: researchfish; Wellcome Trust [217065/Z/19/Z] Funding Source:
   Wellcome Trust; National Health and Medical Research Council (NHMRC)
   [220021] Funding Source: National Health and Medical Research Council
   (NHMRC)
FX A.O.A. research group (urFIT-child) has been funded by Jenny and Antti
   Wihuri Foundation Grant 00180006; North Savo Regional and Central
   Finnish Cultural Foundation Grants 65191835, 00200150, and 00230190;
   Orion Research Foundation sr; Aarne Koskelo Foundation; Antti and Tyyne
   Soininen Foundation; Paulo Foundation; Paavo Nurmi Foundation; The
   Foundation for Pediatric Research; Yrjo Jahnsson Foundation Grant
   20217390; and Finnish Foundation for Cardiovascular Research Grant
   220021. Core support for ALSPAC was provided by UK Medical Research
   Council and Wellcome Grant 217065/Z/19/Z and the University of Bristol.
   A comprehensive list of grants funding is available on the ALSPAC
   website at http://
   www.bristol.ac.uk/alspac/external/documents/grant-acknowledgements.pdf.
CR Agbaje AO, 2023, AM J PHYSIOL-HEART C, V324, pH776, DOI 10.1152/ajpheart.00094.2023
   Agbaje AO, 2023, AM J PHYSIOL-ENDOC M, V324, pE268, DOI 10.1152/ajpendo.00008.2023
   Agbaje AO, 2023, J APPL PHYSIOL, V134, P657, DOI 10.1152/japplphysiol.00701.2022
   Agbaje AO, 2023, ATHEROSCLEROSIS, V364, P39, DOI 10.1016/j.atherosclerosis.2022.11.011
   Agbaje AO, 2023, HYPERTENS RES, V46, P984, DOI 10.1038/s41440-022-01065-1
   Agbaje AO, 2022, FRONT CARDIOVASC MED, V9, DOI 10.3389/fcvm.2022.939125
   Agbaje AO, 2022, J HYPERTENS, V40, P1887, DOI 10.1097/HJH.0000000000003239
   Agbaje AO, 2022, HYPERTENSION, V79, P667, DOI 10.1161/HYPERTENSIONAHA.121.18754
   Agbaje AO, 2022, HYPERTENSION, V79, P159, DOI 10.1161/HYPERTENSIONAHA.121.18449
   Boutouyrie P, 2021, CIRC RES, V128, P864, DOI 10.1161/CIRCRESAHA.121.318061
   Boyd A, 2013, INT J EPIDEMIOL, V42, P111, DOI 10.1093/ije/dys064
   Chirinos JA, 2019, J AM COLL CARDIOL, V74, P1237, DOI 10.1016/j.jacc.2019.07.012
   Cohen JB, 2022, CIRC RES, V131, P545, DOI 10.1161/CIRCRESAHA.122.320796
   Cote AT, 2015, ARTERIOSCL THROM VAS, V35, P1038, DOI 10.1161/ATVBAHA.114.305062
   Eipel C, 2010, WORLD J GASTROENTERO, V16, P6046, DOI 10.3748/wjg.v16.i48.6046
   Fraser A, 2013, INT J EPIDEMIOL, V42, P97, DOI 10.1093/ije/dys066
   Golding J, 2001, PAEDIATR PERINAT EP, V15, P74
   Hill MA, 2021, METABOLISM, V119, DOI 10.1016/j.metabol.2021.154766
   Loracher C, 2022, PFLUG ARCH EUR J PHY, V474, P1323, DOI 10.1007/s00424-022-02749-w
   MacKinnon D P, 2000, Prev Sci, V1, P173, DOI 10.1023/A:1026595011371
   Roberts CK, 2013, COMPR PHYSIOL, V3, P1, DOI 10.1002/cphy.c110062
   STAGNER JI, 1992, DIABETES, V41, P93, DOI 10.2337/diabetes.41.1.93
   Stoner L, 2020, J PEDIATR-US, V218, P98, DOI 10.1016/j.jpeds.2019.10.065
   Tian X, 2022, HYPERTENSION, V79, P1487, DOI 10.1161/HYPERTENSIONAHA.122.19256
   Tsushima Y, 2011, PANCREAS, V40, P747, DOI 10.1097/MPA.0b013e318215ac22
   Zheng MY, 2020, CIRC RES, V127, P1491, DOI 10.1161/CIRCRESAHA.120.317950
NR 26
TC 22
Z9 22
U1 1
U2 5
PU AMER PHYSIOLOGICAL SOC
PI Rockville
PA 6120 Executive Blvd, Suite 600, Rockville, MD, UNITED STATES
SN 0363-6135
EI 1522-1539
J9 AM J PHYSIOL-HEART C
JI Am. J. Physiol.-Heart Circul. Physiol.
PD JUN
PY 2023
VL 324
IS 6
BP H905
EP H911
DI 10.1152/ajpheart.00126.2023
PG 7
WC Cardiac & Cardiovascular Systems; Physiology; Peripheral Vascular
   Disease
WE Science Citation Index Expanded (SCI-EXPANDED)
SC Cardiovascular System & Cardiology; Physiology
GA H4QF7
UT WOS:000995819300008
PM 37083449
DA 2026-02-13
ER

PT J
AU He, JZ
   Morales, DR
   Guthrie, B
AF He, Jinzhang
   Morales, Daniel R.
   Guthrie, Bruce
TI Exclusion rates in randomized controlled trials of treatments for
   physical conditions: a systematic review
SO TRIALS
LA English
DT Review
DE Randomized controlled trial [V03.175.250.500.500]; External validity;
   Generalizability; Multimorbidity [N05.715.350.225.500]; Aged
   [M01.060.116.100]; Systematic review [V03.850]; Real-world evidence
ID EXTERNAL VALIDITY; CLINICAL-TRIALS; RHEUMATOID-ARTHRITIS; ELIGIBILITY
   CRITERIA; OLDER PATIENTS; HEALTH-CARE; REAL-WORLD; GUIDELINES;
   MULTIMORBIDITY; DISEASES
AB Background The generalisability of randomized controlled trials (RCTs) can be uncertain because the impact of exclusion criteria is rarely quantified. The aim of this study was to systematically review studies examining the percentage of clinical populations with a physical health condition who would be excluded by RCTs of treatments for that condition. Methods Medline and Embase were searched from inception to Feb 11th 2018. Two reviewers independently completed screening, full-text review, data extraction and risk-of-bias assessment. The primary outcome was the percentage of patients in the clinical population who would have been excluded from each examined trial. Subgroup analyses examined exclusion by population setting, publication date and funding source. Results Titles/abstracts (20,754) were screened, and 50 studies were included which reported exclusion rates from 305 trials of treatments in 31 physical conditions. Estimated rates of exclusion from trials varied from 0% to 100%, and the median exclusion rate was 77.1% of patients (interquartile range 55.5% to 89.0% exclusion). Median exclusion rates for trials in common chronic conditions were high, including hypertension 83.0%, type 2 diabetes 81.7%, chronic obstructive pulmonary disease 84.3%, and asthma 96.0%. The most commonly applied exclusion criteria related to age, co-morbidity and co-prescribing, whereas more implicit criteria relating to life expectancy or functional status were not typically examined. There was no evidence that exclusion varied by the nature of the clinical population in which exclusion was evaluated or trial funding source. There was no statistically significant change in exclusion rates in more recent compared with older trials. Conclusions The majority of trials of treatments for physical conditions examined excluded the majority of patients with the condition being treated. Almost a quarter of the trials studied excluded over 90% of patients, more than half of trials excluded at least three quarters of patients, and four out of five trials excluded at least half of patients. A limitation is that most studies applied only a subset of eligibility criteria, so exclusion rates are likely under-estimated. Exclusion from trials of older people and people with co-morbidity and co-prescribing is increasingly untenable given population aging and increasing multimorbidity.
C1 [He, Jinzhang] Univ Dundee, Ninewells Hosp & Med Sch, James Arrott Dr, Dundee DD2 1SY, Scotland.
   [Morales, Daniel R.] Univ Dundee, Populat Hlth & Genom Div, Mackenzie Bldg,Kirsty Semple Way, Dundee DD2 4BF, Scotland.
   [Guthrie, Bruce] Univ Edinburgh, Ctr Populat Hlth Sci, Doorway 3 Old Med Sch,Teviot Pl, Edinburgh EH8 9AG, Midlothian, Scotland.
C3 University of Dundee; University of Dundee; University of Edinburgh
RP Guthrie, B (corresponding author), Univ Edinburgh, Ctr Populat Hlth Sci, Doorway 3 Old Med Sch,Teviot Pl, Edinburgh EH8 9AG, Midlothian, Scotland.
EM bruce.guthrie@ed.ac.uk
RI Guthrie, Bruce/HHM-9696-2022
OI Guthrie, Bruce/0000-0003-4191-4880; He, Davy/0000-0001-8726-3580
FU National Institute for Health Research (NIHR) Health Services and
   Delivery Research Programme grant [NIHR HSDR 11/2003/27]; Medical
   Research Scotland [Vac-965-2016]; National Institute for Health Research
   [11/2003/27] Funding Source: researchfish
FX The study design drew on work carried out with National Institute for
   Health Research (NIHR) Health Services and Delivery Research Programme
   grant NIHR HS&DR 11/2003/27. The views expressed are those of the
   authors and not necessarily those of the NIHR or the Department of
   Health and Social Care. JH was funded by a vacation studentship from
   Medical Research Scotland (Vac-965-2016). The funders had no role in
   study design, analysis or the decision to publish. The review protocol
   was registered with PROSPERO (CRD42016042282) [16].
CR Aaltonen KJ, 2017, RHEUMATOLOGY, V56, P725, DOI 10.1093/rheumatology/kew467
   Ahmad N, 2010, TRIALS, V11, DOI 10.1186/1745-6215-11-20
   Atkins D, 2011, J CLIN EPIDEMIOL, V64, P1198, DOI 10.1016/j.jclinepi.2010.11.021
   Barnett K, 2012, LANCET, V380, P37, DOI 10.1016/S0140-6736(12)60240-2
   Beaver JA, 2017, NEW ENGL J MED, V376, P1504, DOI 10.1056/NEJMp1615879
   Bourgeois FT, 2010, PHARMACOEPIDEM DR S, V19, P901, DOI 10.1002/pds.1984
   Boyd CM, 2005, JAMA-J AM MED ASSOC, V294, P716, DOI 10.1001/jama.294.6.716
   Broekhuizen K, 2015, PLOS ONE, V10, DOI 10.1371/journal.pone.0126709
   Carey MP, 2008, SEX TRANSM DIS, V35, P73, DOI 10.1097/OLQ.0b013e318148b4ba
   Cruz-Jentoft AJ, 2013, J AM GERIATR SOC, V61, P734, DOI 10.1111/jgs.12215
   du Vaure CB, 2016, BMJ OPEN, V6, DOI 10.1136/bmjopen-2016-012265
   Fortin M, 2006, ANN FAM MED, V4, P104, DOI 10.1370/afm.516
   Guthrie B, 2017, HLTH SERV DELIV RES, V5, P16
   Guthrie B, 2018, Public Policy & Aging Report, V28, P143, DOI [10.1093/ppar/pry038, DOI 10.1093/PPAR/PRY038, 10.1093/ppar/pry038]
   Guthrie B, 2015, BMC MED, V13, DOI 10.1186/s12916-015-0322-7
   Guyatt GH, 2011, J CLIN EPIDEMIOL, V64, P1294, DOI 10.1016/j.jclinepi.2011.03.017
   Halpin DMG, 2010, PRIM CARE RESP J, V19, P170, DOI 10.4104/pcrj.2010.00015
   He J, 2016, PROSPERO
   Hughes LD, 2013, AGE AGEING, V42, P62, DOI 10.1093/ageing/afs100
   Jones R, 2009, BMC FAM PRACT, V10, DOI 10.1186/1471-2296-10-5
   Lee PY, 2001, JAMA-J AM MED ASSOC, V286, P708, DOI 10.1001/jama.286.6.708
   Li LX, 2017, LANCET, V390, P490, DOI 10.1016/S0140-6736(17)30770-5
   Marengoni A, 2011, AGEING RES REV, V10, P430, DOI 10.1016/j.arr.2011.03.003
   Masoudi FA, 2003, AM HEART J, V146, P250, DOI 10.1016/S0002-8703(03)00189-3
   Miró O, 2015, CLIN RES CARDIOL, V104, P850, DOI 10.1007/s00392-015-0854-z
   O'Hare AM, 2014, JAMA INTERN MED, V174, P391, DOI 10.1001/jamainternmed.2013.13328
   Radner H, 2015, ARTHRIT CARE RES, V67, P1219, DOI 10.1002/acr.22602
   Rengerink KO, 2017, J CLIN EPIDEMIOL, V89, P173, DOI 10.1016/j.jclinepi.2016.12.021
   Rothwell PM, 2006, PLOS CLIN TRIALS, V1, DOI 10.1371/journal.pctr.0010009
   Rothwell PM, 2005, LANCET, V365, P82, DOI 10.1016/S0140-6736(04)17670-8
   Saunders C, 2013, DIABETIC MED, V30, P300, DOI 10.1111/dme.12047
   Schmidt AF, 2014, J CLIN EPIDEMIOL, V67, P635, DOI 10.1016/j.jclinepi.2013.12.005
   Thake M, 2017, ARCH GERONTOL GERIAT, V72, P99, DOI 10.1016/j.archger.2017.05.017
   Townsley CA, 2005, J CLIN ONCOL, V23, P3112, DOI 10.1200/JCO.2005.00.141
   Van Spall HGC, 2007, JAMA-J AM MED ASSOC, V297, P1233, DOI 10.1001/jama.297.11.1233
   Vashisht P, 2016, ARTHRIT CARE RES, V68, P1478, DOI 10.1002/acr.22860
   Zhang S, 2016, JNCI-J NATL CANCER I, V108, DOI 10.1093/jnci/djw129
NR 37
TC 100
Z9 106
U1 0
U2 1
PU BMC
PI LONDON
PA CAMPUS, 4 CRINAN ST, LONDON N1 9XW, ENGLAND
EI 1745-6215
J9 TRIALS
JI Trials
PD FEB 26
PY 2020
VL 21
IS 1
AR 228
DI 10.1186/s13063-020-4139-0
PG 11
WC Medicine, Research & Experimental
WE Science Citation Index Expanded (SCI-EXPANDED)
SC Research & Experimental Medicine
GA KU2YO
UT WOS:000519574000004
PM 32102686
OA Green Submitted, Green Published, gold
DA 2026-02-13
ER

PT J
AU Sakboonyarat, B
   Mungthin, M
   Hatthachote, P
   Srichan, Y
   Rangsin, R
AF Sakboonyarat, Boonsub
   Mungthin, Mathirut
   Hatthachote, Panadda
   Srichan, Yupaporn
   Rangsin, Ram
TI Model development to improve primary care services using an innovative
   network of homecare providers (WinCare) to promote blood pressure
   control among elderly patients with noncommunicable diseases in
   Thailand: a prospective cohort study
SO BMC PRIMARY CARE
LA English
DT Article
DE WinCare; Homecare providers; Controlled blood pressure; Hypertension;
   Elderly patients; HRQoL; Thailand
ID PSYCHOLOGICAL SYMPTOMS; HYPERTENSIVE PATIENTS; SOCIAL SUPPORT;
   INTERVENTION; ADHERENCE; STROKE; TRIAL
AB Background: Thailand has been rapidly approaching an aging society in conjunction with an increase in noncommunicable diseases (NCDs) especially hypertension and type 2 diabetes. Demographics and epidemiologic transitions create several challenges to the health system in Thailand in the case of long term care policies, in particular, modality to support home care. Therefore, the model development to facilitate primary care home services for elderly patients with NCDs using an innovative network of homecare providers (WinCare) was established. The study aimed to evaluate the effectiveness of WinCare to improve blood pressure (BP) control as well as health-related quality of life (HRQoL) among elderly patients with NCDs.
   Methods: A prospective cohort study was conducted between July 2019 and January 2020 in a suburban area, Chiang Mai Province, Thailand. The intervention included WinCare providers and WinCare application. WinCare provided check-in visits to measure subjects blood pressure and body weight (once weekly), played the roles of other home caregivers for the patients and recorded measurements and activities in the WinCare app for 6 months. The primary outcomes of the study were differences in systolic BP, diastolic BP, and controlled BP (systolic BP < 140 mmHg and diastolic BP < 90 mmHg) at 6-month follow-up between the intervention and control groups, adjusting for age, sex, marital status, comorbidities, alcohol consumption and smoking status.
   Results: A total of 104 subjects were initially recruited. Of the remaining 98 individuals, 52 were allocated to the intervention group and 46 to the control group. After adjusting baseline characteristics, no association existed between decreasing average systolic BP and intervention groups. However, diastolic BP of patients in the intervention group was on average 5.19 mmHg (95% CI -8.22, - 2.17) lower compared than that of the control group at 6-month follow-up. Furthermore, compared with patients in the control group, those in the intervention group were more likely to control BP, (AOR 3.03; 95% CI 1.02-9.01) at 6-month follow-up.
   Conclusion: Establishing a network of homecare providers (WinCare) was feasible in a community setting. This innovative network was able to facilitate elderly patients with NCDs residing in a suburban community to improve BP control at least at 6-month follow-up.
C1 [Sakboonyarat, Boonsub; Rangsin, Ram] Phramongkutklao Coll Med, Dept Mil & Community Med, Bangkok, Thailand.
   [Mungthin, Mathirut] Phramongkutklao Coll Med, Dept Pharmacol, Bangkok, Thailand.
   [Hatthachote, Panadda] Phramongkutklao Coll Med, Dept Physiol, Bangkok, Thailand.
   [Srichan, Yupaporn] Off Dis Prevent & Control Reg 1, Chiang Mai, Thailand.
C3 Phramongkutklao College of Medicine; Phramongkutklao College of
   Medicine; Phramongkutklao College of Medicine
RP Rangsin, R (corresponding author), Phramongkutklao Coll Med, Dept Mil & Community Med, Bangkok, Thailand.
EM r_rangsin@yahoo.com
RI Rangsin, Ram/AAW-9527-2020; Sakboonyarat, Boonsub/ISU-4684-2023
OI Sakboonyarat, Boonsub/0000-0003-0577-0699
FU Health Systems Research Institute (HSRI) in Thailand
FX This study was supported by the Health Systems Research Institute (HSRI)
   in Thailand.
CR Aekplakorn W., 2014, Thai National Health Examination Survey V
   Aekplakorn W, 2018, J DIABETES RES, V2018, DOI 10.1155/2018/1654530
   Bodenheimer T, 2002, JAMA-J AM MED ASSOC, V288, P1909, DOI 10.1001/jama.288.15.1909
   Brooks R, 1996, HEALTH POLICY, V37, P53, DOI 10.1016/0168-8510(96)00822-6
   Cappuccio FP, 2004, BMJ-BRIT MED J, V329, P145, DOI 10.1136/bmj.38121.684410.AE
   Chantkran W, 2021, SCI REP-UK, V11, DOI 10.1038/s41598-021-96878-4
   Chehab G, 2018, LUPUS, V27, P1652, DOI 10.1177/0961203318785245
   Diabetes Association of Thailand under The Patronage of Her Royal Highness Princess Maha Chakri Sirindhorn Endocrine Society of Thailand Department of Medical Services M of PH Office NHS, 2017, CLIN PRACTICE GUIDEL
   DiMatteo MR, 2004, HEALTH PSYCHOL, V23, P207, DOI 10.1037/0278-6133.23.2.207
   Fujii M, 2010, PSYCHOGERIATRICS, V10, P113, DOI 10.1111/j.1479-8301.2010.00333.x
   Gaciong Z, 2013, CURR HYPERTENS REP, V15, P559, DOI 10.1007/s11906-013-0401-0
   GARAYSEVILA ME, 1995, J DIABETES COMPLICAT, V9, P81, DOI 10.1016/1056-8727(94)00021-F
   George J, 2015, EUR CARDIOL REV, V10, P95, DOI 10.15420/ecr.2015.10.2.95
   Hatakeyama R, 2010, GERIATR GERONTOL INT, V10, P272, DOI 10.1111/j.1447-0594.2010.00623.x
   Herdman M, 2011, QUAL LIFE RES, V20, P1727, DOI 10.1007/s11136-011-9903-x
   Ishizuka S, 2012, GERIATR GERONTOL INT, V12, P2, DOI 10.1111/j.1447-0594.2011.00718.x
   Jongen PJ, 2017, J PAIN RES, V10, P2725, DOI 10.2147/JPR.S137609
   McManus RJ, 2021, BMJ-BRIT MED J, V372, DOI 10.1136/bmj.m4858
   Meelab S, 2019, PLOS ONE, V14, DOI 10.1371/journal.pone.0212572
   Nanthamongkolchai S., 2009, FACTORS INFLUENCING
   Nations U, 2017, ESAPWP248 NAT U DEP
   Pagaiya N, 2019, HUM RESOUR HEALTH, V17, DOI 10.1186/s12960-018-0336-2
   Pattanaphesaj J., 2014, HLTH RELATED QUALITY
   Peek C., 2015, The state of Thailand's population 2015 features of Thai families in the era of low fertility and longevity
   Pescheny JV, 2020, EUR J PUBLIC HEALTH, V30, P664, DOI 10.1093/eurpub/ckz078
   Piatt GA, 2006, DIABETES CARE, V29, P811, DOI 10.2337/diacare.29.04.06.dc05-1785
   Sakboonyarat B, 2019, BMC RES NOTES, V12, DOI 10.1186/s13104-019-4417-7
   Sakboonyarat B, 2018, BMC CARDIOVASC DISOR, V18, DOI 10.1186/s12872-018-0887-0
   Sakulsupsiri A, 2021, INT J HYPERTENS, V2021
   Sumriddetchkajorn K, 2019, B WORLD HEALTH ORGAN, V97, P415, DOI 10.2471/BLT.18.223693
   Thai Hypertension Society, 2019, Thai guidelines on the treatment of hypertension, V1st,
   Tiptaradol S, 2012, INT J HYPERTENS, V2012, DOI 10.1155/2012/386453
   Vollset SE, 2020, LANCET, V396, P1285, DOI 10.1016/S0140-6736(20)30677-2
   Wiwanitkit V, 2011, RURAL REMOTE HEALTH, V11
   Woodham NS, 2020, J MULTIDISCIP HEALTH, V13, P571, DOI 10.2147/JMDH.S254286
NR 35
TC 7
Z9 7
U1 1
U2 5
PU BMC
PI LONDON
PA CAMPUS, 4 CRINAN ST, LONDON N1 9XW, ENGLAND
EI 2731-4553
J9 BMC PRIM CARE
JI BMC Prim. Care
PD MAR 6
PY 2022
VL 23
IS 1
AR 40
DI 10.1186/s12875-022-01648-4
PG 12
WC Primary Health Care; Medicine, General & Internal
WE Science Citation Index Expanded (SCI-EXPANDED); Social Science Citation Index (SSCI)
SC General & Internal Medicine
GA ZQ6DJ
UT WOS:000767193000002
PM 35249550
OA Green Submitted, gold
DA 2026-02-13
ER

PT J
AU Sacramento, JF
   Martins, FO
   Rodrigues, T
   Matafome, P
   Ribeiro, MJ
   Olea, E
   Conde, SV
AF Sacramento, Joana F.
   Martins, Fatima O.
   Rodrigues, Tiago
   Matafome, Paulo
   Ribeiro, Maria J.
   Olea, Elena
   Conde, Silvia, V
TI A2 Adenosine Receptors Mediate Whole-Body Insulin
   Sensitivity in a Prediabetes Animal Model: Primary Effects on Skeletal
   Muscle
SO FRONTIERS IN ENDOCRINOLOGY
LA English
DT Article
DE adenosine; adenosine receptors; insulin resistance; insulin signaling;
   adipose tissue; skeletal muscle; gender differences
ID ADIPOSE-TISSUE; GLUCOSE-TRANSPORT; CAFFEINE INTAKE; COFFEE CONSUMPTION;
   SOLEUS MUSCLE; RESISTANCE; RISK; WEIGHT; HYPERTENSION; DECREASES
AB Epidemiological studies showed that chronic caffeine intake decreased the risk of type 2 diabetes. Previously, we described that chronic caffeine intake prevents and reverses insulin resistance induced by hypercaloric diets and aging, in rats. Caffeine has several cellular mechanisms of action, being the antagonism of adenosine receptors the only attained with human coffee consumption. Here, we investigated the subtypes of adenosine receptors involved on the effects of chronic caffeine intake on insulin sensitivity and the mechanisms and sex differences behind this effect. Experiments were performed in male and female Wistar rats fed either a chow or high-sucrose (HSu) diet (35% of sucrose in drinking water) during 28 days, to induce insulin resistance. In the last 15 days of diet the animals were submitted to DPCPX (A(1) antagonist, 0.4 mg/kg), SCH58261 (A(2A) antagonist, 0.5 mg/kg), or MRS1754 (A(2B) antagonist, 9.5 mu g/kg) administration. Insulin sensitivity, fasting glycaemia, blood pressure, catecholamines, and fat depots were assessed. Expression of A(1), A(2A), A(2B) adenosine receptors and protein involved in insulin signaling pathways were evaluated in the liver, skeletal muscle, and visceral adipose tissue. UCP1 expression was measured in adipose tissue. Paradoxically, SCH58261 and MRS1754 decreased insulin sensitivity in control animals, whereas they both improved insulin response in HSu diet animals. DPCPX did not alter significantly insulin sensitivity in control or HSu animals, but reversed the increase in total and visceral fat induced by the HSu diet. In skeletal muscle, A(1), A(2A), and A(2B) adenosine receptor expression were increased in HSu group, an effect that was restored by SCH58261 and MRS1754. In the liver, A(1), A(2A) expression was increased in HSu group, while A(2B) expression was decreased, being this last effect reversed by administration of MRS1754. In adipose tissue, A(1) and A(2A) block upregulated the expression of these receptors. A(2) adenosine antagonists restored impaired insulin signaling in the skeletal muscle of HSu rats, but did not affect liver or adipose insulin signaling. Our results show that adenosine receptors exert opposite effects on insulin sensitivity, in control and insulin resistant states and strongly suggest that A(2) adenosine receptors in the skeletal muscle are the majors responsible for whole-body insulin sensitivity.
C1 [Sacramento, Joana F.; Martins, Fatima O.; Ribeiro, Maria J.; Conde, Silvia, V] Univ Nova Lisboa, Fac Ciencias Med, NOVA Med Sch, CEDOC, Lisbon, Portugal.
   [Rodrigues, Tiago; Matafome, Paulo] Univ Coimbra, Inst Physiol, Fac Med, Coimbra, Portugal.
   [Rodrigues, Tiago; Matafome, Paulo] Univ Coimbra, Inst Clin & Biomed Invest Coimbra iCBR, Fac Med, Coimbra, Portugal.
   [Matafome, Paulo] Inst Politecn Coimbra, Dept Ciencias Complementares, Escola Super Tecnol Saude, Coimbra, Portugal.
   [Olea, Elena] Univ Valladolid, Inst Salud Carlos III, Inst Biol & Genet Mol,CIBERES, Dept Bioquim & Biol Mol & Fisiol,Fac Med,CSIC,Cib, Valladolid, Spain.
C3 Universidade Nova de Lisboa; Universidade de Coimbra; Universidade de
   Coimbra; Instituto Politecnico de Coimbra (IPC); Instituto de Salud
   Carlos III; CIBER - Centro de Investigacion Biomedica en Red; CIBERES;
   Consejo Superior de Investigaciones Cientificas (CSIC); CSIC-UVA -
   Instituto de Biologia y Genetica Molecular (IBGM); CSIC - Centro de
   Investigaciones Biologicas (CIB); Universidad de Valladolid
RP Conde, SV (corresponding author), Univ Nova Lisboa, Fac Ciencias Med, NOVA Med Sch, CEDOC, Lisbon, Portugal.
EM silvia.conde@nms.uni.pt
RI Sacramento, Joana F/AAQ-8783-2020; Matafome, Paulo/AAQ-4113-2020;
   Martins, Fátima/AAD-8069-2021; Roigues, Tiago/P-6874-2019; Vilares
   Conde, Silvia/I-6585-2019; Olea, Elena/S-4214-2018
OI Sacramento, Joana F/0000-0002-0853-4918; Ribeiro, Maria
   João/0000-0002-7021-9759; Matafome, Paulo/0000-0002-3422-290X; Martins,
   Fátima/0000-0003-2161-459X; Roigues, Tiago/0000-0002-1255-9667; Vilares
   Conde, Silvia/0000-0002-5920-5700; Olea, Elena/0000-0002-5128-0036
FU Portuguese Society of Diabetes; Portuguese Foundation for Science and
   Technology [PD/BD/105890/2014]; Fundação para a Ciência e a Tecnologia
   [PD/BD/105890/2014] Funding Source: FCT
FX The present study was supported by the Portuguese Society of Diabetes.
   JS was supported by a PhD Grant from the Portuguese Foundation for
   Science and Technology, PD/BD/105890/2014.
CR ACHESON KJ, 1980, AM J CLIN NUTR, V33, P989, DOI 10.1093/ajcn/33.5.989
   Antonioli L, 2015, NAT REV ENDOCRINOL, V11, P228, DOI 10.1038/nrendo.2015.10
   ASTRUP A, 1990, AM J CLIN NUTR, V51, P759, DOI 10.1093/ajcn/51.5.759
   Bajaj M, 2003, J NUCL CARDIOL, V10, P311, DOI 10.1016/S1071-3581(03)00520-8
   Bartness TJ, 2010, INT J OBESITY, V34, pS36, DOI 10.1038/ijo.2010.182
   Burchfield JG, 2018, J BIOL CHEM, V293, P5731, DOI [10.1074/jbc.RA117.000808, 10.1074/jbc.ra117.000808]
   CHALLISS RAJ, 1992, EUR J PHARM-MOLEC PH, V226, P121, DOI 10.1016/0922-4106(92)90172-R
   Conde SV, 2009, ADV EXP MED BIOL, V648, P145, DOI 10.1007/978-90-481-2259-2_17
   Conde SV, 2017, J PHYSIOL-LONDON, V595, P31, DOI 10.1113/JP271684
   Conde SV, 2012, BRIT J NUTR, V107, P86, DOI 10.1017/S0007114511002406
   Corti R, 2002, CIRCULATION, V106, P2935, DOI 10.1161/01.CIR.0000046228.97025.3A
   Csóka B, 2014, DIABETES, V63, P850, DOI 10.2337/db13-0573
   DEBRAH K, 1995, CLIN SCI, V89, P475, DOI 10.1042/cs0890475
   Dhalla AK, 2009, DIABETES OBES METAB, V11, P95, DOI 10.1111/j.1463-1326.2008.00902.x
   Dhalla AK, 2007, J PHARMACOL EXP THER, V321, P327, DOI 10.1124/jpet.106.114421
   Dong Q, 2001, DIABETES OBES METAB, V3, P360, DOI 10.1046/j.1463-1326.2001.00158.x
   Esler M, 2001, AM J HYPERTENS, V14, p304S, DOI 10.1016/S0895-7061(01)02236-1
   ESPINAL J, 1983, FEBS LETT, V158, P103, DOI 10.1016/0014-5793(83)80685-1
   Faulhaber-Walter R, 2011, DIABETES, V60, P2578, DOI 10.2337/db11-0058
   Fazakerley DJ, 2019, J LIPID RES, V60, P1720, DOI 10.1194/jlr.R087510
   Figler RA, 2011, DIABETES, V60, P669, DOI 10.2337/db10-1070
   Fredholm BB, 1999, PHARMACOL REV, V51, P83
   Gnad T, 2014, NATURE, V516, P395, DOI 10.1038/nature13816
   González-Benítez E, 2002, EUR J PHARMACOL, V437, P105, DOI 10.1016/S0014-2999(02)01299-2
   Greenberg JA, 2006, AM J CLIN NUTR, V84, P682, DOI 10.1093/ajcn/84.4.682
   Guarino MP, 2013, AGE, V35, P1755, DOI 10.1007/s11357-012-9475-x
   Han DH, 1998, DIABETES, V47, P1671, DOI 10.2337/diabetes.47.11.1671
   Harada H, 2001, J MED CHEM, V44, P170, DOI 10.1021/jm990499b
   JohanssonA SM, 2008, EUR J PHARMACOL, V597, P92, DOI 10.1016/j.ejphar.2008.08.022
   Johnston-Cox H, 2012, PLOS ONE, V7, DOI 10.1371/journal.pone.0040584
   Kautzky-Willer A, 2016, ENDOCR REV, V37, P278, DOI 10.1210/er.2015-1137
   LEIGHTON B, 1988, INT J BIOCHEM, V20, P23, DOI 10.1016/0020-711X(88)90005-5
   Lladó I, 2002, OBES RES, V10, P296, DOI 10.1038/oby.2002.41
   Lopez-Garcia E, 2006, AM J CLIN NUTR, V83, P674, DOI 10.1093/ajcn.83.3.674
   Matafome P, 2014, ARCH PHYSIOL BIOCHEM, V120, P147, DOI 10.3109/13813455.2014.950590
   Melo BF, 2019, NUTRIENTS, V11, DOI 10.3390/nu11061197
   Monzillo LU, 2003, NUTR REV, V61, P397, DOI 10.1301/nr.2003.dec.397-412
   Ng M, 2014, LANCET, V384, P766, DOI 10.1016/S0140-6736(14)60460-8
   Quintero M, 2016, J PHYSIOL-LONDON, V594, P1773, DOI 10.1113/JP270878
   Ribeiro MJ, 2013, DIABETES, V62, P2905, DOI 10.2337/db12-1463
   Ribeiro R, 2005, DIABETOLOGIA, V48, P976, DOI 10.1007/s00125-005-1714-6
   Sacramento JF, 2017, DIABETOLOGIA, V60, P158, DOI 10.1007/s00125-016-4133-y
   Schoelch C, 2004, DIABETES, V53, P1920, DOI 10.2337/diabetes.53.7.1920
   Shi H, 2009, PHYSIOL BEHAV, V97, P199, DOI 10.1016/j.physbeh.2009.02.017
   Smith B, 2006, DIABETES CARE, V29, P2385, DOI 10.2337/dc06-1084
   STACE PB, 1990, FEBS LETT, V273, P91, DOI 10.1016/0014-5793(90)81058-V
   Thong FSL, 2007, APPL PHYSIOL NUTR ME, V32, P701, DOI 10.1139/H07-039
   Thorp AA, 2015, J DIABETES RES, V2015, DOI 10.1155/2015/341583
   Tozzi M, 2017, FRONT PHARMACOL, V8, DOI 10.3389/fphar.2017.00878
   Tseng CJ, 2001, J BIOMED SCI, V8, P389, DOI 10.1007/BF02255947
   Tunçer S, 2018, SCI REP-UK, V8, DOI 10.1038/s41598-018-33234-z
   Turner N, 2013, DIABETOLOGIA, V56, P1638, DOI 10.1007/s00125-013-2913-1
   van Dam RM, 2006, DIABETES CARE, V29, P398, DOI 10.2337/diacare.29.02.06.dc05-1512
   van Dam RM, 2002, LANCET, V360, P1477, DOI 10.1016/S0140-6736(02)11436-X
   VERGAUWEN L, 1994, J CLIN INVEST, V93, P974, DOI 10.1172/JCI117104
   Xu BY, 1998, AM J PHYSIOL-ENDOC M, V274, pE271, DOI 10.1152/ajpendo.1998.274.2.E271
   Yasuda N, 2003, EUR J PHARMACOL, V459, P159, DOI 10.1016/S0014-2999(02)02832-7
NR 57
TC 29
Z9 32
U1 0
U2 3
PU FRONTIERS MEDIA SA
PI LAUSANNE
PA AVENUE DU TRIBUNAL FEDERAL 34, LAUSANNE, CH-1015, SWITZERLAND
SN 1664-2392
J9 FRONT ENDOCRINOL
JI Front. Endocrinol.
PD APR 28
PY 2020
VL 11
AR 262
DI 10.3389/fendo.2020.00262
PG 16
WC Endocrinology & Metabolism
WE Science Citation Index Expanded (SCI-EXPANDED)
SC Endocrinology & Metabolism
GA LO1MI
UT WOS:000533391800001
PM 32411098
OA Green Submitted, gold
DA 2026-02-13
ER

PT J
AU Grant, J
   Lines, L
   Darbyshire, P
   Parry, Y
AF Grant, Julian
   Lines, Lauren
   Darbyshire, Philip
   Parry, Yvonne
TI How do nurse practitioners work in primary health care settings? A
   scoping review
SO INTERNATIONAL JOURNAL OF NURSING STUDIES
LA English
DT Review
DE Community health services; Nurse practitioners; Primary health care;
   Review literature; Vulnerable populations; Scoping review
ID LIFE-STYLE INTERVENTION; CHRONIC KIDNEY-DISEASE; TYPE-2 DIABETES RISK;
   SELF-MANAGEMENT; PROGRAM; HOME; IMPLEMENTATION; MODEL; CHILDREN; TRIAL
AB Objectives: This scoping review explores the work of nurse practitioners in primary health care settings in developed countries and critiques their contribution to improved health outcomes.
   Design: A scoping review design was employed and included development of a research question, identification of potentially relevant studies, selection of relevant studies, charting data, collating, summarising and reporting findings. An additional step was added to evaluate the methodological rigor of each study.
   Data: Data sources included literature identified by a search of electronic databases conducted in September 2015 (CINAHL, Informit, Web of Science, Scopus and Medline) and repeated in July 2016. Additional studies were located through hand searching and authors' knowledge of other relevant studies.
   Results: 74 articles from eight countries were identified, with the majority emanating from the United States of America. Nurse practitioners working in communities provided care mostly in primary care centres (n = 42), but also in community centres (n = 6), outpatient departments (n = 6), homes (n = 5), schools (n = 3), child abuse clinics (n = 1), via communication technologies (n = 6), and through combined face-to-face and communication technologies (n = 5). The scope of nurse practitioner work varied on a continuum from being targeted towards a specific disease process or managing individual health and wellbeing needs in a holistic manner. Enhanced skills included co-ordination, collaboration, education, counselling, connecting clients with services and advocacy. Measures used to evaluate outcomes varied widely from physiological data (n = 25), hospital admissions (n = 10), use of health services (n = 15), self-reported health (n = 13), behavioural change (n = 14), patient satisfaction (n = 17), cost savings (n = 3) and mortality/morbidity (n = 5).
   Conclusions: The majority of nurse practitioners working in community settings did so within a selective model of primary health care with some examples of nurse practitioners contributing to comprehensive models of primary health care. Nurse practitioners predominantly worked with populations defined by an illness with structured protocols for curative and rehabilitative care. Nurse practitioner work that also incorporated promotive activities targeted improving social determinants of health for people rendered vulnerable due to ethnicity, Aboriginal identity, socioeconomic disadvantage, remote location, gender and aging. Interventions were at individual and community levels with outcomes including increased access to care, cost savings and salutogenic characteristics of empowerment for social change.
C1 [Grant, Julian; Lines, Lauren; Parry, Yvonne] Flinders Univ S Australia, Coll Nursing & Hlth Sci, Adelaide, SA, Australia.
   [Darbyshire, Philip] Monash Univ, Sch Nursing & Midwifery, Melbourne, Vic, Australia.
C3 Flinders University; Monash University
RP Lines, L (corresponding author), Flinders Univ S Australia, Coll Nursing & Hlth Sci, Adelaide, SA, Australia.
EM lauren.lines@flinders.edu.au
RI ; Parry, Yvonne/E-3921-2015; Grant, Julian/AAM-6906-2020; Lines,
   Lauren/ABD-4156-2020
OI Darbyshire, Philip/0000-0002-6875-7144; Parry,
   Yvonne/0000-0001-8030-2671; Grant, Julian/0000-0002-4856-2147; Lines,
   Lauren/0000-0003-2603-6960
CR Allcock Debi, 2009, Nurs Times, V105, P22
   Allen JK, 2014, J CARDIOVASC NURS, V29, P308, DOI 10.1097/JCN.0b013e3182945243
   Ament Bart H L, 2015, BMC Res Notes, V8, P217, DOI [10.1186/s13104-015-1189-6, 10.1186/s13104-015-1189-6]
   American Association of Nurse Practitioners, 2013, STAND PRACT NURS PRA
   [Anonymous], 2015, TRANSF OUR WORLD 203
   [Anonymous], 2013, NURS PRACT STAND PRA
   [Anonymous], 1978, INT C PRIMARY HLTH C, DOI DOI 10.1016/S0140-6736(79)90622-6
   [Anonymous], 2011, World Conference on Social Determinants of Health
   Arksey H., 2005, INT J SOC RES METHOD, V8, P19, DOI DOI 10.1080/1364557032000119616
   Barrett E, 2015, AUST J RURAL HEALTH, V23, P318, DOI 10.1111/ajr.12230
   Barte JCM, 2012, HEALTH EDUC BEHAV, V39, P564, DOI 10.1177/1090198111422936
   Baum F., 2013, MED J AUST, V199
   Baum F., 2008, The New Public Health, V3rd
   BERMAN PA, 1982, SOC SCI MED, V16, P1054, DOI 10.1016/0277-9536(82)90178-2
   Berry DC, 2016, DIABETES EDUCATOR, V42, P96, DOI 10.1177/0145721715620022
   Bonsall K, 2008, INT J NURS STUD, V45, P1090, DOI 10.1016/j.ijnurstu.2007.07.013
   Chang K, 2007, DIS MANAG HEALTH OUT, V15, P377, DOI 10.2165/00115677-200715060-00005
   Choi SE, 2012, DIABETES EDUCATOR, V38, P377, DOI 10.1177/0145721712443292
   College of Registered Nurses of British Columbia, 2016, SCOP PRACT NURS PRAC
   Conlon P., 2010, PRIM HEALTH CARE, V20, P26, DOI [10.7748/phc2010.06.20.5.26.c7809, DOI 10.7748/PHC2010.06.20.5.26.C7809]
   Counsell SR, 2006, J AM GERIATR SOC, V54, P1136, DOI 10.1111/j.1532-5415.2006.00791.x
   Courtney M, 2011, J AM ACAD NURSE PRAC, V23, P289, DOI 10.1111/j.1745-7599.2011.00604.x
   Critical Skills Appraisal Programme, 2013, CASP CHECKL
   Deitrick LM, 2011, ADV NURS SCI, V34, pE23, DOI 10.1097/ANS.0b013e318235834f
   DiMarco MA, 2009, J PEDIATR HEALTH CAR, V23, P109, DOI 10.1016/j.pedhc.2007.12.013
   Edinburgh LD, 2009, J SPEC PEDIATR NURS, V14, P41, DOI 10.1111/j.1744-6155.2008.00174.x
   Enguidanos S, 2012, J GERONTOL NURS, V38, P40, DOI 10.3928/00989134-20120116-01
   Fortinsky RH, 2014, RES GERONTOL NURS, V7, P126, DOI 10.3928/19404921-20140113-01
   Godleski L, 2012, J TELEMED TELECARE, V18, P17, DOI 10.1258/jtt.2011.100919
   Goessens BMB, 2008, PATIENT EDUC COUNS, V73, P67, DOI 10.1016/j.pec.2008.06.004
   Gould ON, 2007, J AM ACAD NURSE PRAC, V19, P165, DOI 10.1111/j.1745-7599.2007.00210.x
   Hanrahan NP, 2014, J AM PSYCHIAT NURSES, V20, P315, DOI 10.1177/1078390314552190
   Harvey C, 2011, J ADV NURS, V67, P2478, DOI 10.1111/j.1365-2648.2011.05650.x
   Housholder-Hughes SD, 2015, J AM ASSOC NURSE PRA, V27, P371, DOI 10.1002/2327-6924.12201
   Jarl J, 2014, J AM ASSOC NURSE PRA, V26, P498, DOI 10.1002/2327-6924.12124
   Jessee BT, 2012, J AM ACAD NURSE PRAC, V24, P735, DOI 10.1111/j.1745-7599.2012.00764.x
   Kozlowski JL, 2015, J PEDIATR HEALTH CAR, V29, P274, DOI 10.1016/j.pedhc.2015.01.009
   Labonté R, 2008, AUST J PRIM HEALTH, V14, P58, DOI 10.1071/PY08037
   Lawless A, 2014, BMC FAM PRACT, V15, DOI 10.1186/1471-2296-15-99
   Lawson Beverley, 2012, Nurs Leadersh (Tor Ont), V25, P28
   Levee D., 2010, IMPLEMENT SCI, V5
   Lowery Julie, 2012, Congest Heart Fail, V18, P64, DOI 10.1111/j.1751-7133.2011.00228.x
   Lucatorto Michelle A, 2016, Nurs Adm Q, V40, P76, DOI [10.1097/naq.0000000000000148, 10.1097/NAQ.0000000000000148]
   Lynam MJ, 2010, J RES NURS, V15, P331, DOI 10.1177/1744987109360651
   Marion LN, 2009, RES NURS HEALTH, V32, P274, DOI 10.1002/nur.20326
   McCarrier KP, 2009, DIABETES TECHNOL THE, V11, P211, DOI 10.1089/dia.2008.0063
   McClain BL, 2016, AM J PREV MED, V51, pS62, DOI 10.1016/j.amepre.2016.03.003
   Murfet GO, 2014, J ADV NURS, V70, P1150, DOI 10.1111/jan.12277
   Murphy A, 2013, J HOSP PALLIAT NURS, V15, P372, DOI 10.1097/NJH.0b013e3182a02b9d
   Murphy MP, 2015, J AM ASSOC NURSE PRA, V27, P615, DOI 10.1002/2327-6924.12231
   Newcomb P, 2006, J SPEC PEDIATR NURS, V11, P178, DOI 10.1111/j.1744-6155.2006.00064.x
   Nursing Council of New Zealand, 2012, COMP NURS PRACT SCOP
   Ordway MR, 2014, J PEDIATR NURS, V29, P3, DOI 10.1016/j.pedn.2013.04.006
   Owens D, 2012, J AM ACAD NURSE PRAC, V24, P52, DOI 10.1111/j.1745-7599.2011.00664.x
   Parry Y. K., 2016, NURSING AUSTR UNDERS, P245
   Perman, 2008, COMMUNITY DRIVEN OBE
   Philip F., 2006, Primary Care Mental Health, V4, P159
   Prasad S, 2014, J AM GERIATR SOC, V62, P1772, DOI 10.1111/jgs.12982
   Reuben DB, 2013, J AM GERIATR SOC, V61, P857, DOI 10.1111/jgs.12268
   Ritchie C, 2016, PLOS ONE, V11, DOI 10.1371/journal.pone.0148096
   Ritten A., 2015, APPL NURS RES, V30
   Rogers ES, 2016, COMMUNITY MENT HLT J, V52, P667, DOI 10.1007/s10597-016-0009-3
   Roots A, 2014, HUM RESOUR HEALTH, V12, DOI 10.1186/1478-4491-12-69
   Royal College of Nursing, 2012, ADV NURS PRACT RCN G
   Sarro A, 2010, J ADV NURS, V66, P2671, DOI 10.1111/j.1365-2648.2010.05446.x
   Sawatzky JAV, 2013, J ADV NURS, V69, P2076, DOI 10.1111/jan.12075
   Schuttelaar MLA, 2010, BRIT J DERMATOL, V162, P162, DOI 10.1111/j.1365-2133.2009.09502.x
   Speck BJ, 2007, J CARDIOVASC NURS, V22, P263, DOI 10.1097/01.JCN.0000278957.98124.8a
   Stines EM, 2011, BARIAT NURS SURG PAT, V6, P111, DOI 10.1089/bar.2011.9960
   Stone RA, 2010, DIABETES CARE, V33, P478, DOI 10.2337/dc09-1012
   ter Bogt NCW, 2011, PUBLIC HEALTH NUTR, V14, P995, DOI 10.1017/S1368980010003708
   Teunissen DTAM, 2015, BMC UROL, V15, DOI 10.1186/s12894-015-0047-0
   Tokuda L, 2016, INT J MED INFORM, V93, P34, DOI 10.1016/j.ijmedinf.2016.05.007
   Tung Tony K C, 2012, Home Healthc Nurse, V30, P366, DOI 10.1097/NHH.0b013e318246dd53
   Tyler DO, 2016, J AM ASSOC NURSE PRA, V28, P98, DOI 10.1002/2327-6924.12246
   Vermunt PWA, 2012, DIABETIC MED, V29, pE223, DOI 10.1111/j.1464-5491.2012.03648.x
   Vermunt PWA, 2011, DIABETES CARE, V34, P1919, DOI 10.2337/dc10-2293
   Verrinder G., 2014, PROMOTING HLTH PRIMA
   Voorn VMA, 2013, RHEUMATOL INT, V33, P1821, DOI 10.1007/s00296-012-2662-3
   Wajnberg A, 2010, J AM GERIATR SOC, V58, P1144, DOI 10.1111/j.1532-5415.2010.02859.x
   Walker R, 2013, REN SOC AUSTRALAS J, V9, P116
   Whittemore R, 2010, J AM ACAD NURSE PRAC, V22, P684, DOI 10.1111/j.1745-7599.2010.00562.x
   Whittemore R, 2009, NURS RES, V58, P2, DOI 10.1097/NNR.0b013e31818fcef3
   Williams KS, 2005, BRIT J GEN PRACT, V55, P696
   Wong ST, 2012, BMC PEDIATR, V12, DOI 10.1186/1471-2431-12-158
   Wright Janice, 2007, Can Oncol Nurs J, V17, P187
   Yousey Y, 2005, NURS CLIN N AM, V40, P791, DOI 10.1016/j.cnur.2005.08.003
NR 87
TC 40
Z9 54
U1 2
U2 42
PU PERGAMON-ELSEVIER SCIENCE LTD
PI OXFORD
PA THE BOULEVARD, LANGFORD LANE, KIDLINGTON, OXFORD OX5 1GB, ENGLAND
SN 0020-7489
EI 1873-491X
J9 INT J NURS STUD
JI Int. J. Nurs. Stud.
PD OCT
PY 2017
VL 75
BP 51
EP 57
DI 10.1016/j.ijnurstu.2017.06.011
PG 7
WC Nursing
WE Science Citation Index Expanded (SCI-EXPANDED); Social Science Citation Index (SSCI)
SC Nursing
GA FN1UP
UT WOS:000415777000006
PM 28727993
DA 2026-02-13
ER

PT J
AU Sheets, AR
   Massey, CJ
   Cronk, SM
   Iafrati, MD
   Herman, IM
AF Sheets, Anthony R.
   Massey, Conner J.
   Cronk, Stephen M.
   Iafrati, Mark D.
   Herman, Ira M.
TI Matrix- and plasma-derived peptides promote tissue-specific injury
   responses and wound healing in diabetic swine
SO JOURNAL OF TRANSLATIONAL MEDICINE
LA English
DT Article
DE Diabetic foot ulcer; Angiogenesis; Re-epithelialization; Molecular
   medicine; Chronic wound care
ID PLATELET-RICH PLASMA; UP-REGULATION; ELASTIN; ANGIOGENESIS; EXPRESSION;
   GALECTIN-3; INDUCTION; PROTEASES; MEMBRANE; CXCR4
AB Background: Non-healing wounds are a major global health concern and account for the majority of non-traumatic limb amputations worldwide. However, compared to standard care practices, few advanced therapeutics effectively resolve these injuries stemming from cardiovascular disease, aging, and diabetes-related vasculopathies. While matrix turnover is disrupted in these injuries, debriding enzymes may promote healing by releasing matrix fragments that induce cell migration, proliferation, and morphogenesis, and plasma products may also stimulate these processes. Thus, we created matrix-and plasma-derived peptides, Comb1 and UN3, which induce cellular injury responses in vitro, and accelerate healing in rodent models of non-healing wounds. However, the effects of these peptides in non-healing wounds in diabetes are not known. Here, we interrogated whether these peptides stimulate healing in a diabetic porcine model highly reminiscent of human healing impairments in type 1 and type 2-diabetes.
   Methods: After 3-6 weeks of streptozotocin-induced diabetes, full-thickness wounds were surgically created on the backs of adult female Yorkshire swine under general anesthesia. Comb1 and UN3 peptides or sterile saline (negative control) were administered to wounds daily for 3-7 days. Following sacrifice, wound tissues were harvested, and quantitative histological and immunohistochemical analyses were performed for wound closure, angiogenesis and granulation tissue deposition, along with quantitative molecular analyses of factors critical for angiogenesis, epithelialization, and dermal matrix remodeling.
   Results: Comb1 and UN3 significantly increase re-epithelialization and angiogenesis in diabetic porcine wounds, compared to saline-treated controls. Additionally, fluorescein-conjugated Comb1 labels keratinocytes, fibroblasts, and vascular endothelial cells in porcine wounds, and Far western blotting reveals these cell populations express multiple fluorescein-Comb1-interacting proteins in vitro. Further, peptide treatment increases mRNA expression of several pro-angiogenic, epithelializing, and matrix-remodeling factors, importantly including balanced inductions in matrix metalloproteinase-2, -9, and tissue inhibitor of metalloproteinases-1, lending further insight into their mechanisms.
   Conclusions: Comb1 and UN3 stimulate wound resolution in diabetic Yorkshire swine through upregulation of multiple reparative growth factors and cytokines, especially matrix metalloproteinases and inhibitors that may aid in reversing the proteolytic imbalance characteristic of chronically inflamed non-healing wounds. Together, these peptides should have great therapeutic potential for all patients in need of healing, regardless of injury etiology.
C1 [Sheets, Anthony R.; Herman, Ira M.] Tufts Univ, Sackler Sch Grad Biomed Sci, Grad Program Cellular & Mol Physiol, Boston, MA 02111 USA.
   [Herman, Ira M.] Tufts Univ, Sackler Sch Grad Biomed Sci, Grad Program Cell Mol & Dev Biol, Boston, MA 02111 USA.
   [Sheets, Anthony R.; Herman, Ira M.] Tufts Univ, Sch Med, Dept Dev Mol & Chem Biol, 136 Harrison Ave, Boston, MA 02111 USA.
   [Sheets, Anthony R.; Massey, Conner J.; Cronk, Stephen M.; Iafrati, Mark D.; Herman, Ira M.] Tufts Univ, Sch Med, Ctr Innovat Wound Healing Res, 136 Harrison Ave, Boston, MA 02111 USA.
   [Iafrati, Mark D.] Tufts Med Ctr, Div Vasc Surg, Dept Surg, 800 Washington St, Boston, MA 02111 USA.
C3 Tufts University; Tufts University; Tufts University; Tufts University;
   Tufts Medical Center
RP Herman, IM (corresponding author), Tufts Univ, Sch Med, Ctr Innovat Wound Healing Res, 136 Harrison Ave, Boston, MA 02111 USA.
EM ira.herman@tufts.edu
RI ; Sheets, Anthony/PGB-4177-2026
OI Sheets, Anthony/0000-0002-8641-636X; Massey, Conner/0000-0002-6558-4559;
   
FU Wound Care Partners, LLC; Tufts University (IMH)
FX This work was supported by a sponsored research agreement between Wound
   Care Partners, LLC, and Tufts University (IMH).
CR Antonicelli F, 2009, WOUND REPAIR REGEN, V17, P631, DOI 10.1111/j.1524-475X.2009.00525.x
   Armstrong D, 2008, INT WOUND J, V4, P286
   Attia-Vigneau J, 2014, J INVEST DERMATOL, V134, P58, DOI 10.1038/jid.2013.290
   Bollag WB, 2013, J INVEST DERMATOL, V133, P2505, DOI 10.1038/jid.2013.271
   Brassart B, 1998, CLIN EXP METASTAS, V16, P489, DOI 10.1023/A:1006550503612
   Brem H, 2007, J CLIN INVEST, V117, P1219, DOI 10.1172/JCI32169
   Caley MP, 2015, ADV WOUND CARE, V4, P225, DOI 10.1089/wound.2014.0581
   Demidova-Rice TN, 2012, ADV SKIN WOUND CARE, V25, P349, DOI 10.1097/01.ASW.0000418541.31366.a3
   Demidova-Rice TN, 2012, PLOS ONE, V7, DOI 10.1371/journal.pone.0032146
   Demidova-Rice TN, 2011, WOUND REPAIR REGEN, V19, P59, DOI 10.1111/j.1524-475X.2010.00642.x
   Funasaka T, 2014, GLYCOBIOLOGY, V24, P886, DOI 10.1093/glycob/cwu086
   Gasteiger E., 2005, The Proteomics Protocols Handbook, P571
   Gordillo GM, 2013, ADV WOUND CARE, V2, P1, DOI 10.1089/wound.2012.0367
   Greer N, 2013, ANN INTERN MED, V159, P532, DOI 10.7326/0003-4819-159-8-201310150-00006
   Guo G, 2006, CIRCULATION, V114, P1855, DOI 10.1161/CIRCULATIONAHA.105.601674
   Hara H, 2008, PANCREAS, V36, P31, DOI 10.1097/mpa.0b013e3181452886
   Herrick S, 1997, LAB INVEST, V77, P281
   HOOCK TC, 1991, J CELL BIOL, V112, P653, DOI 10.1083/jcb.112.4.653
   Kim DH, 2011, ANN DERMATOL, V23, P424, DOI 10.5021/ad.2011.23.4.424
   Kumar S, 2015, PLOS ONE, V10, DOI 10.1371/journal.pone.0127877
   Lacci Kathleen M., 2010, Yale Journal of Biology and Medicine, V83, P1
   Li L, 2015, J DIABETES RES, V2015, DOI 10.1155/2015/954701
   MacDonald J., 2010, Wound and Lymphoedema Management
   Marti-Carvajal AJ, 2015, COCHRANE DB SYST REV, DOI 10.1002/14651858.CD008548.pub2
   McCarty SM, 2013, ADV WOUND CARE, V2, P438, DOI 10.1089/wound.2012.0370
   Nishimura Y, 2012, J INVEST DERMATOL, V132, P711, DOI 10.1038/jid.2011.356
   Park Hong-Bum, 2011, Korean J Hematol, V46, P265, DOI 10.5045/kjh.2011.46.4.265
   Pocza P, 2008, INT J CANCER, V122, P1972, DOI 10.1002/ijc.23296
   Restivo TE, 2010, J TRAUMA, V69, P392, DOI 10.1097/TA.0b013e3181e772b0
   Robinet A, 2005, J CELL SCI, V118, P343, DOI 10.1242/jcs.01613
   Schultz GS, 2011, WOUND REPAIR REGEN, V19, P134, DOI 10.1111/j.1524-475X.2011.00673.x
   Sen CK, 2009, WOUND REPAIR REGEN, V17, P763, DOI 10.1111/j.1524-475X.2009.00543.x
   SENIOR RM, 1984, J CELL BIOL, V99, P870, DOI 10.1083/jcb.99.3.870
   Serena TE, 2014, ADV WOUND CARE, V3, P548, DOI 10.1089/wound.2013.0460
   Serena TE, 2016, WOUND REPAIR REGEN, V24, P589, DOI 10.1111/wrr.12431
   Song JN, 2012, PLOS ONE, V7, DOI 10.1371/journal.pone.0050300
   Tallis A, 2013, CLIN THER, V35, P1805, DOI 10.1016/j.clinthera.2013.09.013
   Tomic-Canic M., 2008, Adv. Skin Wound Care, V21, 487-92; quiz, P493
   Trengove NJ, 1999, WOUND REPAIR REGEN, V7, P442, DOI 10.1046/j.1524-475X.1999.00442.x
   Wilgus TA, 2012, ADV WOUND CARE, V1, P249, DOI 10.1089/wound.2011.0344
   Yager Dorne R., 1997, Wound Repair and Regeneration, V5, P23, DOI 10.1046/j.1524-475X.1997.50108.x
NR 41
TC 22
Z9 29
U1 1
U2 20
PU BMC
PI LONDON
PA CAMPUS, 4 CRINAN ST, LONDON N1 9XW, ENGLAND
EI 1479-5876
J9 J TRANSL MED
JI J. Transl. Med.
PD JUL 2
PY 2016
VL 14
AR 197
DI 10.1186/s12967-016-0946-1
PG 13
WC Medicine, Research & Experimental
WE Science Citation Index Expanded (SCI-EXPANDED)
SC Research & Experimental Medicine
GA DR3MX
UT WOS:000379808400001
PM 27369317
OA Green Submitted, gold
DA 2026-02-13
ER

PT J
AU Aghajanpour-Mir, M
   Amjadi-Moheb, F
   Dadkhah, T
   Hosseini, SR
   Ghadami, E
   Assadollahi, E
   Akhavan-Niaki, H
   Ahangar, AA
AF Aghajanpour-Mir, Mohsen
   Amjadi-Moheb, Fatemeh
   Dadkhah, Tahereh
   Hosseini, Seyed Reza
   Ghadami, Elham
   Assadollahi, Ehsan
   Akhavan-Niaki, Haleh
   Ahangar, Alijan Ahmadi
TI Informative combination of CLU rs11136000, serum HDL levels,
   diabetes, and age as a new piece of puzzle-picture of predictive
   medicine for cognitive disorders
SO MOLECULAR BIOLOGY REPORTS
LA English
DT Article
DE Clusterin; Rs11136000; Mild cognitive impairment; HDL; Age; Predictive
   medicine
ID PLASMA CLUSTERIN CONCENTRATION; GENOME-WIDE ASSOCIATION;
   ALZHEIMERS-DISEASE; GENE POLYMORPHISMS; IMPAIRMENT; VARIANTS; DEMENTIA;
   PICALM; RISK; DYSFUNCTION
AB Clusterin (CLU) is the third most important associated risk gene in cognitive disorders. Regarding the controversy about the association of CLU rs11136000 with mild cognitive impairment (MCI), the aim of this study was to investigate a putative association of CLU rs11136000 with MCI as well as the serum biological factors with a special attention to the age as a main dimension of a multifactorial elderly disease in an Iranian elderly cohort in which the mentioned association was not previously investigated. The study also checked the association between diabetes and MCI in this population. A population of 418 individuals containing 236 MCI and 192 control subjects was recruited from the Amirkola health and aging population cohort. Serum biological indexes were assessed by biochemical and enzyme-linked immunosorbent assay, and rs11136000 genotyping was performed using polymerase chain reaction-restriction fragment length polymorphism. Bioinformatics analyses were used to identify the putative effect of rs11136000 on the secondary structure of RNA and chromatin location in different cell lines and tissues. Type 2 diabetes was present with a higher proportion in the MCI group in comparison with the control group (P=0.041). The frequency of the C allele of CLU rs11136000 was significantly different between cases and controls and was associated with MCI risk (OR 1.79, P=0.019). Under a dominant genetic model, the CC genotype showed a predisposing effect in individuals aged75years (OR 3.33, P=0.0004). Interestingly, under an over-dominant model, the CT genotype had a protective effect in this population (OR 4.52, P=<0.0001). We also found a significant association between the genotypes and high-density lipoprotein (HDL) levels in MCI patients (P=0.0004). Bioinformatics analysis showed that rs11136000 is located in the transcribed region without any regulatory features such as being enhancer or insulator. Also, the T>C transition of CLU rs11136000 could not cause significant mRNA folding (P=0.950). Contrary to other studies on Asian populations, this study demonstrated an association between rs11136000 and MCI in an elderly Iranian population. This study also suggests that an age-dependent approach to the previous studies may be performed in order to revise the previous belief in this geographical area. The rs11136000 genotypes in combination with HDL levels and knowledge about diabetes background may be used as a predictive medicine tool for cognitive disorders.
C1 [Aghajanpour-Mir, Mohsen; Amjadi-Moheb, Fatemeh; Dadkhah, Tahereh; Ghadami, Elham; Akhavan-Niaki, Haleh] Babol Univ Med Sci, Dept Genet, Fac Med, Babol Sar, Iran.
   [Aghajanpour-Mir, Mohsen] Univ Tehran Med Sci, Sch Med, Dept Med Genet, Tehran, Iran.
   [Hosseini, Seyed Reza] Babol Univ Med Sci, Social Determinants Hlth SDH Res Ctr, Hlth Res Inst, Babol Sar, Iran.
   [Assadollahi, Ehsan] Babol Univ Med Sci, Student Res Comm, Babol Sar, Iran.
   [Ahangar, Alijan Ahmadi] Univ Med Sci, Babol Univ Med Sci, Mobil Impairment Res Ctr, Babol Sar 4717641367, Iran.
C3 Babol University of Medical Sciences; Tehran University of Medical
   Sciences; Babol University of Medical Sciences; Babol University of
   Medical Sciences; Babol University of Medical Sciences
RP Ahangar, AA (corresponding author), Univ Med Sci, Babol Univ Med Sci, Mobil Impairment Res Ctr, Babol Sar 4717641367, Iran.
EM mohsenaghajanpour@gmail.com; raha69raha@gmail.com;
   taherehdadkhah67@gmail.com; hosseinirezaseyed@gmail.com;
   e.ghadami@mubabol.ac.ir; e.asadollahi@mubabol.ac.ir;
   halehakhavan@yahoo.com; ahmadiahangaralijan@yahoo.com
RI Aghajanpour-Mir, Seyed Mohsen/I-8820-2016; Hosseini, Seyed
   Reza/AAQ-2912-2021; Akhavan-Niaki, Haleh/L-9581-2017; Amjadi-Moheb,
   Fatemeh/G-4004-2019; ghadami, elham/V-6581-2019; Ahanga,
   Alijan/O-5430-2017
OI Aghajanpour-Mir, Seyed Mohsen/0000-0003-4261-5313; Hosseini, Seyed
   Reza/0000-0003-1440-3022; 
FU Babol University of Medical Sciences, Babol, Iran [9339436]
FX The authors would like to acknowledge all participants of this study.
   The present study was supported by a Grant No. 9339436 of Babol
   University of Medical Sciences, Babol, Iran.
CR Abbatecola AM, 2006, NEUROLOGY, V67, P235, DOI 10.1212/01.wnl.0000224760.22802.e8
   Allen M, 2012, NEUROLOGY, V79, P221, DOI 10.1212/WNL.0b013e3182605801
   Ansari NN, 2010, APPL NEUROPSYCHOL, V17, P190, DOI 10.1080/09084282.2010.499773
   Bertram L, 2007, NAT GENET, V39, P17, DOI 10.1038/ng1934
   Bertram L, 2009, HUM MOL GENET, V18, pR137, DOI 10.1093/hmg/ddp406
   Brunham LR, 2007, NAT MED, V13, P340, DOI 10.1038/nm1546
   Cai RR, 2016, FRONT AGING NEUROSCI, V8, DOI 10.3389/fnagi.2016.00179
   Carrasquillo MM, 2010, ARCH NEUROL-CHICAGO, V67, P961, DOI 10.1001/archneurol.2010.147
   Cheng G, 2012, INTERN MED J, V42, P484, DOI 10.1111/j.1445-5994.2012.02758.x
   Chentli Farida, 2015, Indian J Endocrinol Metab, V19, P744, DOI [10.4103/2230-8210.167553, 10.4103/2230-8210.167553]
   Corneveaux JJ, 2010, HUM MOL GENET, V19, P3295, DOI 10.1093/hmg/ddq221
   Cukierman T, 2005, DIABETOLOGIA, V48, P2460, DOI 10.1007/s00125-005-0023-4
   Daimon M, 2011, METABOLISM, V60, P815, DOI 10.1016/j.metabol.2010.07.033
   DESILVA HV, 1990, BIOCHEMISTRY-US, V29, P5380, DOI 10.1021/bi00474a025
   Drew BG, 2009, CIRCULATION, V119, P2103, DOI 10.1161/CIRCULATIONAHA.108.843219
   Ernst J, 2012, NAT METHODS, V9, P215, DOI 10.1038/nmeth.1906
   González JR, 2007, BIOINFORMATICS, V23, P644, DOI 10.1093/bioinformatics/btm025
   Gordon SM, 2011, TRENDS ENDOCRIN MET, V22, P9, DOI 10.1016/j.tem.2010.10.001
   Grundman M, 2004, ARCH NEUROL-CHICAGO, V61, P59, DOI 10.1001/archneur.61.1.59
   Gu HY, 2011, DEMENT GERIATR COGN, V32, P198, DOI 10.1159/000331276
   Haase CL, 2015, DIABETES, V64, P3328, DOI 10.2337/db14-1603
   Han BH, 2001, NAT MED, V7, P338, DOI 10.1038/85487
   Han R, 2007, DIABETOLOGIA, V50, P1960, DOI 10.1007/s00125-007-0752-7
   Han ZJ, 2018, SCI REP-UK, V8, DOI 10.1038/s41598-018-29450-2
   Harold D, 2009, NAT GENET, V41, P1088, DOI 10.1038/ng.440
   Hosseini SR, 2014, INT J EPIDEMIOL, V43, P1393, DOI 10.1093/ije/dyt089
   Jaul E, 2017, FRONT PUBLIC HEALTH, V5, DOI 10.3389/fpubh.2017.00335
   Jen MY, 2018, PREDICTIVE MED
   Kodl CT, 2008, ENDOCR REV, V29, P494, DOI 10.1210/er.2007-0034
   Lancaster TM, 2015, ALZHEIMERS DEMENT, V11, P1144, DOI 10.1016/j.jalz.2014.10.012
   Leskov KS, 2003, J BIOL CHEM, V278, P11590, DOI 10.1074/jbc.M209233200
   Mariani E, 2007, J ALZHEIMERS DIS, V12, P23
   Morgantini C, 2011, DIABETES, V60, P2617, DOI 10.2337/db11-0378
   Munshi MN, 2017, DIABETES CARE, V40, P461, DOI 10.2337/dc16-1229
   Park S, 2014, REV ENDOCR METAB DIS, V15, P45, DOI 10.1007/s11154-013-9275-3
   Rizzuto D, 2012, CURR ALZHEIMER RES, V9, P795, DOI 10.2174/156720512802455421
   Rojano E., 2018, Brief Bioinform, pbby039
   Saedi E, 2016, WORLD J DIABETES, V7, P412, DOI 10.4239/wjd.v7.i17.412
   Tan L, 2016, SCI REP-UK, V6, DOI 10.1038/srep26027
   Thambisetty M, 2013, BIOL PSYCHIAT, V73, P399, DOI 10.1016/j.biopsych.2012.05.026
   Thambisetty M, 2012, NEUROIMAGE, V59, P212, DOI 10.1016/j.neuroimage.2011.07.056
   Thambisetty M, 2010, ARCH GEN PSYCHIAT, V67, P739, DOI 10.1001/archgenpsychiatry.2010.78
NR 42
TC 10
Z9 10
U1 0
U2 2
PU SPRINGER
PI DORDRECHT
PA VAN GODEWIJCKSTRAAT 30, 3311 GZ DORDRECHT, NETHERLANDS
SN 0301-4851
EI 1573-4978
J9 MOL BIOL REP
JI Mol. Biol. Rep.
PD FEB
PY 2019
VL 46
IS 1
BP 1033
EP 1041
DI 10.1007/s11033-018-4561-5
PG 9
WC Biochemistry & Molecular Biology
WE Science Citation Index Expanded (SCI-EXPANDED)
SC Biochemistry & Molecular Biology
GA HP9OI
UT WOS:000462022300101
PM 30560405
DA 2026-02-13
ER

PT J
AU Guan, Y
   Ebrahimzadeh, SA
   Cheng, CH
   Chen, WF
   Leung, T
   Bigornia, S
   Palacios, N
   Garelnabi, MO
   Scott, T
   Bhadelia, R
   Tucker, KL
   Koo, BB
AF Guan, Yi
   Ebrahimzadeh, Seyed Amir
   Cheng, Chia-Hsin
   Chen, Weifan
   Leung, Tiffany
   Bigornia, Sherman
   Palacios, Natalia
   Garelnabi, Mahdi O.
   Scott, Tammy
   Bhadelia, Rafeeque
   Tucker, Katherine L.
[truncated: 387,699 more chars]
